# Supplementary material for: Mechanism of DNA capture by the MukBEF SMC complex and its inhibition by a viral DNA mimic
Source: Cell. Author manuscript; Available in PMC 2025 Jul 4. (PMC7617805; doi:10.1016/j.cell.2025.02.032)
Supplement: Data S1 [file EMS206515-supplement-Data_S1_.zip]

Archive with 4 entries (4 files):
- Data S1/HeadHinge_MAFFT_MSA_pruned30.fasta
- Data S1/HeadHinge_MAFFT_MSA_pruned30.fasta.treefile
- Data S1/Wadjet_operons_clust80.csv
- Data S1/Wadjet_operons_clust80.xlsx
