# Supplementary material for: Mechanism of DNA capture by the MukBEF SMC complex and its inhibition by a viral DNA mimic
Source: Cell. Author manuscript; Available in PMC 2025 Jul 4. (PMC7617805; doi:10.1016/j.cell.2025.02.032)
Supplement: Data S1 [file EMS206515-supplement-Data_S1_.zip › Data S1/HeadHinge_MAFFT_MSA_pruned30.fasta]

>WP_035485003.1
MQLTRIVIHGFKSFADRELALEPGLTGIVGPNGCGKSNIVDALRWVSGEASARGVRDMDDVIFAGTGRRL
ADVMVMIEG-DLTGRAEVRRTITRGHGSTFRIAGREVRARDVQRLFQDGAGARGTAIVAQGQVQAVTEAK
PEDRRRFLEEAAGVGGLQSRK--AAIAVAEDLAAALAAALGEGLTASL-PLAPRHWLAG-----------
------EA-A-AERVRVPPALARA----MSLVWLAEP-AEARLRPGALVSPDGGLWRWDGYVRLPGARDR
SLDGEARQRLLDQFAVVERHFEDLFTRLFNGGNARLRLTDPSDPLKGLELEASPGKKLTSLSLMSGGEKA
LTALCLIFAFFLAHPSPLCVLDEVDAPLDDANVGRLIDLVQEIRTRFLVVTHHPLTMARMDLYGVTMVER
GSRLVSVELGRIE

>WP_008097431.1
MYLSALKVNGFKSFADPLLKFNRGVTAVVGPNGCGKSNIADSIRWVLGEQSAKALRKMQDVIFEGTDKRI
CEVAITLTDCEKDNEVEIARKVHRDGGSNYYINGKACRLKDIQRLFMDGIGRTSYSIMAQGQIDQILSSK
PEERRAVFEEAAGISKYKAQR-KTDLSVKDGYEPAIEALLGAAVEAVAVGDADTVIEIFQQLEE--KIRP
-DLDAKS-D-LRAVLAS-----YVVDDL------------LWHGDRLVASRKGETVDARGLVTGGYKGKD
EINTKSREQFTDTFVKIRENFKHTFSTLFHGGKADLQLIETEDVLESIEIVAQPGTKLKGVSLLSGGQKT
MTAVGLLFAIYMVKPSPFCLLDELDAPLDESNIGRFTTLLKQFQSQFIIITHNKRTIAAARIYGVTMEEK
GSKVVSMKFHSHD

>WP_012376719.1
MYLKALKLHGFKSFADPMLRFEPGVTAVVGPNGCGKSNIADSIRWVLGEQSAKALRKMQDVIFEGADTRM
CEVSLLLTECEKEHEIEITRRVYRDGQSEYFFNGQACRLKDIQKLFMDGIGRTSYSIMAQGQIDLILSSK
PEERRSVFEEAAGITKYKSQR-RHGLAVKPEFGKAVEAILGAAAEAISVSDLETAQRILAQLEQ--QISP
LELAAEP-P-L-GVLSE-----YVADDL------------LFWAAALVATRKGDLVDRRGFVYGGHHSTD
EINQTSQRQFELTFEQIKKNFEYTFHTLFGGGRAHLELVQAEDILESIEIVAQPGTKLKGITLLSGGQKT
LTAVALLFALYMVKPSPFCLLDELDAPLDESNIGRFTDLLKKFSSQFIIITHNKRTVSAARIYGVTMEER
GSKTVSMKFNARG

>WP_010582928.1
-MLKSLELFGFKSFADRRFDFSTGINCVVGPNGSGKSNVVDGMKWILGDQSAKSLREMTDVIFNGSASRF
AEATLTFDNSGGDQEVQIGRRIWRNGDAEYLLNRAPARLKDIKDLFLGGAGTAAYSIIEQGRVDQILQGS
SATRRSVFEEAAGISRFKTRKKTELLDVDLERAALLEVALGPRAQLIVLREQALLDYL-NQGTVLLRIFI
ASIAPQPLRGADQLILSDRGIIGLAPAVLSDTWIVETIDVARLVGGRFVTMQGELLEANGSLFVGTIRTR
KINAESRRLFLETFETIRNNFRDLFRQVFGGGEGDIVLEDPDDILDCIDIAARPGKELRSISLLSGGEKT
MTAIALIMSIFKSKPSPFCILDEVDAALDEANVERFTAVVKAFTTQFIMITHHKRSMTVADLYGVTMEES
GSKRMSVRFEDSD

>WP_017793947.1
MHLKSLTIKGFKSFARPTFQFEPGVTAIVGPNGSGKSNVVDALAWVMGEQGAKTLRKMEDVIFAGTASRR
AEVKLTIDNADGESEVTISRTLFRSGASEYAINGETCRLLDVQELLSDGLGREMHVIVGQGQLDAVLRAT
PEDRRGFIEEAAGILKHRRRKAEDHVRVKPGLEAAVGVALGVNVDALLAGS-SDAEAAVTAARTNDVVTI
S-L-A-TV-GLVEAV-IDPAVRASFAALAHAIRVVESLAATAVTGG-VVTAAGDVLT-QHTLTGGSGRSR
DLDEKMQGIFAAAFDDTQAAFAEVFPILFPGGTGEVALTDPTDLLTTIDITVRAGKKVERMSLLSGGERS
LAAVAWLMAIFQARPSPFYIVDEVEAALDDANLGRLLQVFERLNSQLIIITHQKRTMEIADLYGVSMRQD
GSQVVGQRVNAV-

>WP_029574155.1
MHLKTLTLKGFKSFASSTLRLEPGITAVVGPNGSGKSNVVDALTWVMGEQGAKNLRSMADVIFAGAGSRR
AEVSLTIDNTDGDTEVTISRTLFRGGGSEYRINGTACRLLDVQELLSDGLGRQMHVIVGQGQLDAVLSAT
PEDRRGFIEEAAGVLKHRRRKA-EAVSIERGWENAVAALLGDLAGAALVEGIDAAVAAMTHVQGDGALLV
P-VDAR----ATGLVSARPGLRVAVGRILAGAWVAPDLETAAVEPA-VATRSGDVLAPAWATSAGHGTSE
EIDTRVQEVFTRAFEDTARQFAEVFDRLFPGGEGRLVLTDPGDMLATIEIEARAGKKVKRLSLLSGGERS
LAAVALLIAIFKARPSPFYVMDEVEAALDDTNLERLLEIFTELSSQLIIITHQKRTMEVADLYGISMR-D
GTKAISQRLAHG-

>WP_019110135.1
MYLKSLDIHGFKSFADKRFEFAEGVTGIVGPNGCGKSNVVDAIRWVLGETSAKALREMADVIFNGSEKRM
AEVTLTLADCEEDNEVSITRRVYADGKSEFLINNTRCRLRDIGDLFMDGIGRSSYSIMEQGKIDMLLSAK
PEDRRQVFEEAAGITKSKKEKQKAQLKAPDEYAVAIESALSQFLQAIIVRDEDLADSIIDRLVDGKSAIL
PSFLPVGIAEALDVVTVDSKFAGLMERLLSRVLIVPDRNTAKLRYDSFVTRNGEMLTPEGVIRGGSSGGE
RINIESERLFAETFHAVSKNFKSMFKRLFGDATADLILQDESDPLECIEVIAKPGKKLQSISLMSGGERS
MTAVALLFSIYMVKPSPFCVLDELDAPLDESNIGRFLKVLDAFQSQFIIVTHSKRTMQRADMYGVTMEEF
GSKPVGMRLTNVE

>KFI77073.1
MYLKSLTLRGFKSFANATLRFEPGITAVIGPNGSGKSNIVDALSWVMGEQGVKNLRSMEDVIFAGTSDRR
AQVTLTIDNTDRDTEVTISRTIFRNGGSEYAINGTQCRLLDIQELLSDGLGQQMHVIVGQGRLDAILRAD
PSGHRAFIEEAAGILKHRKRKQDDFIRIDG-WQEAMARAMGDA-DALVVADESAMLAALERVLRERRVLL
SDM--DREGRAVDTMLAAR-VTRAVRLLLADTAV----DDRALQ---AVTPQGTVFNR-----VG-AGGR
DLDATMTQAFASAFDDTAQAFAKVFATLFPGGTGRLHLENPDDMLTTVVVEASAGKRVKQLSLLSGGERS
LTALALLFAIFTARPSPFYVMDEVEAALDSVNLSRLLGALQDLHAQLIIITHQQRTMAIADLYGITMRAD
GTAVMSQRLDRHG

>WP_006982016.1
MYLQSLELFGFKSFAPKKLEFHRGVTAVVGPNGCGKSNVLDAMRWVLGEQSAKALREMADVIFSGTDSRM
AEVSMTFAECEEDHEVTLTRRVFRDGGSEYFLNKTPCRLKDIHQLFMDGIGRSAYSIMEQGKIDMILSSR
PEDRRAIFEEAAGITKYKSQKQRQLIEVEPQHVRAVETALNGHLQAVVMKDVMVAEAVIKSLTSQRRALA
LELMPLGTSGSL--VRSGDDLAPLLDALLSNTYLVDSLERAELRH-TFVTAGGELLTLEGLLIGGAAGGT
KINATTKTLFAETFEKIRVNFGEMFLELFGGGKANLVLTDESDPLESIDIIAKPGKQLTSISLLSGGEKT
MTAVALLFSIYMVKPSPFCVLDEMDAPLDESNINRFIKILDRFQSQFVVISHNKRTIARADLYGVTMEEH
GSKLVGVKFSRDE

>KPK65447.1
VKLKKLDLYGFKSFADRTFEFEDRLSALVGPNGSGKSNVVDAIKWVLGERSAQKLREMANVIFGGSEGRF
AEVKLTIDNADGDEEVCIGRRVDREGQSAFSINGQQCRLKDVRHLLLDGVGTSSYSFIEQGQIDRILRSS
PTERRSVFEEAAGINRFLEQKREQMLEVPLELAAAVEAALGDRVEAVVIEGADQAHAALRILAGEEWALI
VCLG-RAP-SLSEMVRCAEQVRPAVELLLANAFLVEEQAVPLLSPGVLVTASGQRYGADGVWAGGTPERR
ELNKKSRERFRETFEEVRQNFQALFRKLFGGGAADLVLEEEEDILEAVEMVARPGKETSSITLLSGGERA
LTTVALLFAMFQAKPSPFCLLDEVDAPLDDSNVERFLMLLEEFDTQFIVITHNKLTMGVAQLYGLTMTD-
GSKQISVKFEEDR

>WP_020697987.1
VQFDKLRLSGFKSFVDPELAIEPGMTGIVGPNGCGKSNLVEALKWVMGETSAKQMREMEDVIFAGAGTRI
AEVMLSLDNKTRDDQLDVVRRIERGHGSAYSVNGREIRARDVQTLFADATGSRSTALVSQGRIGTLINAK
PADRRMVIDEAAGITGLYARR--DALTVEPGFEKALGAAFGDELEASS-RGAPVHWLPL-----------
----EPDL-G-GAHVQTLPELARS----LAFIGIVADDATGALAKQQLVSREGAVWRWDGYTMRAGAPSQ
SLNREGRERFLAAFEQVSGHFQQLFTKLFGGGKAELRLTESEDPLEALEIHASPGKKLQVMSLLSGGEQA
LTALSLLFAVFMTNPAPICVLDEVDAPLDDLNVERFCGLVNDIRTRFLVVTHHRVTMARMDLYGVTMAEQ
GSQLVSVNLQEDR

>WP_013044092.1
MYLKEIVISGFKSFADRRLDLRRGVTAVVGPNGCGKSNIVDAIRWVLGEQSAKALRSMQDVIFEGTDKRY
CEVALTFTDCEAANEVEISRRVTREGGSDYYINGKVSRLKDIQRLFANGVGRVSYSFMLQGQIDQILSTN
PAERRTIFEEAAGITLYKAQR-KKELKVQPAYTKAIETLLGPAMEALFVGKSDKALNVIGKLNS--QLRP
-KLEARS-E-AQRLLSG-----YFAEDL------------IFWSDNLVATKQGEIIDCRGLIHGGTASGD
EINETSQSLFRQTFDQVRENFAFTYGKISGGGDSDLKLIDSEDPLESIEIIARPGTRLKSVTLLSGGQRT
MAAVALLFAIYMVKPSPFCVLDEIDAALDDANIGRFCDTLHGFKSQFLIITHNKRTISNADVFGVTMPEK
GSTLISMRFNKTN

>CDE82784.1
MYLKQVTINGFKSFADKELPLTPGITCIVGPNGCGKSNIVDAIRWVLGEQSAKALRKMQDVIFQGTETRF
CDVSLLFTDCEKKNEVEITRKVYRDGGSDYFINGKSARLKDIQNLFMDGVGRVSYSFMVQGQIDQILSSN
PGERRTIFEEAAGITKYKTQR-RQNVEVADGWTSAFETMLGSAVDAVAIEDSSKLPQALALLRE--NLNI
DALQGQD-E-VRNMVAG-----YFCEDI------------AFANNKMAVAKDGSMLDARGIIYASSGEKD
EINATSQKLFSETFEQIRKNFAFTFQKIFGGGTADLRLVESEDVLDSIEIVARAGTVLKSLSLLSGGQRT
MTAVSLLFAIYMVKPSPFCVLDELDAPLDDANIGRYTDMLKEFYSQFLVISHNKRTMSAAQLYGVTMQER
GTRLISMRFNGST

>AFD03236.1
VRIKSLELNGFKSFVDKRIDFKDGITGVVGPNGCGKSNIVDAIRWVMGEQSPRRLRGMEDVIFVGSEGRM
AEVSFSFDNSDGASEIQIQRRLYRTGESEYLINKTNCRLRDIHDFFRDGIGTKGYTIVEQGRIAEIVSAK
PEERRTLIEEAAGIGKYKARRREDLLQVDREVETAVEAVLADRAGALVVNDPGGAVAALEALRAEGRGFV
P-VPGE----LLARVR-QPGYEDLARRLLGGVNLVQDLREVSLGPA-FVTPAGDVLATDGTLRGGSGEAA
RINRTSRRRFRETFEAVSKRFSENFPRLFRGGKASLGLTESEDVLEAIEIMAMPGKRLQNVNLLSGGEKT
LTAIALLVAVFQVRPSPFFLLDEVDAALDDANVDRFNEIVKELQSQFVLITHNKRTIEVADLYGVTMESK
GSKIVSVELH---

>WP_010036073.1
-MLKRLELVGFKSFADKRFDFAPGVTGVVGPNGSGKSNVVDAVRWILGEQSPKSLREMADVIFNGSSSRM
AEVTVAFDNARRDDEVQLTRRVYRDGTGEYLINGQMSRLKDLKNIFLGGAGAGGYTIIAQGRVDEMLQAS
TKDRRAIFDEAAGISRFKADKARDLLTVPREVAPLVELALGDAAQRFVVRSPEAVDAV-AAAVGELRVFV
PFSATHS-EGA--LVTCDPHCAGLPAQLLGRVLMADTLADAWLAHGRVVTRSGELLEPDGTLTVGPLRGD
AINGDSRKLFLDTLNAVRGYFQELFRKLFGGGQADIVLEDEADVLESIEITARPGKELRSLSLLSGGEKT
LTAVALLLAIFRNKPSPFCILDEVDAALDEANTARLAGVLREFRSQFIVITHKKRTMAAADLWGVTMQES
GSRLLPMRFEDND

>WP_007413980.1
MYLKNLTVFGFKSFANKSLNFQPGVTAIVGPNGCGKSNVSDAIRWVLGEQSAKALREMADVIFNGTDGRM
AEVSLTIGGVDDSNEVTVTRRVFRDGGSEYFINKTSCRLKDVQQLFMGGVGRTSYSIMAQGNITQILSSK
PEDRRMIFEEAAGITKFKAQKLKDKIRVPDQYITAVETALGHYLQVVITESPEAAQQILTDLSNNKRAIA
S--LALNVAPALSVIEADASVQHFLHSVLGQTLIVPDLQTAAAQQADFVTLSGELLNRHGVYTGGSAGKN
RINGQTREMFTQTFEKIRDNFRAMFTEVFGGGKADLILTGEGDALESIDIVARPGKQLQQISLLSGGEQT
MTAVSLLFSIYQVKPSPFCVLDELDAPLDESNINRFIRVLQRFHSQFIIITHNKRTIGMADLYGVTMEEH
GSKIVSVKFHKDE

>WP_031447778.1
MQFQKLKLTGFKSFVEPEFRIEPGLTGVVGPNGCGKSNLLEALRWVMGANSAKAMRGMDDVIFGGTSGRH
AEVQLVIDNSARADVLEVSRRIDRGAGSLYRINGAEARARDVQLLFADSTGANSPALVRQGQISELIAAK
PSNRRRILEEAAGVSGLHTRR--DQVQVEAGYEKALAAALGEDLSAAL-ARAPTHWSAL-----------
----DRAW-G-AAHVQAPAALAHR----LALVAVVEA-GEGRLAPARLVSKAGDLWRWDGFVARADAPRS
ELNEEGRDRLLAAFTQINESFQVLFQTLFAGGQAELRLVESDDPLEALEIYACPGKRLSVMSLMSGGEQA
LTATALIFAVFLANPAPVCVLDEVDAPLDDANVDRFCRMLDDMRTRFIAITHNPVTMSRMDLYGVTMAER
GSQLVSVDLRQEA

>WP_008188167.1
VHIKRVELSRFKSFGGTKIPLLEGFTVISGPNGSGKSNILDALLFCLGIASSKGMRRLPDLVNHNKEH-E
ASVTVTFDLSDFTLEWSVTRRLRVTKQSQYYINGEPCTVTALHEQLNRRVYPEGYNVVQQGDVTSIISMK
SRERREIIDELAGVAAFDRKIKEQLGRVEPRYQLALEIAAGARLGNLVVEDDRVAAAGIELLKQKRRAFL
PKIQPRS-YGAIRLIDCDPRYQKVFAYVFGSTVVFETLNDATYG-KRIVTLDGEILEISGAMTGGSSSHE
NFTTLRYRAFKEAFDAVNENFQAIFAELS-DGDGYLQLDDPEDPFSGLNLVAHKGKPVRRLASMSGGEKS
LTALSFIFALQRYRPSPFYAFDEVDMFLDGANVQRLAKMIKQQLAQFIVVSLRRPMIESAQTIGVTQARG
ATQVLGLKLSPST

>WP_028327007.1
MYVANLTLRGFKSFASASFTLEPGITAVVGPNGSGKSNVVDALAWVMGEQGAKSLRKMEDVIFAGTSGRR
AQVTMTIDNSDGDSEVTISRTMFRAGSSEYSINGTACRLLDIQELLSDGIGKEMHVIVGQGRLDDVLRST
PEQRRGLIEEAAGVLKHRRRKQASMITVNNGWETAIAAALGAAGEAVTYPTIEQAIEGLTHLRAVGGAIV
AELSAEG---AIDLLTAKPDVHSVVAALLAKTVCVETVTEAEYRPHRVVTRAGDIFEPGLVQAAGEPGSA
DVDDRVQRAFMEAYEDTAREFAGVFSRLFPGGEGRLILTEPDSPLTTIEVEARPGKKVKRLSLLSGGERS
LTAMALLVSIFKARPSPFYIMDEVEAALDDVNLGRLLMLFEELSSQLIVITHQKRTMEKADLYGVTMRGD
GTRVVSQRLRNQE

>KPJ63402.1
MFLKQLKISGFKSFGEKEFLFDQGLTALVGPNGCGKSNLVDAVKWILGEQSPKSLREMADLIYDGGASEF
AEATLVLSLDGHEGEVLITRRVYQSGEGEYLLNNEPCRLRDIRELLMDGLGASAYSVIEQGKVDFLLSAG
RQERRMILDEAAGINKFKQRKAEDFVSVSQAFALAVEAALEDIEQYIITENRKAALAALDFVDKKNRAFI
PAFKSSI-KGLISVVEAEETARAVVESLLSDFFLVENLAQAALAYDILVTLDGEIVKPPGIIAGGKQGGS
RINRKSREMFLATFSLVRENFQEIFRKLFGGGRADIFLVDESDELESVEIIARPGKEVKSITLLSGGESV
LAAMALFFAILKARPSPFCILDEVDAALDEANTVRFLLVLQEFGTQFVIITHNKRTMSAAGLYGVTMQKS
GSKRIAVKFQGAA

>WP_005539631.1
MYLKKIEVQGFKSFANKVFDFHRGITGIVGPNGSGKSNVSDAVRWVLGEQSAKQLRNMQDVIFSGTELRY
AFVAITMDNSDRDDEVTISRRIYRSGESEYMINNSTCRLKDISELLYDGIGREGYSIIGQGQVDKILSKK
SEDRRELFDEAVGITKYKRRKRDDIIELERKYETAVETALGSRIQNVVTDSEETAKALVEYLKKHKRAFL
PAMQGKWLTGASSLVTTKESFKNVINYLLGRVLVIDNIENANFKNERLVTLEGEVINPGGAISGGAFKND
ELDSGMRKRFMEKFKEIDSQFNKVFKELFGGGSGRLELEEGTDLLEAISIIAQPGKKLQNMLQLSGGEKA
LTAISLLFAIQNLKPSPFALLDEIEAALDDSNVDRFAKYLHKLRTQFIVITHRRGTMVGSDLYGITMQEK
GSTLVSVNLVEDL

>WP_033068119.1
VQFKSLKLTGFKSFVDSDLLVEDGLTGVVGPNGCGKSNLVEALRWVMGETSAKQMRDMSDVIFGGTSSRV
AEVSVTLDNSERDEMLEVTRRIERGGGSNYRVNGKDVRARDVQLLFADATGARSNAMVSQGKIGALIGAK
PIQRRLILEEAAGITGLHSRR--ENISVQSGLELAMAAALGEDLDAPD-SDAAMHWFAV-----------
----DPDL-G-AKYVEAPALLNRR----LWQIGIVEDEATGFLKKQRLVSREGALWRWDGYRILAGAELN
QLNREARARLKTAFDEVDKHFQQLFVRLFGGGGAHLMLTEADDPLEALEILASPGKKLQHLSLLSGGEQA
LTAVALLFAVFLTNPAPICVLDEVDAPLDDANVDRFCKLLEAIHTRFLVITHHRMTMARMNLFGVTMAER
GSSLVSVDLHQEV

>WP_013560639.1
PLLKSLELHGYKTFASRLFEFPGMVTAIVGPNGSGKSNIADAVRWVLGEQSFSLLRKTEDMIFSGSELRM
ASASILFDNESGDSEVLITRRAYRDGSNEYLLNGQRVRLKEINELLAQGLAERTYTIIGQGLVDAALSLK
PEERRRFFEEAAGIGLYRSRRRQSHLIVPAEYEQAVAAALGELVNAVLVEGTGDLDAALTALLQGERALV
P-LEAREA-SASRLVRVMPALQAVVDLLLGQVLLVENRTVARMEPARVVTLQGEVFLGNGIIIAGRESKA
ELDELMKREFRKTFDAVAYEFRHMFTRLFGGGTARLILTEGESTADMIDIEARPGRRDQGLSLLSGGERS
LTAVALIFSLLKVSPTPFCIMDEVDAMLDEANVGRFRDLLLELKTQFILITHNRNTVQAANIYGVTMGRD
SSQVISLRLDESE

>WP_021271710.1
MKLKRLIIQGFKSFKDRVINFDDGITGIVGPNGCGKSNIVDALFWVMGEQSAKHLRSMKDLIFAGSSKYF
AEASLVLENDDGSSEIMLTRKLYRNGETEYRINNIPARLKDIQEVFMDGAGAKSYSIIAQGEINRLVQAK
PEERRTMIEEVAGITKFKIRKQNSLIKCDDQYTKAVQLLLADYLDTLVSNSDDTEDKAVDFL----KA-L
PRL--K-I-GL-DIVEIAPEYKSRLMPFFG-FFLVPELESSKL-DKKAVSYDGKAFN-NG-LVNAS-DEG
HIDEKSKERFAIAYEEVNTRFQKVFPIIFGGGSATLRVTGNLDDAECVDIIAQPGKKMQNINLMSGGEKA
MTAVSLIFSIFLVKPSPFCLLDEVDAPLDDANVGRFNELLREMDSQFILITHNKKTMELNDLYGVTMQEP
GSKAVSVQLH---

>WP_030014506.1
MHLKTLTVKGFKSFASASFEFEPGVTAVVGPNGSGKSNVVDALSWVMGEQGAKSLRKMEDVIFAGTSGRR
AHVSLTIDNTDGESEVTISRTLFRTGGSEYAINGNSCRLLDIQELLSDGLGREMHVIVGQGQLDRILHAT
PEERRGFIEEASGVLKHRRRK-TDRLTVDPRYAAALSAGLGPVADGLSV-DPAHLQRI--HAQDKE-V-L
GHG-SSTLE-AYDVAR--------VTGELA-HLAIATLEIAALDEARPIPPDWAIVLQDGTILQGQA-RR
DVDEHVRQVFTQAFHDTQEQFVRVFATLFPGGEGKLVLTDPHDMLTTIEVHAKAGKKVKRLSLLSGGERS
LTAIAMLVAIFKARPSPFYVMDEVEAALDDRNLGRLLKILKELSSQLIIITHQKRTMEISDLYGVSMRGD
GTQVISQKLA--D

>KPJ50448.1
MYLKRLEIQGFKSFATRAFELGPGITTIVGPNGVGKSNVADALRWVLGETSGRLLRKLEDVIFSGSSRRA
AEVTITLDNSDRDTEVAITRRGRRSGDSDYFINRKRVRLKDITDLLLRSVSQSSYAIIGQGLVETILNLR
PEDRRFLLEEAADVQRYRLKIAESLIRVPKGLERPIEAALAENLQAMLVERQKDALAAVQDLARQERVIF
PSLKE-YMEGASQLVKCDGRYRKIVDTLLGRTIVVEDLDIA-----RLRRGMGSVVTRDGI-LGSISTGD
ELDEVICQRFKTTFHEVAQRFSHYFTTFFGGGQAKLVLTAPEDYRTSVDIVAQPGKRLQSLSALSGGEKA
LTAVSLLFALLQTNPSPFCVLDEVDAMLDEANVGRFVAALRELNSQFIVITHNRRTIETADIYGVSMGDD
SSRVLSLHLSDPS

>WP_012823061.1
MRLTRLYLAGFKSFAAPEILLPAERVAIVGPNGCGKSNLIDAIRWVLGESSAKQLRSLDDVIFAGSGQRQ
AVVELSFDNSARADQIVICRSLGRDGQSRYSINQTRVRRRDVVDLFLGGVGARSYSVIEQGQINRVVDAK
PEDLRAYLEETAGISLYRERRAQ-IQRL-AKWGHAL-------GAGIEAACVDDLDALMVA-RADQWWVD
SQS-EKSL-------QKSP-LRDQTRH-------APSLNEA-LHPGHFVLADGR--DQAAV--------R
TLDKQTRAQFRSVFDAVNARIGPLFVQLFGGGEARLELSGA-DDLDAVLLFAKPGKKVTQLSLLSGGERA
LTAVALIFALFELNPAPFCILDEVDAPLDEANVGRFCAMVSAMRVQFLFVTHNKTTMASASLVGVTMREA
GSRIVSVDVDRVQ

>WP_012954241.1
VHIKRIELSHFKSFGGTSIPFLPGFTVVSGPNGSGKSNILDALLFCLGLATSKGLRRLPDLISHNTNN-E
AYVSVTFDISDYNTEWKVTRRLRVTKGSNYYINERPCTVNELHEELNRRIYPEGYNVVLQGDVTSIISMN
SKERRVIIDELAGVAEFDRKIQNELGQVDPLHQLALEIAAGSRLGHVVVEDDAIAISGINMLKKAKRAFL
PKIRSYQ-NGAVDLVECNSKYAKVFSYIFGNTAVFETIDYAQYG-KRIVTLDGDLLEASGAMTGGSRPQE
NFTTLRLRSFKESFDTVNDNFKKIFATLS-QGDGYLQLDDEEDPFKGLNLVAHKGKPVQRLSSMSGGEKS
LTALSFIFSLQQYRPSPFYAFDEVDMFLDGANVERLSQMIHTQKAQFIVVSLRRPMIEASQTIGVTQARG
ATQVLGIKL----

>WP_020471266.1
-MLKRLELIGFKSFADRWFDFPAGMSAIVGPNGSGKSNVVDAVRWILGEQSAKNLREMADVIFNGASGRN
AEVTLTFDNSKKDAEVAVTRRVYRDGTGEYQINGQQSRLKDIRELFLGGAGSTAYCIIEQGRVDALLQAS
TKDRRAILEEAAGISRFKAKK-RDSLRVPRELAPLIDTALGDVASHFVVRDGRGIDNL-LAAKA-FRVFL
PETQPLG---ADRWVTCEPSLAGLPRQLLGKTLIVDSLAQAEYALGQFVTRRGDLLRADGTLSVGPVTQL
KINEDSKRLFAETYATVRGHFQELFRKLFGGGLADIILENPEDVLETIDIVARPGKELRSISLMSGGEKT
LTAVALLLAIFQSKPSPFCLLDEVDAALDEANTERLARTLREFRSQFIVITHKKRTMAYADLYGVTMQES
GSKQVSVRFEDPE

>WP_009138925.1
MYLKSLVLKGFKSFADRVMAFEPGITSVVGPNGSGKSNISDAVLWVLGERNAKNLRAMEDVIFAGSSARI
AEVDLVLDNTDGDAEVSLTRRMYRSGESEYLINGAPARRMDFMDILHDGLGTGTHSIIGQGNLDAILASR
PEDRRTLIEEAAGVLKHKQRKSSSQVKAPRELEPLVEMLLGDDLSSPVVADGACAARFARESSDA----A
S-ILSSAAEGLLESLAYPDSIASLMEELLGDYVVVDTLDEAN-IDHRYVALDGTVFVPGAKLVRNGFSNS
AIDARMKEQFDVTFERVNENFQEIFGQLFPGGSGSLELVNVDDPDHLVEVHAQRGKKIAKMTLMSGGEKS
LTAIALLFAVYRIRKTPFYILDEVEAALDDSNLRRLLAYLETLETQLIMITHQRRTMELSDLYGVSMQSD
GTKVVSQKLDQRS

>WP_013188637.1
MYLKSLTLKGFKSFANTHMSLEPGVTCVVGPNGSGKSNVVDALAWVMGEQGAKNLRQMSDVIFAGTKTKR
AEVQLTIDNSDGESEVTISRTMFRAGGSEYAINGTSVRLLDIQELLSDGMGREMHVIVGQGQLDRILSAS
ELERRAFIEEAAGVLKHRQRKGKETILVESGWEDAIGAVFGQWSKALLTAGVESAADALRFVRQQSQVLL
AAALAQEL-GARELVHARKGQSLPVATLLAGVAACQDLSEADLLGVAAVTQVGDFLSATRIVGGGDPEAA
EVDRQVEEVFGKAFADVCAAFKDIFQVLFPGGEGKLTLSNPKDLLNTIEIEARAGKNVKRMSLLSGGERS
LAALAFLFAIFQARPSPFYVLDEVEAALDDVNLSRLLGVFEILNSQLIIITHHKRTMEIADLYGVTMK-E
GTAVISQRLVK--

>CCY06077.1
MYLKSLTLKGFKSFADRVMKFEPGVAAIVGPNGSGKSNISDAVLWVLGERNAKNLRSMEDVIFAGSSARV
AEVELLLDNSDGDAEVSIGRRMYRSGESEYLVNGNVVRRMDVLDILHDGLGTGTNSIISQGNLDSVLSSR
PEDRRALIEEAAGILKHKERKAEHAIQASSEFDMVVELLLGDDIHGLLTQNNESAQALARALSSS-EAQS
-SLSSS-LR-LVDELEIKPEYANRMRALLGDVYVVDTLSSAEAAKPRFASLDGAVVYPNGKILVAHRSEN
VIDERMRTDFVRTFEQVNDNFSEIFSTLFPGGHAHLSLVDPDDLEHTVDVNAQIGKRVKKMSLLSGGEKS
MTAMALLFAVYRIRQTPFYILDEVEAALDDTNLRRLIAYLNVIQTQFIMITHQRRTMESADLYGVSMQAD
GTKVVSQKLDNQR

>WP_009145265.1
MRLKSFSTYGFKSFADKELTFDKGITAVVGPNGSGKSNISDAIRWVLGEQSAKYLRKMEDVIFSGSGKRV
AEVTVDFDNSDRDEQVSLTRRIFRSGESEYAINKKSCRLKDIIDLMADGLGKGSMSIIGQNKIDEVLNSR
PEDRRSLFEEAAGIAKYRLRKK-ELLQVEDKYVAAIETALGEGAQNLVMRSANAAKEAIAYLKRSNRAFL
PTVQRRNLKGAVDLIGFKPEAENAVRFLLGRVLIAENIDAAAAKRRRVVTLDGDVVNAGGSMSGGSKKHA
EINSGMTKRFKEAFAKINEYFAQCYVKIFGGGTAVLRLTEPDNLLDSIDIDVQPGKKLQSLYLMSGGERA
LTVIALLFALLSYQPSPFCILDEIDAPLDDANIQRFADFLRDYNTQFIVITHRKGTMECADMYGVTMEES
GSKLLSVKINAEN

>WP_011523440.1
LKLKKLQLLGFKSFCDRELKFPDGIAAIVGPNGCGKSNIADAISWVLGEQSAKSLRHMQDVIFAGTRDRM
AEVSLTLIDPEQNNEICVTRRLFRSGDSEYLLNGKLSRLRDVHDIFMGGLGPESYAIIEQGRIGQILSSK
PTDRRAIIEEAAGITKYKTKKKQDFLEVEDKYEHVVEDFLRDELNYVVVKSWGAADEGLRLLKGDVRAFL
VSDSQRTCR-LNGFGKSEVVLPK-----LGNGYIVPDPAIGE-ANDAFLSQSGECF-HNVT-TGGKQRSK
EIDQITKVKFDEAFAAINENFGKAFKKLFGGGQGFMKLTDELNSSDSIDVIASPGKKLQNVLLLSGGEKT
LTAFSLLVGIFQYAPSPFCILDEVDAPLDETNVARFNELVKEMQTQFILITHSKRTMATAPMYGVTMQEP
GSKIVSVRFG---

>WP_012175139.1
MRLKRLEINGFKSFPEKTISFPPGIFSIVGPNGCGKSNIIDALKWVMGEQSAMQLRSMDDVIFAGSNEKM
AEVSLVLANDNGHTEIMITRRLYRSGEREYLLNKQPCRLKDIYNIFLGGMGARSYSIIQQGNIGAITDAS
PEERRMFIEEAAGVTRYKTRKQRDMVRPQPGYETATEAVLGEALQYICVETHDQGARLVESLRTDQRSFI
PVLNQEI--GLVDHLAVETGYEKMVHALIGNVLLAPDLETAALSSRPVVTLDGDLITDRGILVGGSKDQN
KINRVSQERFLETFNSINQKMAEVFPRLFEGGTGELVLTDPSKPLETVEMMVHPGKKLTRLSLLSGGEKA
LSAIAFIFSIFLLKPTSFCLMDEIDAPLDEANIYRFNELLKIIKSQIIMITHNKKTMEFADLLGVTMEKK
GSKIVSVDLTRTT

>KHE90929.1
MLLKKLELFGFKSFADKCFEFGEGINGIVGPNGCGKSNVVDAFKWILGEQRAKSLREMLDVVFSGTNSRY
AEASLVFMNDKNEKEVCITRRLYVAGDSEYLINKQPCRLKDIKELFLGGVGGSCYSIMEQGKIESLLQVN
AQERRFVFEEAAGISKYKTKKQ-DLIKVDTAYVPAIEAVLGDRAQIIVTNSIKEVIQAFDFLKEQDYVFL
PDISVEHV-GAVDLVKCEDRFKALVEYIFRDTIIVEDFDTARLGCAFIVTLNGEVVEPGGTILVGQGNMN
KINITSRELFEKTFQEIRSHFHELFRKLFGGGRADILLEEGVDILDAIDIIAQPGKDLKSIMLFSGGEKV
MTTIALLFAIFQSKPSPFCILDEVDAALDENNVKRFIQILKEFDSQFVVITHNKLTMGVADLYGVTMEEA
GSKKISVKFEEER

>WP_044201346.1
MLLSKLEIKGFKSFGEKTLNFDKGITAVVGPNGSGKSNVVDAIRWVLGEQSTKALRKMDNIIFNGTKSRM
AEVYLTFINNKNETEVTIGRRFYRSGEGEYSLNGVPCRLKDIHGLFLDGIGSDSYAIIELKMIDEILNDT
QNARRTLFEEAAGISKFKKSKKQDTLHCEDGYRVAIEGYLAPYLNYFVLENEEEAWRAVNLLEEMKKAFL
LKFEGSS-A-AIDVVDFDNKYASLITYLLDGVYIVHRNQND--V--ILVTKNGKAIRRKSAITGGSGSEE
DIDAVAQEKFMKAFVQIRENFMEVFRSLFDEDNCDLRLADDSDPLNAIEILAQKGKRPLTINQLSGGEKT
LTATALLFAIYLIKPAPFCIFDEVDAPLDDANVDKFNKIINKFNSQFIIVTHNKRTMSSTDIYGVTMIEQ
GTTVVPVDIRNPQ

>WP_006424234.1
MKIKQISVHGFKSFMEREITFPTGISGVVGPNGCGKSNVVDAIRWCMGEQSPKQLRKMEDIIFSGAGNSM
AEVSILFENGAGASELSVTRRLYRSGESEYLLNNVPCRLKDIQEIFMDGLGNKAYSIIGQGQIGSIVEQR
PEETRVMLEEAAGITKYRKKVRRDVIEVEPAYERALEAVLADKLQYVITKTKDDAASAVSYLKDKAIGFA
PNLNYTEF--LGNFVTTMEKFKPLIHDILHNILVVDDLPTAAAGSPCFVTPEGDMVDHRGVITGGRLSHK
KINHTSLEKFNKTFLAVDQKLKEIFPILFNGGTAGLRLTDEQKPLESVLVEVKPGKRLSHMGLLSGGEKA
LVAMALIFAIYMIKPSPFCLLDEVDAPLDEANIDRFNDLLKKIESQIIMVTHSRKTMAITDLFGITMENK
GSKLVSVDIQEHG

>WP_007000453.1
-------MRGFKSFATSSMRFEPGVNAIVGPNGSGKSNVVDALAWVMGEQGAKNLRNMADVIFAGTAKRR
AEVSLTIDNSDGDTEVTITRRLFRNGGSEYEINGTSARLLDIQELLSDGMGREMHVIIGQGRLDQVLTAT
PEDRRGIIEEAAGVLKHRRRKEEDAVTVEAGWEGAAEAALGGAATGVVVETLADAVDLLREASESNLVIT
PSAAGSSLA-A-EAIRLEGLADS-LGQFLAGTALAADL---TAAEARVVTAGGADLSAWHARGG----EQ
DIDARVEMIMTSALEDVAEKFTEVFATLFPGGEGRLVLTDPADVLTTVEIEARPGKRVKRLSLLSGGERS
LTAIAFLVATFMARPSPFYVMDEVEAALDDVNLSRLLEIFRMLNSQLLIITHQKRTMEVADLYGISMRED
GSTVVSQRMAELP

>WP_008481964.1
IQIKRLDLHGFKSFATANFVFDSGITAIIGPNGSGKSNIADAMRWVLGEQSYGNLRRTEDVVFAGSSARM
AEVSLTLDNSDGPSEVTITRRAYRSGENQYLINRSQVRLKDVLQLTASG---QAHTVIGQGLVDAALSQR
PEERRGLFEHAAGITGLRLKYRDSLITVPAELERAVEAALGGHLQDIVVERWADAEQAIEYLKRTRRAFR
PTVRARQ-SGASELVTCDDRVNPILAGLLGQVVIVDTLDAAALPHSAIVTLGGEIARASGTVTGGAEMKL
DLERTMAGQFDRTFADVAAAFEVMFRSLFGGGQARLVRAD-EAGKPNIDIIAQPGKRLQNLSLLSGGERT
LTAVALLFAILRVNPSPFCLLDEVDAALDEANVVRVRETLRDLKTQFVVITHNRATIEGADLYGITMGRD
GSRVLSMRVPVA-

>WP_009531922.1
MYLKSIEVQGFKSFANKCFSFQHGVTGIVGPNGSGKSNVGDAVRWVLGEQSAKSLRNMQDVIFAGTANRF
AYVAITLDNADRDDEVTVSRRLYRSGESEYRLNGSPCRLKDVNELFMDGIGQEGYSIIGQGQVEKILSGR
PEERRELFDEAAGITKFRKRKQGDLISVDKRYEQAIEIALGGRMQNIVVDTEETAKQLIEFLKKNRRAFL
PA-QHPFVKGAANLVRTDERYRVVIENLIGRDIVVDTIDHAAIKRSRLVTLEGDQLNPGGSMTGGTFRNE
ELDIGMRKRFAEGFRSIQRAFNQVFRELFGGGKGELRLEEGVDLLEAIAIIAEPGKKLQNMMQLSGGEKA
LTAIALLFAIQNLKPSPFALLDEIEAALDDSNVDRYAQYLKKLNTQFIVITHRRGTMVAADLYGITMQEK
GSALVSVSLIEQL

>WP_009885108.1
MHLKSLTLRGFKSFASATLRFEPGITCVVGPNGSGKSNVVDALSWVMGEQGAKNLRKMDDVIFAGTSKRR
AEVTLTIDNTDGDTEVTISRTLFRTGGSEYAVNGTPARLLDIQELLNDGLGKEMHVIVGQGRLDAILHAD
PIERRSFIEEAAGVLKHRRRKEEERLSVTG-FEMAVAAALS-TVSGVLV---DSGQVALTVLGED--TVH
-GSRGGTLLGLTEVVSSDVPELTQLLNALETVVV--DAGSASISH--AVTIHGEIVTATR-VSARTASTD
EVDRHVERVFAEAYADTAREFEDIFSRLFPGGEGSLSLTDPDDMLTTVDVHARAGKKVKRLSLLSGGERS
LVAVAMLVAIFKARPSPFYVMDEVEAALDDLNLSRLLTVFEELSSQLIVITHQKRTMEIADLYGVTMHGD
GSKVISQRIP---

>WP_011120744.1
FMLKALELAGFKSFADRRFDFPDGITVVVGPNGSGKSNIVDAMKWVLGSQSAKSLRDMSDVIFKGSQTRA
AEATIIFDNTGGDPEVHVTRRVYRSGEGEYLINQQAVRLKDVKALIRGGIGIDAYSLIEQGKVDRMLQAN
AKDRRAIFEEAAGISRFKAKKRRDCFSVDRQVAPLIDAALGPRSQYVIVRGGSVSDAI-SRGDIKIRVII
RE-LPNPLGGADKMIDCEVELEPLVRHLLGNTWLVDTLATAGLKSGRFVTASGDLLDNDGSSVVGPPGGA
RINADSRRLFLDTLEAIRINFQKLYRKSFGGGHADLILEESDDPLEAVEIVATPGKPSFSNSLLSGGEKA
LTAVALLMSIFQYRPSPFCVLDEVDAPFDEANIGRFVTVLTEFQSKFIVVTHSKKTMTAATLYGVTMQES
GSKQVSIRFEDSE

>WP_011163674.1
MRIKKIELIGFKSFKDRVIHFDAGITGIVGPNGCGKSNIVDALMWVMGDQSAKDLRQMTDVIFGGAEGYM
CEVSLTLENDGGKSEIMVTRRLHRNGEGEYFINKEPARLKDLQEIFMDGAGSKGFSIIAQGMIGKIITAK
PEDRRMLIEEAAGITKFKARKKLDGVEVPAEYEVAMEAALGSRLQMLLSSDANIAVDAVSHLKENKRSFM
A--GQGF-MGLKDVVQAADKFKNTVTYMLDGVAIVDSIRTANLRYGTFVTLDGDTLTADGVLTGGSSESE
RINKICSKRFKETFELVNDRFTRVFPVLFGGGEAWLELVEETEKNEAIEIIARPGKKTQNVSLMSGGEKA
LTAVALVFSIFLVKPSPWCLLDEVDAPLDDANVFRFNDLVREMRSQIIVVTHNKHTMEVAGLYGVTMQER
GSTMVSVSIQDK-

>WP_011955120.1
MYLRRLEIQGFKTFAGHLFEFQPGITAVVGPNGSGKSNLVDAIRWVLGEQHPGALRRTEDLIFSGGGRRF
AEVSLTIDNSDRPGEVTITRRATRSGDQEYFINRQRVRLRDVQEIAAP---NGAYAIINQGLVDAALNLR
PLERRRLFEDAAAISVYEQRRRQTVVRVPAELETAIEVALGSRLHNIVVNRWEDAEDAIEALKRSGRAFL
PTIR-PDTSGAADLIDVDERYRPVVELLLGRTLVVRTLAVAREQGGTIVTLAGEQVSAGGAVTGGSAAKA
ELDNAIRTRFETTFQVVAAEFERSFTNLFGGGEARLALINDDDDAADVEIIARPGKRQQHLALLSGGERA
LTAAALLFAILKANPTPFCVLDEVDAALDETNVGRFREALVGLKTQFIVVTHNRGTIEAADIYGVTMGDD
GSRVLSLRLEE--

>WP_012802975.1
MHLKSLVLKGFKSFADRVLSFEPGITAVVGPNGSGKSNVSDAVLWVLGERNAKNLRAMEDVIFAGSAVRV
AEVELILDNTDGESEVSIARRMYRSGESEYLINGTIARRMDVLDILHDGLGTGTHSIISQGHLASILQSR
PEDRRALIEEAAGVLKHKQRKRGEAIRVSDSMEPLVSQVLADDVWALVARDESEAFNLIDRLADT----I
S-VAGQDLDGLLDYVEADPTVQEALQSLSGDVLVCKTLDDAG--RGRAVTPDGVMALPTGTIHGSSARDT
IIDERMKDDFANTFARVDDNFRRIFEVLFPGGSGSLELVDPDDMENTVEVNAQSGKRILKMSLMSGGEKS
LVALALLFAVYKTRSTPFYILDEVEAALDDTNLRRLAAYLDSIETQFIMITHQRRTMEMADLYGISMQAD
GTKVMSQRLDKLR

>WP_012828801.1
MRIKRIEIIGFKSFCDRVLNISSPVTSVVGPNGCGKSNIVDAIRWSMGEQSARHLRAMDDVIFAGSESRM
AEVSLTFEDSDESSEVTITRRLFRDGTSQYLINRVPCRLRDVTDFFLGGVGTKAYSIIEQGRVGMIVSSR
PQERRAIIEEAAGITKFKTKKRQDVVRAPAQFEAAVEAALGDRLGGILVSDADSGAEAVRFLKDTSRSFV
PPAPADAL-GMAELVAFADGYEQVGRRLLGDCLVVDTLERANLRGSTMVTLEGDIVDERGVVLGGSREAQ
KINRTSRKLFRDTYAAVNAKFQDVFPRLFRGGQARLQLTEEVDILDAVEIIAQPGKKNSTVDQLSGGEKA
LTAVALIFSIFLIKPSPFCLLDEVDAPLDDANVDRYNEIIREMSSQFIVITHNKRTMEIADLYGVTMQEP
GSKLVSVNLSKDD

>WP_012858932.1
MYLKALEINGFKSFSIKIIDFTQGITAIVGPNGSGKSNILDAILWVLGEQSYKNIRMSSDVIFSGGKNKS
AEVSLVIDNTDREDEVKITRRIYRNGDGEYLINNKKSRLKDIHNLFMDGIGKQAYSIIGQGRVERIIGSN
PKEIREILEEAAGTKRAKVEKKDNLLEIPEKYLTAISTLVGYSLNDIVIKKASESNKYISELKNKKTIFL
PIIKTSL-DGARNIVKI-IEYEKVVDHIFSNALIVENLDIATLK-NRIITLDGDLVTSRGRISGGYKKNS
NIENDMINKFTFAFNEIKNNFKYMCSEIFYGAKGDIKLTDTENILTTLELSVKKNKPEQTLMLLSGGEKS
MLAVSFIMAIFMFKPSPFTFFDEIEAALDEANTKKIVELLRRFKSQFILITHNKETMKGSDLYGVTMNEV
GSRIVSVDI----

>WP_012910249.1
-MLKALELHGFKSFADKRFEFPAGITVIVGPNGSGKSNIVDGIKWVLGEQSAKSLRDMADVIFKGSGSRA
AEATLVFDNSEGDPEVHITRRVFRSGEGEYLINRQPARLKDIRDMVRGGVGVDAYSMIEQGKVDRLLQAS
AKDRRAIFEEAAGISRFKAKKKADVIQSAVEHAAAIDLALGDAAQLGVVEGITDVQEV-LEAAATPRLMI
A----DPVRAADKLVQFDPRYAPLVRRLLGTTWVVRTLSDAGLRGTRLVTLTGEVIEPNGSIATGPRSAH
KMNADSRRLFIETLEAIRVNFQALYRKAFGGGKADIVLEEGVDVLECVEIIATPGKPSFNNSLLSGGEKA
LTAVALLLAIFQFRPSPFCVLDEVDAPFDEANIGRFVDVLKEFWTKFVIVTHSKKTMTAATLYGVTMQES
GSKRVSVRFDDTE

>WP_013148078.1
MRLTHLKLAGFKSFVDPTLHIHGQRVGVVGPNGCGKSNVMESVRWVLGESSAKEMRSMDAVIFNGSGNRR
ASVELIFDNSLGQAEISVKRVIERDKGSTYYINNTVVRRRDVADLFLGGLGGRAYAIIGQNTINRIVEAK
PEELRIFLEEAAGISKYKERRSKQKVSIKAGWETALESALGARLNALTTAEISENNP--ASRPP--ALLA
TLAA-A--PSLMEKIT--PDLQAVLQDWLAGAYVLEEGVDAAAKAGYLVNKQGDIYTAQSVTYFGAQSIR
KIDKETRGRLQATFDEANRHFMELFTTLFGGGQARLELLGE-EILDTMQVFAQPGKKNSTIHLLSGGEKA
LTALALVFALFRLNPAPFCLMDEVDAPLDDSNTERFCSMVKKMKTQFLYVSHNKITMEMAQLIGVTMQES
GSRIVDVDMEAVR

>WP_013405880.1
IFLTKIRLKGFKSFANKDIELEENITAVVGPNGSGKSNIVDAVRWVLGEQSAKTLRRMSDIIFSGSEELS
ASVTLFFDNSDGEDELTLGREVDIDGKSDYLINGASCRLKDIEALLMDGLGSDGYSIVGQGRIDSIIHSK
ADKLREFFEEAAGIMKHKSRKREEIISVESEYEKALETALGAKSQNIIVENDSTAKKAVNYLKKQNRAFL
PMIDGSGLNGAVDLVDFPERLENVFNYLLGQIVVSDNLENAKMKKSRVVTQKGDVVYPGGAISGGSSSND
DIEESMEKMFSRTFYKAKEEFAKVFKALFQGGKAELKLTDPDDMLATVEIQAQPGKSLKRLSLLSGGERA
LTAIALIFAFIQVKPSPFYVLDEIDAPLDDVNIVRFASFIKRYVAQFIIITHRRYMMTEVELYGVTMEKS
GSRLISLKLNQEG

>WP_013536845.1
-MIRSLKLKGFKSFADEEIRFSEGINCIVGPNGCGKSNIVDALKWVVGGTSPKGMRSIKDVIFKGAQGRS
AEVAVTVAAED-ALETEVKRRVTADGDSQFFINGKKVRLKDIQELFTNGLSNRDYAFFEQGQVDRVLRMR
PAERRALIDEAAGITPFKEKRKENLIEVE----PGYENYLSRFGAGIVVDNFKT---VSWIGS--KRVLF
PIEGATSKEG-----------KPLLLNLFHNVY----YARAQLEE-----PDCLFIDEGGSIYKGCLVGK
KLDQEIEKRFFETFRQVDRSFRATVKKVFGGGSGRLILTSQ-DLSEALEIEVKPGKRHGSINLLSGGEKT
LVALAFLYALYRVRPAPFVVLDEVDAALDDANTLRFTELLKEMETQVIIITHNKLTMEAADIYGVTMEVP
GSKVIGVSFEAQR

>WP_017378004.1
MRLKKIKLAGFKSFVDPTVELPSQLAAIVGPNGCGKSNIIDAVRWVMGESSAKNLRSITDVIFSGSSARQ
ATIELIFDNSQGSSEISIKRIVNREAQSSYFLNGTKCRKRDIADVFLGGLGPRSYSIIEQGMISRVIEAK
PEELRVHLEEAAGISKYKERRKEQSLRVQEGWETAVETVLGDNLQALCVAELEMSLICIDQPLA--NVT-
-----QQ-EGLTDVIEP-----ESLPSQLQHVYLAEDLLAARISKYSVVTVDGLWLGVNWLKVTKRDDSR
KIDKETRTRFKETFDEVNGHFKLLFPKLFGGGSATLELIGE-DLLEAVALMAHPGKRNSTIHLLSGGEKA
LTAAALVFAIFQLNPAPFCMLDEVDAPLDDANVGRFCRLVEEMSVQFIFISHNKIAMEMADLVGVTMREP
GSRLVAVDIEKLE

>WP_020722839.1
LKLKRVEIHGFKSFYDREMKFNQGIAAIVGPNGCGKSNLSDAINWVLGEQSAKSLRRMEDVIFAGTRERM
ASVTMTLVADE-KDEITITRRLYRSGESEYLINGKLARLRDIQDLFLGGLGPESYAIIEQGRIGQILSNR
PQDRRAVIEEAAGITKFKTRKKTDFLEVDSQYEKATEEFLHEELEYVVVHDWQDAERGMDLLRSGIRAFL
VAPAG-TIH-TNGLTHAFDLVPR-----VARCYVTEDRASAR-AYDCFLTQDGISY-HGHA-SGGKKTGH
EIDIESRKRFTEAFHAINGNFTEMFKTLFGGGLAEMRLTDEENVSESIEIVASPGKKLQSVLLLSGGEKA
LTAMALLMAVFQYTPSPFCILDEVDAPLDEPNIHRLTRLLGAMQTQFIVITHAKRTMEAAQLYGVTMQEP
GSRLVSVKFK-PM

>CCY13543.1
MYLKSIEINGFKSFANKVFEFPQGITGIVGPNGSGKSNIGDAVRWVLGEQSARQLRKMEDVIFSGTQSRF
AYVAITFENANRDEEVTVARRVYRSGESEYLINGSSCRRKDIVELFYDGIGKEGYSIIGQGQVEKILSGK
IEDSRELFDEAAGIAKYKKNRREDILALPEKYETAIEIALGGALQNIVTEDNETAKKMIQFLKKNRRAFL
PNIRRRIVEGASTLVQVEERFQALVESLLGRTVVVDTIDHAALRNSRLVTLDGELLNPGGAITGGAFRHD
ELNLAMKEQFTKEFGSIQQMFTTVFQNLFEGGTASLELMDTENILECIRIIAQPGKKLQNIMLLSGGERA
LTAIALLFAIQNLKPSPFCLLDEIEAALDDANIVRFSKYLKKLDTQFIVITHRRGTMNAADLYGITMQEK
GSTLISVDLIDDL

>CCZ56186.1
MQLKKIEIQGFKSFADKEIVFLDGVTTIVGPNGSGKSNISDAIKWVLGEQSVKTLRKMEDVIFAGTEARF
AEVSLYMDNSDGESEVVVTRRVYRTGESQYLINDIECRLKDIQELFMDGIGKDGYSMISQGKVDEILSSK
SEERRHIFEEASGIVKYRVRKKDSLITTSEKNEYAIEIALAGFMQNIICQREEDAKKIISYLKENSRVFL
PSIKKV-IKGAIELVNYDDKYKEAISLALYNILIVDNIENAKTG-TKIVTLSGELIAQTGSITGGKNKIE
NMTGIMKQQFSKQFKLIKENFNETFKELFGGGRADLRLSDEDNILESIEIEVQPGKKLQNMMLLSGGERA
LTATALLFAILKIKTPPFCILDEIEAALDDVNVHRFAEYIKKYATQFIVITHRKGTMEVATTYGVTMQEY
GSKVVSIKMK---

>CDE19769.1
MRLKTLEMQGFKSFPDKVISFDRGITVVVGPNGSGKSNISDAMRWVLGEISSKNIRKMEDVIFAGSQKRY
AEVSVTFDNTEDDDEITVTRRYYRVGESEYFINRKPVRLKDIHELFMNGLGKGGYSIIGQGKISEIISSK
SEDRRAIFEEAAGIAKYRYQKRTQFVTVDEKYSAALEVAFGQSLQNIIVDDEDCAKVAIAFLKRRNRAFY
PTMKGNSIGGASELVGCDAKFRGIADYLTGRIIVAKNMDCAVIRGRKIVTLDGQVINAGGSYTGGSVSTV
SLEERMKEDFSATFEEINVNFGQVFRALFGGGSAELKLTDKIDVLNSIEINVAPGKVIKNMSLLSGGEQA
FVAIALYFAILKVTPSPFCILDEIEAALDEVNVDKLADYLKNYRTQFVVITHRRGTMEAADIYGVTMHEK
GSDVLSINVSEEA

>WP_005837799.1
MRLKSLSIKGFKSFADPKIDFDEGITCIVGPNGSGKSNVSDALRWVFGEQSARTLRKMEDVIFAGTEKRL
AEVTVVIDNSDRENEVEITRRLFRSGESEHRINGNKCRLMDVRDLIVDGVGVDGYSIIGQGKVEELVSNR
NDGRRSMIEEAIGIVAYREKKEEDYIGVKEDYITPIAAALKPYETAIVCDDSADAIDGIKWLSQNKRAFI
P--SGRH---A-SVVNVEKSYDN-LLRLFEGVYIFSDVKSAKASKE-IVTMDGTTVSPAGAMTGGSRDEK
DVDNRIRDKFSEGFKVVQENFKKLFYEMFDGGKAELILADADDVLESIDIIAEPGKRFKNIGLLSGGEKT
LTALCLMFSILMLKPSPFCILDEVEAALDDVNIERFVRQIKTFNILFTIITHQKATMEKADLYGVTMPER
GSKVLSIRLSESE

>WP_005839550.1
MQLKRLEAYGFKSFADKTIEFDHGITAIVGPNGSGKSNITDAVRWVLGEQNIRNLRRSEDIIFAGSAQRI
AEVSLIFDN-DGDREVAVTRRLYRSGESEYFINRSRCRLKDIYQLFADGIGHDGMSIIGQNRMEDILNSR
PEDRRAFFEETAGITKFRDRKKQELLTIPAAYMTAIEIALGGNQQNIVTEDTETAKEAIAYLKRKHRVFL
PTLSVQKEEGANELVEVEEKYRKAADFLLARILVVDTLDHAALKDRRIVTLSGEFLAPGGSLSGGGRARA
EMDEAMTKQFQSAFADIQRYFGEIFVRLFGGGKAELKMLDESDVLHTIDILVTPQKKRQSLAALSGGERA
LTVIALLFAFLRYRPSPFSVLDEIDAPLDEANVMRFGRFLQEFQTQFIVVTHRKGTMEVADMYGVTVEES
GSRLLSVRLDED-

>WP_006000496.1
MYFKRLEMHGFKSFADPVIEFHEGITCVVGPNGSGKSNISDAIRWVLGEQSPKALRKMEEVIFAGTASRM
AEVVLVIDNSSGDNEVAITRRMYRSGESEYLINNNPCRLRDIRELIMDGIGVDGYSLIGQGKIADIVSTK
PESRREIFEEAAGVVMYKNRRR-ELMEVPKGYELAVETAMGASLQNVICESDDDAKCAVKFLKENRRIFL
PSIRAGSIDGAVDIVKFDKELANIYSYLLGRVAIVKDMDSARLKSGRFVTPEGEIVNASGAITGGAYKNS
DMDKTIRRRFKDNFDKVVVNFEEIFKSLFGGGYAELRLEDENNPLTSIEIIAQPGKKLQNINLMSGGEKT
MTAIALMFAVLKTKPTPFCILDEVEAALDDSNIDRFAEYLKNFEIQFTLVTHQKATMEHADLYGVTMPEH
GSKLLSLRLGDFD

>WP_006035421.1
MRLESIQLAGFKSFVDPIVSFPTNLTAVVGPNGCGKSNIIDAIRWVMGESSAKQLRSLDDVIFNGCHTRR
ASIELHFDNADGSAHLSIRREITREGQSIYSLNGTRCRRRDIRDIFLGGLGPRSYAIIEQGMISRIVEAK
PEELRSYIEEAAGISKYKERRLKQLIHVETGWERAVEVALNQHIQAVCLTDRDSLDDFLNNPPP--TVFM
KPC--YT-QTISSKLTA-----WPLEHLLAGIYVAENVSEAQHPKFSIITREGICLGNHWIHLTAHTDHQ
KMDKETRMRFKESFDKINHNFMTLFPRLFSGGTASLQYHDP-HSPSSLCIMAQPGKRNSTIHLLSGGEKA
LTAIAFVFSFFQLNPAPFCMLDEVDAPLDDTNVLRFCKLVKEMEIQFIFISHNKVAIEMAHLTGVTMHEP
GSRLVAVDLEKIA

>WP_006355967.1
MLLKSLELQGFKSFPDKLLEFHDGVTAVVGPNGSGKSNISDAVRWVLGEQSSKTLRKMEDVIFVGTQSRF
AQVSLTFDNRTRDDEVTVTRKYYRSGDSEYLINGSQVRLKEITQLFMDGLGRDGYSVIGQGRIDEIVSAK
SDDRRQIFEEAAGITKFRYRKKGQLIELPDRYAVAVETALGGSLQHIVVNDEGVAKKAIRFLKERRRAFL
PSVKGYSLAGASELVSFAPEYRPVIENLLGKTVVVEDLDDASIKGRRIVTLDGQLVNAGGSLTGGSQNKQ
DLTDNMKHLFVTTFDRINTEFQKVFVELFGGGRASLSLADPEEVLDCIEISVQPGKIIKNLSSLSGGEKA
FIAIAIYFAILKVSPSPFCILDEIEAALDDVNVNKFASYLKNIKTQFIVITHRRGTMEQADLYGVTMQEE
GSKLLQLKVSEES

>WP_006701155.1
MYLSRVEMTGFKSFADKIIEFDQGLTAVVGPNGSGKSNFTEAVRWVLGEQSIKSLRRMEDVIFNGTADRI
AKVTVVLNNEDRDSEISLTRSYNRNGDSFYYINQERVRLKDIVDLLLDGLGKNSFSIISQGQVEQIFLSK
PEERRVIFEEAAGVQKYQYRKRNDLIRVAEQFDLAISTALGSSMQSIVVQDDRAARQAIQYLTQQKRAFL
PNIKPKSINGASELIHVEPANRIIAEHLLGGTVIANSLKEAKLQRQKIVTLDGDVLMPGGSVTGGKSQRQ
EMDHEVVTRFAQSFEEIDRQFQKTFQKLFAGGHASLQLTQPDDLLTTVDIIAQPGKKKQSLALLSGGERA
LTAIALLFAILEVKPVPFVILDEVEAALDDANVVRYGSYIREFDTQFIVVTHRQGTMESADLYGVTMEKS
GSKLATVTLDHDS

>WP_006788541.1
MRLSKIKLSGFKSFVDPTLSLPSNLVGIVGPNGCGKSNTIDAVRWVMGESSAKNLRSMEDVIFNGSASRQ
ASIELIFDNSDGQSEISIRRQVSRDGQSQYFLNHTRCRRRDITDVFLGGLGPRSYAIIEQGMISRLIEAR
PEELRVYLEEAAGISRYKERRTQQQIRVPPMWEAALEMVLGHYLESLCVTQLDTLLGALDDLEQ--SLAV
SEP-QES-PELLSQTQG-----AVLATWLNGIYTVSDVHQAKLPQGSLITPDGLWLGHDWLRVARGHDAQ
KIDRETRARFRDTFEQVSQRFQETFPRLFGGGQAHLQMTGE-DLLTTVAVMVRPGKRLSTIHLMSGGEKA
LTAVALVFAIFSLNPAPFCMLDEVDAPLDEANVGRFCKLVREMQVQFIFITHNKATMELAELIGVTMHEP
GSRLVTVDINEAD

>WP_007047791.1
MRLKELEIQGFKSFPDRKITIGNGITGVVGPNGSGKSNISDSIRWVLGETSSKQLRKMEDVIFGGTQTRY
ASVVLTIDNSDHDDEVTIGRRYYRSGESEYSINGQNVRLKDVYELLLDGLGRDGYAIVGQGRIAEIVGAK
SGERREIFEEASGIAKYRYRKKRGILTVQKGYEVAIETALSFALQNIVVEDQGCARAAIAFLKEERRAFL
PTVQGSN-RGAADLVTTDPKYQHIIDNLLGRIIVVEDLAEAAVKGRRIVTLDGQVINAGGSFTGGSTARA
ELCSEMEELFTTSFKEINRHFGHIFRELFGGGHARLYLSDENNVLESIEIEVSPGKVIKNLSALSGGEQA
LVAISIYFAILNVNPAPFCILDEIEAALDDVNVNRYAQYLRRMHTQFIVITHRRGTMEAADLYGVTMQED
GSKILRLDLENSA

>WP_008908192.1
MYLKSVEIKGFKSFADKEVEFTKGITAIVGPNGSGKSNICDAIRWVLGEQSAKTLRKMEDVIFAGTENRF
AEVSLILDNSDNENEVKITRRLYRSGESEYLLNNTVCRLKDIYELLMDGIGVDGYSIIGQGKVEEILSSK
PDERRLVFEEATGITKFKTRKKYDIIEVPNGFEISLEAALGSSFQNIVVKDETLAKEMIEYLKRERRAFL
PTVKGRSFGGASKIIKFDAIYKNIITSLLGRTLICDNIDNAILKDNKIVTLDGEIINPGGSLTGGTTNKK
DMTEKMQRQFQTNFSIIRKYFNETFKELFGGGYADLRID-NGDVLESIEIIVQPGKKLQNITLLSGGEKG
LSAIALIFSLLKFKPTPFCILDEIEAALDDANVLRFANYLKKYNTQFILITHRKGSMSAADLYGVTMEEK
GSKLLSLKLKE--

>WP_010077140.1
MYLKAIELRGFKSFADKEIELKDGITAIVGPNGSGKSNISDAIRWVLGEQSVKNLRKMEDVIFAGTAYRL
AQVALILDNSDHDSQVTISRRLFRSGDSEYYINNTKCRLKDIHELFMDGIGKEGYSIISQGKIEALLSGS
SDERRELLEEAAGIVKYKSRKKSEVISVNRKYETAIEIAVGSGISNIISSTEKDAKKLIMHLKNNNRAFL
PTIRSN-INGASELIEYEARFKKAIDFVFGRTLIAEELDAAAIKNSRIVTLQGEVVSPGGSLSGGSLYSE
EMTEKMKEVFNENFEKLKVLFNETFQQLFKGGSGDLLIN-GDDVLLSIEINVQPGKKLQNINLMSGGEKG
LSAIALLFAILKMKPTPFCILDEIEAALDDVNVSRYAEFLKKFNTQFIVITHRKGTMEASDLYGVTMEEK
GSKIVSVDLTNNM

>WP_011195585.1
MYLKRLEILGFKSFAEKELEFTPGITAVVGPNGSGKSNVSDAIRWVLGEQSARALRSMADVIFAGSDGKF
AEVSLVLDNSDGDTEVMITRRVDRSGEGEYFINQVPCRLKDVQELFMDGIGKENYSIIGQGRIDEILSSK
PEDRRALFEEAAGISRYKARK-G-------Q-R-GPRTVLQKGAPWAADVLGAVAEV-RRYE----RA--
--ALGSAVN--LIT---A-GA-AAIEHLKRTGGG-RATAIALDALRRIGAITGGDAVGRGSG-------S
ELDRRIKSHFYESFQEIRQAFQQVFTELFEGGKADLRLVDEDDLLETIEIIAQPGKKAQPLSLLSGGERA
MTAIALLFALLRVRPSPFVVLDEVEAALDEANVERFSRYLKHAHCQFICITHQRGTMEVADLYGVTMEGT
GSRVVSVRLVDET

>WP_011361465.1
MYLAKIELLGFKSFAQKRIRFDKGLTAIVGPNGCGKTNVVDAMRWVLGEQKSSLLRKMENIIFNGTRTLM
AEVSLTIENSRNETEVTITRRLYRNGESEFFLNQVACRLKDILDLFTDGMSSDAYSVIELKMIEEIISNK
SEERLKLFEEAAGITRYKQRRAKDMIEVDERYRAALGSALGDHLNCYLCPTLSDAHHSIALLQKAQKLFL
VLAA-APT-G-ANLVSVPPAWQHALRLLLGTTFVVANAEQAALKP-RFVTLAGELSLGGGLLRGGSNKSE
EINKTALEKFETTFSNVRNNFIAIFRELFEDDEVDLLLHSSTDPLEGIEIIARKGKKPLSIEQLSGGEKA
LTALSLLFAIYLVKPSPFCILDEVDAPLDDANVSRFIRLLKKFNTQFIIVTHNKKTMASCRLYGITMEEE
GSKMIPVRLEKP-

>WP_011640202.1
MYLKRLDIKGFKSFADNELQLNPGLNIVVGPNGCGKSNIVDAIRWVLGETSIRQLRKNEDVIFNGSDKKM
AFVELVIDNSDHDSEITLGRKVHRSGESEFYLNKSRVRLKDISDLLSGGVGKKGYAIISQGELEEVLNGQ
ALDRRLMLEEAAGVIKYRQQRKKEILEVPAGMELAIDVAAGNGLQNIVVASEKEVREAIDYLKVQERAFL
PVLKVKPIVGASRLVHYDKKFAKAVEYLLGRVLLVEDLSRGRIRSPRIVSLDGELINVSGAITGGKKASQ
KTEKLMLQDFSRFLLLANESFKNTFSEIFGGGEASLRIEAEVDRLEAVDIEVKPGKRSQSLNLLSGGERA
LTCIAFIFSLLRLRPVPFCVLDEIDASLDEVNLQRFSGFITAMSLQFIVITHRQATIESGEIYGITMPEE
GSAVLTLNVFEES

>EOQ36136.1
MILKSLILQGFKSFPDREIRFAGGLTAIVGPNGSGKSNISDAIRWVLGEQSTRSLRKMEDVIFSGTQKRF
AEVSLILDNAEHDTEIMVTRRYYRSGESEYALNKKPCRLKDIHELFMDGLGRDGYSIIGQGRIDEILSLK
SEDRREIFEEAAGVTKFRYRKKQELITVQPKFITAIETALGAAASHIVVDTPQDGKRAIEYLKRTDRAFL
PTIRPMKLTGADQLVESSAAYRAIVQNLLARTVVAEGMDAAAIKHRRIVTLDGQTIQAGGAMTGGSMSKD
ELTVRMKEIFASEFAKLNHYFGETFTEIFGGGHAELQLADTSDILNCIDIKVSPGKAVKTITLLSGGEKA
FVAIALYFAILKVRPTPFCVLDEIEAALDDVNVARYAQYLRRLATQFIAITHRRGTMEEADLYGVTMQEQ
GSRMLMLNLAEER

>WP_012063873.1
MYLKRLEIQGFKSFANKEMNFEQGFTAVVGPNGSGKSNISDSIRWVLGEQSAKSLRKMEDIIFAGTAKRM
AEVSLTLDNSTKDNEITITRRVYRSGESEYFLNKSSCRLKDIREMLMDGIGKDGYSIIGQGRIDEILSSK
SEDKRQVFEEAVGIVKYKTRKKGDLLQVPKGYEIAIEVALGSAIQNIVSRNEYDAKKLIEYMKKYNRVIL
PAIKQRTIQEAYDLVDCANEFKTIFSNLLSRVLIVENMDKGKVQNRRVVTIEGDVLNIGGSLTGGSNSNS
DMEQTMKQLFVTQFKHIKKNFNEVFIRLFGGGRADLILEDPDNPLSCIEIVAQPGKKLQNLSLLSGGERA
LTAISLLFAILLVKPSPFCILDEIEAALDDANVHRFAHFLKDLDTQFIVVTHRKGTMENADLYGVTMESE
GSQLVSVKLTEKN

>WP_012283229.1
MVLKRIELNGFKSFADKEILLSPGLTVVVGPNGSGKSNVADAIRWVLGEQSPRSLRKMEDVIFAGSDRRM
AEVSLTLDNEKGDREVTVTRRVFRSGESDYLLNRSPCRLRDLQELFSDGLGREGISIIGQGRVDEVLSSR
PEERRALIEEAAGIVRYRNRKRADLIEVPPGLETAIDVALGGGMQNIVAEDDQAARGAIEHLKRTRRAFL
PSLQ--GVNGAADLVRSATAHMPAVRFLLGRTLVMENLPGAQFRRQRIVTLEGDLLQPGGSVTGGSQGQA
EIEGIMVRRFSQAFEEINSRFGEVFADLFQGGRAELVLTAPGDLLTTVDILAQPGKKLVNLSLLSGGERA
LTAIALLFALLQFRPSPFCVLDEIEAALDEANVARFGRYLQRLKSQFIVISHRKGTMESADLYGVTMQEA
GSKLISVRMTRDE

>WP_012471515.1
MKIKRLEIAGFKSFADKVLDFQQGVTGVVGPNGCGKSNIVDAMRWCMGEQSAKNLRAMEDIIFAGSDSRM
AEVSLVFSTEDGESEIQLTRRLYRDGESEYLINKTPCRLLDISELFMDGVGTKAYSIIEQGKIGQILHSR
PEERRLLIEEAAGVTKYKTRKR-DNLLVPEEYEVAVEAVLAERLQTILCGSEQELISSIQYLRQHSRALT
P----NP---LLSLVEVNDNARLPVQRMLAQVLLANSLEEAAYSYETFVTREGDVVAPDGTVSGGSVETH
RINRTTRKRFLEAFTLINEKFQEVFPRLFCGGRAELKLTDEQDLLETIDIIVQPGKKLANVMLLSGGEKA
LTAVALIFSIFLIKPTPFCLLDEVDAPLDDANIGRFNDMVREMISQFIIITHNKTTMAVADLYGVTMEEP
GSRLVSVRLH---

>EQB72613.1
MFLESLELHNFKSFGIRRIVFRKGFTVISGPNGSGKSNIGDSLLFVLGTRSSKAVRRLGDLIHKSSDEKY
CSVTVTLDTEDPERKIILKRELVAEMDSNYYINGQRVRHSDVADLLDSHIYLDSYSFVLQGDINNIVKMT
GFERRKLLESISGIESFDIQITGELVSFPDEFRPAIEAAAGARLNSVVVEDDGVAEQCLDLLKRERKMFL
PKVLGGRVSGVFEKISFDPKYEGIIWYAVQDTVIVRDVPTAKYG--RLVTMDGDIFEASGAITGGFQDRE
RLNHQKEKIFMEMYGAINENMKSIYGEISGGGEASLEMSNESDPLNSIFIRARKGKSFSKLEALSGGEKS
LTALSFILAVQRINPSPLYYLDEVDMFLDGSNAERVGKMFKLNTSQVFSVSLRKAMLKYADVVVVTSFDG
ETEIFEKSVSEGN

>WP_041975983.1
FKIRRLEITGFKSFADHEIVFTDGITAIVGPNGCGKSNIAEAIAWVLGEQRAKSLREMKDVIFQGTRSRM
AEVVLHLVRDE-PESVTIARRLYRSGESEYLLNGRPVRLRDIQDLFSGGLAGTHYAIIEQGRIGQILSAK
PMERRALIEEAAGITKFRVRQQADALRVEPQWEQAVEAVLGPYLQAVIVPTPEDAVRASKWLRENDRAFL
GGASLEEV-EGALLGVSPELRATLERALARETRIADDIEQAALLQPVTPE---GDWVCGGTLLSAGVERR
EIRRRSRERFREAFAEINRHFGELFVELFGGGHGEMNLIDADDPLESIDIIAQPGKRLQNVLLLSGGEKA
MVALALLLAIFRYRPSPFCLLDEVDAPLDEANIGRFTEKIVEMDTQFIVITHNKRTMEAARLYGVTMEEA
GSKVVSVRFA---

>WP_042240566.1
MQLKKIKLFGFKSFAESTLEFNEGITAIVGPNGCGKSNIADAFRWVLGEQSAKSMRKMNDVIFAGTSTRF
AEVAIVLDNSDKETEVAVMRRLHRSGESEYFINGHQVRLKDIHSLLLDGMGKDAYSIFEQGKIDQVINYT
PLERRYIFEEASGILRFLQRKLEGLYEYQEGAEKALAQIMKPYAQTLVVHTSQHLKEVIEYAAANKDFLC
-RLTA----S--S-PSP-KELAQVLKQFLKDCFIVETLEQAELESFEYIDRHR-------VSISQGENNA
HLEGESRKIFKETFELICQNFKKNFKILFNGGEADLQFTETEDILEAIEIIAQPGKQMRSINLLSGGEKC
LTALALLFAIFEVKPAPFCILDEIDAPLDDTNVERFVNVVKHFKCQFIIITHNKITMSIADLFGVSMQER
GSKLLSLEFSNTV

>WP_044248815.1
MRIRKLEIAGFKSFVDRVVQFDSDVLGIVGPNGCGKSNIVDAIRWCIGEQSAKHLRSMSDVIFNGSDTRM
AEVTLVFDNSDPDSEIAVTRRLFRDGTSEYLINRTQVRLKDVTDLFLGGVGTKAYSIIEQGKIGLIVSAR
PEDRRMLIEEAAGITKYKARKKKDRIEAPAELTAAFAALLGDKLQVVVVSDLERATALLGELAQKKRAVI
P----LLFEG--PLIERLPEDEALVRALVGDAVVITTPEVGRLAAC-LVSLDGMVFRPDGTVSGGQGDAA
QMNRESKRLFKQTYDSVNARFKVLFPRMFRGGSAELRLTNPEDMLETIEILAQPGKKLGNIELMSGGEKA
LTAVSLIFSIFQHKPSPFCILDEVDAPLDEANVTRYNEAIRSMHSQFILITHIKRTMQSVDLYGVTMQEP
GSKLVSVRVNEIR

>WP_044348929.1
MRVRRLEINGFKSFADKVVDFPLGMCAVVGPNGCGKSNVVDSIRWVLGEQSPKQLRSREDVIFNGSTGRV
AEVSLVFENTGDDAEIMVTRRLYRSGESEYLINKIPCRLKDIQQLLMDGLGNRSYAIIEQGRVAAFIEAK
PEERRLWVEEAAGITRYKNQKREDHLQVEPGRESLVETALGDDLQAILVKSGQDLKNLSAWAEESKRLIL
ADLGQ-GMP-ITAYVRPNQGFEPLAN-LFQDAACCANLDQADTAAGQLVTDQGHRLDRPGA-LGVGQRER
KINKTSRQRFNATLEQVNQRLAEIYPVLFSGGQAQLITDPDADPLEALHLLVEPGKKVKNLEALSGGEKA
LSAVAVLFALFLIRPAPFCILDEVDAPLDEANVNRFHDLVQKLRSQIIMITHSRRTMEIMDLYGVTMEEK
GSKILSVNLAQES

>CUQ91215.1
MFFKSMEIYGFKSFPDKILHFDKRMTAVVGSNGNGKSNISDALRWVMGEQGAKSLRKMEDVIFHGTVRRF
ASVTLTIDNCDRDDEVVISRKLYRSGESEYKINGAKTLLKNINELFMGGLGRDGYSVIGQGKVSEIVESG
GSKRREVFEEAAGVSKFLAQKKMDIISVDKRYTVAIEIALGGIMQNIVTDNEEAAKRSMRYLKENNRAFL
PSVKGKELNGACDLVEYDGLYDGIVKSILGKTAVVEDIDTAFIKGRKIVTLDGQVINAGGSFTGGSVRNA
DLIKDIKQRFTESFDDINHHFGMLFSEIFGGGEARLQLSDPDDVLNSVEIYAAPGKVIKSLSLLSGGEKS
MVALTIYLAILLHRPTPFCMLDEVDAALDEANVQKYATYLKRFNTQLMVITHRRGTIELCDLYGVYMQEK
GSGLLRQEFSEFL

>WP_011644136.1
MKFTQLRLAGFKSFVEPELRIDPGLTGVIGPNGCGKSNLLEALRWVMGATSAKSLRGMEDVIFAGTDARF
AEVVLSVDNADKDDTLDVTRRITRGAGSAYKINGEEVRAKDVQLLFMDGTGANSPALVRQGQISELIASK
PQNRRRVLEEAAGVSGLRARR--EAVRARPGYEHALAAALGDDLEASL-ASAARHWAQT-----------
----TCEL-G-SDHIQAPPALKAR----LDAVGVIKADKAI-AAKQRLVTREGDLWRWDGLVARADAPSD
ELSREGRARLLEAFDIVNNHFQTLFETLFEGGHAELRLTEHDDPLEALEIFACPGKKLDNMALMSGGEQA
LTASALIFAVFLSNPAPVCVLDEVDAPLDDANVDRYCRMLKEMLTRFLVITHNALTMSRMDLYGVTMAER
GSQLVSVDLVGEQ

>WP_012536333.1
MRLSAIILQGFKSFRESRIQFDANPVVIIGPNGCGKSNTVDAVRWVLGESSARQLRTLSDVISNGGGSRV
ATVELRFDNSDGGAEISVRRSLDRKGDGHYRINGARCRRRDVADLFLGGLGGNAYAIVEQGTIGRIVDAR
PDDLRAILEEAGGISRYKERRNA-QMRVQPGWERALEEVLGERLNALVMEGNNMVT-------------M
----WSTPEDLLQVLEMPESLTLGLSDWLWGLRMAPDLASAD-HRGAWITPQGVLVHRSG-VAPEHEDGA
AMDLETTVRFRDTLDKVNQALQELFAVLFGGGQAQLSLVGE-DVLEALVLRAQPGKRNATLQQLSGGEKA
LTAIALVFALFHLNPAPFCILDEVDAPLDDANVGRFCHLVQKMQTQFLIVTHRSLTMQVAELVGVTMTEP
GSRVVRVDVADLA

>WP_020441399.1
MHLKSLTLKGFKSFASATLKFEPGICAVVGPNGSGKSNVVDALAWVMGEQGAKTLRKMEDVIFAGAGDRR
AEVTLTIDNSDGDTEVSVTRRMFRDGASEYEINGSKARLMDIQELLSDGIGREMHVIVGQGRLAQILESR
PEERRAYIEEAAGVLKHRRRRAAPR--PLAGLVRVASAVAAVLPEGLVGEADEQTVATITALVDAGRTLV
AD-RA-TLSGLLDHLDIAPSVLEPVTALLVDVVAVDAAATGSIRPRRVVTKDGVLLGTGWVAAGSGGATR
DVDGTILQLFTDAWTDVEAEFPKVFTTLFPGGAGRLVLTDPEDLLTTIEVEARPGKKVKRLSLLSGGEKS
LTALALLVAIFRARPSPFYVMDEVEAALDDVNLRRLIALFLELDSQLIVITHQKPTMDTANLYGVTMRGD
GTRVISQRMHPDP

>EQB67245.1
MYVESLEIDNFKSFGVKKILFDQGFTVISGPNGSGKSNIGDAFLFVLGTRSSKTVRRLGDLIHNG---KS
CSVSIKFSPSEK-EKVEITRIIEGVNGSTYYLNGNRVRHNDIEEFLQSGLLLDSYGFVLQGDINRIIEMS
GIERRKLLESIAGIEGYNIQIKDELITYDDSLTLAVESAAGSKLNSVVVDNENVAEECISLLKESKRAFL
PKMQSGRVQELSENIKYSPEYENIIWYAFQDTILVKNIEIAKHG--RIVTLDGDIFESSGAISGGFLERL
ELEERKKNELLTLFRKIRENMKVIYRALSGGGEVELLMSDESDPLNTIHIRASKGNAFTKLSALSGGEKS
LTAMAFIMAVQNIKPSPFYYLDEVDMFLDGSNAERIGSMLKANYAQVMMISLKKALLKYADLIGVTMVDG
ETQVFQKKVGEDP

>EQB69835.1
-----------------KIDFRPGLSMIAGPNGSGKSNIGDSLLFVLGTRSSKTVRKLDDLIHNG-DKK-
AEVKAVFVEDRDSETVEISRTIEENGSSTYFINGKRSKHSEVDRFLENGIQLDSYSFVLQGDINKFIYVS
GNERRKLLESIAGIDAYNMRISEELISYDEKYALAVEAAAGGRLNSIVVDNEDVAQDCIELLREKKRVFI
PKILPGRIQRLSQQVKCQDVYANAIWYTFQDTVLVDSAEIAKYG--RIVTLDGDIFEASGAISGGFMNRA
ELEEVKTRVLLDLYGKVKIEMREIFKRLTRGGDVDMYLSDESNPLESLLIKAKKGTTYTKLQSLSGGEKS
LVALSFIVAVQRIKPSPIYFLDEIDMFLDGTNAEAMGELLRENTSQIIMISLKNAMSKFANLFGVTMNKA
ATEIFSKSFGG--

>AHM60002.1
MRLTRLEIKGFKSFGDKVINFDEGITGIVGPNGCGKSNVVDAIRWVLGEQKTKALRKMENVIFNGTKNRM
ADVSLTFDNTKNESKVTITRRYYRSGESEYELNGIPCRLKDINNLFLDGIASNSYAIIELKMVDELLNDK
EGSRRALFEEAAGISKFKKRKRKDIIACPEEYRIAVETYLEPWMNHYVVDNWQQALEATALLNTAARAFF
VAFPNLP-A-ALSVVEADDKYAALTAHLFTDTYITLTDDRG--Q--SIISKSGRLIKRRFSLLGGSGMEG
QLDSAAKEAFLSAFYQIKEHFIKVFRSLFEEDDCDLRLTDPDNPLETIDIIAKKGKRPLTINQLSGGEKT
LTATSLLFSIYLLKPAPFCIFDEVDAPLDDANIDKFNNIIRKFESQFIIVTHNKRTMASTDMYGVTMLEQ
GSRVVPVDLREEV

>WP_025745776.1
MYLKRLEIFGFKTFAQRIFEFPPGVTAIVGPNGSGKSNVADALRWVLGEQSFANLRRSDELIFSGGRGRF
AEVLLTIDNSDRPDEVTIGRRAYRSGENEYTINRARVRLRDVLDLLAP---GSSYTLINQGLVDAALALH
PEERRRLFEDAAEIGPYQARKRQSLLRVPAELEMAIEVALGARLQQIVVERWEDAEAAIAHLKRSNRAFL
PSLRVGD--GAADLVEVDARYALVARYLLGRTLIAEDLPAARAAEGTIVTLGGEQVAAGGALTGGAATRA
QLDQVMQTRFTTTFTAVAREFSRTFTELFGGGSARLVLLEDRDATASVEIVVQPGKRQLNLQLLSGGERA
LTAVALLFAILRVNPSPFCMLDEVDAALDEANVVRFREALLELRTQFILITHNRGTVEAANLYGITMGDD
SSRVVSLRLEEDA

>WP_027358854.1
MKIKTLEICGFKSFPEKVINFPKGISAIVGPNGCGKSNVIDAMRWIMGEQNVRNLRTSEDIIFAGTEAKM
AEVSVTLINDDGDSEIMITRRLYRSGESEYKINRHPCRLKDIHDIFMGGAGKKSFAVIQQGNIGAITDAS
PEERRFFVEEAAGVTKYKARKKRDQFIIEAGYERAVEAALG----------------LFLYANEQ-VFAL
K-LKDKGLHTAREILEFPPGFE-IVDALLANIFLVEDI--YSIENNTIVTQAGDVVKNGFLFSGGSDEGR
KINRITQEKFIETFEQINLKLKEVFPLLFGGGKAELIMTDPSKPLETVELMIHPGKKLSRLSLLSGGEKA
LSAIAFIFSVFMIKPASFCIMDEIDAPLDEANVIRFNELVKVINSQILVITHNKKTMEFADLFGVTMEKK
GSKVVSVDFTREV

>WP_034434158.1
MYFKRLEMHGFKSFADPVIEFHEGMTCVVGPNGSGKSNISDAIRWVLGEQSPKTLRKMEEVIFAGSASRM
AEVTLVIDNTNGDSEVSITRRMYRSGESEYLINNAPCRLRDIRELIMDGIGVDGYSIIGQGRIADIVSNK
PESRREIFEEAAGVVSYKTRKK-ELMLVPEGLEVAIETALGGNMQNIICNSDDDAKMSINILKQNNRLFL
PSIRAGDLTEASDMISYDDEYDEIFRYLLGRIIIVETMDSARLKKGRIVTRGGEIINSSGAITGGRYKNS
DMSTTIKNKFRDSFNHIVTNFEEIFVELFGGGYAELTLENEDDPLNSIEIVAQPGKKLQNINLMSGGEKT
MTAIALMFAVLKAKPTPFCILDEVEAALDDNNIDRFSKYIKKFNIQFVLVTHQKATMEHADLYGVTMAEQ
GSNLLSLKLGDFD

>WP_035455029.1
MPLSSLKIVGFKSFADPTLNFAPGVTGIVGPNGSGKSNITEAVRWAMGEQSAKGLRRMPDVIFAGTQLRL
AEVTLIFDNRGRDDTLEITRKIFRDGESEFYINKKACRLKDIASLFMDGIGKESFSIISQGKVEAIFNSR
AEDRRSIIEETAGVHQYKVQKKKELIEVPQRYQISIETTLGAQLQNIVVGDEQAAKQGIQLLRQQHRAFL
PRIRQFALHGASELVHFEDKFQPVVQHLLGTLLVVDTIDHGALQARRIVTLKGDVISTSGAMSGGAAQHH
ELDQEVSARFEKTFNDVSKAFTTVFPQMFGGGHARLDLTDPADMLTTVEIKASPGKKLQRLSLLSGGERA
LTAITLLFAIIKVRPVPFCILDEVEASLDDTNVDRYADFMRAYDTQFIVITHRKGTMMRANLYGVTMEES
GSKIVSVTLTEAA

>WP_036381005.1
MYFKRIELQGFKSFADPTIDLNDGITCIVGPNGSGKSNISDALRWVLGEQSPKSLRKMDDIIFAGTATRM
AEVSLVIDNSLGENEVQVTRRMYRSGDSEYLINGNQCRLKDIKELFMDGIGVDGYSIIGQGKIQDIVSTK
PENRREIFEEAAGVVLYKSRKR-DLIKVPSGYEIATETALGAAMQNIVCDDDASAKAAVRWLKDNRRAFL
PSLRYNYINGASQIVGADEKYHVILEYLLGRVIFASNMDDARIKSGRIVTTDGEVINSSGAITGGRYKNS
NMERKIRDKFKENFDKVVINFEEIFSELFGGGHAELRLEDESDPLASIEIIAQPGKRLKNINLMSGGEKT
LTAIALMFAVIKAKPTPFCILDEVEAALDEANIERFSNYLKHFEVQFALITHHKATMEHADLYGVTMPEQ
GSRVLSLKFEDFD

>WP_047768943.1
MQLLSLTLDGFKSFAHKTIKFEEGMTGIVGPNGSGKSNIIEAIRWVMGEQSARHLRKMADVIFNGSTDRR
ALVSITFDNSDHNTELTITRKLYRNGDSEYLINGQKVRLKDIVDLFIDGLGRESFSIISQGRIEAVFNGK
PADRRAIIEAVAGVAKYRKNKQKELVEVPAKLTTAIETVLGGQLQQLVVDSQTMGKQIIHYLINKRRVIL
PTLSSRN--GATDLIKYENRYQIIVNHLLANTVIVDNLDHAAVRHQRVVTLDGQLINASGAMTGGANRHA
EMDGQVEQRFTETFKKVSAAFNETFQQIFAGGQAKLVLTDHHDLLNTVDIMAQPGKKNQHMNLLSGGERA
LTAITLLFAILKVRPVPFAILDEPEAALDEVNVQRFANYLNRFTPQFIVITHRKGTMMGANLYGVTMQES
GSKMVSVDVVELN

>WP_048602526.1
MYLKSLELKGFKSFAQRELQFVTGITAVVGPNGSGKSNISDAIRWVLGEQSARSLRKMEDIIFAGSDHLF
GEVSLTLDNSDRDQEVMVTRRLYRSGESEYFINKQACRLKDITELFMDGLGKEAYSVIGQGRVEEILSSK
SEDRRIIFEEAAGIVKYKTRKKKELIQVEPKVELAIETALGSALQHVVVDDEKVGREAIQLLKARRRAFL
PVIKSRSIHGASDLVQVTETYRSVIEHLLGNVIIVDQMETAHISRRRLVTLEGDVVSPGGAMTGGSVKQK
EMNEEMTRRFSETFVQIRQQFQQVFTQLFGGGRADLMLTDEEDMLNTVDIIAQPGKKLQHLSLLSGGEKA
LTAIALLFAILQIKPVPFCVLDEVEAALDEANVIRFAQFLRRFETQFIVVTHRKGTMEGADLYGVTMEES
GSKLVSVRLDEW-

>WP_048694383.1
MRLKQIKLAGFKSFVDPTVPFPGQMTSIVGPNGCGKSNIIDAVRWVLGESSAKNLRAMTDVIFNGSSARQ
ASIELVFDNTSGSNEISIKRTVNKDGTSHYLLNNNKCRKKDITELFLGGLGPRSYAIIEQGMISKLIESK
PHELRLFIEEAAGISKYKERRQQDDIKIQAGWELAVNTVLKQWPAAYVINQAIGLQ-------------M
PKSQPD---NLAEKVDAPAA-------------IIQLLNRII-ENNSMIEQNGHWRSQVWSY-PAKQDNR
KIDKETKAKFKDTYETINQDLKRLFPKVFGGGSAWLELTDN-DLLDTVSIMARPGKKNSTIHLLSGGEKA
LTALSLVFAIFRLNPAPFCMLDEVDAPLDDANVARFCNLVREMTVQFIYISHNKIAMEMANLVGVTMQEP
GSRMVAVDIEKIE

>WP_048784003.1
MQLEKIEMSGFKSFADKTIEFDKGVTAVVGPNGSGKSNLSEAIKWVLGEQSAKSLRRMDDVIFAGSQTRI
AEVNLYINNEDKDTQVVLTRRLNRNGASDFLINKKPVRLKDITDLMMDGLGKDSFALISQGKVEQIFNEK
PEERRMIIEEAAGVLKYKDRKRKELIRVDEKLTTAIDIALGATSQHIVVTDEKAAAKAITYLKTNRRAFL
PIIKEKPAKGASELVSTDNKYASIIKNLLGTTLVTNNLQVALLKGRRIVSLEGDVVNAGGSMTGGASKNT
EMDEEVTTRFKTTFDAVSTQFERTFPRLFGGGRATLELTDPDNLLETIEIIAQPGKKLQSLSLLSGGERA
FTAIALLFAILEVKPVPFCLLDEVEAALDEANVARYGRYLKEFRTQFIVITHRRGTMEEADLYGVTMQES
GSKLASVKFEDDE

>WP_048875171.1
MYLKTIKLAGFKSFVDPLIPIRGAMSAIVGPNGCGKSNVVDAIRWVIGETSAKQLRSMSDVIFNGTTSRR
ASIELHFDNSDGQAEIAIRREVERDGQSNYFVNGTHVRRRDVVDIFLGGLGTRSYAIVEQGMISNLVEAK
PEELRAYIEEAAGISKYKERRNSQNLTVNSGWEIAVETVLGGYFDTVCVDSLEAFISPVTQLSA--RLLV
R----SS-PNLSSQINS-----WPFQHWLAGIYIADSLEEAQLPQNSVITHEGVWLGPNWIRISKMQHAH
KIDRETRAKFQETYDRVNQQFQSLFPCIFGGGRAALGMTDA-NLLTTIIVRAQPGKRNVTIHMLSGGEKA
LTAVALVFSLFQLNPAPFCVLDEVDAPLDDINVGRFCQLLKEMEVQFLVISHNKVTIEMADLMGVTMQEP
GSRIVSVDMKEIR

>GAP00578.1
MKLKTLEIIGFKSFANKVIDFQQGMTGIVGPNGSGKSNIIEAIRWVMGEQSAKDLRKMADVIFGGTKDRR
AEVSITFDNSDHDSEIRITRRLYRSGESAYQLNGSDCRLKDIHDLFMDGLGRDGFSIISQGQVEKIFSAK
PEDRRGIIEEVAGVYKYKQNKKQELLSVPTDYTKAIETVLGGALQQVVVDTTATAKGIVSYLTKNKRVLL
PTIKPRRARGAADLVKMPAGMDNILSALLGTTLVVTNLDAARVRQRRVVSLDGQLVNAGGSITGGANFRD
EMDQEVQVRFKQTFDAVAENFSDVFTKMFAGGQAQLELTDPEHLLTTIDIKAQPGKKFQQMSLLSGGEKA
LTAISLLFAILQVRPVPFAVLDEAEAALDEANVDRFAAYLKNFDTQFITITHRKGTMVAAKLYGVTMQEA
GSKMVAVNLEEHQ

>WP_049686464.1
MRLRQVKISGFKSFADPVIEFPSGFVGIVGPNGCGKSNVIDAVRWVMGETRAGELRSMLELIFAGSEGRR
ASVEMTLDNSDGAAEVAIRRTLTRDGQSAYFINNQPVRRRDVQDIFMGGLMPHSYAIISQGMISSFVKAK
PEELRFYFEEAAGVSRYKERREADGAEIETGWAKAVEAALSGRIPAYLTENLDFAGA--QDTPP--RFIA
RFAA------LAAKVRV-GASASVLNSWLSRFRTAESLDEAQRSP--VITRDGHIAERGAVLFWAEENPR
KIDAETRAVLKDTFDQVNSNFKDLFSRIFGGGEASLELIGD-EILEAIEIRAQPGKRNASVKLLSGGEQA
LTATALVFAMFRLNPAPFCLLDEVDAPLDEANQLRLANMVQQMATQFIAITHNRITMEKAGLIGVTMREP
GSRVVSVDLREVN

>WP_049725614.1
MRLTAIKLSGFKSFVEPTVKFPSNLMGIVGPNGCGKSNIIDAVRWVMGESSARQLRSMSDVIFAGSSART
ATVELVFDNADGSNEISVKRQVSRDGQSAYFLNGTRCRRKDITDLFLGGLGPRSYAIIEQGMISQIVEAR
PEELRGFLEEAAGISRYKERRRNEAIEVERRWTGAVETVLAAWLKAVRVEDSAGVLSL--KLPK--GLVA
G----RG-D-LGSVVDG-----GALRVLLNQVHMAEDLDKAQRNGGSVVTPEGVWLGVGWIRQPSDDQAA
KIDRDSRTRFKETFEQINKNMESLFPRLFGGGHGHLEMVGD-DWLTAVAIMARPGKRIARIHLMSGGEKA
LTAVAFVFSIFNLNPAPFCLLDEVDAPLDDANVGRFSEMVREMQVQFLIVTHNKVTMEVAHMLGVTMRES
GSRLVSVDLDKVA

>WP_014808347.1
MKIKRLEIKGFKSFPDKVVEFKPGITAVVGPNGCGKSNVLEAIRWAMGEQRARTLRKMEDVIFNGSDSRM
AEVQLVLSNTDGDDEIMIARRLFRDGDSQYEINGIPCRLSDVVDFFLDGVGKNSYAIIEQGRVDMIVASK
PEDRRVLIEEAAGINRYKSRKR-EMVEVAPK---ALTAALGNRLGHLVVESPQHGAESANLLKEQARSFL
PRFESNGI--LSEIVSFRAGCEELGSFLLSDCFVVDDLATARLEGSDLVTKTGEVLTKHGEIIGGMEDSN
AINKTTQERFRTAFENINEQFQQIFPFLFRGGEARLELTDKDDLLETVEILARPGKRIQNMDLLSGGEKA
LTAVALIFSIFLTKPSPFCLLDEVDAPLDDSNLSRFNEMLRKLKTQFLIITHNKRSMEEADLYGVTMEES
GSRVVSVQFAS--

>WP_015165900.1
MYIKLIELSRFKSFGGTPIPMLPGFTVVSGPNGSGKSNILDALLFALGLSTSKGMRRLPDLVNQNHTRKE
ASVTVIFGLDDDSHEWKITRKLRVTSQSTYYINDSPCTLGELHQQLSRRIYPEGYNVVLQGDVTSIISMN
SRDRREIIDELAGVGEFDRKIQEQLGMVESRYQTALEIAAGARLGYLVVENDEVASEAINLLKRERRAFL
PKMRSAL-HGAINLIDCESRYAEIFAYVFGNTIVFEHLEQALHG-KRMVTMDGELLETSGAITGGSVNRE
NFTTLRQRAFMQAFNAVNENFKTIFAELS-DGDGHLQLENSADPLVGLHLVAHKGKQVQHLASMSGGEKS
LTALSFIFALQRYRPSPFYAFDEVDMFLDGANVERLSRMVRKQLAQFIVVSLRRPMIEASETIGVTQARG
ATQVLGLELRS--

>WP_034542691.1
MPLKSLTINGFKSFADKKIDFTSGITGIVGPNGSGKSNITEAIRWVMGEQSAKSLRKMVDVIFAGSATRH
AEVTLEFDNSNGDTNITIQRKLFRNGDTEFSINNKACRLRDITEMFMDGMGKQSFSTISQGRVEEIFNSK
PVERRSIIEESAGIALFKQKKKNELIKVPSKYQLAIETVVSNQLQSIVTKDESSAKQAIAYLRKRNRAFL
PIIKARYAQGASDLVKFDDKVANIVKNILGNLLIAENIDAARVANKRVVTLDGNVVNAGGSMTGGQQRRS
EMDNEVTTRFKKTFDEVSAAFETIFPEMFAGGRAKLVLTDPSNLLETIEIIAQPGKKFQRLSLLSGGEKA
LTAITLLFAIIKVHPVPFCILDEVEASLDDANVYRFANYLNRYNTEFIVITHRKGTMMNVNLYGVTMEES
GSRMLSVSLQDNK

>WP_035353617.1
MFLKHLDVVGFKSFAERSVEFVPGVTAVVGPNGSGKSNVIDAVRWVLGEQSAKSLRKMEDVIFAGSESRF
AEVTITLNNEDHDQEVSVTRRVYRTGDSEFFINKQACRLKDIIDLFMDGLGKEAFSIIGQGKVDEILNSK
AEERRKIFEEAAGVLKYKTRKRKELIQVSKSYEKAIEIALGGAMQHIVVQSELYGRKAIEFLKKNRRAFL
PVIKPKPISAASDLVDVPETYRSIIGNLLGNVIVAQDLQGAEIKQRRLVTLEGDVVSPGGAMTGGATKQD
EMDEEMVRRFDETFRAIRAEFNPTFAELFGGGQADLKLTEPKDLLNTVEIVAQPGKKLQNLGLLSGGERA
LTAIALLFAILRVRPVPFCILDEVEAALDEANVFRFSKYLKQFDTQFIVITHRKGTMEEADLYGVTMQES
GSKLVSVRLEEDH

>CDE98717.1
MYIKEIKINGFKSFASGNLELNRNFTGIVGPNGSGKSNIVDALKWVMGEQSVKTLRGMTDVIFNGSASRS
AKVEIVLDNSDKDTEIEIKRIVYRTGENEYYINKEKVRLKDITDLFMDFSSKESLSIIPQGKISEILGGN
ALEKRLIIEEAAGVVKYKKRKKNSLINTELSYSEAINTALAASANNIVTTNDTFAKEAIDYLKRTNRVFF
PLIKPKDIHGAVNLVNYDEIYKNIITNQLGNVIVAKDINSANIKNRRIVSLDGEVVHVGGSLTGGSKQNN
NMDDIMIDKFATTFKKVNNEFKKVFKDLFNGGSAELILTDPTNMLETIEINANPGKKPGSLSLLSGGEKT
LTAISLLFAVMNLKNVPFVILDEVESALDEVNVEKFGEYIKCYKTQLLVITHKKKTMEFLDLYGITMQES
GSKLVSVKLEDKE

>CDE38602.1
MYIKSIKMQGFKSFADKELDFDKNICAIVGPNGSGKSNVVDALLWVLGEQSVKTLRKMSDIIFSGSKSRK
ASVSILFDNEDHEGEVEIKRTIYKTGENEYFINNSRVRLKDITDLILD---SSKFNIITQGNINALVDNK
SSERRVLFENAAGVLKYKKRKANNLIEVNVAHKIAISSSLGAAKNFIVTTDFDSAKRAIKYLKNFDRCFF
PTIKSRDIDGASDLVSYDKKYKNIIENQLGNVIIVDSLDDAKIKDKKIVSLEGDILYSGGAVSGGRVNTD
EMDDIMKKRFKETFDKISTEYSIVFRKMFKGGNGVLKLIDENDLLNTISILAVPGKKLNSTSMLSGGEKA
LTAICLIFAILNVKPAPFIVLDEVEAPLDEENVSMFGDYLKSMISQFILITHKKKMMEYASLYGVTMQES
GSKLVSVKLENVE

>WP_020834653.1
IFLKKIEVFGFKSFAEPNLDFQYSMTGIVGPNGSGKSNINDAIMWALGEQSYKSLRSMEDIVFAGSSDRI
AEVTLVFDNTNRDNEVSITRKFFKTKESEYYINKSKVRLKDIQEIALEGLTKSSLAIISQGSISHFVESK
PEERRKIFDEAAGVAMYKKRKKEEVINTNKEYEIAMSVILQNGLQNIITKTAVDVKIAIEFLKKNKYAFL
PNLKPNSIKGANELIKSEKKYQIVLDYLVANYIVVDSYDNAEIKNKNVVTLDGQRILPHGAIVGGNRKHS
EMDEQMIIQFKKIIKDVNSALPETFITLFGGGSASIIYTNENDILNTIDLKISPGKKITNLNLLSGGEKS
MVALSVLFSILKVKPIPLVILDEVEAPLDIANVERFAKYLKTFVTQFLIVTHRMGTMENCDLFGATMEQK
GTKLVQIKLIEKQ

>WP_031489111.1
PFLKKMVIQGFKSFGNETIPFDDQMVGIIGPNGAGKSNIVDALKWLIGEHSAKQLRK-DDLLFNGNAQLK
MKVSCVFNNIDNLPELKVTREYDQTDTNKYFINDEEAKLSTITELFLNGLLKGSLGILSQGTVSWFNDAK
PIDRRKVFEEASGISKYTRKKKSRLISTKEMYEVAVQTALGKAISNVVVKDNESAKKCVNFLKLNNYAFL
PDIKAKKLTGANNLVKIKPEYKIAIDNLIGNIIIVDNLDNAILQYNKVITLDGSVIHSMGAVSGGSGRHN
DLDKKAKQDFLKIINETNEKLPEIFNYLFNGGSCFIRLEDEKNVLESIEIIANPGKKGVPLALLSGGERT
LVVLTVLFTLLTIAKFPLVILDEAEAALDIHNVDKFGKLINKQDTQFLVISHRQGTWENCHLLGIEMSNQ
GSSFIKMKLNDHD

>WP_032090104.1
MYLKKIELHGFKSFADKNIEFQPGITGIVGPNGCGKSNISDAVRWVLGEQSVKSLRNMADVIFAGSQDRL
AEVTLIFDNSDRDNEVEITRRLYRGNEAEYLLNRQQCRLKDITDLLLDGLGRDSLSIISQGNISNFADSR
PEERRVIFEEAAGVSKYKKRKKEDLLENDSKYDLAVSVALGSALQFIVTKDNLQARLAIKFLKDNKRAFL
PDMEPRRCAGLSDFVSSSKNIDNVILNQLGNVILADDIDHAEIKYRKVVTLDGNIVNVGGSLTGGTVNRD
EMDQIMIEKFSTTFEKINKEFNNVFRELFGGGRAQIKYTDPDNILETIDIDVQPGKAVSNITLFSGGEKA
LIAISCLFAILKVRPVPMCILDEVEAALDMANVERFAKFLREFQTQFIVVTHREGTMEECDLYGATMQQK
GTKLVSVKLEEID

>AGQ51267.1
MKLIKIEIEGFKSFAESSIKFDGSIVGIIGPNGSGKSNINDAIKWVLGEKSVKQLRNMDDVIFAGSKTVK
AMVKLTFLDETR-QIFTISRVIKRQGTNEYFYNDQLVRYKDIRNLAIQGISKSSLAIISQGTISEIAESS
PEQRKQVIEEVAGTAKYKIDKKEDLIKIFPKYTGAIEAALGPTLKQIVVEQPETAVSAINFLKKNYSAFI
PTLKPRPLSGASNLVDFEKKYKILADFLLGGIIVADTIDSAQINNKMIVTLDGDVIRTSGIISGGHKIKS
DLDKIIIGKTQEIVDLVNSEFNLVFQNMFGGGSAKIYFSDKNDILNSIEISAQPGKTIKNIRLFSGGEKA
IIAISLLFSIIKARPIPLCILDEVEAALDESNVIRYVEFLKQLKTQFLIITHRHGTMSRVDLLGITMQKR
GSSIFSVELSKKD

>AIV03418.1
IFLKRFIAEGFKSFANKDIKFEHNMAGVVGPNGSGKSNIIDAIRWVMGEKSNKALRVSDDVVFHGSKEHY
ASVTLIFDNSNHDDEVIITRKLTKEGNNEYFLNNEPCRLKDIQDMFLDGLSKGSLGIISQGTVQWFVDAK
PEERRIIFEDAAGIGLYSKKRKNDFISIDEKYQLALNVALGKASQNIIVENNADAENAIDFLKSNRKAFL
PSIVPKKINGGNEVAKYDEKYSDVFGFLLGNVIFADNLDHAILKYLKVITLEGELISPGGSVTGGFNNQA
ELDKKATNDFKNIIGKVNDILPEVFKYLFGGGSCRIEYSDPNNILTSVDVTVAFGKNVTRLSLLSGGEKS
LVALSILFTILKIKAFPLVILDEAESALDPANVERFANIIRSAKTQFLVITHRPGTMECCDLFGATMQTK
GTSIYKVELAQKE

>EKD43889.1
MYLKRLEIQGFKSFATKVLDFLPSITAVVGPNGSGKSNVVDALRWVMGEQSIKTLRKSEDIIFGGSESKA
CEVSMILDNSDDDPEIVITRRLYRSGEGEYTINNNPVRLLDIHLLLAKQFGQHSYSIVGQGTIDRLLVVS
PAERKDFLDEASGIKEHQIKQKEELGEVENDYRTALEVAAGQHLSSLVVADEGVARAAIEFLREQKVAFL
PKIFGRGLNGAIDLVKFDEKFRNIFSFVFGDTVIVKSLAVASIG-RRMVTLDGDVAERRGVMKGGWRGQD
ELAEIMKKKRSTAFKQIRKEFDRYFKILFNGGSAQLEEIEAEK-ILTIDIAVNPGKKIKNISSLSGGERT
LTSIALICAILNCNPSPFVVMDEVEAALDETNTLRFANIMSELKSQFIIITHNRVTMHSADLYGVTMGGE
GSKLLSVNIGEGR

>WP_011283812.1
MKLIKIEAHGFKSFADPSLKFDGGVIAIIGPNGSGKSNINDAIKWVLGEQSSKELRSMSDVIFSGSKTAF
AYVTLTFDNKDRDDYITITRKITRKNVNEYYLNGEPTLHKTIKQLAMEGIGKSSLAIISQGKVSEIAQSS
EENRRGIFEEAAGISKIKYQKRQELFKIKNEYIHAIDTILSPSMQNIVVKDDKTAKEAVRFLKNNSRAFM
PSLRAKRLSGANEAVECHPQLEVLRDFLLGNVILATDIDKAEIKEKMVVTKDGDLIRPGGIIVGGEKKQT
ILENTMVDKFTSLLRDVNLEFNNIFRSLFGGGSASVSLVDESLPLTSINIKVQPGKIIKNINLLSGGEKS
LTAISLLFAILKARPLPLCILDEAEGALDDSNVVRYADYLQQLKTQFLVITHRHGTMTKSDIIGATMQNR
GTTFLSLSLAEKK

>WP_019893196.1
MFLKRIELSGFKSFANKVIQFDQPLTGIVGPNGCGKSNITDAIRWVLGEQSAKALRSLGDIIFAGSESKM
ARATLVFDNTQKPDEIEITRQISRASEISNYINKTPCRLKDIQDLVMDGLGRDSLSIISQGNISSFADAK
PEERRLLFEEAAGVAKYKKRKQKELLECDDEYLSAITTALSSASEQIVVDNEGCARAAINWLKRSQRAFL
PVCKARAAQGASDFVRCLDVYEPLKMRLLGSILVARDLECADARKSKIVTLGGDVVHAGGAMTGGSMRQD
EMDQTMTVQFEEMFNRINDCLDEVFKAMFGGGKAKLVLCDPNDLLNTVDVDVQPGKAVKNMSTFSGGEKA
LIAISVLFAILKARTVPLCIFDEVEAALDQANVERFAKYLSNFQSQFITVTHRPGTMEQCDLYGVTMQQD
GSQVLKVMLKDTE

>WP_010869416.1
VFLKRFRAYGFKSYADETIDFTHSMTGIVGPNGSGKSNVVDALKWVLGERSMKHLRSGDDMIFFGSKDKL
AEIELTFDNSNRSKEISVMRRVYRSGQSEYFINSNPATLKEISGIFADGLEKGSLGIISQGSVSWFVEAK
PEERRKIFEDASGIGRYTKRK-KTFLKFDKQYEKAILKALGKSIGYLVVNNNNAAIQAIDFLVKNEKVFL
PDVASDTLQGCSDHVKCDPLFQPVVNTLLAQVIIAKDLNSANLNYLRIVTLDGETVYAGGIINGGFEKTT
EIDEIASNEFDQLIQKLNQELPKTFKYLFGGGSCQIRYTDPSNVLVSIDVFANPGKNIANLMLLSGGEKT
LVALSVLFSILKVSAFPLVILDEAESALDPANVERFANIIKTANTQFLIITHRQGTMMKCDLLGAAMQTK
GTKTFAVELENEK

>WP_047388325.1
MQIKRLELYGFKTFAKRTIDFTSGMSAIVGPNGSGKSNIVDAVRWVLGEQSAKTLRKMNDVIFKGSDSQF
AEVTLVFDNHNQDREVSVTRRVYRSGESEYLLNKQQVRLQDIHQLFLDGVGKSSFSIIGQGQVARILDSK
PQERRAIFEEAAQVLKYKTRKKLEVIEADSRYDLALETALGGALQHIIVERDTDAQQAINYLKREQRAFL
PTMKPRAAQGASQIVQTNPAYQPIIDYLLGQTVVMENLQLAPLKNRKIVTLDGEVINAGGSFTGGRQNNE
EMDQEMNQRFQTTFTQIQTAFADVFAQMFGGGTARLVLTDAEYEDERIELHVQPGKKMQHLSLLSGGERA
LTAICLLFAIIRVRPVPFSILDEVEAALDEHNVNRFAKYVHSYDSQFIVVTHRQGTMEMADLYGVTMQQA
GSTLVSVRLDEQK

>CDA34036.1
MFLKRIELQGFKSFADKVIQFDHDITGIVGPNGCGKSNVNDAIRWVLGEQSVKSLRSMSDIIFSGSEYRM
AKVTLVFDNSSHEEEIEITRQLQRNNEASYFINKTPCRLKDINELVMDGLGRDSLSIITQGNISSFADAK
PEERRSLFEEAAGVAKYKKRKRQELFIAKENRAHALQAALAGSMYHIVTKDEESARHAIGFLKRNHRAFL
PVCKPKNASGASDCVDCEEKYLDVRDRLLGNVVVMDNLEHAECKSRKIVTLDGEIVHAGGSMTGGRGKND
EMDQTMIEQFTTMFDKINTELDGVFKAMFGGGHAKLVMVDPDDVLNTIDIDVQPGKMVKNIQTFSGGEKA
LIAISVLFSILRARTMPLCIFDEVEAALDQANVERFARYIGRFQSQFIVVTHRPGTMEQCDLYGVTMQKD
GSQLLKVELRDLD

>AJQ45073.1
IFLKKFEGVGFKSFGEPSVEFKHPMTGIIGPNGTGKSNVVDALKWVIGEQSSKTLRK-NDLLYAGSRYTV
AKVSLYFNNVNQEQEIKVTRIVNTTDESSYFINDQVVRLKDVIEMFLDGLSKGSLGIINQGAVAWFAEAK
PAERRKVFEEAAGIGRYTKKKKDDNIKTHKDHELAITTALGKAINNIIVRNNNVAINCVEFLKKNNSAFL
PNLVAKKLTGASSLVKIKNEYNICIQNLLGNIIIAEDINAAVLEYNKVVTLEGEIVFAGGAIQGGSSNHA
ELDKKARADFMHIINETNKLLPEIFQYLFNGGSCAVALEDSNNILESIEIFANPSKKNVKLNALSGGEKT
LVVLAVLFSILKIANFPLVILDEAEAALDVSNVDKFSKIIEKYNTQFLIITHREGTMKACGLVGTTMMNN
GTSLLEIDLKDKI

>WP_027875275.1
LFLRQIRAVGFKSFAEPTLNFTKEMIGVVGPNGSGKSNITDSIRWALGEQSTKSLRNMDDIVFSGSADKF
AEVTLVFDNQRDKDIVEITRRFNKTRDSDFFINGEKCKLRDIQDVALEGLTKSSIAIISQGTISTFAEAK
PDARREIFDEAAGLAKYKKRKKDSLIDVKEEYQIAISLITGNHLQSVVFKTSEDAKKGIEFLKNQRRVAL
PTLNPSTIKGANELVEIQENCQVVLDYIYGTTIVARNFDDARLKNRGIVSLDGQRVLPRGAMSGGSNKAL
NIDIEMKTQFKRIVDDVNAALPEAFQKLFNGGTARLIYTNPEDILETIDIEVNPGKKITNLNLLSGGEKS
LVALSVLFSILKVRPLPLVILDEAEAPLDPANVTRFARYVRDFNTQFIIVTHREGTMENCDLYGVTMETK
GTKIVQLALDIKI

>WP_027123920.1
IFLKKFKANGFKSYAEDELVFDKPLIGIVGPNGAGKSNVVDALKWVLGERSMKQLRSGDDVIFFGSKDRF
AEVTLVFDNSAKKKELTITRKVHRSGISEYFINNEPATLKNITDIFLDGLARGSLGIISQGTVSWFVEAK
PEDRRKIFEEAAGIGRYSKKKKNDFIDVDKEYEKAISVALGRAANNIIVNTNNDAKKAVEFLKNNKLAFL
PNIKPRKLQGADALVNTKDEFKTVIQYLMGQILVAQDLDAAKIRYLRVITLDGNIVAAGGAVTGGFRNND
ELDNKARIDFKNLIDQLNEELPKTFYYLFGGGSCQIRYTDPEDVLTTIEVYANPGKNVGNLMLLSGGEKT
LVALSVLFSILKISAFPLVILDEAESALDPANVERFANIIRQSKTQFLVITHRQGTMTKCDLLGATMQTK
GTKMLSVTLEQEN

>KKS52277.1
MHLKSIELHGFKSFADKTVSFLPSITAIVGPNGSGKSNISDAIRWVLGEQSVKQLRKTADVIFAGSATKV
ASVSLHFDNSDHEEDLIITRNLYRSGESEYLVNGGTVRLIDLQILLAKQFAHGSYSVIGQGTIDRMLLQS
PSERKAFFDEAAGIKEFQIKRESQLGRVAAEYQLALDIAAGAHLTSIVVEDERVAESCIRYLRESKYAFL
PKIRGRSYGGALDIVTYDEKFEEIFSYVLGDTLIVEDIETAEIG-RRMVTLDGDILEKSGSMKGGYRKQA
ELDEMMRKKRKKAFKQIKTEFKRYFTTLFEGGEADLIEIDDDKEILQIDVKANPGKKIKNIQSLSGGERT
MVSIALVCAILRTNPSPFVFLDEVEAALDEANTLRFTNILQELESQFILITHNRVSMHAADLYGVTMGND
GSRLLSVKLGEEK

>WP_051521762.1
MKLIKVEAHGFKSFADPTLKFDGGVAGIVGPNGSGKSNINDAIKWVLGERSAKELRNMADVIFAGSKTAK
AVVTLTFDNKDGPQTITISRVLERSGINQYYLNGEVCRQKDIKDIAMEGIGKSSLAIISQGTVSDIAEAT
SEERKAIFEEAAGVSKYKFRKKDDLIKVPKEYVTAIDTILASSVQHLVVDKAETAVKAVNFLKNNNRAFI
PSIQPKRISGASDLIEAPVEYTLLVKFLLGNVLVSETIEDANLNERLVVTLDGDTVRAGGVISGGAKIQA
EFDKIIISRLSNIVNDVNEEFNNVFQSMFGGGRAKLHFTDPNNILESVEIEAQPGKSIKNLKLFSGGEKS
LIAISLLFGILKARPLPLCILDEVEAALDEANVVRYAEYLQQLKTQFLVITHRHGTMSRVDLFGATMQNR
GTTFISLELSEKK

>WP_027122436.1
MKLIQVEAHGFKSFADKTLKFDGGVVAIIGPNGSGKSNINDAIRWVLGETSSKMLRNMEDVIFAGSKTER
AEVILTFDNRDRPDIFTISRVLHRKGSNEYYINGEVARQKDIKEIAMQGISKSSLAIIAQGTISDIAEAT
PERRREIFEEASGTSMYRSRKKEELISVEAKYAVAIETVLVGALQHIVVDNSDTAVKAINFLKENRKAFI
PSIKPKHATGASELVSADRDLDILKKFLLGNILVSENIESAKLNERTVVTLEGDIIRAGGVMSGGESSQD
EMDKIIVERITQTVSLVNDEFKHVFAKMFGGGMAEIRYTDPDNILESIDVIAQPGKSVKNLKLFSGGEKA
LIAISLLFSILKAKPLPLCIVDEVEAALDEANVIRFAEFLQSLDTQFIVITHRQGTMERVDLYGATMQKR
GTTFFSVNLAEKK

>WP_027334236.1
MKLIKIFAHGFKSFADPTLTFDGGVTGIVGPNGSGKSNINDAVRWVLGESSSKQLRNMNDVIFAGSKTAS
AEVTLTFDNKDRQDTFTISRIIKRVPGNLYFINGEEARLRDIKEIAMQGISKSSLAIISQGTVSDIAEAS
PIQRRGIFEEAAGVSIYKTRKKDNLIKFDTEYHNAMSIILGSSSQNIVVDTPDTAIKAINFLKNNKRAFI
PSVSPKRLGGASDLAKTEPKFSILVKFLLGNILVSDTIENAKINDRTVVSLDGDIVRPGGVMQGGEKVKS
QLDKIIISRLTDVVDAVNKEINNVFSAMFGGGSATVKFTEPNNVLESIDIEAQPGKMIKNLKLFSGGEKS
LIAISLLFAIIKSRPLPLCILDEVEAALDESNVIRYAEFLQKLTTQFLVVTHRHGTMANVDLVGASMQKR
GTSFFTVSIEDKK

>WP_053390552.1
LFLKKIEAFGFKSFADPIVNFDHEMIGIVGPNGSGKSNINDAIRWCLGEQSIKSLRNSEDVIFNGSETKI
AEVKLIFNNTNRDDEIEIIRRVFRNGENEYFINKQRVRLKDIQDFAMDGLTKSSLAIISQGNINAFAEAK
PLERRALFEEAAGVAKYKRRKKNDIINVDEKYEQAIVTALSGRLQDILVKNVDSAKRAISYLKQNRRAFI
PVISPFNISGGNNLVKVKKEFRIAVDYLLSRYLICTNFDSAEIKKRNIVTLDGEILRPQGAVTGGSRRTD
EMDSIMKEQFDKIIKEVNENLPSTFEVLFGGGSARIIYTEPENLLETVDIKVSPGKNIANLNLLSGGEKS
LVALSVLFAILKVRPIPLVILDEAEAPLDPANVERFAKYIRSFTTQFIVVTHRVGTMEHCDLYGATMQQK
GTKIVGIKLQQAE

>WP_004025430.1
IFLKKFEARGFKSFADYKLNFDCSMIGIVGPNGSGKSNVIDAVKWVLGEKSIKSLRKSDDVIFHGSKTKF
AEVTLTFDNSKRDDEVSITRRLYRNGNNDYFINGEQARLKDIMDVFVDGLSKGSLGIISQGTVNWFADSK
PEDRRTIFEEAAGIGLYTRKKKEDFIKVEPNYEKAIMLALGKNISNIVVNTHRDAKRAIDFLNNNKIAFM
PEMKPKKLHGASQLLKVDKKIQPIIDVLLGRIIIAENYDTADIKFLKIITLDGQIINPQGSITGGYNEGK
ELDSKAHEDFYNTIQKINEELPKTFKYLFGGGSCSIEFTEPDNILESIDIKASPGKNINSLFALSGGEKT
LVALSVLFSILKISSFPLVILDEAESALDPSNVERFGNIISNYDTQFLVITHRPGTMERCDLYGATMQTQ
GTSIYQVKVQDKK

>WP_028077293.1
MFLKRIEMQGFKSFADRIIQFDHPITGIVGPNGCGKSNIADSVRWVLGEQSAKSMRKMNDVIFAGSADRM
AEVTLVFDNTNHDDEIEVTRRLFRSGEAEYLINRKNVRLKDVVDLFLDGLGKDSLSIISQGNVLSFAEAK
PLERRGIFEEAAGVAKYKKRKREQVLQVESGYEEAVSTALGAAMNHIVTVDEQDARDAIRFLNRNQRAFL
PVCTPRSCNGASDFVKNNDQFEPVITSLLNNVLVVEDMEAGELTKLKIVTLGGEVIHRGGSMTGGKTRHD
EMDTVMKRQFKETFDKVNAEFNDIFRALYGGGKAVLTLQDPSDILNTIDIDAQPGKAVQNNMLFSGGEKS
LIALCVLFAILKVKPVPMVILDEVEAALDPGNVERFAQYLHHYQTQFIVVTHRPGTMENTDLYGVTMQNQ
GSQMLKVTLHDLN

>KKR08295.1
MHLQRIEIQGFKSFAQKVFDFPESITAVVGPNGSGKSNVSDAIRWVLGEQSLKLIRKSDDVIFGGSEKKF
AEVSLFMNNEDKDSELVITRRVYRNGETEYLINRRAVRLFDVLILLAKNFGQRSYSIIGQGMVDHIINIS
AFERKEFFDEATGVKQYQIKRKRQLGATQAMYETALAIAAGNRLSAVVVQSDEIAVRCINFLKERKSVFI
PKIQASNLVGAVELLSFDEKYKKAFQFVFGSTIVVDNLENATIG-RRMVTLDGDVMEKTGMMRGGYRREG
ELDELINKQFDSSFKKINKAFEKYFEKIFNGGKAKLELVESEKLLNTIDIMVAPNKKISNIAVLSGGERT
MTSLALICAIIESNPSPFIVMDEVEAALDEENSHKFAAILQELKAQFIIITHNRVTMHVADLYGVAMGED
GSKTLSLKLTEQA

>WP_036464002.1
MKLIKIEAHGFKSFADPMLRFDGGVVGIIGPNGSGKSNINDAIKWVLGEQSARELREMKDVIFSGSKTAK
AIVTLTFENTPGEDTLSITRILERKSSNKYLINGKEALKKDILAIAMAGIGKSSLAIISQGTVSDIAQST
DEKRREIFEEAAGISKYKSRKKNELIKVESKYAPAIESALSSSLQNIVVENPEVATKAINFLKNNNRAFI
PVIKEKRLNGGSELVKVEPRFSKLAHFLLGNLIVAKNIEEAKLKEKLISTLDGDLIRVGGVMVGGTKQDK
ELDKKIVIRLTNIVNDVNLEFDNVFRSMFGGGKAEVKFVDPNNILESISIYAQPGKAVKNLKLFSGGEKS
LIAISLLFAILKARPLPLCILDEVEAALDEANVVRYANYLQELQTQFIVITHRHGTMERVDLFGATMQNR
GTSFFSIALNEVK

>EGQ40413.1
TMINKVTCKGFKSFSGQAIPFYDGLTAIVGSNGSGKSNIINALSFVFGRRSSK-LRRMEQLIFNGGQTGE
AKVTVRLDNSSGHDEVKIARKVTQAGSSIYKLQGTTTKKREIDRLARRNIDPEGYHFVRQGQVTEIVEQS
DTERRKVIDELSGVKKFDDERDNDTISFDSRYGVAMDTAAAGHMTDVVVQDGRTATEAINYLKRESRAML
PKIDDRSAKGATELV--DAEYEKAANYVFSDTLIAEDLDSVGV--GRVVTLDGDKMSRGGAMTGGKSKSE
EVEKRRRKTFMSTLEEVNRSFSEFFTDLFGGGNAELVLE--DDDIEKLKIRAAPDKDPHILKALSGGEKT
MTAVAFVFAVLEYEESPFYIMDEIDAALDKENSRKLGELLRDHDTQFIVISHEEITVRHADAYGVSMT-N
GSELRSIELQD--

>KNZ49141.1
MPLYSVEVDNFN-------GFK-HFTAVIGPNGAGKSNLMDAISFVLGV-RSAQLRQLKDLIYKPGELDK
ASVTAIYVDH--NQQYRFSRTITKSGSSVYTINQKVVKLEDYLATLESNILVKANFLVFQGDVEAIASQN
PKSLSKLIDQISGSVELAPEYTKDLCSPVAKHDVAIRIVLGRNLNAVVVDSQKTAFECV----EVPLTWI
PVLFMNNLTGAIDVIKHDPIYERAVQYACGNTIICDSTQIAHVYGEKAVSLDGTVIHKGGNMSGGVTGLT
EIKNKRVNLFNQAYTHIKNEIHEVYRELTRDGKAYLELDDFEEPYLHIKYSTMPGKRYRDVEQLSGGERT
MAALALLFAIHSYQPSPFFVLDEVDAALDNSNVRQIADYVRKKSVQFVVISLKGTFYEKASLVGIYRDNE
GTKSLTLDLDQGD

>ETO34086.1
GRITRLIIENFKSWGGTVLGFD-NFSCIIGPNGSGKSNIMDAISFVFGQ-QAHDLRKVEDLIHKSPPNDF
CFVFLNYLLF-------FIFILTQSSPITHFVNGVRVKSQEYKDQVQPGVDVKSNFLVYQGDVELIAQKN
GKQLVEWMERVSGSIQYKE--ENDLAPPTSKYNIAISIALGVNYDAVVVDSKDTCMQCIEYLKQCKRMFI
PHVRVEDLGTAVDVIKYPEQFEPAVLYALGTTIIVRDLEEARIYGKRIVCEDGSMISPNGNITGGSNHGE
KVKKDRTDAFMKSYNHVRSVIGAIYGNLTPHGHANLKLSAVAMPFAQLYYTAQPGKPFRNMDQLSGGEKS
MASLALLFAMHSFNQAPFFVLDEVDAALDKDNVQRLSRFLRDKELSVIVISLKDKFFQYADLVGVYKHQD
QSGCLHLELKRS-

>XP_003055298.1
GMIQRIECDNFKSYKGHVIGFK-QFTSIIGPNGSGKSNLMDAISFVLGV-QSAQLRQLKDLVYAF----A
AYVRLVYETE--EEEIVFSRHITPAGTGEYRIANKVVTAEAYNDRLKDGILVKANFLVFQGDIESVASKS
PKDLTSLVETVSGSEELKKEYESDLIKVSQKFNLAVITVLGKDADAVVVDDAATAKECVRYLKEQRPMFL
PQLKVFDLGTCVDVVSFDESVKRAMIYAMGDTLVCDTHEEARHFGRKVVSLDGTMIKKSGEMTGGNSGSE
RVKSERASTFMAAYKHISDAIDKVYKELTMGGTAYLALESLEEPYNALKFTAMPTKRFREMEALSGGEKT
MAALALLFAIHSYKSSPFFVLDEIDASLDKTNVEKMARFIRNRPCQSIVISLKDYFFDKADLVGVTRDVH
ASRVLTFDLEPGE

>KNH01738.1
ASLVQINLENFKSYVGKVIGFS-SFSCVIGPNGSGKSNFTDAIGFVLGV-DFSFMRSYRDFISHGCES--
TTVTLTLNLA---NTHTITKTVDLKDSIHILHNDSEKTQAELIEFLVRNIHVDLNFLIFQHEVEAITQKK
STELTAMIEKISGSGESKAEYEADLCTVPNKYRIAATVALGKYMNAIVVETQTHALECVRYLKENRVMFI
PSAKGKDFGTLVDIFKYDAWLEPAVRYALGQTLVCDTIEEAKIFGKAVVTIDGSVILKNGALQGGLQSVH
RVKETRYSKFQHTFELVNESVGKIYKALTEHGSAYLTLDNQEEPYLYTKYHATPLKRFMGMEALSGGERT
MAALSLLFALHTVRPAPFIVLDEVDAALDLTNVQKLAQYFRGH-CQFLVVSLNPDLFSMSDLFGVYKDKA
ESALLSIDLTQQE

>XP_012768073.1
GMVVALELHNFKSYRGTRICFK-KFTAIIGPNGCGKSNLMDAISFVLCV-SSTVLRNSKDLIYKPGDAS-
AYVALTLNGA---RHVVFKRHISHAGAVTYFVDATSVSFKQYKESLRERINTLGTGLIFQGAVNDIASRS
PVELTRLFETISGSSLYA---QRSLCEINA-YHDGIMAALNTS-HMIVTDDMSAIKACIKKLCSDRKRFL
PSL---KLHDAIDCLVFQRQYGSLFEHLVGDTVV--SLDDAVL--SSVVTQKGQVITRDR-TILD-SAYE
RIKKERTSLFMNCFQSVKALVGPIYRSLSAGGSAFLTLDDVSEPFLCIRYNTMPMKKFLDLSLQSGGERA
VSSLALLLALHSFRRSPFVVFDEIDANLDNVKVHSLVSFLQRS-FQVIIISLKAPLFSRADLVGVYSRHE
ASNCVVLNLEEGC

>CEM00736.1
GRLEELVFCNFKSYEGERFGFR-RFTGVIGPNGSGKSNVMDGISFALGV-QSRHLRKLEDMVFRREEEES
GWVKLRFRTA--GEMVEFQRQVKYDGTSKYLINGHVTKREDYESRLGSNILVKINFLVFQGDVERAAQRS
PEELSREIDELSGSGAFREEYRENLQSCPQKLRVAVAAALGKWADHVVVNDYETAKRAIEFLKKKKQMFL
PT-KTKDFSKAIDCIQVDEAYRGIFEKALGDTVITDDLEEGRIFNRRVVTHRAEIIKKNGNMSVDSSAGK
ALRKKRHDLFRKCFNKIKQEIKIIYPEVTKGGNAFLDLESNEEVFNVVKYHAMPAKRFRDMSQLSGGEKT
MAALALLFAIQRFRPAPFVVLDEVDAALDPRNVSSLARYLRKA-FQCIVISLKDKLFREADLVGIHKDPE
QSDTLTLDLTEDA

>EPB89473.1
GRLIRIEVENFKSYKGHTIGFH-QFTSVIGPNGAGKSNLMDAISFVLGV-HSSHLRNLKDMIYRSEA--R
AHVTAVYETS--QREVRFMRAINNNGQSEYRINDKVVQYTDYNKALEKSILVKANFLVFQGDVESVASQH
PKDLTRLIEQISGSWDYRDQYETDLCRPNQKYDTAIATVLGRNMDAIVVEDEQTASECIEYMREQHVAFL
PSLSLPNFKGAYDVLKFDKQYDNAVQYACASTLICDNLNIAQIFNNRTVTLDGSVIHQSGLMTGGQSGAN
LVKQKRYAKFFAAFSHISEKIDTVYKDLTKGGTAYLVAEDEDEPYLEITYHALPMKRFRDMEQLSGGEKS
VAALALLFAIHSFKPSPFFVLDEVDAALDNTNVSTVANYIRQHDFQFIVISLKHTLYEKAELVGIYRDQD
NSKTMTL-LDQQN

>ERL94587.1
-RLKHIEVENFKSYKGRIIGLK-PFNAVIGPNGSGKSNFMDAISFVMGE-KTHSLRRLSDLIHGAAISKS
ASVTAIFTLG--GPEQEFQRSVH-GSSSEFKVNGNIVTANDYLAELEKKINVKANFLVFQGAVESIAMKN
PKEMTALFEEISGSGALKEEYERNMCQPIHRYNVAITKVLGKYMEAIVVDTEHTGRQCIKYLKEQMPEFL
PYLQTKKIDGVYDVLHFPPEIANAVMFATNNALVCEDSEDATVYGRDAVALDGTYYQKSGIISGGSVDLE
KIKLLRYEKFNACFEHVANEIDTIYKSLAQSAQAFLGAENPEEPYLDINYNCVPGKRFQPMSNLSGGEKT
VAALALLFAVHSYQPAPFFVLDEVDAALDNTNIGKVAKFICEKSLQIIVISLKEEFYSHADLIGICPQPG
LSQVLTMDLTGEL

>KNG46250.1
GKLVRLEIYNFKSYRGRTLLDS-YFTSIIGPNGSGKSNSMDAISFVLGV-RSSHLRKLKDMVYRGRIIQN
AWVKAVFEDD--AQTHEWQRAITSSGSSEYRINNRVVSQKQYGDALEESILVKANFLVFQGDVEKLATTA
PEQLTLQVERISGSLEQKAEYRRDLITPKMKYRKAIGRVLGHQMDTVIVDTEATAKSCIDYLKAERVMFN
PSIQIQDMEGAIDCINYEPKHERAMTAACGNTMICNTEKLAELYREKAVTLDGRVIGKGGTQTGGELDRE
EVKTKRYDLFMKAFNHISENIGGTYKDLTKGGQAYLDMEDSTEPYLALKYHAMPLKRFRDMEHLSGGEKT
IAALALLFAIHSYQPSPFFVLDEVDAALDNVNVSRVAKYVREHGMQFIVISLKAGFFQESELVGVMRDQG
MSKYLSLDLRRQP

>EPY21217.1
SKIHRVELHDFKSYVGDIVGFK-DFSCIVGPNGSGKSNLMDAIHFVFT--DVSKLEDASHYINTKAKRR-
CSVSVFLRRS--D-ETKFTRTCNSDGQVAVLINDKHVTEKDFREQLEQHISQRANFIVFQHEVERVAQKK
ARQLTELVEEVSGSGDWKPQYDADLCTVPNKHRSAVTVAMGKNLEAIVVDSTSVAVSCVRYLKEQRPMFL
PAVQGKDLGSVADVLRYEPELQPVIQFVIGQTLLCDTVEEGKIYGRKVVTLDGTMMLKNGSVQGGLASVQ
SIKEKRTERFMQVYEKIAANVDRIYKELTMHGSAYLSLEDAEEPYLGITYNATPMKRFMPMELLSGGERT
MAALALLFAIHAVAPTPFFVLDEVDAALDAGNVEKLARYLREN-GQYIVVSHKEQLYHMADLLGVVRDTE
DSRVMTLDLHGPY

>XP_007511160.1
GHLSRIELENFKSYKGKIIGFK-KFTSIIGPNGSGKSNLMDAISFVLGV-QSAQLRTLRDLVYAY----N
ASVSLVYVLNNEENEVRFSRTISNSGASDYKIDNKTVTFEEYAEKLKQGILVKANFLVFQGDIEAVAQKS
PKDLTQLFEQLSGSDELKQAYESDLIKVSNKYELAVITALGRSADAVVVDDRESAKECIQYLKDQRAMFI
PDIKTMNLGTVIDVVSYDNAYHRAMLHSLGDCVVCDTHAEAKLYSKKVVSLDGTSIDKAGKLTGGSSQGR
EIAETRGARFRGAFEHVEKRISETYRELTKGGQAFLTLENYDEPFLGVNFTAMPSKRYREMEMLSGGEKT
IAALALLFAIHSYRASPFFVLDEVDAALDKSNVEKMARFVRSK-TQSIVISLKDNFYDKAELVGVSRDQR
ASKVLTFDLTQAE

>CEO99251.1
GGIRELIVKDFKSWGGEVVGFR-TFTCIVGCNGSGKSNLMDAISFVLGV-KTMQLRQVKDLIHRAADG-S
AFVEIVYEDA--DMVTTFRRAISAVSKTTYTYNGRTIKWSEYESLLADGVLVRANSLVFQGDVESIAQKS
SSELTNLFEEISGSARLQQTYAASLCRPTQRYHSAVATALGKNLHAIVVDTKRTALEAIRYFKEQRTAFL
PALHVPA-QAVQDVIEADESVQKALLYACGDTILAESLDEAVIF-RKVVTIHGELLHKSGNMSGGAARDQ
KNRAERLSLFMDAFNHVSGAIDDVYKQLTRGGNAYLTLENAEDPFAGIKFHAMPMKRFRDMEQLSGGEKT
VAALALLFAIHSYRPSPFFVLDEVDAALDKTNVTKVARYVRYRNLQCIVISLKDTFFDKADLVGVYKDRL
SSGSVTLDLNKGE

>XP_009306737.1
SRIDRVELYNFKSYAGHTIGLK-DFTCIVGPNGSGKSNLMDALCFVLSANPVAMLRDATDLIYRGAQKK-
CAVTVVFRHTQGNAETSFTRAVDTKGRIIHKIDGSPVDERSFFAALEKKVGARVNFLVFQHEVEAVAQKK
ARELTELLEQISGSSELKEEYAADLCTIPNKYRNAVTVALGKNLEAVVVDTTEAAISCVRYLKEHRPMFL
PSVQGKNFGTVVDVIRYDMAIEPAVQYALGQTLVCDAMTEAHVYGRKVVTVDGSVLMKNGAVQGGLASIT
RLKELRTQRFMETFDKIAEHVDRVYRALTLHGSAYLSLEDAEEPYLATRYHATPMKRYMPMELLSGGERT
MAALALLFAVHAVSPTPFFVLDEVDAALDAGNVEKLANYMRKN-TQFLVISLKDQLYHVADLVGVLKDKE
ESSVLTMDLRGPF

>CDW56074.1
GLLVALTLENFKSFKGSTVGFA-SFSAVIGPNGSGKSNLMDAISFVLGE-KTANLRRIGDLIYGAPVGKR
CQVKMTYRSD--DKLTVFARSVI-GSSAEYRIDNEVVSHVRYVEALENNIFIRANFLVFQGAVESVALKT
PKELTQLFEEISRSGELKDDYENDLCQPVHRYLLAVTKVLGNYMNAIITDTEKTARECIRYMKEQRPEFL
PYIDVRDIKNVIDVVHYPAQIKRALQFACGNALVCETVEDATLFGRKTVSLDGTLFHKSGVISGGTWDLE
KVKKERCERFNRCFELVSEKIDEIYKTMSRSAQAYLNPDNPEEPYLEIMYNCVPGKRFRPLESLSGGEKT
LAALALLFAIRSFNSAPFFVLDEVDAALDNTNIGKVAAFIREQNLQIIVISLKEEFYSKADLIGICSQAG
ASRVLTLDLSEED

>T34063
GTLHTLEIENFKSYKGKTIGFT-RFTAIIGPNGSGKSNLMDAISFVLGE-KPSSLRKYADLIHGAPINKK
CRVTMNYKYS--DKVKAFTRGVN-NGTSEHLLDGQTVTSAAYSQEMESNIFIKANFLVYQGAIENIAMKT
PKERTQLFEELSRSHEFQAEYEGDLCQPSHRFNIATTKILQKHMNSIVCDTEETAAKAIVYLKDHRPEFL
PALVVNNIKGVFDVINPHQAARKALQFVCGNALVCESQEDAQLYKRKAVSMDGTLFQQSGVMSGGSADLE
KVKTDRYRRFQDFFDPVANTIDDIYKQLSRSAQAFLGADNMEEPYLDIQYNCVPGKRFRPMDNLSGGEKT
IAALALLFAVHGRNPAPFFVLDEIDAALDNTNIGKVASYICESHMQIIVISLKEEFYNKADLIGIFPYPA
TSGVLTFDLTRKQ

>XP_004991317.1
MRLDRLELENFKSYGGHVIGFT-AFSAVIGPNGSGKSNLMDAISFVLGV-RARELRQLKDLIYSSDSA-R
AKVSAVFVDA-EDDELILSRSISAKGSSDYKINGKAVTWEQYDERLQSGLLVKANFLVFQGDVENIAAKS
PKQLTQLFEQISGSAALRDEYDTDLCEPRHRYKVAVTVIMGSNMDAVVVDSSDVAMECLKYLRENQTAFI
PSVKVKKLNGVRDVIDFPPRIERAVQYACGNAVVCETEKEARLFGAKTVSLKGTVIKASGEMQGGLAG-E
EIRAERCRLFRDAFDHVQNDIKTIYKALTEGGTAYLSLENSDDPFLGVKYNAMPLKRFRDMEQLSGGEKT
VAALALLFALHSYKPAPFFILDEIDAALDNQNVNRVVRYIRRRHFQCIVISLKDTFFSHAELVGIYRDPK
QSRTLTVDLTQPE

>CDO51412.1
GRLKTIELYNFKSYHGKRVDTS-YFTSIIGPNGAGKSNMMDAISFVLGI-KSNALRHLSDLIYRGRVM-S
AYVMAVYEKG--DEILELKRLITSSGSSQYRINGEQVSSAEYAHQLAKNILIKANFLVFQGDVEAIAAQS
SKDLSKLVEQISGSLQYKAEYETDLCRPKQKYETAIATVLGKHFNSIIVDNFQTGQDCINYMKEQRVSFI
PTVSYQNIDQAVDTIEYDPSLEAAVHYVCGSAIVCDDLNVAYVWGDKAVTLDGAVIHKAGLMTGGRVENE
RVKQQRYELFDKAFKHISGVIDKIYKELTRGGTAYLSLEDEEEPYLDINYNAMPMKRFCDMELLSGGEKT
MAALALLFAIHSYHPSPFFVLDEVDAALDNANVSNIARYILQHGLQFIVISLKNGLFENSHLVGIYRNQE
NSKALTLDLQSNE

>XP_005713354.1
GRLDRLELENFKSYGGHIVGFK-GFTAVVGTNGSGKSNLMDAISFVLGV-RTAQLRQLRDLVYRNQE--R
AYVKLVYQQS-DPGEIEFMRTVTVAGSSEYRVKGRVVSLERYNAELAKGVLVKANFLVFQNEVENIASKS
PRELSVMFEEVSESAELRASYANDLCKPTQRYREAVAVVFGKLMDAIVVDNERTGTECIRFLKDQRMAFI
PNVRPRDLGTAIDVVNYDEYIHKAVLYSAQNAVVCDTLDEAHLYGKKICSLDGTLINKAGFMTGGIGQAE
DIKQSRHDRFSACFSHVAEKINEVYKQLTKGGTAYLSLEQQDEPYLGIKFNAMPTKRFRDMDQLSGGERT
VAALALLFAIHDFRPSPFFVLDEVDAALDSLNVGKVSTYVKSR--QTIVISLKDSFYERADLIGIYRDVS
KSRLLTLDLTADE

>XP_006678903.1
GHLIQLDVENFKSYKGKTLGFY-NFTAVIGPNGSGKSNLMDAISFVLGV-KSSHLRQLRDLIYRAAGD--
ASVTAIYETS--QNQIQFTRIIHSNGSSDYRLEGHTVTYQKYLAALKKNILVKANFLVFQGDVEAVASQS
PKDLTRLIEQISGSIELKDEYDTDLCQTTQKYNLAISIVFGKNMDAIVVDTQKVAIQCIKYMREQREAFL
PTIQAKNFKGAIDVIQSEPIAEKALLYACGNALICDSMDVAYIYHEKAVTLEGTVIHKTGMITGGWSVNQ
EIKTQRFELFHNAYLHIESVIDSIYKELTIGGTAYLSLEDSEEPYLDIKYHAMPMKRFREMEQLSGGEKT
VAALALLFAVHSVCPAPFFVLDEVDAALDNTNVAKVTNYIRNHTMQFVVISLKPTFYENAELVGVYRDQD
CSRVLTMDLSREE

>XP_011400761.1
GRVVRLEVQDFKSYRGTVIGFH-DFTTIIGPNGSGKSNVMDAISFVLGV-RTAHLR-LSELLYFNS---T
GRVTLVFQPG--DEEVHFTRAIVASGTSQYRINGKQVTLEAYNTRLEGGVLVKATFLVFQGDIENVAQMR
PLELTAMFEQISGSAAYKEEYEADLADVVEKWKLALAVVMGRDFDAVVVDTDEVGMKCIQYAKEQRPIFL
PSLRVKDLGSAL-----------------QSTLVCHTVEEAELFGRKVVAMDGTLINKSGIISGGVYAGA
AVRAARHDAFTAAFEHVAACIDPIYKELTSGGQAYLALDSADEPFCAVKFSAMPTKRFRDMEALSGGEKT
VAALALLFAVLSFRPCPFFVMDEVDAALDAANVVRVANYLRHM-FQGIVISLKDSFYDKADLVGVCRHPD
SSATFTLDLNAGD

>XP_012559325.1
DRQKTLE-------------SI-PFLEKIYNISVGKSNMMDAISFVLGE-KTSNLRSVKELIHGAPIKQT
AQVSAHYIDY-GEQETIFCRRIVGSG-TEYRINGKLVANKEYHSALEDGILIKANFLVFQGAVESIAMKT
PKERTAMFEKISGSGELIEEYEKDLCEPVHRYAIAITKVLGKYMDGIVVDTEKTGRECVQYMKEQSREFM
PTLKIKNIGSVIDIIKYPSCIKKALQFSCGNSLVCDTAEEAQVFSRRTVSIDGTLFEKSGVISGGLGAVE
AIQKERYDKFMDAFEHVSQKIDEIYKELSNSAQAFLGPENGDEPYLEISYNCVPGKRFRPMDNLSGGEKT
VAALALLFAIHSYQPSPFFVLDEIDAALDNTNINRVAKYIKKQHFQCIVISLKDEFYTKVDVIGVTADPD
TTSTLTLDLTQPE

>XP_005820384.1
GCLYKLVVQNFKSYAGYEIGFK-DFTCVIGPNGSGKSNLMDAISFVVGV-TATTLRRIADF--RSNLSTP
TSVSLFYRGPEGKDEIQFTRTITSRDTSEYKIDNKKVDEKEYQRRLKSGLLVKSNFLVFQNEVEAVAQKT
PKQLTELLERISGSEDLKQQYIHDLCKVRQQHELAMAITMEGNMDAVVIDKEETARRCIEHLKEQKAMFL
PTLTAKDI-GALDCIEYEKSVEKAMWYVTGNTVLVPTLQDANLYSRKVVSHDGALISKSGTMTGGDNSHE
DVKQKRCELFNKCFDHVKGCIDEIYKELTCGGSAYLTLNNQEEPYMDIKYDTIPGKRFMDMTHLSGGEKT
VAALALLFAINSYCPAPFIVLDEVDAALDARNVAKVTRYIQSR-QQCVIISLKERFYEKADLVGICRDIT
GSNVFTLDLSMED

>ERZ98086.1
GRLDRLELENFKSYKGLTIGFH-NFTSVIGPNGAGKSNLMDAISFVLGI-KSAQLRQLKDLIYRGRAM-R
AWVMAVYKDD--NNEIKFTRSITTSGASEYKINNKPVTYAKYNSTLEQNILVKANFLVFQGDVEAIASQS
PKDLTRLIEQISGSLELKAEYESDLFTPSQKYAVPVSIILGRNMDAIIVDQQKTAIECIQYIREQRHAFI
PTIVVKNFKGAIDVITYNDKLERAFQYACGNTLVCDTLEIAYIYNQKAVTLDGTIIHKSGLVTGGHSDDN
NVKQKRCKRFRAAYDHIEKNIDRIYKDLTKGGTAYLSLEDNEEPYLDVKYHAMPMKRFRDMEQLSGGEKT
MAALALLFAIHSYQPSPFFVLDEVDAALDNTNVGKIANYIREHTFQFIVISLKSTLYEKAQLVGIYRDQE
NSKTLTLQLDKQE

>XP_001378464.2
GRLDRLLVENFKSWRGRVLGFR-GFTCIVGPNGSGKSNVMDALSFVMGE-RTSNLRSLQELIHGAHVGRT
ASVLAVYVED--NEEKTFRRTIR-GGSSEFHFNDNPISRSAYTAELEKGIIVKANCLVFQGTVESISMKK
PKERTQFFEEISNSKELIDEYEFDLCHPIHKYQLAVTKLFGRYMVAIVVVSEKVARDCIRFLKEERPEFL
AYLDIKNM-GVIDVVQTLPQLKKVIQFVCGNGLVCETVEEAHMFPRKTVALDGTLFLKSGVISGGSSDLE
QVKKKRYDLFSQCFEHVSVSIDQIYKKLCRSAQAFLSPENPEEPYLEISYNCVPGKRFMPMDNLSGGEKC
VAALALLFAVHSFRPAPFFVLDEVDAALDNTNIGKVSSYIREQQFQMIIISLKEEFYSKADLVGIYPEQG
MSRVLTLDLSLPD

>CDP92053.1
GRLHTLELENFKSYKGNIVGFK-QFTAIIGPNGSGKSNLMDAMCFVLGE-KASNLRKLHDLIHGAPVGKR
CHVTMNYEDD--DNMRAFTRLVT-GSGSEYRVDNKTVTPQQYGHALEENVFMKANFLVYQGQVEQVAMKN
PRELTQMFEEISRSCEFQADYENDLCQPSHRFQIAITKVLAKNMMSIVCDTDETARESIIYLKEQRPEFL
PVLDVHKLEGVFDVIQCNPVARKALQFACGNALVCETPEDAYLYSRKAVALDGTLFERSGIISGGGQELE
KVKTDRYHRFHECFEPVSQKIDDIYKKLSRSAQAFLGEENMEEPYLEIAYNCVPGKRFRPMDNLSGGEKT
VAALALLFAIHARSPSPFFILDEVDAALDNTNIGKVANFICERDMQLIVISLKEEFYNKADIIGIYPHPS
TSGMLTLDLTPKQ

>CEF60496.1
GRLLRLEIENFKSYKGKTIGFK-DFTAIIGPNGSGKSNLMDAISFVLGE-KAINLRKLSDLIHGMTHGQK
CFVEMHFDIG--RKVKVFSRGVV-NGSSEYRIDGEHVTPQLYASEMEKNIFIKANFLVYQGAVESIAMKN
PKERCQMFEEISRSNELASEYENDLCQPSHKFKLAVTKILSKQMMNIVCDTEETARECITYLKEQRTEFL
PSLSVGNFEGVYDVLQINVTVKKAVQFVCGNALVCETLDDAKMFGRKAVSLDGTLFLENGMMSSGKHELE
KLKAERIKRFHQVFEPVSQKIDEIYKMLSGSAQAFLGADNLEEPYLEISYNCVPGKRFRPMDHLSGGEKT
IAALALLFAIHSRNPSPFFVLDEIDAALDNSNIAKVVNYISERDFQVVVISLKEEMFQHADLVGIYSKPE
TSGVLSIDLTE--

>KGK39740.1
GRLVGLELYNFKSYKGIHVGTS-YFTSIIGPNGSGKSNMMDAISFVLGV-RSNQLRNIKNVRNEAKA--E
AYVIAVYEKD--NDVLNLKRLIGKNGSSKFLVNNVPVSINQYLQILKENILIKANFLVFQGDVEKVASQS
PIELTKMIENISGSSNLEKEYDTDICKPKQKYGIAVAAIFGKDFDAVIVDSLSTATECIDYMKEQRVAFI
PTVKVQNLDNIIDTISYPPEYERAVQYVCGNSLVCDNIDVASLWGNRIVTLDGSLIHKNGLMTGGGSDSE
KVREERTGMFMRAFEHVSNSIDDVYKELTKGGSAYLTLEDEDEPYAFIKYHIMPLKRFRDMENLSGGEKT
IGALALLFAVHSYHPSPFFVLDEVDAALDNSNVNRIANYLSKHNFQFIVISLKNSLFERSDLVGIYRDQD
NSKILTLDLREEE

>XP_014154526.1
-MLIRLEVENFKSYRGKTLGFL-NFTAVIGPNGAGKSNLMDAISFVLGV-RSQHLRHLKNLVNGAGTA-K
AYVRAVYREE--GKDTLFYRSVQQNGTSEYRYNNKVVTQEVYMQRLKDNIISKANFLVFQGDVESLASKQ
PKDLTLLFEQISGSGAMKPDYEEDLCSPTHRFNAAITVVMGKNMDAIVVDTVETAKSCMQYLKVQKVAFI
PTIEGKDLGTVVDVIKYSADITRAIEFACGAAIVCDTLQEAALFGAKCVTIDGTLIRRSGVMTGGLTG-R
AMQKKRFQLFDKAYTHISGQIDTIYKELTRGGTAYLTLESNEEPYLYIKYNTMPSKRFRDMEQLSGGEKT
VAALALLFAIHSFRPSPFFIMDEIDAALDAVNVHKVATYIKQRDFQCIVISLKDSFYDKADIVGIYRDKA
ESNSLTLDLRPDD

>AHB60958.1
---------NFKSFAGQEIGFD-KFTSIIGPNGSGKSNLMDAISFCLGI-RARHLRRLRDLVYRREEEDS
AKVTMVFRTS--TEYLHFGRYINARGEGTYRYGPHSLGYDDFHQAPGARIFVKANFLVFQGDVMELARRQ
GTEMTGVLETISGSDQLKDQYEVGAF---PGVLGRISELLLPFDEALLVRDSATGRKCVRYLKEKK----
S----MGL-QAAHCVQHASILDRAVGFLLSGTIIVDSLDEGQ-ADARVVTLHGEV---IKPSGNMSVQSE
VVRSERIGRFMQCYRHVEAKVHTFYKDLTSGGSAYLDLDDAEEPYNGITFTACPGKRFFPMELLSGGEKS
MASLALLFAMHSYQPPPFMILDEVDAPFDHKNTSSLVRYLKAAHFQCIVISLKETFFSHSDIIGIYKDRD
QSGALSLPLKQDA

>XP_008861504.1
GRILRLEVNNFKSYGGKEIGFA-RFTAVVGPNGSGKSNLMDAISFVLGV-QSRQLRQLKDLLHKSGLTLS
AHVSLVYDLD-EGNELTFTRCISEKGIGSYRINNHEKSYEEYESTLKDGILVKANFLVFQGDVESIASKS
PEQLTRMFELISSSEELKEEYETDLCKPIQKYNMAVTVATGKYMDALVVTDYKTAGDCIQYLREQRSVFI
PKIRVTNLD-VVDVIDCDPEFQPAVAYAVSDAIVCDSIEDADVFNKKAVTLNGMVVSKNGSMTGGKTYKE
AVKDARFERFMEAFNHVSECIDETYKNLTKGGTAYLSLENPEEPYLHMKYNAMPMKRFREMEQLSGGEKT
VAALALLFAIHSYHPSPFFVLDEVDAALDNVNVNKVSTYIQKC--QCVVISLKDAFYEKADLLGVCKDIS
QSKVLTLDLTADD

>CDS34006.1
-HLKYIELDNYKSYKGKVIGFS-SFTAVIGPNGSGKSNLMDAISFVLGE-RTRHLRKLSDLIHGSVVGKT
ASVTAVYQMP--NTERRFSRYIS-GNTSEYRIDGTPVKVEEYGAALEKHIFMKVNFLIFQGAVESIAMKN
ARERCQMFEEISRSAEYKEEYENEMCEPSHRYQIAITKVLGKHMDSIVCDSEKTAKDCIQYMKDQRPEFL
PFLDVQDIDNVIDVINCPVTAKKALQFACGNALVCDTVEHAYVYGRKTVSLDGTLFQRSGVISGGASDLE
RIRRLRYASFNKCFLSIAENIDPLYKSLSRGAQASLLPTNAEEPYLELQFQCVPGKRFQQMDSLSGGEKT
IAALALSFAMHQYNPSPFFVLDEIDAALDNTNIGKVASFIREYRAQVIVISLKEEFYSRADLVGIYPDIE
LSRVLTFDLSQPL

>XP_002141943.1
YYIKMMELENFKSYKGKKIGFSKRFTCIVGPNGSGKSNLMDALSFVLGV-SSGQIRNIKDFIFR--QEGS
S-VSLIFGHFD-EQSIQFCRKILPSGATRFIINEKITSQESYLKKLEENILVKANFLVFQGDVEDIAQRA
PKELTKLFEQISGSDTLIKEYKNDMCHPSNKYATALNVALGKYFDYVVVDSWETAEKCIFWLKQHRPVFL
PSIKRSNLSGALDNVHIDERIEPALSFVLQDTIFTEDITDAIIYGSRVVTLNGENIMKNGNISLDTKSRK
SIRRKRSDIFFKCFQAVKSSVDKFYEHLTRGGKAFLDLENLEEPFSCIIFHVMPSKRFRDIQHLSGGEKS
MAALALLFALQSYFPSPFFMLDEVDAALDPHNVQSVANFLKSA-FQSIVISLKDRLFSKADLIGVYKNKE
QSAIITLNLNN--

>XP_005536350.1
GRIQRLEVENFKSYGGKCIGFVEGFTAVIGPNGVGKSNLLDALGFALGL-PARFLRRLAELIYRKSDHDC
ASVRLFLEVA--PQVLIFERSIETKGVASYQVNGQPLSSEEYADKLAESILVKANFLVFQNEVEDIATKS
GKALSALFEEISGSAELRNEYEQDICRPVQRYEEAVSVILGKLGDAIVVDDERTASECIAYLKQQRTAFL
PEIRPADIGTAIDVLEFDKSFFPAIQYVVGNALVCDSLDEAHVYSVRICTIDGTLIHRSGFITGG-AESL
NARDERTRRFRECFDHVAVSIDGVFKELTRGGSASISLESASEPYLGIRFSVMPAKRFREVDQLSGGERS
LAALALVFALRDFQKCPFLIMDEIDAALDPANLSRVATYIRGRPFQTIVISLKDQFFEFANLVGVYRNPL
HSRMLTLDLDAVA

>EUC53692.1
MPLVRIEVCDFKSYRGHLIGFK-NFTSVIGPNGAGKSNLMDAISFVLGV-KSAQLRQLKDLVYRGRRL-K
AWVMAVYQDA--EKEYQFQRTISTSGSSEYKLNGKVVTYQAYNATLEQNILVKANFLVFQGDVEAVASQS
PKELSRLIDQISGSLELAPAYEKDLCKPSQKYETAVITVLGRNIDAIVVDHEKTAIDCIEYMRQQRQAFI
PSIQTKNFRGAIDVIQYEPVVERAMFHACGNALVCDTMEVAYVYGEKAVTLDGTVIHKTGLITGGR-GHN
EIKKRRCDLFNKAYNHIAERIDQVYKDLTKGGVAYLSLEDSEEPYNSIKYHAMPMKRFRDMEQLSGGEKT
VAALALLFAIHSFQPSPFFVLDEVDAALDNTNVAKVANYIRQHTFQFIVISLKGSLYEKGNLVGIYRDQD
NSRTLTLDIQYSP

>EZA48342.1
ISLKTITLDNFKSFRGGIIGIQ-PFTVVMGPNGSGKSNIIDAVRFVLGE-KPSELRHPSELAHGAMLKSV
VVVMIL-------KERSFKRMIH-GESSQYEIDDKIVTHDFYMTELRNNLDIKTNFLVPQGYIECIAMKT
PKELTEMLEQFSGSEVLKADYMRNLCKPVHRYNIAVTKVLKRYFHGIVVDSTDTAKRCIEFLKSECVEFL
PSLKTVKVENLYDVIDISPEISKAVLFVTENTLVCETAEDTKLFHRNCVSLDGCLFGKSGLISGGEADLE
KVKMTRYKLFSDCLECISTEIDSIYKGLVNSAQALILPENPEEPYAGINFSCIPNKRFQPMQHLSGGERT
LASLALLFAMQRFKPTPFFIMDESDAALDKRNIKNIVRYIKSQ-MQFIIITFQEMLQINADIIGITTEVS
IFHIFYFSLM---

>CAB77587.1
GKILQLEMENFKSYKGHLVGFK-DFTAIIGPNGSGKSNLMDAISFVLGV-RTGQLRQLKDLIYAF----K
AFVRLVYQMD--DVELRFTRSITSAGGSEYRIDNRVVNLDEYNGKLRSGILVKANFLVFQGDVESIASKN
PKELTGLLEEISGSEELKKEYQSDLCRPNRKYNLAVTVAMGRFMDAVVVEDENTGKDCIKYLKEQRPMFI
PSVRVKFLGTVFDVIQFDPELEKAVLYAVGNTLVCDELEEAVLW-RKVVTVDGILLTKAGTMTGGTSGGN
TVKQKRYELFMEAFNHIASNIDKIYKQLTKGGTAYLNLENEDDPFLHIKYTTMPTKRFRDMEQLSGGEKT
VAALALLFSIH--RPSPFFILDEVDAALDNLNVAKVAKFIRSKGFQSIVISLKDSFYDKAELVGVYRDTE
SSSTMSFDLRNQE

>XP_666991.1
CFIKKLIIENFKSYNGRIIGFSEGLTCIVGPNGSGKSNLMDALSFALGL-SSNDMRNLKDLIYRPEQEGN
AEVSLVFTLQE-NQEIIFSRRILSSGASRYLIDKNVVSQETYINKLADNILVKANFLVFQGDVEDVAQRA
PKELTKLFEQISGSDELIEEYKDDMCHSNNQYNSVIDSALGKYSEYIVVSTWETAKSCICWLKQHRPMFL
PSIKLDGINNAKDNLHSDERILPVLEFCLFGVIFTQSLEDAKIYGIKVMTFDGEKILKNGNISADSSRNK
SLRKRRTESFMKCFEAVKEAVGDFYSRLTCGGQAFLDLTNLEEPFSCVIFHAMPSKRFRDIQQLSGGEKT
MAALALLFAMQSYHPSPFFVLDEVDAALDPRNVQSIAKFLKKA-FQSIVISLKDRLFSQADLIGVYKNRE
QSSTMTLDLRRSQ

>KIJ14690.1
MPLVRIELCNFKSYRGHVIGFK-NFTSVIGPNGAGKSNLMDAISFVLGV-KSAQLRQLKDLVYRGRRLAK
AWVLAVYQDQ--DKEWLFQRTISTTGASEYRLNNRVVTYAAYNTALISNVLVKANFLVFQGDVEAVASQS
PRELTRLIEQISGSLELAGEYESDLCKPTQKYETAVSVILGRNIDAVVVDEEKTAIECIEYLRTQRQAFL
PTISVKNFKGAVDVIQYEPAVERAMNHACGNSLVCDTMDVAYIWGEKAVTLEGTVIHKSGLMTGGRSSHN
EIKRQRCELFNKAYVHISDRIDEVYKDLTKGGVAYLSLEDSEEPYVAIKYHAMPMKRFRDMEQLSGGEKT
VAALALLFAIHSYQPAPFFVLDEVDAALDNTNVAKIANYIRSQSFQFIVISLKGSLYERGHLVGIYRDQD
NSRTLTLDIHSQP

>KOS15636.1
MPLKQLEIDNFKSYRGKIVGFS-AFSAVIGPNGSGKSNLMDAISFVLGV-RGAQIRELSDLIYSRNLSQK
ASVTAVIEDA--NMEHRFQRIVTATGASEYRYNGRMTTQASYNAKLEQNILVKANFLVFQGDVEAFAEQC
SKDLSEVIDQISGSKLLQGEYESDLCKPTQKYEIAMATTLGRNTEAVVVDHESTAMECIEYLRNQRQAFI
PTIQTKNVPQAVDVMQYSPAVERAVHFACGNTLICDTLDVANVFNRKAVTLDGTVIHKTGMMTGGPSMQQ
HVKKQRTDKFMRAYNHIAERIDGVYKDLTKGGVAYLTLEDTDEPFRTIRYHAMPMKRFRDMDQLSGGEKT
MAALSLLFAIHTYQPAPFFVLDEVDAALDSQNVARVSEYIREHQFQFIVISLKASLYERSQLVGVYRNQA
NSAIVTLDLESA-

>XP_453397.1
GRLIGLELHNFKSYKDTQVGES-YFTSIIGPNGSGKSNLMDAISFVLGV-RSNQLRALVDLIYRGRIENS
AYVSCVYQKD--DEPTKFTRTINTSGDSVYKINDRAVSYKKYNEELESNILVKANFLVFQGDVERIASQG
PESLTLLLEQVSGSINYKNDYEMDLCHPKKKYAIAVSTILGKNFDSIIVDSIATAHECITYLKKQRSAFI
PTIDVNSVGCTINAIEYEGYLEKAMQYVCSDSIICDNLDLAELWNKKLVTLNGALIHKAGQMTGGTAQKL
EVKAKRKELFEACFKHVDKHIDQIYRALTKGGNASLTVENEDEPYLGIKYFATPLKRFKDMEYLSGGEKT
MAALALLFTINSYQPSPFFVLDEVDAALDITNVERIAHYIKRNNAQFIVISLKNAMFEKSQLVGIFREQE
NSRMVSLNLENDE

>XP_008548925.1
VFLNEIEIFNFKSFKKFNLKL-M---GIMGPNGTGKSNFIDAVAFCFNEN-IKKLRDLKHLEFENQNSPY
VTCTLVLDN----DSKSFKREIA-NDSSEYSIDGRVVEEDEYLHELNGGINLESKVIMYQDDVHEMVNLD
PEETTELFEKISGSVVYKKDYEVNLCKPIHRYNIAMTKVFGMFFSAIIVDSTEVAAQCMQESKTLGFEFL
PDLKVEQYDNVYDVIKFPPEISRAVLFVTNNTLVCETSKDAHVYGKDCVSLDGTFYKKNGSFSGGKVSID
QIKQRRYDTFMDFFQSTSDKVAEIYKQLSGGASAEALLMNLEEPYLDIRYDYVPLKQFNDRVEPSGGETT
VAALALMFAIYSNYSVPFLLLDEIDADLDRDNVINIIRYLLKTSQQILFISHNERALSKTDVAGLYLLTA
QTKNIMVDLSSAN

>XP_002173070.1
GRLVRLEVENFKSYRGFVIGFY-DFTSIIGPNGAGKSNLMDAISFVVGI-KSSHLRNLKDLIYRGRIL-S
AFVKLVFALD--DREVSFKRSVSAAGASEYSIDGRTVSFSEYTKALEENILVKANFLVFQGDIEAIAAQS
PDDLCRLIEQISGSLEYKREYDSDLCRPTQKYETAIAAALGRNFESIVVESHTIAKECINYIRDQRVMFL
PTIAAKNATGAIDIINYESVYERVMASVLGDTLICDNMDIADLYHNKVITLEGTVIHKTGLISGGTSRNN
TVKKLRLEKFLTAFNHISEQIDPIYKELTKGGTAYLTLDDTDEPYLGVKFHAMPMKRFRDMEQLSGGEKT
IAAMALLFAIHSFQPSPFFVLDEVDAALDQANVTHIANYIREHGFQFVVISLKNQLFSKSELVGIYRDQV
NSRTLTL-LDQPL

>CDK28246.1
GRLVGLELHNFKSYRGTSISTS-YFTSIIGPNGAGKSNMMDAISFVLGV-RSSHLRQLKDLIYRARL--T
AYVMAVYEKT--DEVLRLKRSINASGSSEFKINEKSHSAAQYSDVLKANILIKANFLVFQGDVEKIASQS
SLDLSKMVEVVSGSAEYEDEYEMDLCKPKQRYEAAVATILGKNFNAVVVDGIDTAKKCIEYLKEQRVAFI
PTVSSKMLEKAIDILDFEVDMEKAIQHVCGNAVVCDSMDVAFVWKDKVVTLEGSIIHKAGLMTGGRTRDR
TLKDERHSKYMQAFLHISKKIDYVYKELTRGGSAYLTLEDEDEPYLAIKYHAMPLKRFRDMELLSGGEKT
IAALALLFAIHSFHPSPFFVLDEVDAALDNANVNQIASYIKNNDFQFIVISLKNSLFERSDLVGIYRDQG
NSKALTLDLREPE

>KND96989.1
GKLLGLELHNFKSYKGTNVGDA-NFTSIIGPNGAGKSNMMDAISFVLGV-QSFHLRGLKDLIYRGRI--L
AYVRAIYEKS--NERMVLQRLINATGTSDYKINDKSVTALQYTMILKENILVKANFLVFQGDIENVASQE
PKQLANLIETISGSAQYAADYDMDLVQATQKYELALLTVLGADYDSIVVDTTATAHKCIDILKERRLAFI
PSVVNENLEEAIDVVKYDPTIERAVQYAAGNAIIVENLDVAELWVLKFVSIDGSVIHKSGLMTGGQQEKN
EVRDKRKELFMDAFNHISDRIDKVYKSLTSGGSAYLTLEDDEEPFSAIKYHAMPLKRFRDMELLSGGEKT
MAALALLFAIHSYHPSPFFVLDEIDASLDNGNVKKIARYIKENGFQFIVISLKSTMFENSELVGIYRDQR
NSKTIGLDLRQPE

>KNE56318.1
GRLVQLEVNNFKSYRGHVIGFK-QLTAVIGPNGAGKSNIMDAVSFVLGI-QSAQLRHLRDLIYRGRAMVS
AYVSAVYEDA--NNQITFTRTISADSKSEYRVNGKAVRREAYVAYLERNVLVKANFLVFQGDVESVAAQN
PKDLTRLIEQVSGSLDLKDQYQDELCRPTQIYDRAVALVLGKHMDAIVTDSQATAMECIRYMREQRHAFL
PDLVTKPFN-ALDVVQYDKEIEPAVKYACGTALITETLDVAYIYGRKAVTLDGVTIHKTGSMSGGTAGAL
SVRQERYTRFMDAFTHISGCIDTIYKELTRGGTAYLSLESEDEPYAEVKYHAMPMKRFRDMEQLSGGEKT
VAALALLFAIHSYRPSPFFVLDEVDAALDNANVAKVARYVVRHDVQFIIISLKNSFYERCQLVGVYRDVD
NSGILTLDLEAPD

>XP_002296149.1
MPVTYLELENFKSYAGTRIGFF-NFTCVIGPNGSGKSNLMDAISFILGV-QSRDLRQMKDLIFRPPGS--
---------E-EQ---IFSRVITTKGTGEYQINNTAVTFKQYEAKLASGVLLKANFLVFQGDVESMARKN
PKQLVEMFENISGSADLKEEYNADLCRPSQRYNMAVTVAGGKDMDAVVVDTKQTAFDCIKYLRDQRTAFL
PSLQIPTMERAADVIRVNDEYKRAVMYAVGNTLVCDSLDVAEVFDRKAVTLGGAVISKAGTMTGGVTKEN
KIRKARSHKFNTAFKQIDAALKIIYTDMTKGGNAYLSLDDADQPYLGMKFNAMPMKRFRDMDQLSGGEKT
VAALSLLFAIHSFRPAPFFIMDEVDAALDNVNVLKVCNYIRQR--QCIVISLKDMFYERSELVGICRDVS
NSRTLTLDLTKDK

>XP_503989.1
GTLKAIELCNFKSYRDTRVDDS-SFSAIIGPNGSGKSNMMDAISFVLGV-RSSQLRQLKDLIYRGRI--S
AYVLVEYEKS--NDLLKLKRTITPSGTSEYRINNKVTSSGEYNATMKKNILVKANFLVFQGDVEQIASQS
PQDLSKLIEITSGSIDLKPEYENDLCKPKERHDLAVETILGKDIDSIVVDSFKTAQDCIAYLKEQQLAFI
PTIKAMNRRGAIDAISFSSQYERAFQYVCGSAIVCDDLKEARLWSNKAVTTDGSVIHKAGLMTGGTTQKR
EVRDARCDKFNAAFEHISGVIDATYKELTRGGSATLTVEDEHEPYLEIKYHAMPMKRFREMELLSGGEKT
MAALALLFSIHSFHPSPFFVLDEIDAALDNANVQRVANYIRKHKCQFIVISLKRGLYTHGELVGIYRDQE
NSKILTMDLRSPD

>XP_005703252.1
VVLRALELENFKTYHPKRIEKG-GFNAVVGPNGCGKSNFMDALSFALGC-RASSVRKLEDLISNNIREKF
ATVRVIFSIEE-ELLLTLSRTITGEGTSDYAIAEKKVLQHEYFAILAKGLRNNATFLVFQNQIESVAFKT
PKDLTAMFEELSDSIDLKAQYEVDLVYPIQKYRTAFQVVFGNFLDAVVVDNSQTGAECISYLKQQRSMFL
PDIRPKQLGSLADVLNCQPQYLSAMRYAAGSTVICDSLEEAQVSQRIKVSLDGTVINKSGFITGGYFDAQ
KIREERRKRFLSCFNVVSANIDRVYKELTRGGTAYLALENYEEPYLYIKYHAMPAKRFRDMEQLSGGEKT
LAALALIFAIQAYRPSPFIVLDEVDAALDRDNLDKVARFILQRKEQYVVISLKDKFYEMADLIGIYRDMD
SSGVLSLDLNQGE

>CEF97215.1
GRISRIEVENFKSYKGQVIGFK-TFTSVIGPNGSGKSNLMDAISFVLGV-RSAQLRTFKDLIYTV----S
ARVTLTYEPE--GPEVDFSRVIEQSGATHYQIDGERMTVDNYNDRLKSGILVKANFLVYQGDIEAVAQKT
PKELTMLIEQISGSDELAEKYESELIKVSQKYELAVITVLGREADAVVVDDAKTAKNCIQYLKEQRSMFI
PEIKVQNLGSVVDILQFDKSRERAILFACGDTVVCDSHAEAKLFARKCVSLDGTLVDKSGRLTGGSSAGE
EVRTLRRSIFLEAFQHMADSIDVLYKELTRGGQAYLSLENNENPFLHVNFTAMPTKRFREMDQLSGGEKT
IASIALLFSIHSYRSAPFFVLDEVDAALDKVNVEKLAAFMAAR-TQSIVISLKDYFYDKADLIGVTRDVS
ASKVLTFDLTRD-

>CAI39061.1
GKIKGMKVCNFKSFENEFVGF-TKFTSIIGPNGGGKSNVLDAIQFVLGI-SIRSMRRAEELIYSQSMYYT
AYVEIIFEAI-NQ--ISLKRTVNKQQQTQVYIGEQQVTEKELSSFLLLKIILPANFIMLQGDTDTLTTIE
PKKLTELFEYVSGSVQYKNTCLQSLCN-QQQFAIPLKVALQRLLCALVVDSEKTAKEINMHLRSLDVKLI
-RVKSNEVQG--L-ADIYQSLDKL-KSLLSGIVVCDSYQLAQLKEKQIITLDGITLATSGMFNGSQQRLA
ELSDQRKDRFDKLFDRVEKEIKILYQKLTEGGTVLLYMENKEEPFEGLIYTPNPNKKYFDNSQLSGGEKA
IASIALLLALNAAIDAPFILLDEVDAHLDQDNADKLQKIVKLLQ-QFVLVSHNPDVFAHSDLVGVTIQHS
TSEAFSLLL----

>XP_004340652.1
GRIERIEVFNFKSYKGETIGFH-KFSAVIGPNGAGKSNLMDAVSFVLGV-KTKQLRRLRDLVYRVE---R
AWVQLVFLHG--ERELVFRREITPAGSSEYSINGKVVSWDAYDARLQKGILVKANFLVFQGDVESIASKS
PKELTALIESISGSDQLSEEYESDLVEPQAQYHVAVSVVLGRNMEAIVVDDAKTAEECINYLKEQRTAFL
PSLKVKHTKSIIDLLKFDSRIQKAVLYAVGNTVYCDTLDEATLFAPRTVSKNGTLIRKSGLMTGG-PG-A
AKKQERYDTFMKAYNHIAENIDTIYKALTRGGTAFLNLENPDEPYLHIKYNAMPLKRFRDIEQLSGGERT
VAALALLFAIHSYQPSPFFVLDEVDAALDNHNIAKVVRYIRSRDLQCIVISLKDTFYSRADLVGIYRDQD
DSGTVTLSLEDPD

>XP_004829979.1
GAIRSLELCNFKSYCGTVIEFS-HFTAIIGPNGSGKSNLMDAISFVLCI-KATTLRNVKDLIYSGPSPDC
AHVSLTLESD---GPAVFKRMISSKGSITYVYNNNVITFKGYTEALRERINSLGTGLIFQGAVNDILSQG
PSELTRLFENISGSSLYE---NRSLFQINA-YRKGIMAALGPL-HTIIVQDYDTVSLCIDFLKTEKRCFL
PSL--ARSSEAIHCIDFSAEYKPLFEYLLGDVIV--NLDEAKVSESAVVTQMGQVIARDK-TIIG-QV-E
KIKKERSALFLQCFNSVKNYVGPIYNKLSSGGQAFLSLDDEIEPFMYIRYNTIPMKKYLDISLQSGGEKA
LSSIALLLALHNYRESPFIVLDEIDANIDSVKLKSLTNFLTSS-FQVIIITLKDKLFSSAQLVGVYRQQP
SSKCVVLNLDDQ-

>XP_001527771.1
GRLIGLELENFKSYKGRVIGSS-NFTSIIGPNGSGKSNLMDAISFALGL-SSSQLRSMRDLIYRGRRNNT
AYVMAIYEKD--DDILKFKRSISTNGSTDYRINGKSVTRLSYTLTLQQNILIKANFLVFQGDVEQIASQS
PKHLTTMIEEISGSGEYVQEYETELLRPSQKYDLALLTILGKNGDAIIVESSAIAFRCVEILKERRVAFI
PSIENDNMKDGVDVIEYDKSLEPAIKYIVGDTLITSDISTAALWSRKIVTLLGSIIHKSGQMTGGDQGQK
NVKDKRYEKFMSAFNHISSRIDSIYKELTKGGSAYLMLEDEEEPYLFIKYHAVPMKRLEDMELLSGGEKT
IAALALLFAIHSFQPAPFFVLDEVDAALDNSNVARIGNFIKNHALQFIVISLKSNLYEKSDLVGVYREQG
NSKTVTLDLGEQD

>XP_012228669.1
VSLNAITLCNFKSIRGQTITFP-SLTTIIGPNGSGKSNIMDGVRFVLGE-KPDALRCLSDLVHGAIIRTG
TYVKIVFTEN--NKEKSFTRIIH-NEDSQYDIDGEIVTHNFYMAELKKGLDINLNFFMPQGYIECLATKL
PKELTVMFEMISGSNSYEGIYENQLCRPIHRYYVPVIKVFGKNIDAIIVDTTHTAIQCIQYLKQQKAEFL
PSIKPVKIENLFDVLNVRAEIAKAVLFVTKNVLVCETADDARMYHADCVSLNGCFYRKDGLISGGEADLN
EVKNERQSLFMNCLQCVAAAVEPIYKDLVKSALALLVSDNTEESYAGVHYSCIPFKLFQPMSNLSGGEKS
LASLALQFAIQCYKPSPFFIMDESDATLDQINIENFIHFIRSYDIKVIMITLNKSLFSHSDLIGVTTEPD
TSKVFSISLDKSS

>WP_012209153.1
MKLLSLEIEGFKSFGRRYFNLDKNIIAIIGPNGSGKSNIVDAIRWLLGEQSQKQMREKNDVLHIGSNGSY
AKVSLVVQNDNN--KIKISKILEKDESNKYYVNNKVATLKEVQNVF-NGTGKSFYSIIGQGQIGEIVNSS
PENIRDIVLDASNIATYLEKKKKNLINTEEKYEEAVSTIASSRIQNIVIKNSSKAKEYLDLVKKGNKILL
PLLRTELFKGVINLVNYTQEYRKVMEYVFSNSLLVDNIETAKIMP-NIVTLSGELVYSSGAITGGKSKYK
NLDEEAQRQFNTFFNNLNKEFSFFISKLFPNGYGELRLIGEGKEFEKIQISVKSGMNFQKLSLFSGGEKA
LIAIAFLFSLMNLNPSPFYILDEIDAPLDDLNAAKISDLILENKSQFLIITHNKIVMEIAEFYGITMRE-
GTYIVPVDFKEER

>WP_012447823.1
-MLKKLELVGFKSFPEKTFELSDGITAVVGPNGCGKSNISDAIRWVLGEHRTKPLRKMEDFIFSGTQNKM
AEVTLTLDNSQGDDEVTIKRKYYRSGDSEYFLNKTPCRLKDIQETFMDGLGKDTYSIISQGEIDKILSAS
PYERRYLFEEASGILKHKTRKRKQLISVEKHYLKAIETALGQAQQNIVTANDAEAKKVLEHLKKYKRACL
PNLQPRNIEIASQLITISEKYRVVAEHLLGRVIVVPNMDTGELKKSKLVTLDGELILPGGAMVGGSNKKS
EIDSTMKNSFSETVTKINQTFKRVFTEIYGGGSAHLEYTDESDLLNTIEIIAKPGKKKQNLSLLSGGERA
LTVIALLFSVHEIKPTPFCILDEIDASLDESNLEILTRFMKSYNTQFIVITHRKKTMLAANFYGITMAEP
GSQLISVKLEDDI

>WP_012498563.1
MYLSKLELFGFKSFAQRQVKFDSGLTAIVGPNGCGKTNIVDAIRWVLGEQKTSVLRKMENVIFNGTKNRM
SEISLTIENTKNESEVTLTRRLYRSGESEYFLNKVPCRLRDIWDLFVDGMGSDAYSVIELKMIEQILSDN
AEERRRLFEEAAGITKYKQRRAKDMIATDEKFKLAVNAALGEALAYYICPTEQDALAAISELRKAGKVFV
AKLQENPL-G-ADVIRAPETVRALLAILLENAYVAESLEAAQLAP-SFTTLSGERYRSAGFLRGGSVKEE
EINKTAQKLFSETFAQIRKNFVEIFRSLFEGDEADLMLDDTADPLDAIDIMAKKGKRPQSIMLLSGGEKT
LTAISLLFAIYLVKPSPFCILDEVDAPLDDANVGRFTDLLRQFETQFIIVTHNKRTMEASRLYGVTMEEE
GSKLVAVRMDG-R

>WP_012505054.1
MYLSKIELFGFKSFAHRTIRFDKGLTAIVGPNGCGKTNVVDAIRWVLGEQKSALLRKMENIIFNGTRKLL
SEVSLTIENTRNESEVTITRRIYRSGESEYLLNQVPCRLKDILDLFADGMGSDAYSVIELKMIEEIISNK
SDERLRLLEEAAGITRYKQRRATDLISLDSVHRKAVNAALGESLGYYVCATTQEARAGIECLTRADKIFL
VRLA-HEM-S-LSLIDAPETIRKALWLLLRYAYITQDLATATLRP-TFVTPEGERIDPKGIIHGGSSRED
EINKTALKKFEDTYNTVRGNFISIFRELFETDEADLMLLSGDDPLEAISIIAKRGKKPLSIEQLSGGEKA
LTALSLLFSIYLVKPSPFCILDEVDAPLDDANVDRFIKLLKKFNTQFIIVTHNKKTMASSRLYGVTMEEE
GSKLIPVKLEKHA

>WP_012656725.1
IYLQSVEATGFKSFADKTVLFDEGVTAIVGPNGSGKSNITDAIKWVLGEQSAKSLRKMEDIIFSGAQNRF
AQVTLTINNIERDDKVLITRKLFRSGESEYFLNHQKVRLKDITELFLDGLGRDAFSIISQGKVDQVLNAK
PSERRQLIEEAAGVLKYKKRKRKDTIAVDPRYNDALDSALGGVLQHIIVEDAQAARKAIEFLKSKQRAFL
PVIKPRTLQGLNTLITADNKYKNIIDNIAGHIIIATTLAEAKIKSRKVVTLDGQVVNPGGSMTGGSRQKR
DMDHTVAERFKATFEVVSNAFENIFKQLFGGGEGRLILTEED-YLTSIDIYVQPGKKRQHLSLLSGGERA
MTAIVLLFAILNRKKAPFVILDEVEAALDEANVSRFAHYLTTLDTQFIVITHRKGTMEQSDLYGVTMQNS
GSKLVSVNLKEDD

>WP_013061488.1
MYLSKLELQGFKSFADETLTFDPGVTTIVGPNGCGKSNIVDAIRWVIGEQRPTVLRKMENLIFNGTADRM
AEVELTIENTDGEAEVTIGRRLFRDGTSEYLMNGTTCRLKDITDLFMDGMAADAYSVIELKMVDELVSGS
TEDRRRMFEEAAGITRYKMRRQADVLGCDDDVRVALDAALGALASCVVVPTVDDARAAVARLRDAEQTFL
VRL-PDPA-G-RDVVRTDPAYAPLADTLLRDCFLVDTLAAAALEQARVFARTGEWVDSTGVLRGGSRQEQ
EINTKASERFMETFDEIKESFGTIFTELFEGASAELQLEDPDDPIDSIEIVAKRGKRPVTLDQLSSGEKA
LTATALLFSIYLVKPSPFCVLDEVDAPLDDANVERFMNLVRRFDTQFVLVTHNQRTMDLSDMYGVTMEEQ
GSTLVGVEFDEAE

>WP_013075450.1
MHIKRLEISGFKSFADREIELPPGITAVVGPNGSGKSNIAEALRWVLGEQSARSLRRMEDVIFAGSDGRY
CEVSLTLDNEDGDREITVTRRLYRSGESEYRLNRQTCRLKDVIDLFLDGLGKEAYSMIGQGRIDEVLSNR
PEDRRGIFEDAAGIVKFKARKKTEVIRVPEGLDSAVEAALGPALQYVVVLDEEAGRRAIEYLKRVKRICI
PVIRPRTLGGAADLVQAEPAFQSLVSYLLGQVAVAKDLRGAEMRRRRVVTLEGDVVHPGGTMSGGAPIKR
AMDDEMSSRFLATVKEVGAQFQEVFVRLFGGGRAQLELTDPADPLGTVEIAAQPGKKLQTLSLLSGGERA
LTAIALLFAILRVNPVPVCVLDEVDAALDEANVHRFAKYLREFETQFVVITHRKGTMEQADLYGVAMEEA
GSKLVAVRMVDEP

>WP_013220433.1
MRLKKIKLVGFKSFVDPSLPLPSNRVAVVGPNGCGKSNIIDAVRWVMGESSAKHLRSMADVIFNGSTSRQ
CSVELVFDNSQGANEIAIKRQVSRDGQSHYFLNNARCRRRDITDIFLGGLGPRSYAIIEQGMISRLIEAK
PEELRVFLEEAAGISKYKERRDTEGLEVEPGWEWAVERALGIHMEAVCVAGWEQLADGLLSLEA--SLLF
T----AQ-RRLLSKVQA-----WPLDSILGGVYAVETLDEAALAAGSIMTRNGIWLSSAWFSQVREEDEK
RIDRETRSRFRETFDKVNGGLQALFPKLFGGGKAYLELNDD-DLLNTVKIMARPGKRNSTIHLLSGGEKA
LTAVALVFAIFQLNPAPFCMLDEVDAPLDDANVERFCELVKEMKLQFIIVTHNKVTMEMGHLTGVTMHEP
GSRLVAVDVDEVQ

>WP_013361796.1
MYLKKMEIKGFKSFPDKEILFPHGLISVVGPNGSGKSNILDAIRWVLGEQSMKSLRKLEDVIFSGTEKRY
CEVSMLIDNQDKDSEISIKRKAFKSGESQFFLNNKQCRLKDIKELLLDGIGREGYSIISQGKIDEIVNGN
SNQRRKILEEAAGITKFRYKKKLNLITVKPGYEKALEAALGSQMQNIIIKSSNDAKKCIEFLKEKKRVFL
PSISGKS--GALDAIEYNDDYKDITAYLLGRTVIVEDIDKAEIKKSRIVTKDGDIFNAGGSITGGSIFTI
NLEQNMVVEFEKSFCEINSKFDEVFKILFGGGSGKLILTDKSNMLASIDINVQPGKKVKSISVLSGGEKA
LSAIAILFSILMRKPVPFCVLDEIDAPLDDANIIRFITLLNILQTQFITITHRRGTMEASEIYGVTMQDK
GSKIISLKLEEKE

>WP_018132882.1
MYLKRMELVGFKSFADRELEFVPGVTAVVGPNGSGKSNISDAIRWVLGEQSAKSLRKMEDVIFAGSDSRY
CEVSLTLDNSDHDHEVTVTRRVYRSGEGEYFINKQPCRLKDIVELFMDGLGKEAYSIIGQGRIDEILSNK
AEDRRGIFEEAAGIVKYKARKRQELIHVPAQYETAIETALGGALQNVVVETEKAGREAILYLKASGRAFL
PVMKGRGIGGAAEMVDFAEKYRPITEYLLGQVVIAKTIGHAALRQRRIVTLDGDVVNPGGAMTGGSQQKA
EIDQEMSKRFKETFEAIRGQFHLVFSRLFGGGRADLILVDPDNLLTTIDIVAQPGKKLQNLGLLSGGERA
LTAMALLFSILHVKPVPFCVLDEVEAALDEANVARFAEYMREFQTQFICITHRKGTMEYADLYGVTMQES
GSKIVSVKLVEDV

>WP_018717617.1
MRLAKIKLSGFKSFVDPTVTLPGDLVAIVGPNGCGKSNIIDAVRWVMGESSAKHLRSMADVIFNGSGSRA
ASIELVFDNSDGGNEIAVRRQVNRDGQSAYYLNGTRCRRRDITDIFLGGLGPRSYSIIEQGMISRVIEAR
PEELRRYLEEAAGISLYKERRDG-------E-R-AVEAVLG--LQAVLVTDPGRYVA-ALEG----DEIV
QAPDGASPD--LAR---R----WPVAGLFAGVHT-AEDDLA--PDRG------------PDWVHARGEAR
RIDRETRQRFKETFEKVNEGMQRLFPRLFGGGSGYLELTGE-DLLETVAIMARPGKRVSNIHLLSGGEKA
LTAVALVFAIFELNPAPFCMLDEVDAPLDEANVGRFCDMLQALRVQFIVITHNKVTMAAASLAGVTMNEP
GSRLVAVDMEATA

>WP_018936615.1
MRLARIKLAGFKSFVDPTLVLPGNRVGVVGPNGCGKSNTIDAVRWVMGESSAKHLRSSEDVIFNGSSSRQ
ASIELVFDNSEGATEIAVKRALTRDGQSKYYLNGHRARKRDIVDLFLGGLGPRSYAIIEQGMIARLIEAR
PEELRTYLEEAAGISKYKERRARQALEVEDGWDTAVEAVLGSWLEAEVPEGAGE-AAALAELPE--PLRL
G----TP--PLAAKLRG-----VAVRRWLAGIYCAEDAQAAERRGGSVITRAGTWLGPGW---------Q
RIDRETRTLFRETFDKVNAGLGEKFQRLFGGGEARLEMTGD-DLLDTVAIMARPGKRLSTIHLMSGGEKA
LTASALVFAIFELNPAPFCMLDEVDAPLDEANVGRFGELLREMRIQFIFITHNKSTMSMAELIGVTMHEP
GSRLVSVDVDEVE

>WP_018999672.1
MLLKRLEAYGFKSFADKEVEFDEGITAIVGPNGSGKSNITDAIRWVLGEQNVRNLRKAEDIIFTGSSTRA
AEVSVTFDNSDGDQEVMITRRIFRSGESEFLINKTKCRLKDIYNLFADGLGKNSISVISQNKVDEVLNTK
PEERRYFFEECAGITKYRERKKKELIKVEDPFITAIEVALGSAMQNVVTKDTDTAKSAINYLKENKRVFM
PTVQPHKEGGADELVNIDEEYKVITQSLLGRILVVDDVDNAKLKDRRIVTLEGELLQPGGAIAGGSSQSE
QIDKTMSTQFGLAFDKIKVYFNDIFKRLFGGGNAKLILTNKEDILSSIEIEVEPDKKPQSLAVLSGGERT
LTVIALLFAFFTYNPAPFSVLDEIDAPLDEANVKRFAKFLKDYRTQFILVTHRKGTMESADMYGVTIEDA
GSKLISVRLEDE-

>WP_019553068.1
MQLRKLEAYGFKSFADKEIEFDKGITAIVGPNGSGKSNITDAIRWVLGEQNVRNLRKAEDIIFTGSSTRL
AEVSLTFDNSDGDNEVVITRRLYRSGESEYYINKARCRLKDIYDLFADGLGRDAISVISQNKIDQVLNSK
PEERRLLFEETAGITKYRNRKKKELIDVQSDYITAIEIALGGSLQNIVTDHDMTAKAAINFLKREKRVFL
PTIVVRFLTGANELVSTDVKYKKIVDFLLARTLVVDTIEHAELKGKRIVTLAGELINPGGSISGGSTGRR
DMDITMSKQFSEAFAQISLYFSEIFVKLFGGGQAKLELTDTQNVLEAVEIAVQPDKKLQNLAVLSGGERA
LTVIALLFSFLQYRPAPFSVVDEIDAPLDEANVDRFSAFLKEYKTQFIVVTHRKGTMEAADMYGVTVEDA
GSRLVSVRLEELK

>CCY04234.1
MNLKKVVLYGFKSFADKTIPFEYNMTAIVGPNGSGKSNVADAIRWVLGEKSAKQLRNMQDVIFMGTAARF
CEVELYFDNTNHEDEVVISRRLDRSGNSEYFINKEKMRLKDITNLLHDGVGTEGYTLIGQDKVKDIMSSK
PEDRRIIFEDAAGVSKFKAQKKQEIIKAPVGMELAVETALGNAVQNVVTKNEEDAKHVISYLQNKRQIFL
PSFKPREASGACDIVKYDSKFDGIVKGLLGKTVVVDNMDTARMKRGKIVTMDGNQIATSGAIRGGSAKSK
DLTDEMTTRFNDAFVKINENFKVTFKELFGGGNAELLLLDSTDPLDAVDIKIQPGKNTRTLSLFSGGEQS
LTAIAILFAILKLKAMPFCLLDEVEAALDDSNVTLFAEYVKKLDTQFIVITHRKPTMELADLYGVTMEEM
GSKILSVKLADLL

>CCY99346.1
MYLKRLELQGFKSFADRVLEFKPGITAVIGPNGSGKSNISDAIRWVLGEQSMKSLRKSEDIIFAGTQSRF
AEVSMVIDNEDGESEVTVTRKLYRTGESGYFINKVPCRLKDVLELFMDGIGKDGYSIIGQGKVDEILSNK
SEDRRHIFEEAAGIVKYRARRKNNLISVDDQYSTAIEMALGASMQNIVTETEQDAKRMIEYLRDNKRAFL
PSVKGKE-AGASKLIKCDKKYNEIIISLLGKTVITENMESAKLKKSKIVTLDGDIINPSGSMSGGSTNKQ
EMTQTMKKQFKEKFAIINKNFNEVFKELFGGGKAELVLEDEENILECIDIRVQTGKKLQTMTLLSGGEKA
LTAIAILFAILKINPAPFCILDEIEAALDDVNVYRFAEFLKKFKTQFLVITHRKGTMEAAMVYGVTMEEN
GSKLLSISLGNPF

>CCZ94809.1
LYLKKIEMYGFKSFADKEMRFDQPITGIVGPNGCGKSNVSDAIRWVLGEQRTKNLRAMQDLIFNGTDARY
CEVSLFLDNTTRQDEIIISRKLYRNNESEYLLNRNVVRLRDIQEMLRNGLGKEGYAIVGQGRMAAVLDAK
PEDRRAIFEEALGISNFIVKRQQNLVHVEPHLQMAMEVALGGRLQNIVTENEGDVKYLIQYLKDHDRVFL
PSMKPHDVRGASQLVQYDRHYSNVFESLLGGIVVVDTFDNAAIKRARMVTLTGERISNDGSLEGGSKRSK
VLTADIETRFNDGMAKINENFRQVFRELFNGGNARLYIEHDEEALRQVEIEAQPGKKLQNISLLSGGERT
MTAAAILFAILKYNPMPFCVLDEIEAALDDANSERIANYLRKFSTQFVVITHKKPTMEKANLYGVTMEEK
GSKIVSVKLTEIK

>CDD08954.1
MSFQKMELQGFKSFADKEITFQDGITVIVGPNGCGKSNVAEAVKWVLGDQRPSAMRSMTDVIFKGTEARY
AEVNLYFDNKNREDDVVLGRKIDRSGVGEYFINKQKCRLKDVITLLHDGIGREGYSIVGQGRVAQIIQAK
PIDRRSIFEEAAGIANFKAQKQSEIIRTPEGMEVAMDVAFGNGLRNIVTNDEEDAKYIIDFLKRKGQVFQ
PVIRGRDVKGAADLIEYESRFEGVIRGMLGNTLVVNNLDTAGIKRTKIVTLDGDFIAAHGAITGGSRKPE
DLTTEMTTRFTDAFNEINENFKETFTALFGGGRAKLEIVENPNPLESIEIYAQPGKRMLNISSYSGGEQT
LIAIAILFAIIKMRPMPFCVLDEIDTALDDANAGLLAKYLKHFRTQFIIISHRKPTMEIADIFGVSMEER
GSTLLSVNLSELK

>CDE22420.1
MDFKKVELIGFKSFADKEIRFDNGVTCIVGPNGCGKSNVADAIRWVLGEMSAKTMRSMQDVIFNGTQNRY
CEVSLTFDNTGRDDEVVFTRKLFRSGESEYYINKTQARLRDIVDALHEGVSKEGYTIIGQGKVAEILSSK
PEDRRAIFEEAVGIAKTKAKRKQNAIHTEAKYELAIETALGGAAQNIVTATPDDAQALMNFMKRNERAFL
PSIKPRGASGARELVKYDDYYDKIVSFLLGNTLIVDDLENGTIQGAKIVTLDGDVLASNGSMTGGSRRQT
QLTTEMSTKFAVGFAKIRQNFSRIFKELFGGGSADLILDETDDPLEQVEIVAEPGKKLQKISLLSGGEMA
LTAIAILFAILKLRPMPFVVLDEIEAALDDANVERFANYINNFDTQFIVITHKKVTMEHADLYGVTMQEK
GSKIVSVKLAEVD

>CDE71478.1
MNLKKIEVYGFKSFADKEMKFDKPITAIVGPNGCGKSNVSDAIRWVLGEQSARVLRSMQDLIFSGTERRY
CEASLIFDNTNREDEVVISRKLYRSGESEYLLNRQSSRLKDISDLLRDGLGREGYSIVGQGRMDAILNAK
PDDRRAIFEEALGISKFRVRKKKNLIKVPAHLETAVEAALGGALQNVVTRNEDDAKFLIKYLKDNRRIFL
PSVKRRDIKGADTLVDFDKKYSNVVSGLLGSTVVVENIDTASLKGSRLVTLEGDMIVPSGSISGGSKKAQ
ELTHEMVVRFNEGFEIINRNFGSVFKELFAGGHARLTIEQDESSLDYIEIEAQPGKKLQNISLLSGGERN
LTAAAILFAILKLRPMPFCVLDEIEAPLDDANAERIASYLRKFETQFLVITHKKPTMESADLYGVTMEEK
GSKMVSVELTEIK

>CDE72802.1
MNFERLELKGFKSFADKTIDFKEGVTAIIGPNGCGKSNIADAIRWTLGEQSAKQLRNMQDVIFNGTENRY
CEVSLYFDNENKEDNVVITRKLDRSGNSEYFINRSRCRMKDIINLIHDGIGKEGYSIIGQGRIDELLSAK
PEDRRHIFEEAAGISKFRYQRKQEEIKVPEEYVSAVENVLGASLQNIIVKNEDDAKFLIGVLKQKRRAFR
PTCREKGVSGLSSHIEYDPKFEKLISALMGDTVVVEDIDVARLRNEKIVTLDGDLFAKNGSISGGFKKSA
DLTSEMVVKFNDAFEKINTNFQDVFKKLFDGGTGKLVLQNIDDPLEAIEIYAQPGKKLQHISLLSGGEKA
LTAISILFAILQLKPMPFCILDEIEAALDDANANLFAELLKIFKTQFIVITHRKPTMRHADIFGVAMEEK
GTKIVSIEFEEVK

>CDE92132.1
MYIKQLEIDNFKSFANKDIPLLKGFTTVSGPNGSGKSNIIDSIMFALGLRTGSALRNLSDFITTFNNK-E
ASVKVVFGDVDG-NELSVTRRIRKTNQSTYYLNDKIDTLTNIRSILEKNITPNSYNVMMQNDVTSIVMCS
SKVRRGIIDEIAGVADFDRRINNQLGKVDEEFNLALDIAFGGRLTHIVVDDPHAAYVAMELLNSSRRAFI
PKIKKARLKGAINLVDFDDIYLDAFFYAVGDTLIVEDAESAPLG-KRMVTLDGKLYEKSSAITGGYVKKN
GFEQQKKEAFMTTFTAINENFKDIYHQLS-EGEGKLILENEKDPLSAMTIEAKRDKTNNKLGALSGGEKA
LTALALVFSIQKYLPAPFYALDEVDASLDTMNVERIADMIQKQNTQFVVVSHRRPMIEAAHTIGVTQKEK
GTKVTGVKIRDEN

>WP_020932852.1
MRLEKIKLSGFKSFVDPTIPFSSDLVGIVGPNGCGKSNVIDAVRWVLGESSAKHLRQMADVVFNGSTTRQ
AFVELIFDNTDAGQQISLRRQVNREGQSVYFLNGTRCRRKDITDLFLGGLGPRSYAIIEQGTISRLVEAK
PDELRVFLEEAAGISKYKERRRKEKIDVVTGWEKAIETVLGVRLQAICTEGMDAVVDAGMQYPV--GLFF
T-----V-QCLASLITS-----LPAMALLKNVHFAETLEQAVLNKHSVITKECVWL-HVDSIYFQHNAQD
KIDRESKALFKETFDKVNAGFEKRFPKLFGGGHAYLQQTGE-DLLETVTVMARPGKRNSSIHLLSGGEKA
LTAVALVFSIFDLNPSPFCMLDEVDAPLDEANVGRFAELVKEMNVQMILITHNKSTMEMAQLAGVTMKEP
GSRLVTVDLEEAK

>WP_031551220.1
MKLSKVEITGFKSFQKKTFEFKNNLIGVVGPNGSGKSNIIDAIRWVLGEQSAKNLRSMKDVIFSGTEDVF
AEVAVTFSNAEK--SCEIKRRLYRNGDSEYFLDDKRAKLKDITNVYLDGINKESYSIITQGKVEDIISSK
PVDRRAIIEEASGVLKYKNKKKSNIISFDNEYATALDIALGQAQQNIVVENENTAKKCIEHLKKSNRVFL
PNIKAKSLKGAENLVSVESNYKNIVSHLLGLVIIVNNMDNARIRNRRIITLDGQVINSGGSITGGAINKA
EIDKEVKERFLETFVQVAENFNTIFKELFKGGYADITLETPNDILNTIVIEASPGKKLQNLSLLSGGEKS
LTAISLLFAILKVKNPPFVVLDEVEAALDEENVNRFAKFLKVYDNQFLVITHRRGTMEAMDLYGVTMQEK
GSYILELELKDIE

>WP_044560378.1
MQFTKLRISGFKSFVDHELVIEPGMTGIVGPNGCGKSNLVEALRWAMGETSAKKMRDMDDVIFGGTATRL
CEVVLHLDNPNLDTEMEISRKLERGSGSDYRINGRPARARDVQLLLADASGAHSPALVSQGRVGALINAK
PGDRRQLLEEAAGITGLHSRR--DALTVAKGYEQALAAALGDALTAPL-EAAPVHWRAL-----------
----PAQL-G-GARVKAPAALDRC----LAHVGIVADSATGRLPAQILVTREGAAWRWDGHCIAAGTPTS
GLNKEARERLLAAFHKVDGHFQEMFTQLFGGGRAQLKLTDTEDPLDALEIYASPGKKLQILSLLSGGEQA
LTAIALLFAVFLCNPAPICVLDEVDAPLDEANVGRFCDLVEEMATRFLIISHHRLTMSRMDLFGVTMAER
GSQLVSVDLATEE

>KKO18372.1
MKLKKLELFGFKSFAEKEITFEDGITVIVGPNGCGKSNVIDAIKWVLGEQSVKSLREMADVIFNGTDKRY
AEVSLTIQNNKGESEVCITRRLYTSGESEYLLNKQASRLKDIRELFLDGFGANAYSVIEQGNVEAMLQAD
SRERRLLFEEAAGISKFKSRKK-DMVKVDLPYALAIETALGERVQGIVTETTDDAAQAIAFLQKTQHAFL
PRANGHIK-DARKLVNNPEEICRMVDSLLNNTVVVKDLAASVLNRIY-VTLEGELFEPDGALSGGKKQGK
KINHTSRELFEKTFNDIRQNFQIMFRKLFGGGKADVLLEENVDILEAIEIMAQPSKELRSITLLSGGEKV
MTTVALLFAVFQSKPSPFCILDEADAALDESNINRFTHILKEFDTQFLVITHNKVTMSVADMYGITMQEP
GSMKVAVKFEEEK

>WP_051298046.1
MHLKTLTLRGFKSFASAKLELEPGITCVVGPNGSGKSNVVDALAWVMGEQGAKNLRKMEDVIFAGTAKRR
AEVALTIDNSDGDTEVTISRTLFRSGGSEYRVNGEPARLLDIQELLSDGLGKEMHVIVGQGRLDAILHAD
PFERRGFIEEAAGVLKHRKRKATERLRIAPGCELAVTAALGSTAGAVVAADRAAALAVLDHVGEDG--DV
P-ERAA---GAVCAVAPLPQLAASLGAVLGSTRIAGSREAAERAPE-LVLLDGSVLAAGRAARSGSPEAA
DVDRHVQEVFEAAFADTQREFADIFSRVFPGGEGRLELTDPQDMLTTVEVSARAGKRVKRLSLLSGGERS
LVAIAMLVAIFKARPSPFYVMDEVEAALDDVNLSRLLTIFRELSSQLIVITHQKRTMEIADLYGVSMHGD
GSQVISQRLTRAD

>WP_005956771.1
MFLKSVTMQGFKSFANRKIELDETTTAIVGPNGSGKSNITDAITWVLGESSAKNLRKMEDVIFSGTDSKM
AEVTIVFDNSDKDSEVSVTRRMYRSLESEFLINNKKCRLKDIKELFMDGIGKDGYSVIGQGKIESVLSSK
PEDRRNIFEEAAGISKYKYKKKNEKFYVEKDFERAISVALGSMSQNIIVSSTKDTSEMLKILENNKRAFL
PRVSGSS-KGACDLIKFDEVFKGIFYNLLGRVIIADNFKNARIKKKKVVTLKGEVFNPSGAITGGSLNNS
KLDHEMKKLFNEAMEEISGNFTEIFKILFNGGRAEISIEG--DVLESIEIKASPGKRLQSLSLLSGGERS
LTAVALLFALLKYRPASFCILDEIDAALDDANIKRYADYLLTL-IQFIIITHRKLTMEIAKMYGVTMEEK
GSKLFSVKLKD--

>WP_005968012.1
MYLKAVEINGFKSFGERYIDFNRGITSIVGPNGSGKSNILDAVLWVLGEQSYKNIRESQDVIFSGGKEKK
AEVSLIIDNSDRDDIVKITRRIHITGENEYLINDSKSRLKEIGNLFLDGIGKTAYSVIGQGKVERIINSS
PKEIKNIIEEAAGIKKLQANRKNSLIKFDDKLAKAIEAAVSGNLQDIIVEDKEVAKKCIAFLTERKRAFL
ATIKVS---GAADLVSAE---KKVVDFVFGGLLIVENIDVADINLANIVTVNGELVSSRGRITGGENQKQ
EIDERIHEDFHTTYENINENFNKMCEETIRNTEGRLNIINPEDFDNCIEIFVKKNKKKQPLSLLSGGEKS
MVAIAFIMAIFMYKPSPFTFLDEIEAALDEKNTKNLLAKLRDFKSQFILITHNKETMKESDIFGVTMNEI
GSKIVSPDKLDNK

>WP_007050509.1
MYLKKVEIYGFKSFGQKEIIFDNKVTGIVGPNGSGKSNIVDAIRWVLGEQRVKTLRKMEDVIFSGTEEKY
AFVSITIDNTTGESEVNVSRRLYRSGESEYYINKNAVRLKDVHELFMDGLSREGYSIISQGKIESIVNNS
AVDRKLMIEEAVGIVKYKTRKKEDLISVEEKYMDAIQKSLASTIEHVIVKNEITASKAIKALKENKRIFL
PSIIKPYISGGSDLVNYDKKYENIIKNALGTLLIFDNLSNAKSH-KKIATLDGEVLFPGGALVGGQNKRK
DMNSKIEERFIKEFDHINVEFDNVFKKLFNGGSAKLILTNPDDIMESIDIVAQPKTKLKNISSLSGGEKS
MTAIALIFAILKLKPAPFCVLDEIDAALDDANVARFCNYLKSIDNQFIIVTHRKITMGIADLYGATMGSE
GTRIVSVKLKDHE

>WP_007392416.1
MQLVKMELRGFKSFADKTLTFDQGITAIVGPNGSGKSNISDALRWVLGEQNVRQLRKAEDIIFAGTTIRV
AEVSLYFDNSEHDTEVVVTRRLFRSGDSEFLLNKKACRLKDIHALFADGIGQDSMAVIGQNRVDRILNSK
PEERRIIFEEVAGITRFKSRKKARLCYIPSAYVTAIDIALGNAATFIIINNEGDARQAIAYLQKQKRTFL
PRIQPRSAKGAHELLTYDERYAAVFSSLLGKTIVASSVDMAKVRGRRMVCLDGTLFHPGGAMTGGSMGRK
DIDAAMALQFRQAFDVIGKHFQTIFSRLFGGGMAQLVLSDEKEVLQSVDMLISPGKKKQALSLLSGGERA
LTVIALLLAFLAYHPAPFCFVDEVDAALDEANVERLAQYLQKYKTQFIVITHRRKTMEAAKLQGITMEEK
GSRLVSIKIDDMK

>WP_007991561.1
MRLKKIKLAGFKSFVDPSIPFVDDMTAIVGPNGCGKSNVIDAVRWVLGESSAKNLRAMIDVIFNGSSARQ
CTVELVFDNTSGSNEISVKRLVTKDGQSSYFLNNAKCRRRDVTDLFLGGLGPRSYAIIEQGTISRLIESK
PQELRVFIEEAAGISKYKERR-------LSKG---I-----------------DSQPWQASLAQLKSCIL
EE--AWQI--LNS--GHEDSVMGCFPQWMADIRITKTREEA-VQGGQVVSADGE--DGCSEAGG-----R
KIDKETRTRFKNTFDRVNNGLQTLFPKVFGGGSAYLALTDD-DLLETVSIMARPGKKNSTIHLLSGGEKA
LTALSLVFAIFQLNPAPFCLLDEVDAPLDDANVGRFCKLVSEMSVQFIYITHNKIAMEMASLTGVTMAEP
GSRMVAVDVEQLA

>WP_008252573.1
--------------------MPSNLVGVVGPNGCGKSNIIDAVRWVLGESKASELRSMQDVIFNGSTNRR
ASVELVFDNAEGQSEISVKRVLTRDGASTYYINQQAVRRRDVQDIFLGGLGPRAYAIIGQGMIARIIEAR
PEELRIFLEEAAGVSKYKERRKEGKLQVERGWERALESALRESLDSFQVRTLDMVEA--KQPPP--RVFI
SNSG----NGLASLVRSDSAIQQSLIQSLAGYLLAPDLQAAAKKKGRIFTPQGHCVSATGVSFYAADNAR
KIDKETRDLLSETFGVVNGHFSRLFPKLFGGGEARLVMTGD-EILDAVQVFAQPGKKNGTIHLLSGGEKA
LTATALVFAIFELNPAPFCLLDEVDAPLDDANTERFTRLVKQMQTQFLFISHNKIAMEMAQLIGVTMQEK
GSRIVAVDLAAEK

>WP_011143312.1
MHLKCLEIERFKSFGPYRIPLLEGFTVVSGPNGSGKSNIIDALLFALGLSTSRGMRKLSDLIHQGAAK-E
VAVTVTFALDAA--ELTVCRRLKVN-GSSYQLNGSPCTLTDLHEELARHIYPEGYNVVLQGDVTGIIAMP
ARERREIIDELAGVAEFDRKIQGQLGRVEAQYQGALEVAAGNRLNNVVVEDDAVAAQAIELLKSRRRAFL
PKLRSGL-HGALDLIEFDRRYEAAFVQVFGDTVVFRSLELARQG-RRMVTMAGELLEKSGAMTGGSLDAE
DCDTLKRSAFMQAFDAVNTHFQSLFAELS-DGDGHLALEDPDNPFAGLTLVAHRGKQVRRLEAMSGGEKS
LTALSFIFALQRYRPSPFYAFDEVDMFLDGANVERLAKMVRQQSTQFLVVSLRRPMIERADAIGVTLARA
GSQVLGVKLAAAS

>WP_011917146.1
MYIKWLEIYGFKSFCEKRIEFQKGITAIVGPNGCGKSNITDAIRWALGEQSLKLLRKLEDLIFAGTEKRF
AEVSIYFDNSDGDEEVVITRRLFRSGESEFFINKTACRLKDIYELFLDGLGKDGYSIISQGRVDEIINAR
PFERYKIFEEACGITKYKYRKKKSLINVKRQYVKAVESALGNAIQHLVVKNESDAKSIIELAKNEKKVIV
PTVVIS-DKGADEFIETKEEFKKVIELLVGRTLVFDTIDNAEYRSRRCVTLSGELINPGGIFVGGEKKTN
ELDKNMKNIFLENFEKIKLLFSEIFKELFNGGSCDLKLI--QDGEEFVDIDVKPGKKLQNINLLSGGEKA
LTAIALLFAFLMFKGSLLCILDEIDSSLDEANVQRFAQFLKNLQSQIIIVTHRKPTMEIADLYGVTMEEQ
GSKVLSLKLEKQK

>WP_012035208.1
MHIKEIELSNFKSFARKKVPFYDDFTTISGPNGSGKSNIIDSILFCLGLSNSRTMRKLTDLIYSVDGK-T
AEVTIRFDNVDRDDEITVTRRIKSSDSSYYYFNDKPSSLNEIHEQLAKRISQDGYNVVLQGDVTRIISMS
DTERRKIIDEIAGTAEFDDKTEQELGKVDDSYSTALEVAAGNRLQNIVVDNDEDASRCIYYLKDRRTAFL
PKMRQRMFNGAINLVDYNPKYDAAFWYVFGDTLVVDSLETARMG-SRMVTLDGDLVEKSGAMTGGFRQKE
HYKTMKKEAFMTTFTAIADNFRNIFHELS-DGVGELVLENPEDPFAGLTIHAQHGKALQRMEAMSGGEKS
LTALAFIFSIQRHRPAPFYAFDEVDMFLDGANAERVARMIKSLNAQFIVVSLRKPMIESANTIGIAMQEN
NSSITGVRLYG--

>WP_012875359.1
MKINSLKIQGFKSFSNHLLEFDHGITAIVGPNGSGKSNILEAIRWVLGEQSYSLLRKSEDVIWAGSPGKM
AEVEISIDNHDKPEEISITRRAYRSGENEYLINGRKARLRDVQEIGAI---GESFTFINQGSVDEVLLIS
PEHRTVLLEQAADITHHFKRRRRNLISVPAELETAIEAAIGTGLQNVITLTWQDAEKAIEWLKMKKRVFL
PTVTPLH--GASELVSYPEQIDRAISYMLGRILVVRDLGIAQVPRISIVTLEGEVVRQGGAVTGGNLSKN
RLEHEMQQAFQETFQEVSQTFAEYFDRLFGGGKAGLKLAK-DDKDKLVEIEVQPGKRVSTLSALSGGERA
LCSCALLLALIKDSKAPFCVMDEVDAALDERNVTRFCDLLEELDTQFIVITHNRFTVERASIFGVTQDKQ
GSTVLSVRMEDLA

>WP_016647694.1
MYLSRIEMSGFKSFANKSIEFDQGMTAIVGPNGSGKSNLSEAIRWVLGEQSAKSLRRMEDVIFNGSQAKY
ASVTLVLNNEDRDNEVAICRQYHRNGDSLYFINKQPVRLKDITDLLLDGIGRNSFAMISQGKVESIFLSK
PEERRGIFEEAAGVQRYQVRKRQDAIQVEPIYQEAIDTALGASLQNIIVTDDYAARSAIQLLRKNQRAFL
PNIKGRAAQGASDLVSSSRENREIVEQLLGTCIVVNDLESASLKNQKIVSLKGDLILPGGAVTGGKNHHD
EMDQEVESRFKIAFEAINHQFKQTFVALFGGGRAYLVLTDPKDLLVTIDIVAQPGKKKQNLALLSGGERA
LTAIALLFAILQTKTVPFVVLDEVEAALDDANVYRYGQYIQNFRTQFIVITHRKGTMEYADLYGVTMQET
GSKLASVKLAQNA

>WP_016955911.1
MRLKQIKLAGFKSFVDPTVPFPAQMSAIVGPNGCGKSNIIDAVRWVLGESSAKNLRNMTDVIFNGSSARQ
ASIELVFDNSEGKNEISVKRTVNRDPTAAYFLNGTKCRKKDITDLFLGGLGPRSYAIIEQGMISRLIESK
PQDLRLFIEEAAGISKYKERREKSKIKVNSGWEKAVELVMSQWQKALFIDA------------------L
PKLGPDT--RLASQVTAPDF-------------VLNILAKVI-SNNSVINQQGDWRGLGWQFR---DDNR
KIDRETKSRFRDTFENVNADLKMLFPKVFGGGAAWLELTDD-DLLDTVTIMARPGKRNSTIHLLSGGEKA
LTALSLVFAIFRLNPAPFCMLDEVDAPLDDANVGRFCRLVEEMTVQFIYISHNKIAMEMASLVGVTMQEP
GSRMVAVDIEKIE

>WP_017261792.1
MKLKALEISGFKSFADKKIEFMPGMTGIVGPNGSGKSNIIEAIRWVLGEQSARDLRKMTDVIFAGAANRR
AEVSITFDNSDHDAEVRVTRRLFRNGESEYRINGNQCRLRDVVSLFMDGLGRESFSIISQGRVEAVFNSK
PEDRRTIIEEVAGVYKYKQNKKKDLITVPKDLAKAIETALGAQLQQLVVRDEQTARDAVHYLTQQRRAFL
PTIHGRSVSGAAELVTFDQSLKPVIDHLLGTTVVATDLDAAAINGRRIVTQDGQVMNASGSITGGANRNT
EMDGEVQTRFKQAFDDVAKAFSKIFVQMFGGGKAQLVLTDPEHLLTTIDIMAQPGKKFQRMSLLSGGERA
LTAITLLFAILDVRPVPFAILDETEAALDEANVTRFARYLRDFDTQFIVITHRKGTMVNANLYGVTMQES
GSKMVSVSLDD-E

>WP_017868044.1
MKLKALTLNGFKSFADKRIEFTAGLTGIVGPNGSGKSNIIDALRWVLGEQSAKSLRKMADIIFGGSESRR
AEVSIEFDNADQLESVVICRRLYRSGESEFLINNKNVRLRDINELFMDGVSRNSFSIISQGKVESIFNSK
PEERRYLIEEAAGISKYKKEKKRELLELSPRYSQAVQTVLGGQLQNIVTVDEQAGKQGIQYLNKNRKAFL
PKVRARSLNGASDLVKMDPENQAVLDYLLGTTVIVSDLDVANAENSRVVTLKGEIINAGGSMSGGTNKQD
EIDSEVKARFKNTFEKVAASFAQVFPQIFEGGDAYLTLTDPSDLLETIEITAQPGKKAQQLSLLSGGERT
LTAIALLFAILQVSPVPFAVLDEAEAALDDVNVARYSQYLRRLDTQFILITHRKGTMVQADLYGVTMQDS
GSRMVSVSLADI-

>WP_018922583.1
MYLKRMELKGFKSFADHHIDMTPGVTVIVGPNGSGKSNIADGIRWVLGEQSVKSLRRMEDVIFAGSSERM
AEITLILDNEDQDSEISLTRKLYRSGESEYFINKSPCRRKDVIEILIDGLGKEAYSIIGQGQVDEILSSK
PADRRRIFEEAAGVLKYKTRKKKELIHVSESYETAIETALGGALQHVVVDAEKDGRQAIQYLKTNGRAFL
PTVKERDVSGAADMVEADASYQPVVRHLLGAIILAETLKDAEIGRRRIVTLDGDIVNPGGAMSGGSRKQY
EMDEEMTRRFQETFTQIRTHFKDTFCELFGGGEADLTLTEPDELISTVEIVARPGKKKQNLSLLSGGEKA
LTAIALLFSVLKVKPVPFCVLDEVEAALDEANVARFASYLKRAKAQFIVVSHRKATMEEGNLYGVTMEES
GSRLVSVQLEELL

>WP_019168920.1
VYLKSIDAYGFKSFAEAQIQFDKGVTAIVGPNGSGKSNITDAIKWVLGEQSARSLRKMEDIIFSGAQHRF
AEVKLKLDNSRGDTEVIVTRRLYRNGDSEFYVNNERRRLKDIHELFLDGLGKEAFSIISQGRVDEVLNAK
PTDRRQIIEESAGVLKYKKRKKKQQIDVPSTYTTAIETALGASMQHVIVSDEAAARQAIQFLKTKKRAFL
PVIKGKDAQGASEAVQVDPTYKAIIDNLLGRTLIVDGLKNADMRQQRIVTLEGDVVNPGGSMTGGGTQQQ
EMDAEVAERFSTTFHAIQDHFASVFKNLFGGGQAELILTEKD-YLTAVDIRVQPGKKLQHLSLLSGGERA
LSAIALLFAILKVRSAPFVILDEVEAALDEANVIRYATYLKTLETQFIVITHRKGTMEMCDLYGVTMQEM
GSRLVSVNLNTDE

>WP_020449466.1
MYLKQIELENFKSFGKKTVPLLEGYTAVTGPNGSGKSNISDSILFVLGPKSSKAIRKLSDLIFNGGNNKY
CKVSLVFDNTDRDDIVRLTRMIKMSADSYFYVNDRKSSLSEFDMLLSNRISADGYNLVQQGDVTRIVTMS
NVERRRILDNISGIAKFDEELRDELAEVDPAYQTALNIAAGNRMQAIVVDDDQTAAECIQYLKNNRRAFL
PKMLDGRAK-AIDLVKFDEQYRAAFWYVLGDTVVVDTLDQAKLG-GRLVTAGGELLEASGAMVGGNVEQM
ELGDKKKVALMKVYEGVNVNFKQAYSELSQGGDADLILENPENPFEGLSIKVKKQGKVLRLDALSGGEKS
LTALAFIFAIQEYQPSPFYLLDEVDMFLDGINADMVAKRVQKSTAQFVQISLRKITLTKADIIGVTKQGG
GSNVIVRNISGED

>AIF10691.1
VYIKKVETRGFKSFGRPTVNFEGQFIGITGPNGSGKSNIIDAILFAIGENRPRMMRKLAGLIFDG---AS
ARVTITLDNTDRDDRVTITREIRSG--SIYLLNGKKVQKGTLSELLRLLINSDGLNFVPQGMVTSIADKD
SDEKRMLIEEVVGIAQFDEKKASDVFNYSDKHKTALEAASKRWSNAIFVEDMSSLFKVVTLIKQHKRVLI
PDVIDEK-N-LADFIKVDTRYLGIRNFIFGDTLLVSSAKAG-LQ-GRTVSISGDLFEPGGSFETGSSP-E
GIDSEKRDAFLDAFQKIDKEFRSIFAQLTTHGDAWLEVDTPEEIFSAVTLMATPNKVPRDIVICSGGEKT
IAALCLILAIQGVKPAPFYVFDEIDAALDAVNSTKLAEILENRKSQVIMITLKDTILSRVDMYGVYHE-R
STKVVKHKLPKIK

>AIF20142.1
LHLTALELENFKSFKGETIPLEEGFTGITGPNGSGKSNCGDAVQFVLGTRSSKSLRNIGELIFNGGNRGH
CRATLVFANPKGDDEVRLTRSIKLGRKSSYYLNERPSTATEIRRLLSGGARGDGYNIVLQGDVTELAIMT
AGQRRKVLEDVAGVTAYDDEIKTELCAPDPRHEEALAWSMGGGMNSIVVRDDETAAKCIAWLRKNDRAFL
PKLQSRGVRGAIDLLDFDPSIEDAVRNVVRDTLIVDAMDVARHG-GRMVTLNGGVVEASGAMVGGSSKGE
QLEDERTARFTTVLNIVNENFSRVYEHLQPGGEGELRLENPKKPFEGLEMWARPGKKSGG--LLSGGEKS
MAALALIFAIQDYEPSPFYYFDEVDQNLDTFNAENIASLCRLRQAQFIMVTLRKVSLQLADHIGVTHAGD
GSRLITDDREQLE

>WP_031502242.1
MRLKSMFLHGFKSFARPRLNFSEGITAIVGPNGGGKSNVVDAIRWVFGEQSMKQLREKFDIIFAGSSSTF
AYVELVFEHDG--DTLSVARSLSSDGKNVYMLNGEPVRLKDIHERFAGGVGKELYSIVGQGQIERITNAM
PQEMRMLFEEAAGTSFYREKKRANLLNFQLEHARAIEALLGGAVQHVVVERAEDAQTIIEWLKREKRVFL
PLIESQRVSGAAQLVTVSPQFSSLPNYLFGSDIVVKSLEDADMRRRRIATLEGELIGPHGSITGGETPYQ
KTDEEARKRFMDVYEQVNAAFSRYISQLFPGAEGEIRLESGKDLLEALEISLKPGKRVQKLQLLSGGEKS
LVGIALLFSLMEVNPSPFYVLDEIDAALDEFNAERFKRMLTINRAQFIVITHNKVVMEAANLHGVTMVD-
GSNVVPVELETSV

>WP_031551711.1
MRFDKLRLTGFKSFVEPELDILPGLTGVVGPNGCGKSNLLEALRWVMGASSAKALRGMEDVIFAGTGARW
AEVTLSLDNEDREARLEVTRRITKGASSTFRINGKEVRARDVQLLFADATGASSPALVRQGQVSELIAAK
PQNRRRLLEEAAGVTGLHARR--DSIEVEAGAEAALAAALGDGLSASL-KDAQRRWSPLG----------
----EERL-G-SALVRAPPALRRR----IAATGVVAA-ADGERAAQRLVSREGDLWRWDGFTSRAGARTG
ALNRDGRQKLLAAFEVVNGHFQSLFKELFGGGEAQLALVDSDDPLEALEILASPGKKLASMSLMSGGEQA
LTATALIFAVFRANPAPVCVLDEVDAPLDDANVERFCRMLSQMETRFLIITHHALTMSRVDLYGVTMIER
GSQLVSVDLREAE

>WP_044492809.1
MHLKTLTVRGFKSFASATFEFEPGVTAVVGPNGSGKSNVVDALAWVMGEQGAKSLRTMEDVIFAGTAERR
ASVSLTIDNSDGDSEVTISRTMFRSGGSEYTINGAKCRLLDIQELLSDGLGREMHVIVGQGQLDQVLHAT
PEQRRGFIEEAAGVLKHRRRRAKEKLGVDRGWEKAIAACLGSLDAALLVANASAAAEAVSWLAENDRAVV
PEASAR-L-GALDVVHAPRDLSAPVEAVLAGVVVVEDQNQAELSDVAAVTADGVILRLGERIGGTAVENS
EVDATVQKVFTEAWEDTRVQFERVFSRLFPGGEGRLELTNPEDMLNTIEVHARPGKRIRRLSLLSGGERS
LTAVALLVAIFKARPSPFYVMDEVEAALDDTNLSRLLVIFEELSSQLIVITHQKRTMEIADLYGVSMRQD
GTRVASQRLARDS

>WP_053378541.1
MYLKSLDMLGFKSFAE-KIEFPQGVTAIVGPNGSGKSNVVDAILWVLGEQSTKTLRKMEDVIFNGTELRM
AEVSLVIGGLDQEQELMITRRLYRNGDSEYLINKTACRLKDIRSLLLDRAGSKGHTVIAQGQIDQILNAS
PQDRRELIEETAGIIRYKKQK-E-------G-Y-GREGADE-ALKSCEGVRDAVAEL-IGMD----RA--
--VLGERVG--WFV---D-VA-RAVGLLEQQSLG-RGTARDLARLTPLGVLTGGQIQGAQG--------Q
RINRTTKEMFAATFDELQQKFTEVFGQFFPGGRAELQLVEEPPVEEPIEIVAQPGKRLKSITMLSGGEKT
LTAMALLFASFLIRPTPFCLLDEIDAPLDEENIGRFTGVLRDLTAQFLVITHNKRTMAIADLFGVTMEEP
GSKLVSVRLGDQP

>KPK14024.1
MRLKRLSLHGYKTFASRTFEFNEGITAIVGPNGSGKSNIADAIRWVLGEQSFSTLRRTADMIFAGSQQRM
AQAILTLDNSGGDSEIEIGRRAYRSGENEYLLNGQKVRLKDVNELLGSGLAQRTYTIIGQGLVDQALSLR
ADERRLLFEEAAGVSHYKMRRQQDLIRIPKTYRQAFEAALDQKLSTYLVPNEA---SLI--LKN-ERLFV
PRLTP-DM--A-NLLDSESKIDDLGRLLLRQILIVKDRNAVDVRPA-VVSPDGLV-HSGGLFESVTSRKD
DLDIQTSRAFAETVEKVDKAFGDVFKRLFGGGSAQLVLTDPDELTLSVDIVARPRRREQGLALLSGGERS
LTAAALIFALLKVSPTPFCVLDEVDAMLDEANVNRFRDILTELQTQFILITHNRGTVQVAEVYGVSMGAD
SSQVVSIRVNEEE

>WP_006492065.1
LRLNSVYIKGFKSFAMPRLEISSGMTAVVGPNGSGKSNVVDAIRWIFGEQSMKNIRSREDVIFNGSERFS
AEVKLVFESEE--GIFSIAREISRDGQSSYKVNDKQSRLKDIKELFQGGVGMDIYSIVGQGQVDKVVTAS
PYELRALIEEAAGTAVYKERKRSNIIQVPESFETAITVLLGYRMQDIVVDDSITAKRIIEFLKSYKRVLL
PMIEGSNVSGAARLVEIPDGFEKLPVYLFGNSIVARTLDDAEMRGIRIVSVDGQLLSSGGSITGGFIGED
KTDAKAKNIFMETFNSVNKNFSRYIEEIFDGGEGEIKIIPGEDLLETLEITVRPGRKIQKLQLLSGGEKA
LVGIALVFSLLSIKPSPFYVLDEVDAPLDDFNAERFRVLLKKHDTQFLVVTHNKLVMEVANLHGVTMTD-
GSRVIPVELQSET

>WP_008214568.1
MQLKSIEIIGFKSFAEKKISFPNGMTGIVGPNGSGKSNIAEAIRWVLGEQSAKNLRRMPDVIFSGSADRM
AAVTLLLDNSDHPTEIKVARKLFRNGDSAYFINEKQCRLKDVTNLFMDGIGQGTLSIISQGNVEEIFNSK
PVDRRSIIENVAGVYKYKRQKAKDFLQVDSQYVKAIDTALGSQAQHIIVKDNAAASNAIKFMTANRRVLL
PVIKPRNTKGGSSLVTMPEQFADINESLLGTTIIADNLDHAAIRQRRIVSLDGQVVNAGGSLTGGANKAG
KMDSTIASKFKQTFDKVANSFSKVFVEMFGGGEAKLVLTDPDDLLATIEIMVKPGKNYRSLSLLSGGEKA
LTAITLLFAIIRVSPVPFCILDEAEAALDPFNADRFAKYLKRFETQFIVITHRKETMIYADLYGITMQES
GSKVVSVSLDNKT

>WP_010166836.1
MYLEKIEIFGFKSFGDAKIAVPSGITAIIGPNGSGKSNVADAIRWVLGEQSAKTLRKMEDVIFVGTETRY
AEVALYIKNDEDSSDLEIKRRVYRSGESEYFINNANCRLRDIQEIFMDGVGKEGYSIIGQGQIDKVLSSK
PDDRRSLFEEATGIYKYKVKRKKDRVDVVKGYEIAIATALGAGLQNVITETQRDAQEIITIMKKKKRVFL
PTIKAVDLNGANEAVKCDAADEAIFSFMLGKIAIADTMENAAIKQKRVVTLEGEIFNIGGSLTGGSQKNE
KLTAEMDSIFRKKFLDIATNFSNVFAELFGGGMAKLALTDEKNILESIEIIVKPGKKLQSLSLLSGGERT
LTAIALLFAILQLKPSPFCVLDEIEAALDESNVLRFVNFLKTLKTQFIVITHRKGTMENANLYGITQQER
GSTVLSVRLSDDK

>WP_010580485.1
MKLKSLTLNGFKSFAEKTIEFRHGLTAIVGPNGSGKSNLIEAIRWVLGEQSAKSLRKMPDVIFAGSTKQR
AEVELLLDNSDHETEIAIDRRIYRNGESEYLLNGKNVRLKDITDLLLDGLGRDSFSIISQGKVEQIFSSK
PVERRQIIEEAAGILKYKQERKLELLTVPAQLAPAIETVLAGQLQNVVVNDEQAAKNAISFLKQHHRVFL
PSIKRRRLAGASDLITISAANQAILEYLLGTTVIVKKIDDAAVRNSRIVSLEGDVINASGAIAGGSRRKA
EIDQQVKQRFNQTFTQTAAAFAKIFPEMFGGGQASLKLTEPADLLQTVEIMAQPGKKLQRLSLLSGGEKA
LTAIVLLFAILKVRPVPFVILDEAEAALDDANVERYAKYLKKFQTQFIVITHRKVTMNFADLYGVTMQKS
GSKMVSVALT---

>WP_010619880.1
MKLKSLEISGFKSFADFKIEFLPGMTGIVGPNGSGKSNISEAIRWVLGEQSAKSLRKMPEVIFAGSADRR
AQVRITFDNSDHDSELTVTRKLFRTGESEYLINEQSCRLKDVLELFMDGLGGDSFSIISQGRVESIFNSK
PEDRRVIIEEVAGVFKYKKHKRQEILKVDKQYTTAVEFALGNQVQQIIVEDDGAAQRIISYLSKNHRAFL
PTIKTYSLSGASQLISVKPRYQTVIDHLLGTTIICDTLAHAVIKHKRIVTLTGDILSANGSITGGQNRKD
KMDVEVQKRFKKSFDEVAAQFEKTFVQMFGGGKAKLILTEPDHLLTSIDIMAQPGKKFQNMRLLSGGERS
LTAITLLFAILNVRPIPFCILDEAEAALDPANVERFADYLSNFETQFIVITHRKETMIYADLYGVTMQES
GSKMVSVNLDEVS

>WP_017220631.1
MYLKKIKISGFKSFVDTELLFPFDMTAVVGPNGCGKSNIIDAVRWVLGESSAKHLRAMADVIFNGSVARR
ASVELLFDNAKQQNEVSIRRELYRDGTNQYYLNGTKCRRKDVTELFLGGLGPRSYAIIEQGMISRLIESK
PHELRHFIEEAAGISKYKEKRHEQQLDVEPGWEAAVEKVLANWLDAYCISDEQLAQF------------L
P-ALWKPCAGLADKVKNN-----LFNRQLNQVTCVTNINDAT-EHESYITAHGDWFTDEG-VWQHAKANV
KIDKQTKARFATTFEKINTDFKALFPKVFGGGAAWLELTST-NLLDTVTIMARPGKKNARISLLSGGEKA
LTALSLVFAIFRLNPAPFCMLDEVDAPLDELNVGRFCKLVQEMTVQFIYISHNKLAMEMAQLIGVTMHEP
GSRIVAVDISTVE

>WP_018658733.1
MKIKQLKIKGFKSFANEVLDFNEGFTAIVGPNGSGKSNLIEAIRWVMGEQSAKSLRRMHDVIFSGTKLRI
ATVELILDNEDRDDEVSILRRISKTGESLYQINQQDCRLKDIVDLFLDGLGKESFSVISQGQVEAIFNAK
PEDRRAIFEEVAGVFKYKTQKRKELIDIPSQYLTALDTALASTSQFIVTEDEKGAQRAIAYLKKTRRAFL
PSIKARDIDGANEIVSIETHAKKVAEHLLGHTIIAQDLKSAALRNRKVVTLEGDVINPGGSMTGGDSAGD
KMDHEVKYRFKETFEKIQEQFAVVFPQMFGGGKAELQLTNPSDLLETIEIIAQPGKQLTRLSLLSGGERA
LTAISLLFAIIRVRPIPFCILDEVESSLDEANVSRFGSYLQEFQTQFIVITHRKGTMEEADLYGVTMQEQ
GSKLVSVSLKEEG

>WP_019132531.1
MRLKSLYIQGFKSFANKKIEFNDEITCIVGPNGSGKSNIADAITWVLGESSAKNLRKMEDVIFSGSANKL
AEVTILFDNSDRDDEVSVTRRMYRSSETEFLINNTKCRLKDIKELFMDGIGKDGYSLIGQGKIGSILNTK
AEQRRFVFDEAAGISKYKMKKKNDNIKLEKKYEKAISIALGYAQQNIIIKNENDAAQMVSYLNKKRRVFL
PSLRFRNTNGANQFVKYDKEIERVIDFLLARIIICQDFNSAAISNSRVVSLDGDSFNIGGSITAGETSRL
ELEDEMQKSFKDTFNKVAKYFNEIFVELFNGGQAKLSIVG-DDLLESIEINVQPGKKLQSLSLLSGGERS
LTAVALLFAFLKVRPAPFCILDEIDAALDDSNILRYADYIKSI-IQFIIITHRKLSMEIANLYGVTMEEK
GSKLISVKLKK--

>CDD72494.1
MRLRQLKISGFKSFADTVIEFPGAVSGIVGPNGCGKSNVIDAIRWVLGEGRVSELRSMSELIFAGSQGRR
ASVEMVLDNNDGRGEIAVRRVVTRDGTNAYFINGQQVRRRDVQDIFMGGLGPRSYAIISQGMISNFIKAK
PEELRVYLEEAAGVSKYKERRPEERTMVNAQWAKAVEAVLSVRSLAIGVSDLARVAA--LDAPP--RLFY
TTEA----PDLTDFVTSDPAVAALLTLWLGTSLTAPDLAAAKVTPGRFVTPEGHIVERDSVSFWAEENAR
EIDTETRGLLKSTFEAVNANFAEMFTALFSGGTARLEMTGD-EILECVEVMAQPGKKNKTIMLLSGGEQA
MTATALVFAIFRLNPAPFCLLDEVDAPLDEANQDRLARQIVAMSTQFMMITHHRVTMEYMGLVGVTMREP
GSRVVSVDIAEDR

>CDE77503.1
MRLRQIRISGFKSFADLVIEVPSSIVGIVGPNGCGKSNVIEAVRWALGEGKASDLRSMSELIFAGSDNRR
AMVELVFDNSDGSVDISVKRVLTRDNTSSYLINNQQVRATDVRDLFMGGLGANSYAIISQGMVTEFAKDS
PEKRREYLEEAAGVSKYKKRRSEEKLQPQAGWARALEAVLRERVNALGISNLSMAAE--MAPPP--KLFY
TKTE----PGLIEKVSFNEETRAALTRWLSHYFVAENVKEASKDPGHFVTPQGHMIDKVSVNFWADDSTK
KIDHETRTLLLDTFNRVNEAFNQKFTQLFNGGHARLEMTSD-DALEAIEMFANPGKHNHSIRQLSGGELT
LTATALVFAFFTLNPAPFCLLDEIDAPLDEANQERLSRLVGAMNTQFMMITHHRVTMEHTNLIGVTMKEP
GSRVVSVDIAESQ

>WP_020995345.1
MQLKSIKLSGFKSFVDPTIQIGGKLVGVVGPNGCGKSNIIDAVRWVLGESRASELRSMKDVIFNGTAQRR
ASVELTFDNSDGKGELAVRRVLTREGGSTYFINNVPVRRRDVQDIFLGGLGPRAYAIIGQGMIARIIESR
PEELRVFLEEAAGVSKYRERRQDQFIHIDAKWERALETVLAERIGAFELSSLDWARS--KEDLP--RVFF
ATTS----RGLAELVRCKPYLSEVLRNWLCYVYISDSLEAALEEPGCYVVPEGHLIDRKSVRLFTVESEK
RIDRETRDLLKNTFDQVNKSLNELFPMLFGGGHAQLLMTGS-EILDSVQIMAQPGKKNATIHLLSGGEKA
LTAIALVFSLFQLNPAPFCLLDEVDAPLDDANTERFSNMVTKMETQFLFISHNRIAMEMAELVGVTMQEQ
GSRIVTVDINDEK

>WP_022739701.1
MYLKSLVLKGFKSFADRALTLEPGITAVVGPNGSGKSNISDAVLWVLGERNAKNLRAMEDVIFAGSSARL
AEVDLVLDNSDGDDEVAITRRMYRNGESEYLINGTVARRMDVLDILHDGLGTGTHSIISQGSLDSILQSK
PEDRRALIEEAAGVLKHKQRKAEHVIQASAGFEPLVESLLGGDVATLLVEDAGAVELIAQLAAAG-EAFL
-DASPSRLEGLVDELLFPEEARGAVEALLGDVVVCPTLEAASAGDARFATPDGAIVWPSGKVSVGGAVVR
VIDARMKEDFIRTYEAVDRNFQEIFSILFPGGSANLSLVDPDDLENTVEVNAQKGKRIAKMMLLSGGEKS
LTALALLFAVYRIRSTPFYILDEVEAALDDTNLRRLAAYIDSLETQLIMITHQRRTMEMADLFGVSMQGD
GTKVISQKLDQLK

>AIE93143.1
MHLLRMELENFKSFGGETIPLEEGFTAITGPNGSGKSNTLDALEFVLGPKSTKSLRNVTQLIFNGGKRGH
MSASLVFDNTPDEDEVRFTRTVKLGRKSSYRINDEPSSATEMRRVLAEGLRAGGYNIVKQGDVTTLATMT
PHKRRGVLEEVAGVTAYDDEIAKELTAPDPSHEEALANALGAGLRSIVVTDDDVAAKCIAWLRQNGRAFL
PKLSTSGVNGAHDLLDYDSEIETAVRYAGRNTLVVETMEVARNG-GRLVTLDGSVIESSGAMTGGSAATD
QLESERKTRLMTVFDHVNKNFSRVYEILQPGGSGKLRMENLRNPFDGLEMDCVPGKSKNRRNQLSGGEKS
MAALALIFSIQDYEPSPFYYLDEVDQNLDPFNAERIATLCRIRQAQFLMVTLRKISLTLADHVGVTHAGD
GSRLITDDRAAIE

>WP_032817377.1
MKLKSLEINGFKSFADKVIDFMPGMTGIVGPNGSGKSNIIEAIRWVMGEQSAKGLRTMADVIFGGSKKRR
ASVSMTIDNSDHADEVQISRRLYRNGDAEYLINGVKSRLKDITDLFVDGLGRESFSIINQGKVEAIFNAK
AEDRRAIIEDVAGVFKYKQNKRAELIKVDDQYALAIETALGAGLQNIVVDSQSTAKKAIEFLTSRRRVFL
PVIKARPLQDGAALIGSEKKYSNIIENLLGTTLIAANLNAARIKNRRVVTIDGHIVNAGGSITGGANRHQ
EMDHEVVTRFKKTFDAVAEQFKRTFSELFAGGQASLELTDPKDLLTSIEIRVQPGKKLQRLSLLSGGEKA
LTAIALLLAILLVHPVPFAILDETEAALDESNVDNFGRFLRDFNTQFIVITHRKGTMRYANLYGVTMQEP
GSTMVSVDLEKGT

>WP_052889130.1
MYLKRLELLGFKSFATRCLEFSPGITAVVGPNGAGKSNIADAIRWVLGEQSMRQLRKSEDIIFAGGHGKM
AEVSLTIDNSTGESEITVTRRSYRSGENEYLINKQKVRLRDVLLLLAQRIGHDSYTVIGQGLIDAALSLR
PEERRSLFEDAAGIRPYQVQRR-RLVLAPAGLERAIEAALGEALQGVVVTTRAEAERCLAYLERSRRALL
PAEQEQLSTAAWQLVESEDQYQLLCYRLLAGVLLVENLTTAQLGWLALVTRKGEVLSLQAGWLSGQGEQS
QLDATMTRQFEATFEAVNARFREHFRTLFNGGQARLELVSPEGQAEPVEVIVQPGKKVQDLALLSGGERA
LVSAALLFSLLEINPPPFCLLDEVDAALDESNVSRFCDILKRLRTQFIVITHNRVTMTAAQIYGVSMGSD
SSRLASLRLSEEA

>WP_005884994.1
MFLKTLTMRGFKSFAHATLELEPGITCVVGPNGSGKSNVVDALAWVMGEQGAKNLRKMDDVIFAGTAKKR
AEVSLTIDNTDGDTEVTISRTLFRSGGSEYSVNGAPARLLDIQELLNDGLGKEMHVIVGQGRLDEILHAD
PETRRGFIEEAAGVLKHRRRKTHESLTIPG-HEPHVTAVLG-LATAVVVSTMDTAQQVLTQLGED--AVV
PSLRG----G--EYVTSDSAVMNNLLDHLAGVYA--DSTTATMEH--FVTSRGEVFSQHR-IRAGGEDAD
EVDAHVRDVFAEAFADTKREFERIFQRLFPGGEGELTLTDPNDMLTTVEVFARAGKRVKRLSLLSGGERS
LVAVAILVAIFKARPSPFYVMDEVEAALDDVNLSRLLTVFQELASQLIVITHQKRTMEIADLYGVTMSGD
GSKVISQKLSRTT

>WP_006527079.1
VHIQHIELSNFKSFGNRKVPFLPGFTVISGPNGSGKSNILDAILFCLGLASSRGMRRLPDLINHQHQSPE
AYVSVTLALSES---WKVTRRLRVTPGSTYYINEAACNLIELHQELNRRIYPEGYNVVLQGDVTRIISMN
TKERREIIDELAGVAEFDRKINQQLGSVEPAYQLALEIAGGGRLGYLVVDDDQVAAMGIKFLKEKRRAFL
PNLKVSI-YGAVNLVTCEPEYRLVFTFVFGNTAVFATLEQAPYG-KRIVTLDGDILETSGAMTGGSTPQE
TFTTARLQAFQEAFDAVNQNFQGIFATLS-EGDGYLQLETPANPFEGLNMIAHKGKPVQRLSSMSGGEKS
LTALSFIFALQKYRPSPFYAFDEVDMFLDGANVEKLAKMIQQQEAQFIVVSLRRPMIEVSEVIGVTQARG
ATQVLGVKC----

>WP_006738577.1
MFLKEIEMQGFKSFADKKIVFDKGVTAVVGPNGSGKSNITESLRWALGESSAKSLRKMPDVIFAGTQNRF
AQVSVVLDNSDHADTIRVERHIYRNGDSDYIINGKKVRLRDIHDLFMDGLGKDSFSIISQGRVEAIFNSK
AEERRSIFEEAAGVLKYKTRKKQENLTFDTKYRTALEIALGASSQNIIVKDEAAAKRSIAFLKKNRRAFL
PTIKPRHLTGASKLVDYDENLTNIFENLLGATAVFEHIDQAQAKRQRIITLDGTEIRPGGSFSGGSNRQN
DMDDEVKTRFKTTFEAIRQSFKETFVQMFGGGSADLLLTE-GDLLTAVEISVQPGKKIQSLNLMSGGEKA
LSALALLFAIIRVKTIPFVILDEVEAALDEANVKRFGDYLNRFNSQFIVVTHRKGTMAAADIYGVTMQES
GSKLVSVKLKD--

>WP_007069654.1
MKLLRLILQGFKSFADKTIEFADGMTVIVGPNGCGKSNISDAVRWVLGEQNVHNLRKTEDIIFSGAEGRA
AEVTMVLDNSAHDAEVSITRRVLRNGESDFYINKRSCRLKDIQELLADGLGKGSMAIIGQNRVDQVLTSR
PEDRRLIFEEVAGISLFRMRKKEELIRVPPKYTAAAEVALGSSVSYIVTDTSRSAGDVITWLKKNNRTFY
PSMRPRDASGASELFFCDEEYGGLIDSILGKTLIAENLDVATVANRRLVTLDGQLVNPGGSLTGGSMRKH
DIDKTMSERFADAFKMINVEFARIMQIMFSGGKARLELTDEAHPLEGVEMYLQPGKKRQPLTLMSGGERA
LTVIALLISFMAYRPAPFCFVDEIDAALDDANVERYSRMIADYKTQFVIISHRKKTMEFADLQGVTMAEK
GSSLVTVRVGDIK

>WP_011380002.1
MRLSHIKLAGFKSFVDPEIPFPGDLVGVVGPNGCGKSNVIDAVRWVLGESRASALRSMQDVIFNGSTTRR
ASVELAFDNSLGSAEICIKRVLRRDGESTYYINNIHVRRRDIADIFLGGLGGRGYAIIEQGMISRIIEAK
PEELRVFLEEAAGISKYRERRNAQGIQIEKGWEDALEAVLRERLNGTRVGQLEVAL---ANPPP--KCLF
PMKQ-GP-G-LRSYLTCDTSVKSVVDEWLSGIFAIDSLEAGSRNSGMLVTREGCVVTSHSLTFYSPDSQR
RIDRETRERLLETVEKVNAHLGDMFPTIFGGGHAKLMLRGE-EILDAVQIVAQPGKKNSSIHLLSGGEKA
LTALAFVFSLFQLNPAPFCMLDEVDAPLDDSNTERFCNLVRKMQTQFVFISHNKIAMEMAQLIGVTMQEK
GSRVVAVEIEEVR

>WP_011447100.1
MHITQLEIDNFKSFGRKKIPFLPGFTVISGPNGSGKSNIIDSILFVLALSSSRHLRKLTDLINLNTDR-T
AEVEITF------DGTNIRRRIKRTENNYLYLNGRSCRQGELLDFLAGGIVPHGYNVVMQGDINRIIEMS
DNERRKIIDEIAGVAEFDSKKEGDLATCKPEYANALTIAAGGKIHFVVVETDQIAADAIRYLQEHKRVFL
PKLRP-LLPDALDLLDYDPRFDAAFRVVFGSTIVIDTLDHAKRG-SRMVTLDGSLLEPSGTMTGGSIKKE
FFSKKKYEAFQDAFTSIDANFRDIFSRLT-MGSGELRLENPDDPFTGLSFAVQRDKKVHHLSALSGGEKS
LTTLAFIFSIQKYIPAPFYAFDEVDMNLDGSNVVRIAEMIRELTSQFINISLRKPMIDSADILGVTIRPD
KSLVTGVSMDD--

>WP_011635141.1
LRLTEIKLAGFKTFVDPVVPVPGNLVGIVGPNGCGKSNVIDAVRWVLGESRASALRSLQDVIFSGSVTRR
ASVELVFDNGAGANEIAIRRVLQRDGESSYYINNIRVRRRDITDMFLGGVSGRGYAIIEQGMISRIIEAR
PLELRAFLEEAAGITRYHEKRNTLQISVESDWETALEAVLRERIQAVAVDRLEQVLEVGGKRPS--KCLV
P----NR-R-LSILLNCSPAVQAVLENWLHGIFVIDDLKSGAIKAGMLVTAEGHSITGHGVSYFAPDSAR
QIDRETRQRLEETFNQVNHNLGELFASIFGGGSAELVLSGE-DILDAVQLNAHPGKRNSSIQLLSGGEKA
LTALALVFALFKLNPAPFCLLDEVDAPLDDSNAGRFCELVRRMETQFLFISHNKIAMQMAQLIGVTMREQ
GSRVVTVDIGKMA

>WP_013345927.1
MRLKQIKLAGFKSFVDPKVPFPDQMTAIVGPNGCGKSNVIDAVRWVLGESSAKNLRAMTDVIFNGSSGRV
ASVELVFDNQAGSAEIAVKRQVTRDGQSNYFLNGNKCRRRDITDLFMGGLGPRSYAIIEQGMISRLIESK
PHELRVFIEEAAGISRYKERRGKQQWQVDEGWASALEQVLSRPMQAVVGADE-------AQLPQ--AMMT
ERVE-----PLLDKIQS-----FNLAPWLNHIYCADSEAQASWQGESVVLADGRWLARGFEAAPGQGS-R
KIDRETRQMFRDTFDKVNADLGLLFPKVFGGGSAYLALTDD-DLLNTVTIMARPGKKNSTIHLLSGGEKA
LTALSLVFAIFRLNPAPFCMLDEVDAPLDDANVGRFCRLVKEMTVQFIFISHNKVSMEMADLTGVTMHEP
GSRIVAVDIEEAA

>WP_013495372.1
MYLKRLELYGFKSFADRRLEFGPGITAIVGPNGSGKSNLVDAVRWVLGEQSARQLRKMEDVIFAGTATRL
AEVVLVLDNEDGDSEVTVARRVDRAGGSDYLLNGQRVRLRDVQELLYDAIGREAYSVVGQGKIDEILSAR
DEDRRGLLEEAAGIVRFKVRKHG-------F-A-GVRAVLAAGDPAFAGVVGAVAEI-QRLE----RA--
--ALGPALH--LIT---R-AA-AAIEALKRARAG-RATALALPRLRRIGAMTGGHDARRQESAG-----A
EMDREMERIFRTTYERLRVEFRQVFRELFGGGHADLVLGE-GDALEAVQVVAQPGKKLQHLSLLSGGERA
LTAIALLLALIRVKPTPFVLLDEIDAALDDRNVDRFARYLRRF-TQFIVITHQKGTMAAADLYGVTMPES
GSRVVSVRLAEAA

>WP_020088990.1
MRLKTLEISGFKSFADKRIDFLPGMTGIVGPNGSGKSNISEAVRWVLGEQSAKSLRKMPDVIFAGSADRR
AAVAITLDNSDHDTELTISRILYRSGESDYQINGQNCRLRDITELLMDGMGQDSFSIISQGRVEAIFNSK
PEDRRNIIEEVAGVYKYRKDKRKELLDVPERYTAAVEYALGGQLQQVVVDNETTAKTAVGYLRQQRRAFL
PAIHGRDLSGGSELVKIDDRATNILEYLLGTTIFAADLDTAAIQHRRVVSLAGDVVSASGAITGGQARQD
ELDGQVKRRFKQSFDQIAEKFAATFKQMFGGGKAELVLTDPHDLLTTIDIMAQPGKKFQNMGLLSGGERA
LTAITLLFAILQVQPVPFCILDEVEAALDPANVTRFARYIHQFQTQFIVITHRQETMVQADLYGVTMQES
GSKMVAVDLDKTT

>CDF27354.1
MKLLKLILQGFKSFADKTIEFADGMTVIVGPNGCGKSNISDAVRWVLGEQNVRNIRKAEDVIFSGSEVRA
ATVTLVFDNSNNDAEVSIARKVYRDGESEFFINKRSCRLKDIQELLANGLGKGSMVIIGQNRVDSILSAK
PEERRIIFEEVAGINKYKMRKKQELVQVPEKYTVAAEVAMGNIVSHLVVDTAITAQKIVEWLKHKNRTFY
PSMHSHPVKGMADLLPHESSVEELLQSLLGRVLVADSLAVAKVHKRRIVTLDGQVVNAGGSMTGGSLRKK
EIDDAMSTQFLEAFEKINVEFGRTMKVMFRGGKGHLELTDKENPLNSVELYLQPGKRTQALTLMSGGERA
LTVCALLLSFMAYNPAPFCFLDEIDAALDDANVERYGRLINDYRTQFIIISHRKKTMEFADLQGVTMAEK
GSSLITVRVGDIQ

>WP_022871627.1
MYLKTLTIRGFKSFASKTFDFEPGITSVIGPNGSGKSNVVDALSWVMGEQGVKNLRKMEDVIFAGTSGRR
AQVELTIDNADGDSEVTISRTLFRTGGSEYQINGEAARLLDIQELLSDGLGREMHVIVGQGQLDRILQAT
PEERRGFIEEAAGILKHRRRKRREIINIEGGWETAIAALLAGSTDRAWLASFDSAISGLATLQN--DVDL
DKLQAET-K-LRSFLAS-----VLVEDL--EEASVLGSDA-------IATRAGHVLSASCIDFHGDGSVE
DVDATVLEVFTQAYEDTAAQFQHVFATLFPGGEGRLSLTEPDNMLETIEVEARAGKRVKRLSLLSGGERS
LAAIAMLVSIFKARPSPFYVMDEVEAALDDTNLTRLLTIFRELDSQLIIITHQKRTMEISDLYGVSMRGD
GSQVISQKLDHSS

>WP_026460124.1
MHLKSLTLRGFKSFAGTVMRLEPGITCVVGPNGSGKSNVVDALAWVMGEQGAKTLRNMADVIFAGTSSRR
AQVELTIDNSDGESEVTISRTLFRGGGSEYSVNGAPARLLDIQELLSDGMGRQMHVIVGQGQLDAILSAT
PEDRRGFIEEAAGVLKHRRRKAGSYLKVTPGYEDAISALLHPFDDAMVVDDFGVVVDQLRQGRQEQRIMV
AAADAIGL-GAIHCVDRAAVVARAVDTLLAGAVICADLDQAELADVRVVTQRGEVLTSVSASGQGTVTSD
DVDRLVEEAFTKAWEDTSAQFETVFATLFPGGTGRLVLTEPEDMLTTIEIEAKAGKKVKRLSLLSGGERS
LAALAFLVAIFHARPSPFYVMDEVEAALDDVNLSRLLEVFKKLSSQLIVITHQKRTMEIADLYGVTMR-E
GTRVVSQRLSQ--

>WP_029330855.1
MYLKRIEINGFKSFASRELDFLPGVTAVVGPNGSGKSNISDAVRWVLGEQSAKSLRKMEDVIFAGSMSEF
AEVTLVLDNESGPQELSVTRRVSRNGDSDYFLNKKPCRLKDVLDLFMDGLSRDAFAIIGQGRVEQVISGK
PEERRSVIEEAAGVLKYRHRKKKELISVPARYEAAIETALGGAMQNVVVDTDATGRKLIQELRRLNRAFM
PSIQRRNLAGASELVTTTDELTKLKQNLLGTTLVVESLEQAAIRGRRLVTLDGDVVNVGGSMTGGSWKKD
EMDREVVRLFKETFTAVREHFRETFRELFGGGEADLILVDPSDLLTSIDIVAKPGKKLQNLSLLSGGERA
LTAIALLFAILKTRPVPFCVLDEVEAALDEANVARFGEFVHQLDTQFIIITHRKGTMESADLYGVTMQQN
GSEVLSVKLEERR

>AIE95425.1
MRLLELEFENFKSFKGHTVPLGPGFTCITGPNGSGKSNITDAILFILGSRSTKMLRRLKQLINEGSKKKS
CRVSMVFDNSDREDHVTFTKGIRLRGKTYYQLDGIKSSASEFEALFSRGLYATGYNIIQQGDVIQTSLMS
GTERRRKIEDVAGITAYDNRLQEELGRVDEEYATALEVAAGARLQSIVTENDMAAAEAIQFLKMNNRVFL
PKIHSYSIKGAQDLVKFDARYKDAFGNVFGDTVIMQSLDDAEHG-KRMVTLQGELLEGGGALVGGAAPRK
KISAKKENRFMGVYKSIGESFKTSFKEITGGGEAWLALENEKSPFEGLTIKARPRKKLYPVEALSGGEKS
LVSMAFIFAIQGYDPSPFYLLDEPDQNLDGVNTENIGRAIALQVAQFLVVSLHHAALREADVIGVFMGDD
GSHLHQIDVETLT

>WP_048877349.1
ARFARLRIAGFKSFADPTVEILPGLTGVVGPNGCGKSNVIEALRWAMGEANARNMREMEDVIFAGTAGRL
AEVTLTLEETLGDPDLEISRKIERGSGSNYKVNGKDARARDVQTLFADASGSRASAMVSQGRVGALVSAR
PEERRALLEEAAGITGLHARR--DAITVPPGLEAALGAALREELSASA-PQAARHWRAL-----------
-----PE--K-AALAQGPEALKRA----LSHILLLPEGESGLYPTQILVSREGALWRWDGYTVRAGAASG
HLNREGRERLNTVFAEVDQHFQTLFTRMFGGGKAHLALVGSDDPLEALEIFAQPGKKLSTLSLLSGGEQA
LTALSLIFAVFKCNPAPISVLDEVDAPLDDANVERFCNLLEDMETRFLVVTHHHLTMARMDLYGVTMQER
GSRLLSVDFHKMD

>KPK91646.1
TRLKSLELQGYKTFASKPFVFAPTITAVVGPNGSGKSNIADSIRWVLGEQSYSLLRRTEDMIFSGSETRM
ASATITFDNSDGDTEVTVSRRAYRDGQNEYILNGQRVRLRDVQELLATGLAQRTYNIVGQGLVDAALSLK
AEERRRLFEEAAGIGLYRTRRENENLDIPLQYRTAITAALGDFSKGLAFRSFESMLGALEFLDGNEGQAF
L-LSPRPP-DASKLVRASNDYQSAVDLLLGRTLIVTDRTAARLPPARLVTLKGDLFYPTGQILIRRGDQA
ELDLLMEREFIRTFDAVADAFGAAFTRLFGGGSAHLVLTDPEDLTQTIDIEARPGRRSQGLAVLSGGERS
LTACALIFALLQVSPPPFCVLDEVDAMLDDANVSRYIQMLRELKTQFIIITHNRLTVQAAEVYGISMGAD
SSRSISLKLDEEE

>WP_009491658.1
MYLKRIEMTGFKSFADRVLELQKGLTAIVGPNGSGKSNIVEAIRWTLGEPNARELRKMTDVIFGGSKQRF
AQVQLVFAEEEQPEEIVIARSVQRNGDSRYEMNQQSCRRKDIQRFFQQGMGRESLSIISQGKIEEILDEK
PVQRRKIIEEVAGIRHYQEEQRAQLAEVDPMYQTALEVALGAQTQHIVVENEAVAKQAIQFLYEKKRAFI
PVIRPRPILGASELLQFAPEYEVLSAYLVGQIVIAKDWDHALIKRQKVVTCKGEIVQTGGALTGGRQRKR
LLEEEMKHKFIVTFEKVNAKFQELFPKMFHGGRAQLILTEPNQPLETLDLVVEKGKKEKHLRLLSGGERA
LTAITLLLATIQVRPVPFCVLDEVEAALDEANVRRFALYLQNFEEQFLMITHRKGTMEVAQLYGISMNQE
GSQVLSVRLGENE

>WP_011646918.1
MQITELRIAGFKSFVDPTVPIEPGLTGIVGPNGCGKSNLLEALRWAMGANSAKAMREMDDLIFSGAASRT
AEVTLVLDNSKRGDLLEIERKLKRGAGSSYRINGRTVRGKDIQLLFADSTGANSPALVRQGQISELIGSK
PQNRRRILEEAAGIAGLNTRR-RERIRTRDGYEKAVAAALGDDISAST-KAAALYWGGA-----------
------TL-G-TGYVDAPGELAAR----LAQCGLVSA-ADGRLAKQRLVSREGHLWRWDGFTRTPQAPVE
ALNAEGRERLVKAFEAVNEHFKALFTALFGGGNAELRLIDADDPLNALEIYAQPGKKLGTLNLMSGGEQA
LTASALIFAVFLSRPAPICVLDEVDAPLDDANVDRFCNMLNEMRTRFVVITHNPVTMSRMDLFGVTMREK
GSKLVSVDLAGEE

>WP_011788979.1
MRLKQIKLAGFKSFVDSKIPFLQALTAIIGPNGCGKSNVIDAVRWVLGESSAKHLRSMSDVIFNGSSARV
AGVELVFENKEGSEEISVKRQVSRDGESWYFLNGQKCRRKDITDLFMGGLGPRSYAIIEQGTISRLIESK
PQDLRTFIEEAAGISRYKERRESQSIRVENGWETAAELALSGGFQNLAQESACTYIQDEH----------
-KIQSNNL-G----LK----W-------------AQDLQSAQMAKDRIVTADGYLLGRGFL----IAKQR
KIDKETRTRFKATFDSVNEDLGRLFPKVFGGGRAYLALTED-DLLETVTIMAQPGKKNSTIHLLSGGEKA
LTALSLVFAIFRLNPAPFCMLDEVDAPLDDANVERFCRLLKEMSVQFIYISHNKITMEMADLIGVTMYEP
GSRIVAVDIEQVA

>WP_011994377.1
MILKEIFIKGFKSFAEPRLEISNRVTAIVGPNGSGKSNVVDAIRWVLGEQSMKEIREREDVVFWGNEKKF
AYVELVFENGN--ERVSIARELSRDGTGKYLLNGDIARLKDIRDFLMQGYGKNPYSIIGQGQIDRIVSST
PENLRTMIEEIAGIGIYREKKRENLIDFDKSLSTAYEVLLGGAVQNVVVKTAEDGKKIIEFLKAGERAFI
PLIDSSEVKGAAKLVNVSKEYEALPYFLFGNDIIVKDIDNAEIRNRRIVTLDGELISGRGAMSGGRSKEE
QTNAQAREQFLRVFNQINSAFRTYIENLFYGGTGGMRILDDGDILESIEITISAGKRVQRLQLLSGGEKA
LVGIALIMAMLEANKGVFYVLDEVDAPLDDYNSEKFRRLLEQ-HSQFIVITHNKLIMEAGDVHGVTMVD-
GSKILQVKMEETA

>WP_012580035.1
IKLKEIYINGFKSFGRPKIPISPRITAIVGPNGSGKSNIVEAIQWVFGEHSLKQLREKFDMIFKGNGKTS
AFVELTFDFNG--REYKIARKLDASGENTYYLNGESARLKDITALLGSAL----VSIIGQGKIDKIAMAT
PQELKKIFEDAAGTSVYIERKKENIIETDEKYVEAIEALLGGRLQHIVVESAEVAKKILNFAKNNKRVII
PLISAKN-LNAKNLVKVKDEKEKLLNYLFGNDIVVENIDIADIRN-RIATLDGEIISSSGAMTGGKYENE
KTDEEATQVFMNTFNTVRKTFKKYIEELFFGGKGDIKLLDKENVLESIEIVISANSRAQKLQLLSGGEKA
LVGLALLMSLLEAQPSAFYVLDEPDAPLDEFNAERFKTLLQN-NAQILLITHKKNVMEAAEMVGITKVD-
DSTIVPVRLEEV-

>WP_018150492.1
MRLKQLKLAGFKSFVDPHIALPGQLVAVVGPNGCGKSNIIDAVRWVLGESSARQLRSMQDVIFNGSGGRR
ASVELVFDNTLQPTEIAIKRILTRDGTSTYHINGQVVRRKDITDLFLGGVGARGYAVIEQGMISRIIEAR
PEELRAFLEEAAGVSRYKERRQQQQLSIDAAHTHALAAVLHERLQALL-P-ETAA-AC---L-AN-RAVV
P-V-P--V-GL-QLVSADSAITR-LDDLLAGVYLLDA-ASA--KPGTLVSPDG-VFTRDGLYY---NPDR
RIDRETRSLLQDTFDKVNTSLAELFPMLFGGGRAQLELTGE-EILDSLHLMAQPGKKNSTIHLLSGGEKA
LTALSLVFALFRLNPAPFCLLDEVDAPLDDANTGRFCDMVKRMETQFLYISHNKITMEMAELVGVTMQEQ
GSRIVAVDVDEMA

>WP_019190000.1
MRLKRLELYGFKSFAEKTLQFNDDFVAVVGPNGSGKSNLSDAVRWVLGEQSAKALRRMEDVIFNGTDKKL
AQVVLIFDNADGPEEVSVARKVYRNGEGEYFINNQQVRRKDINELFLDGVGKEGYSIIGQGRIDEILSTR
SEDRRSIFEEAAGIAKFKYKKQRDLIRVEPGYETAVEVALGGALQNVVVESEQDAKVLIQLLKERHRVFL
PRIRGS-LDEGVDAVRYDDNIDAIVTHFLARTTFVRTIDDARLHNHRLISLEGDVLNTWGSMVGGTVHRR
ELDATMEEMFTDSFRRMNEEYNRIFQILFRGGQAHLRL-DGTDVLTAVEIEAQPGKKLQSLNLLSGGERS
MTALALLFAIFSIHPTPFCILDEIDASLDEANIGRYVDYLQSIETQFIVITHRKSTMQLAELYGVTMQE-
GSHVVSLRFKDED

>WP_019214692.1
MRLNKLILKGFKSFANREIVFTPGVTTVVGPNGSGKSNISDAVRWVLGEQSNKSLRKASDVIFQGTEEKY
AQVSIIFSNDDNEQEVEVTRRMYRSGESEFLINNKKARMKDVRELFLDGVGKDGYSIIGQGRIDEILSNK
PEDRRAIFEEASGVSKYRYKKKKDIFNCDEKYSLAIESALQSNLQAIVIDRDDDAKEYIDFLKKNNRAFY
P--NRYKNNDASELINYDKKYDNLFNSLLQRTVVTTTFDAARIKKQRYVSLDGQIINSSGSIVGGSQVKD
DIDETIKIKFKDNFNIIQGYFSEIFQNLFGGGEAKIYISDENDILNSIEIEARPGKSMQSLSLLSGGEKT
LTAIALLFAVLKSKPSPFCILDEIDAALDDANISKYTAYLDRIETQFILITHRKVTMEISDIYGITMKEK
GSSILSMKLT---

>WP_044087362.1
MRLKQLEIKGFKSFANEQVNFSEDVIGIVGPNGSGKSNIVDAIRWVLGEQKSKELRQMSSVIFNGTKKKM
ASVSLTFENTKNENTVTITRMLYRTGESEYRLNGVTCRLKDITSLFLDGIGSNSYAIIALGMVDDILADK
DNSRRKMFEQAAGISKYKIRKRQDLLYVKEDYRVAIENYLEPYLNYYVVENLEEAYEAIQLLGRSQKAFF
IAFKELP-L-AADLIEADDKYRRLVAYLLEKVLVVDSEDAG--E--IVLGRSGRFIRRRFSISGGSGLEK
EIEETATIQFLDAFDKARIYFIDVFRSLFEDDNCDLILLEPENPLESIEIVAKKGKRPQSISQLSGGEKT
LTATALLFALYLLKPAPFCIFDEVDAPLDDANITKFNRIIKKFESQFIIVTHNKLTMEAVDIYGVFTNEQ
QSGVLPVEFSEDG

>WP_054535387.1
MYLKRLEIQGFKTFANRVIEFPLGVTAIVGPNGSGKSNVTDAIRWVLGEQSFSALRRTEDLIYSGGGKRM
AEVALTIDNTDRDNEVTIMRRSFRSGENEYFLNKNKVRLRDIQEATSP---ASSYTLINQGLVDAALTLR
PEERRSLFEDAASISLSVSKRRQSVIEVPAELETALEVALGARLQNIIVPQWDDAEAAIAELKRTDRAFL
PSLRSPR--GASELVNYAENYERAVQHLLGRTIVVEDLATARIADGTIVTLGGEQVGSSGAMTGGAKTRN
ELETAMNSRFAQTFSAVAEEFSQAFTRLFGGGTAQLIL--NDPNSSEIDIIAQPGKRRQPLSLLSGGERS
LTAVALLVALLKVNPTPFCVMDEVDAALDEANVVRLREQLLEMHTQFVLVTHNRGTVEAASLYGVTMNPD
GSKVLSIRLDQVD

>WP_007546474.1
TYIDRINVYGFKSYGRHTIPLGPGFTAIVGPNGAGKSNIGDSIVFCLGIASARAMRKLTDLIFSSKDKSY
AEVEIVFKNLG-NEEVRISRKVELSGKSTYKINGKTVKQQEVEDLLTQGIPIQGYNIVTQGDIYKFVNMT
PGERRELLSEIAGITIYEEKKTFEIISIDPKVQTAIEVAGGGRLKNVVVENEDVAKKCLDILKQEKRVFI
PKIKVQP-LGAIDFVNYDKKVEKAIKYVFQDTIIIDTFDTAVLG-NRMVTLDGEVFEKSGTITGGSEKQE
SLEEKKVKAFMEVFENINKNLAKNFKILSPSGKAYLELENEQNPLSGVFLKARRGKDVKRLEMMSGGEKT
LTALSFLFAVQQYRPAPFYYFDEVDAALDDANARKVGQLMKELEAQFIVVTHRDAMASFADIIGVSAK-D
GSNIYTLDINQRG

>WP_008599897.1
MKFRRLRLTGFKSFVEPTLEIEEGLTGVVGPNGCGKSNLLEAMRWTMGESSPKSLRGMEDVIFAGTGRRI
AEVVLVLDNADRDAEIEVSRRIERGLGSLYRINGRDVRQKDVQLLFADATGAHSPALVSQGRVGAIVNAR
PQDRRQLLEEAAGISGLHVRR--DAVTVESGYEAAFAGAFGMAARADL-ASAEARWLERAG---------
----EGAL-G-ACHVEGPARIAAR----LGMTGVIEG-APGDRSAQSLVDREGATWRWDGLHTPANRESG
AINREGRARMLTAFEEVDRHFRSLFTGLFGGGAARLELVESDDPLSALEVMAQPGKALQSLSLLSGGEQA
LTAVALIFAIFLTNPAPICVLDEVDAPLDDANVERFCDLLDRMLTRFLVVTHNAVTMSRMHLFGVTMAEQ
GSQLVSVDLGGER

>WP_010021505.1
MKLKSIEIAGFKSFADKTIDFQDGLTGIVGPNGSGKSNVIEAIRWVLGEQSAKTLRKMLDVIFSGSKGRR
AEVSIDFDNSDHDTEIKITRKVYRNGESSYSINDKECRLKDINNLFMDGLGEGSLSIISQGNVDEILNDD
AEKRRSIIETAAGVYRYKKQKRKDFIEVPDKYVFAIETALGSRIQQVITRNVHDARDAIKYLNKNKRVFL
PAVNERTVQGAADLVKMPSEMTRVKNHLLGGIIIANDLKAAGIKNRQIVTLNGEIINAGGSITGGSNRNN
QMDQTVKVKFNETYDKIATAFSRIFRNIFGGGEARLKMDDPHHLLTTIDILVKPGKRYRNLNLLSGGEKA
LTALALLFSVLEVKPVPFVILDEAESALDPANVDRFARYIQSLKTQFIVITHRKETMVYADLYGVTMQDS
GSKVVSVNLDEKK

>WP_013138753.1
MHLRSLTLKGFKSFAAPTLVFEPGVTAVVGQNGSGKSNIADALSWVMGEQGAKSLRKMDDVIFAGTSKRR
AEVTLVIDNTDGDTEVAITRRMYRDGGGEYLINGDSCRLMDVQELLSDGIGSQMHVIVGQNRLATMLGAR
PHQWRELIEEAAGVHKHRKRKAAERLAPTAGYERALSAALGAFAEAVVMDSSEAALAAAAALGEAGQALV
PQAKARGFSGLLALVEADDELAPALFALLAGVVVVDAPQEAAVAPRKVVTKSGDLIGLGWTLAGVGRSTK
EVDDLVVQVIREAYEDVSREFGEVFRTLFPGGEGSLELTEPHDLLATIEVKARAGKKVQRLSLLSGGEQS
LTALAVLVSIFRARPSPFYILDEVEAALDEVNLRRLLVILEDLSAQLIIITHQRPTMEIADLYGMSMQGD
GTHVVSQKTAS--

>WP_020400694.1
MRFSRLRLSGFKSFVDPELHIEPGLTGVVGPNGCGKSNLLEAIRWVMGENRAKSLRGMDDVIFAGTDKRM
AEVTLVIDNHDREDTIEVTRRIERESGSAYRINGKDVRQKDVQLLFADATGAHSPALVSQGRIGALINAK
PQDRRAILEEAAGISGLHTRR--MDVRAEPGFEIAVGAALGDDAEAGI-VGASRFWTAR-----------
-----NEW-G-APHVQAPEVLARR----IAYTGLLQDGADGRAAKQTLVSKDGALWRWDGFCQRAGAPSG
NLNREGRTRLLAAFDVVNNHFGELFKSLFGGGEAHLELTESDDPLEALEIFASPGKRLQALSLLSGGEQA
LTALSLIFAVFITNPAPICVLDEVDAPLDDANVERFCNLLDEMRTRFLIVTHNAVSMARMKLFGVTMAER
GSTLVSVDLERSE

>WP_050740455.1
MFLKKLHITGFKSFADPSLEFSKGISAIVGPNGSGKSNITDAIKWVLGEQSIKSLRKMEDVIFSGTDKKY
AEVVLVMDNGDGYQEVSISRKLYRSGDSDYAINKKSCKLKDVHSIFMDGLGKNGYSLISQGGIENIIASS
PGELRSIFEEAVGIVSYKTKKRTELISMDSRFTQAIDIALGGKSQNIVVKNVRTASACINLLKTQRRAFL
PNLRYSDLGGASELVKTTAAYEKAIDSLLGRTIVARDFSAGEIRQKTIVTLEGEIFYPGGAIVGGQNKDN
SLYDAMTDQFKEKFIILQEKFTRIFGILFEGGRAYLEFTDPTGILEGIELVAQPGKRLRHISLLSGGEKS
MVAIALLFSFLEINPSPFCVIDEIDAALDDHNIFRYISYLKKINNQFITITHRLKTLEVCDLYGVSMSGD
GSQLVSVRISDV-

>WP_053331980.1
LRLKKIKIHGFKSFADKSLDFHEGITGIVGPNGCGKSNILDAFRWVLGETSARSLRKMEDVIFAGTDTRF
AEVTLSFKDADQENEIEIARRCHRNGETEYFINKQQVRMKDVVNLFLDGIGKSAFSIFEQGKIDQVIQYT
PNERRAIFEEAAGILRFLERKMEPLFERKKEKLESLHHFLKPYQSVLVVEK-SHLEHVLKWIEKENEFFV
-EESK----NITA-ARV-EDEGDFEKLFLQNVFAFDSLEEGRFNPGEGIDQKK-------VIGKATEGNS
ELDSKSRSIFKETFDKIRENFRKNFQILFVGGEADLELIESEDILQAIEIIAKPGKKMRSINLLSGGEKC
LTAMALLFSLFEVKPSPFCILDEIDAPLDDTNVERFLNVVLQFRSQFIIITHNKRTMAICNIFGVSMEEK
GSKLLSIEFSKRM

>CCE95116.1
VKFNKLRLLGFKSFVEPEFIIERGLTGVVGPNGCGKSNLVEALRWVMGENSYKNMRGMDDVIFSGSGNRT
AEVGLYLDNGDRDDEIQVTRRIEREQGSVYRINGKEARAKDVQLLFADSTGARSPSMVGQGRIGELIAAK
PQARRQLLEEAAGISGLHSRR--EDMQVERGFETALGAALGDDLESPL-QAAASHWRMP-----------
----GDDL-G-SDYVSAPEALRRT----LRQIGIVQSETEARLPRQRLVTKEGAVWRWDGHVTGSEAPSQ
NLNREGRERLIAAFDVVNVQFQRLFTHLFGGGTAELQLIESDDPLEALEILARPGKKPQTMTLLSGGEQA
LTAMALIFAVFLTNPAPICVLDEVDAPLDDHNVERYCNLMDEMSTRFIIITHNPITMARMNLFGVTMAEQ
GSQLVSVDLQTER

>WP_002653839.1
-MLKALELVGFKSFADKRFEFPPGITVVVGPNGSGKSNIVDAIKWALGEQSAKSLREMADVIFKGAASRS
AEATIVFDNSEGDPEVHVSRRVYRSGEAEYLINRHPCRLRDVRDLCSGGVGADAYAIIEQGKVDTLLQAS
ARDRRAIFEEAAGISRFKAKKKSDVFQVDVQIATLIEIALGDAAHYVVLRDSGLVDAI-EDGTVHFRVLI
ESCLPRELEDADRFVETAEEFTPLVNQLLGDAWIVSDLAAARLRYRRFVAETGEMLEADGRIYVGPRANH
KINADSRRLFEETLATVRDNFRQLFRKVFGGGSADIILEEGVDVLEAVDIVVTPGKNTLHISLLSGGERA
LTAVTLLLAIFQFRPSPFCILDEVDGPLDEANIGRFVDVLKGFWTRFVIVTHSKATMAAASLYGVTMQES
GSKRVSVQFDDSE

>WP_004036227.1
MYLKQLSVHGFKSFSDKKLEFNKGITAVVGPNGSGKSNVSDAVRWVLGEQKAKSLRKMEDVIFAGTETRF
AEVAITIDNQDQDTEVTVIRRVYRSGESEYQINGTNCRLKDIHELFMDGVGREGYSIVGQGRIDELLSAK
ADDRRRIFEEAAGIVKYKVRKKHELLHVTEKYETAIEIALGGSIQNIVTKTEYDAKEAVQYLKQYHRAFL
PSVKGK-ISGASDLVEYDTVYDNVMQSLLGRTVIVENIDIALLKHQRMVTLEGDLFNIGGAITGGSIAKS
DLSQMMEDRFREQFDVISKNFGEVFREMFGGGKAYLKLSDETKVLESIEIIAQPGKSLQNMLLLSGGERA
LTAIAILFSILKMKPSPFCILDEIEAALDDANVKRYADYLKKFDTQFIVITHRKGTMEAADMYGVTMQEK
GSKMISVNFEDKA

>WP_012513528.1
AYIEKIVVTNFKSYGEKEIPIGEGFIGIVGPNGAGKSNIGDAISFGLGLSTSKTMRNLTHLIYSKQGQRF
AQVDIHFSNPQ-D--FVVTRIIYKDGKSVYKLNGKIIREKDLHLILARGIYKEGYNIVLQGDIVKFVKIT
PLERRKIIEDVAGISEYEQKRDFDLISLDEEYKTAIEAAAGARLSYVVVESEEIAKTCIELLKKNSRVFI
PRIKTQP-RGAVKLVDYDKALEPAISFVFGDTLVVESFDVASL---RCVTLEGEVFEKSGVITGGKAKQE
EIDRKKYSAFMEAFNNIRKNFKEIYAKVSYQGKADLSLDNEEDPFSGVSIFVKRGKDVQYVEAMSGGEQT
LAAMSLIFAIQEYKPSVFYYFDEIDAHLDEANAYLLGQMIKEKNVQFIVVTLRENLANFADLIGVTNK-D
GSKTLTFSLKES-

>WP_012939453.1
MFIRKIKLRNFKSF-KKEIEFRDNFTVITGPNGSGKSNIIDSILFCFGISSSKTLRKLTDLI--KHGQ-E
AEVTIELDG------YIVRRRVKKTDKSYYYINGKSVSYSDIERLIEKGLNTE-YNIVMQGDVTRVAEMT
PIQRRKIIEDIAGISEFEEKKEKQLCSVDEKYALALEIAGGNALNFIVVEDEDKAIRAVKYLKDVDRAFI
PRINISLVSGAVNLIECDRKFRKVFELVYKDALVVEDIDTAKFN-KRVVTLDGDLIEKSGVITGGSIKKK
RIEKMKKEAFLSTFNSINEKFKEIVKELA-DGEGEIYLDK-DDPFQSLHIRFKFGKPIQRLEAMSGGEKS
LLTLAFIFAIQRYKPAPFYAFDEVDMFLDGVNVGRLAKMIKKLDAQFIVVSLRKPMLQEADVIGVTRGGE
ESIVTAIQLR---

>WP_012991731.1
GYIEKIVVEGFKSYGNREIPLGEGFTAIVGPNGSGKSNIGDAISFALGIATARMLRNLSYLIHTKDGQRY
AYVEVHFNNFG-ESHVVISRKVYPDGRSVFRINGQWVREKDLKEFLAAGIYENAYNVVLQGDVVRFVKMT
PVERRKLIEEISGVGEYEEKKTFDLIRVDSLYIRAIEVAGGSRLSYVIVEDEDVAQECIRRLKELKRMFI
PRIRDVP-RGAIRLVEYDPRVEKAIKFVFGDTLVVEDYERAAIG-LRMVTLEGELFEKSGIITGGYTDYE
ELDTKKLKAFMSAYNSINRNLRRIFSQLSPGGTAYMVLEKEEDPLSGIHLVVKRGKEVQYLEAISGGEKT
LAALSLIFAIQEYRPSIFYYFDEVDAHLDEVNARRVGELIRERYAQFIVVTLREVLASYAHLIGVSSR-G
GSRVFPLNITQVG

>WP_015826904.1
MHFTGLKIVGFKSFADPDFAIREGLTGIVGPNGCGKSNILESLRWVMGATSARAMREMDDLIFSGSSNRN
AEVALILDNSARDDELEVKRRLRRGAGSTYKINGRTVRAKDVQLLFADSTGANSPALVRQGQISELIASK
PQNRRRILEEAAGIAGLNQRR--DETHPNAGLERALAAALGDDLNASM-QADSQYWSDS-----------
------QM-G-NQLVEAPAALAAR----LSQCGLVEA-EDAKLSKQRLVSKEGDLWRWDGFVRTAKAPSQ
ALNAQGRTLLLEAFEKVSEHFRVLFEALFEGGEAHLELTESDDPLQALEIFACPGKRLSALSLMSGGEQA
LTAAALIFAVFLSQPSPLCVLDEVDAPLDDANVDRFCRMLDTMRTRFIVITHNPVTMTRMDLYGVTMQER
GSRLVSVDLQSEQ

>WP_022950115.1
MRLEKIKLAGFKSFADPALVFPGRLIGVVGPNGCGKSNIIDAVRFVIGESSAKHLRAMADVVFNGSSSRL
AGIELVFDNHEGRAQIALKRQVTREGQSQYFLNGSRCRRRDVMDVLLGGLGPRSYAIIEQGMVSRFVEAK
PEDLRLFVEEAAGLSKYKERRNKEALESEADWELAVETALAEWLESVCLEDLASVAQATPELEE--AVIL
H-----P-PPLMKKVTS-----VNLAPLLEGFRCTESLDTAAREAHRWITPGGDQVGPSWLQLRHRGESR
KIDRESRATFRATFDAVNGHFRERFPALFGGGEARLELTGD-DPLDAVRIVARPGKRNSSIQLLSGGEKA
LTAVALVFSFFELNPAPVCFLDEVDAPLDEANVGRFCQLLKSMRVQFIFVTHNKATMEIADLIGVTMREP
GSRIVAVDLKQAE

>WP_022950632.1
MRLSKIKLSGFKSFVDPTIEMRSNLTAIVGPNGCGKSNTIDAVRWVMGESSAKNLRSMEDVIFNGSSTRQ
ASIELVFDNSDGQSEIAIKRLLSRDGQSKYFLNGTRCRRRDITDIFLGGLGPRSYAIIEQGMISRLIEAK
PEELRVYIEEAAGISKYKERRNTEEIKVNAGWENAVESLLGPTLEALQLPADQRLEHLISTAPA--AILL
-A---GN-NSLAQQVLS-----TQLKPLLALVYCATDHQDASRSKGRLITADGSCYGTNWVRLPGSERER
KIDRDTRGRFKETFEKVNVRIQEMFPRLFGGGEAHLEMTGD-DLLTTISIMARPGKRLSSIQLMSGGEKA
LTAVAMVFAIFELNPAPFCMLDEVDAPLDEANVGRFCELVRHMRVQFIFITHNKSTMEMAELVGVTMREP
GSRMVAVDVNEAR

>WP_023353285.1
MYLKSVEIQGFKSFANKVFSFEGGITGIVGPNGSGKSNVADAVRWVLGEQSAKQLRKMEDVIFSGTEIRF
AYVAITIDNSDKDEEVTVARRVYRSGESEYLINGHNCRLKDVGELFLDGIGKEGYSIIGQGQIEKIISGR
PEDRRELFDEAAGITKFKKRKKEDIIKVKPKYETAVETAIGGAIQNIVTDKEATAKRTISWLKENKRAFL
PAMTLHFANGAASLTEYETKYAGLVNHILGRTLVADNMDSARIRRSRIVTLDGEQLNPGGSISGGAFRND
ELDKRMREQFDERFKDINEQFDLAFIELFGGGKGRLELTDGEDILEAIKIIAQPGKKLQNMMQLSGGEKS
LTAIALLFAIQNLKPSPFCLLDEIEAALDDSNVTRFADYLHKLNTQFIVITHRRGTMNAADLYGITMQEK
GSTMVSVNLIDDI

>ETR70203.1
MKLKQLEISGFKSFCDKKIQFPAGVSAIVGPNGCGKSNILDALRWVMGEQSSRQLRSMDDVIFAGTDTRK
AEVSLTLINDNKDKNIVITRSLNRKGESGYFINRTPARLKDIQNLLMGGMGSRTYAIVQQNNVGAITEAG
PDERRVFIEEAAGIMRYKFQKKADVIEPFRYYEEALEVALGEALQFVIVKDAETGIDAMTYLKDNNRSFL
P---GTKW-QLMDCLSVKKGFEEAIEGLLGNVLVAKDIHDGTA-YDRVVTQSGESISEKGILIGGSKTER
KINKICRERFVVTFNQINEKLGEVFPQLFQGGSAKLVMTEPEKPLETVEFMVHPGKRLTRLTLLSGGEKA
LSAIAFIFSIFLIRPAAFCVMDEIDAPLDEANVGRFNRLLKIIQSQIIMVTHNKGSMEFADLFGVTMEQK
GSKLVSVNLSDR-

>WP_024727050.1
MYLKSIEVNGFKSFANKIFKFDSGITGIVGPNGSGKSNVADAVRWVLGEQSAKQLRKMEDVIFSGTEMRS
AYVAITMDNSDHGEEVTVARRVYRSGESEYLMNGSPCRRKDIVELFFDGIGKEGYSIIGQGQIDQILSGK
PEDRRELFDEAAGIVKYKKNKKEDIMKVRKKYELAVETALGGAIQNVVTDTQQTAKEMIEFLKKNRRVFL
PAVKHRFAHGCDRLASYEDRFSDLFQSLLSRVLVVESIDDGRIAKSRIVTLEGDALNPGGSMSGGAYKNN
ELEAAMRNQFREKFKDIQEMFQTVFQELFGGGYARLELTD-DDVLESIRIIAQPGKKLQNMMQLSGGEKA
LTAISLLFAIQNLKPSPFCLLDEIEAALDDSNVARFAQYLHKLETQFIVITHRRGTMTAADLYGITMQEK
GSTLVSVSLIEDL

>WP_027107012.1
MKLKSLELTGFKSFADHQIDFLPGITSVVGPNGSGKSNIIEALRWVLGEQSVKSLRKMPDVIFAGSETRR
AEVNLNLDNSDRADEVTITRRIYRDGNSEFLLNNQKVRLRDIIELFMDGLGKESFSIISQGKVESIFNSK
PQERRVFIEEVAGVLKYKQEKRKEIMQVPAEYAVAIETALGAQVQQVVVQSTAVAKKSIQYLTQQKRAFL
PVIKARSIAGAHQLVQVKPEQQVIMDYLLGTTVIMADLNQAALANSKMVTLQGEIINPGGSLTGGADRQN
EMDKEVKERFAATFEKVSAAFTELFPRIFGGGQARLILTDPTDMLLTIEIQAQPGKKLQKLSLLSGGERA
LTAITLLFAILHVHPVPFVVLDEAEAALDDANVARYAQYLRDFRTQFIVITHRKGTMLASDMYGVTMQES
GSHLVSVSLEED-

>WP_027107535.1
MELKKIELNGFKSFADKTIDFDQGVTAIVGPNGSGKSNVIEALRWVMGEQSARNLRKMHDVIFSGTHARI
AEVTLLLDNSDFDEEVSISRRLHRNGESEYRLNKQPCRLKDIVDLFMDGLGKESFSIISQGQVEAIFNSK
AEDRRSIFEEAAGVLKYKQRKQKDVIQVSKKYEIAIDTVLGSASQFIVMDNETHAQQAIQLLKKIKRAFL
PTVSQRSINGAAEVVDYDSKLQPIIKNLLGNTLIAENLQAAEIKQKRVVSLEGDLMNAGGSMTGGQNKNG
EMDAEVSQRFKKTFMDIKERFSQVFPQMFGGGKAELKLTDPEDLLSSVEIIAQPGKKLQQLSLLSGGERA
LTAISLLFSIIQVKPIPFCVLDEVEAALDEANVARFGKYLHTFDTQFIVITHRKGTMEEADLYGITMQEK
GSKIVSVRLQEDM

>WP_028988904.1
MKLRRIKLSGFKSFVDATVELPSQLVGIVGPNGCGKSNVVDALRWVLGESSARQLRSMLDVIFNGSQARR
AQVELRFDNSAGGAEIAVKRELGRDGTSQYSINQTRCRRRDVADLFLGGLGPRAYAIIEQGMISRIIEAR
PEDMRAFLEEASGVSRYKERRKAEQLQVEPGWEQAVETVLGWRLKALQVDDLETALDWLGRQKN--QFLL
A----GS-TLLHWQGSG-----NPLAGWLAGIRCAPDLDGARAGQGFWITPDGVLLGRHSFEWDRGQAQR
RMDKETRERFQQTFEAVNRNFQALFPRLFGGGEARLALTED-NLLEAVSVTARPGKRNSSIHLLSGGEKS
LTAVALVFALFQLNPAPFCVLDEVDAPLDEANVGRFCDMVREMETQFLFITHNKVTMQLADLIGVTMAEP
GSRIVSVDVEEAR

>WP_047265811.1
MNLLEMRIKGFKSFAKNILNLNANIVSVVGPNGSGKSNIVDALRWLLGEHSSKQIREKYDVIFGGSEKYK
AEVFIKIKDIKG--IRTIGKILTIDGKTQYKIDNRNARLKDIFDVIGGGVGKSFYSIISQDQVRELVSAS
SDQLRTIIEDAAGIKIYLDKKKENLIEVPEELETAVMMVAGYRLQNVVVKNSRYVSTYINYLKAEQRIFI
PLINPRKLNGIIDLINYKKDYEKAIQYIFGNAVVVDVLNTANINKSTIATVDGEIINTSGAITGGKSKGE
KIDNEAEEKYLNTFNLVNEKFGQFIKELFVGGDGVLKMVGEGKAFEKVEISVKPGRNFQKLQLFSGGEKA
LITSAFLFALMNVNPSPFYLLDEIDAPLDDINAGKLAKLIKNHKTQFIIITHNKLMMEIGEFHGITMRH-
GSQVVPVDFKFEK

>WP_023056396.1
MYLKSLYIQGFKSFADKKIEFNKKITGVVGPNGSGKSNISDAIMWVLGETSVKTLRKMEDVIFSGTNKRF
AEVTIVFNNEDRDNEVSVTRKMYRSLESEYLINSSKVRLKDIKELFMDGIGKDGYSLIGQGKIESILSTK
PQDRRAIFEEASGISKYKSKKKNENLSLKKEYEIAISVALGGNIQNIIVKDEKSVKNMIDLLNEESRVFM
PRIKSYNPKGADQLITTKKDLQEIFKFLLGKIVIAKDYKSANFNNSRVVTLNGESLNIGGSITGGSSKNS
QLEESMSKIFKNSFTLITKNFDDIFKILFKGGHAELIIEDEEDSLNSIEIKAQPGKRFQSLSLLSGGERA
LTAVALLFALLKVRPAPFCILDEIDAALDDSNIKRYCEYLMTL-IQFILITHRKISMQICDLYGVTMEEL
GSKIISTALKG--

>WP_023153410.1
MFFKRIEMHGFKSFAEPIIEFDRGITCVVGPNGSGKSNISDAIRWVLGEQSPRLLRKMEDVIFAGTASRM
AEVTLVIDNSSKDSEVAITRRMYRSGESEYAINNNACRMRDIRELLADGIGVDGYSLIGQGKISEIISNK
KDSIREIFEETAGVVGYKTKKK-NLIDVPKGMEKAIETALGSSLQNIVCKDETVAKKSIRLLKEKKRVFL
PTVKGRFINGGENTVKFDRKYEKVMSYLLGGTVIAETIDSADMRSKRYITLDGDVVSGAGAMSGGAYKNG
EMDDIIKERFKNSFDSIGEYFEEIFTEFFGGGSAKLEIDNIEDPMNSIDITAQPGKQLRNINLLSGGEKT
MTAIALMFAVLKTKPTPCCILDEVEAALDDNNIHIFANYLKKFNIQFTLITHQKTTMEHADMYGVTMPER
GSKIFSLNMGDLP

>WP_023606114.1
MYLKKMEIAGFKSFAERTIEFDQGLTAVVGPNGSGKSNITDAIRWVLGEQSAKNLRKMPDVIFSGTQKRI
AEVTLVLDNESGASEISVTRRLSRSGESDFFLNKQRCRLKDIVELFMDGLGKESFSIISQGKVESIFNSK
PEERRGIFEEAAGVLKYKQRKKTELISVPSAYTLGIETALGAAAQHIVVEDESSARKAITYLKSKKRAFL
PVIQGRSCSGAEALVSYEDRLKAIIASVLGRTIIAKDLSSAELRNKRIVSLEGDIINPGGSMTGGATKYD
EMDVSVKEQFSKVFYEIQGRFRVVFPQMFGGGHADLQLTNPDDLLTTIEIVAQPGKKLQNLSLLSGGERA
LTAIALLFAIIQVRPVPFCVLDEVEAALDEANVARFGRYLTEFDTQFIVITHRKGTMEAADLYGITMEES
GSQVVSVKMTDDE

>KDB07655.1
VRLSSIKLAGFKSFVDPHFQVPGQLVGVVGPNGCGKSNIIDAVRWVLGESRASELRSMQDVIFNGSTARR
ASVELIFDNSDGQGEIAVKRVLTRDGTSSYYINNLPARRRDIQDIFLGGLGPRAYAIIGQGMIARIIEAK
PEELRVFLEEAAGVSKYKERRQDKKLHVEPGWETALEAVLRERLAALEVSNLDWVKA--SDAPP--KLFY
PAGP-----GLLSLVRIDAGLRAVLNDWLGAVYVADDLAQAATTPGAFVVKAGHVVTRVGVQLYAADSEH
KIDQETRTLLQGTFDEVNRHFSDLFPRLFGGGQARLIMTGD-EILDAVQVMAQPGKKNATIHLLSGGEKA
LTATALVFAMFQLNPAPFCLLDEVDAPLDDANTERFANLVRAMKTQFLFISHNKIAMEMAQLIGVTMQEQ
GSRIVAVDMETAG

>WP_027407547.1
MQLKRLEAYGFKSFADKEVDFDKGITAIVGPNGSGKSNISDAIKWVLGEQNVRNIRKAEDIIFNGSAARV
AEVSLVFDN-DGDQEVTITRRLFRNGDSEFYINRARCRLKDITNLFADGIGHDSMGIISQNKIDAVLNAR
PEERRLFFEEAAGITKYRNRKKKELMEVPGKYVTAIETALGGSLQNIVTEDTDTAKAAIEFLKQDRRVFL
PSIT--KNPGANEIVTTENSYGKVMDFLLGRTLVVDTMDNASLKGRRIVTLEGELLSPGGAMTGGSHQHG
EMDATMTKQFREAFNSINLLFKDIFVRLFGGGDAKIILIDRENVLESVDIVVQPDKKQQNLAVLSGGERA
LTVVALLFSFLRYRPAPFSLLDEVDAPLDEANIGRFGSFLEEYNTQFIVVTHRKGTMESADMYGVTVEDA
GSKILSVKLKEES

>WP_027848018.1
MRLKSINLAGFKSFVDPRVSFKSNMTAIVGPNGCGKSNVIDAVRWVMGESSAKYLRSMTDVIFNGSRNRQ
ASIELLFDNRSGQAEISVKRVVTRDAQSNYLLNGTKCRRRDITDLFLGGLGARSYAIIEQGMISRLIEAR
PEELRVYLEEAAGISKYKERRDKEVLEIEAGWEKAVEVALANSLAALPLDKNLTQR-------------L
PLLVQASINDLLNKIRNPNKLPASLAQQLANIKTATNLAEAT-QSVSLITAQGEQVFADG-MLQAATAQR
RIDKETRLRFKETFEKVNQGLQALFPRIFGGGSAWLQLTGD-NLLETVAIMARPGKKNATIHLLSGGEKA
LTALALVFSIFELNPAPFCMLDEVDAPLDDANVGRYARLVKEMRIQFIYITHNKQAMESAELMGVTMQEP
GSRLVSVDLEESA

>WP_027938165.1
MLLRKLEAHGFKSFADRELEFDEGITAIVGPNGSGKSNISDAILWVLGEQSAKTLRKMEDVIFSGSAGRM
AEVSLTFDNTDGESEVIFTRRVYRSGESEYYLNKRPCRLKDIHELLAHGLGKDSMVVIGQNRVDEVLNSK
PEERRLLFEDAAGISKYKQRKKQELIRVSSRYVTAVETALGGAMQHVVVEREEVARDAIAFLKAQRRAFL
PALRPARRVGASDMIECEAEHEAAVKFLLGRTVIVETLDEAAIRGSKLVTLDGEVLSPGGAMSGGSQQRS
EMDATMSSQFREAFQHINEYFSASFQSLFGGGKAELRLTAPDNLLETIEIFVQPGKKTQHLALLSGGERA
LTVIALLFSFLRHRPAPFCMVDEIDAPLDEANLRRFSRFLREYHTQFLVVTHRKGTMESADLHGVTLHEN
GSRIISVELGNEK

>WP_028304803.1
MRLKCIRLAGFKSFVDPTVPFTKNMTCVVGPNGCGKSNIIDAVRWVMGESSAKHLRSMTDVIFNGSTARQ
ASIELVFDNSDGQAEIALKRQVNRDGQSNYYLNGTKCRRKDITEIFLGGLGARSYAIIEQGMISRLIEAK
PEELRHTLEEAAGISKYKERRQVEQLDVAPRWVQAVETVLGDQLQGLSCKQLQSFIAADCSLPV--KIYR
TA---QF-HFQASSLSG-----QDLLQLLLQVITVESLDQGQRAPGSVITEQGIWLGHGWLRYHKGNTQR
KIDKETRQRFKQTFDEVNHWLQHLFPKVFGGGSAWLALTGD-DLLETVTIMARPGKKNSTIHLLSGGEKA
LTAIALVFSIFQLNPAPFCMLDEVDAPLDDANVGRYARIVKEMHLQFIYISHNKIAMEMADLMGVTMQEP
GSRIVAVDIDETA

>WP_028829776.1
MRLKSIDLKGFKSFYHKKIEFPDGIISIVGPNGSGKSNILDAFRWVLGEQSAKNLRKMEDVIFSGTKLHF
CEIEILFDNNDSETEVSIKRKAYRSGESAYYINGKQCRLRDIKELLMDGIGKEGYSIISQGKIDEIVNAT
SVQRRKILEEASGISKFRFKKKENIIKTDKKYEKAIETVLGASLQNIVTADSGSAKRAVEFLKKTKRAFL
PTVKG----EASSVVESEPKYRGIIESLLGRTLLVESIDQAVLKNRRIVTVDGEIFNQGGSITGGHYYKS
DLEKDMAREFKSNFDNINETFGKVFSQLFGGGEGKLVLSNSSDVLNSIEIVAQDGKKLRSTSVMSGGEKS
LMAIALLFSILMTKPAPFCILDEIDAALDDSNITRFNAFLEKLDIQFITITHRRGTMETSDIYGVTMQDK
GSKVVSLKFEETD

>WP_028987685.1
MYLKRLDLYGFKSFADRELEFVPGITAVVGPNGSGKSNIADAIRWVLGEQSAKSLRKMEDIIFAGSDTRF
SEVSLTLDNTSHDSEVTVTRRLYRTGESEFFINKAPCRLKDIVELFMDGLGREAYSIIGQGKIEEILSTK
AEDRRGIFEEAAGIVKYKVRKKLELIEVPKELETAIEIALGNALQYVVVEDEESGRKAISYLKKRQRAFL
PVIKGRSLNGASNLIRFEARYRSVIENLLGNVILVKDLEKAEVRGRRIVTLEGDVVNPGGSMTGGSLKQR
EMEEEMTKRFEDAFTLIQGEFRRAFSELFGGGRADLLLTSPDHPLETVEIMAQPGKKLQNLSLLSGGERA
LTAIALLFAILRVRPVPFCVLDEVEAALDEANVSRFAKYLKDFQTQFIVITHRKGTMEEADLYGVTMEGS
GSKMVSVKLEEVK

>KIC71053.1
VRLKKLMAVGFKSFADKVLNFDRGITCIVGPNGCGKSNIADAFRWVLGEQSAKSMRKMPDIIFAGTNHRF
AEVSLTLTEVQGDEEITLTRRLHRSGESEYFINGNLVRLKDIQGLFLDGVGRNAFSIFEQGKLDQVINYT
SLERRHIFEEAAGILRFLQRKLEPLYEFEPEIAEASSVILKAYSQTLVVETAADFEQILQFAKRENDYLC
-MLQE----N--N-PPF-KKDVHVIMHFLQNVILFNSYEVSNLEPGEFIDHKN-------VKVKISENQS
QLDEESRKLFKETFEEIRHNFKKNFQILFNGGEADLHFTETDDILEAIEISAKPGKQMRSISLLSGGEKC
LTAVALLFAIFEVKPAPFCILDEIDAPLDDSNVERFVNVVKHFRCQFLIITHNKGTMAIGDLFGVSMEEK
GSKLLSLEFTHTP

>AJF61950.1
-------MQGFKSFANKEIILGDGFNCVLGPNGSGKSNVLDALCFVLGKTSVKSLRKSANLIYNGGKKKS
AEVTIYFDNKDKEEEIKLSRTVKASGSSTYRINNETVTRNQVAELLTNRINPDGYNIILQGDIVRIVEMS
LLERRRIIEEIAGISIYEEKKQEDLGQVSSEYAVALEVAAGSRVKSIVVESDKIAAECIKYLKTNKSAFL
PKIKSANINGAIDLVKFDAKYKSAFSYVFGNTVVVSDIDTAKIG-RRMVTLDGDLTEMSGAMHGGYRKKN
EIETKKKDLFMETYDQINKNFQNKFSLLSTKGEATMELEEPETVFEGLNIKVKTGKKFLDIRSLSGGEKT
MTALAFLFAVQDHEPAPFYVLDEVDAALDKRNSEKLAQLVRQYKAQYVIISHNDNVISEADLYGVSMNEH
GSKVVSLKI----

>WP_045078084.1
MYLKTIYIQGFKSFANRKIEFNKRITGIVGPNGSGKSNISDAIMWVLGESSAKNLRKMEDVIFSGTDDKL
AEVTIVLDNSDEKTEVSVTRRMYRSGETEYLINNVKCRLKDVKELFLDGIGKDGYSLIGQGKTESILSSK
PEQRRAVFEEAAGISKYKLRKKNENIKVDKEYERAISVALGFGLQNIIIKSNKDAKKMIDFLIENKRVFL
PSIKDNKSGGADKFVKSNENIVDVIKYLLGKIIIAEDFDSALIKDYRVVSLKGDSFNVGGSLTGGFVSKG
ELEIEMKEMFKKTFIKVSKYFDEIFKILFNGGKAQIELDS-SNILEGVDIKAQPGKKFQSLSLLSGGERA
LTAVALIFALLKVRPAPFCILDEIDAALDDANILRYADYVKKI-IQFIIITHRKLTMEIVNLYGVTMEEK
GSKLISVELKK--

>CEP81735.1
MYLKRLELKGFKSFPTKDVLFNEGITAIVGPNGSGKSNISDAVRWVLGEQSIKSLRKLEDVVFAGTDTKY
CEVALTIDNSDKESEITIKRRAYRSGESEFFLNNKSCRLKDIKELLLDGIGKDGYSIIEQGKVDEILSNN
PVNRRKVFDEACNISKYRYKKKKQVISSSQEYEKALEASLGSYMQNIITKDENSAKTAINYLKKNNRVFL
PIIKSND-SNASDLVKVDEKYKNIIENILGRTIVISNMDEAKFRNRKVVTLDGEILNPGGSLTGGTIRTQ
ELEENMKKEFNEKFTLINENFKFVYKKLFGGGNGELRIVDKANILDSIEIVAQPGKKMKNLNLLSGGEKA
LTAISILFAILLAKPTPFCILDEIEAPLDDANIYRFGEFLKELETQFISITHRRGTMEVADIYGVTMQEK
ASKVISLKLQEKE

>WP_046316200.1
MTLKAVEISGFKSFADKALYFDQGITGIVGPNGSGKSNLAEAIRWVIGEQSAKSLRKMQDIIFAGSDQRV
ATVSLQFDNHDRADEVAIRRRLFRNGDSEFWLNNQKVRLKDISSLFIAGLGKNSLAIISQGQVEAVFNSK
PEQRRYIIEGPAGVANFKHKKRKELIQVPEQFQIALQSAAATQLQYIVTQMQADARQAIDYLRQHHRAFL
PVIQARALQGASDLIQITDGLQNINENLFGSLLVVQTLEAAAINHRRVVTLQGDLINPGGSMTGGQVKVQ
EMDHEVATRFEQMFTQVAAAFEVIFPKMFGGGKAQLVLTQPDDLLTTIEIVAQPGKKLQQLSLLSGGERA
LTVITLLFAIIKVQPVPFCVLDEVEASLDEANVTRFASYLNKYKTQFIVITHRRGTMMRTQLYGITMQES
GSTVVSIKLPLNQ

>WP_046870842.1
MKLKALQISGFKSFADKTINFEDGITGIVGPNGSGKSNIIEAIRWVMGEQSAKSLRKMPDVIFAGSQNRR
AAVTITFDNSDHDTEVSVTRKLFRNGDSQYLINQNECRLKDVLNLFIDGLGRDSFSVISQGRVESIFNSK
PEDRRTIIEEVAGVLAYKQDKQKDLLKVPEKYTKAVETVLGSQLQQLVTKKDQDARNIIQYLTQHRRVLL
PTIRAKSLNGASDLVETDQSLIVVKQYLLGNILIASDLDHAKIKTRRFVTLNGEIINPSGSMTGGVNRHN
EIDTEAATRFKTTFDQVSASFSKVFVRMFGGGKAKLELTDPEHLLTTLEIKAQPGKKFQRLSLLSGGERA
LTAITLLFSILEVKPVPFCILDEVEAAFDDANVSRFADYLRNFQTQFVVITHRKGTMVECDLYGVTMQES
GSKMASVSLEDS-

>WP_052599329.1
MRLKSLDIKGFKSFADRVINFGEDVIGIVGSNGCGKSNIVDSIRWVLGEQKTSQLRSMTSVIFNGTKSRL
AEVTLTFINDKGEQEVSIKRILYKDGSSEYQLNGVKCRLKDISNLLVDGMGSDSYAIIALGMVDDLLQDK
DNSRLKLFEQAAGISKYKTRKKKDVFYCQPEYRAAVENYLEAYLSYYVVQNFTEALQAIELLDQHQKAFF
LQFPTHK-T-ALEVLEYDAKYQALAEHLLGDVYIVDEKVNG--T--IWLTKDGKYTQRGYSIRGGSGAEA
EIESKATERFMVAFNQARTYFVEVFRSLFKDDTCDLKLMSPETPLESIEIVAKKGKRPLSINQLSGGEKT
LTATALLFSLYLLKPAPFCIFDEVDAPLDDANIAKFNNIIKDFNSQFVIVTHNKKTMEAVDMYGVTMV-K
GSRVVPVDFREET

>WP_054252107.1
MYLKSIELYGFKSFAERKIEFNENITCIVGPNGSGKSNITDAIRWVLGEQSTLTLRKMSDVIFSGTDHRM
AEVIITFDNNSRDNIVEVKRRLYKNGDSEYYINNSQCRLKDVRELFMDGIGRDGYSIIGQGRIDAILNSR
PSERRSIFEEAAGISKFKFQKRRNLISVPKEYEKAISTALGGASQNLLVNKYDQAQAIIEILRKNNRIFL
PTVKSYN-SLASNLVSYDPLYDEIIRFLLENVIVVKDLSYAKISTNKIVTLEGDVLNPGGSVSGGSNNWR
DIERTMEEKFSQSFKEINKNFNRIFNYLFEGGSSNLILVDDDNPIEAVDIEAQPGKKKQLLSAMSGGERS
LTTVALLFALLETRPAPFCLLDEVDAALDDANIKRFLSYLKNLNIQFAIVTHRKTTMAAADIYGVTMEET
GSKVISLKFNGK-

>WP_054253077.1
MYLKSIEIQGFKSFAKKKITFNESITAVVGPNGSGKSNILDAISWTLGEQRVKSLRKMSDVIFSGTDTRL
ADVTMTFDNSSRPEEVSVQRRMYRSGESEFRINKDLCRLKDIQELFMDGIGKDGYSFIGQGQIDAVLSNK
PEDRRMIFEEAAGISKFKKRKKRNLFTVDKKYELAMSLALGFALQNVVVQSDGQVKEMIEVLKKRDRVFL
PRYQGK-TPGARDFIQCDDQFQGLFQSLLGNLVFVENYDQGTLKK-KIISLKGDVFHPKGSITGGSIQKD
NLDRKMRQAFMKSFQEITGYFNDIFTQLFRGGQADISLEE-GPILEAIEIKAQPGKKLQSLSLLSGGERS
LTAVALIFALLKYRPAPFCILDEIDAALDDANIDRYVDYIQDL-TQFIMITHRKPTMEIADLYGVTMEEK
GSSIIPMQLTKGQ

>ADK25982.1
VHIKKLEVYGFKSFGKNVVHFEKGLIAVTGPNGSGKSNILDAIMFAIGENSPKALRKFQSLFHD----SL
IRVSLTFDNTDRDDSVTLTREMEGQN-SQYSLNGKKVSKTTIMELLEVLAAPNKLNIVQQGMITRISELN
SEERRKIIEDIVGLSYFDEKKAKDLIMWDKNYERAVLAAGSEWMKAFVVDDIKSMILIAAYAKERRRLII
PVVMRKD-D-LSDFVQSDYRKLP--EFLFSDTLLVRNSSSA-LR-GRTVSAEGELFEPAGGMALDFGKTE
EIVKEKEKVFMEAFQKVDSDIRITFERMTG-GAAWLEIENPADVFSSVMLLVRPNKTVRESTALSGGEKT
IAATVFLLALQSLKPSPFYLMDEVDAHLDAQNTERLSKVLLERDSQIIMVTLKDSTVAKAAIYGVYPK-E
GSQVVKYK-PAIP

>ADV27580.1
MRLSTIKLSGFKSFVDPTLHLPTNMTGVVGPNGCGKSNIIDAVRWVMGESSASRLRSLTDVIFSGSSARM
AQVELIFDNSDHANEISVKRTVSRDGQSQYYLNGTKCRRKDITDLFLGGLGPRSYSIIEQGMISQIIEAR
PEDLRVYLEEAAGISKYKERRVKERLVVEEGWENAVESALGQLIEGVLVDAPEQLVEALADLGE--RILV
D--------GLAARVRG-----LAIRRLLARLHAAEDLAQAALAPGSVITRAGERLGEGWVRVSRQGAAR
KIDRETRGRFKDTFDRVNAGVQALYPRLFGGGHAYLELTGE-DLLDTVAIMARPGKRVSSISLLSGGEKA
MTAVALVFAIFQLNPAPFCLLDEVDAPLDEANVGRLATMVKEMKVQFLFVTHNKATMEAARLSGVTMREP
GSRLVSVDLEEAR

>ADY56599.1
IFLKALHIQGFKSFADKKLEFGAGMCVIVGPNGSGKSNVADAVRWVLGEQSVKSLRKMEDVIFSGSSARM
AEVSLVFDNSAGDQEVTITRRVYRDGESQYYINRSLCRLRDIQELFLDGSGKEGFSIIGQGRIDEILNLK
SDERRLLIEEVAGISKYRMRKRFDVISVDKKYEIAIETALGGALQDIIVEKTEDAKKCIAYLKASDRAFL
PTIRGGSLGGAVELIRYDGKYSEVMESLLGRIIVAENLDCAELQGKRVVTLQGDQVNPGGSLTGGS-SRI
ELNENMTERFQEGFKSVNRGFQEVFAELFHGGSAELILDDPDNILETVKIIARPGKKAQLLSLLSGGERA
LTAIALLFAFLRVKPSPFCFLDEIEAALDEANVKRFVEYLRTLSTQFILVSHRRGTMEAADLFGITMEES
GSKLLTVEMDDNG

>EGV50635.1
MYLRKSNSPGSNHLLTRPCRCQATWWALSGPMAAAKSNVIDAVRWVMGESSAKMLRSMADVIFNGSSSRT
ATIELLFDNAEGQNQISVKRQVSRDGQSNYYLNGTRCRRRDITDLFLGGLGPRSYSIIEQGMISRLIEAR
PEQLRVYLEEAAGISKYKERRSEEQLEVESRWQRAVEIVLGFHLQAVCVENLDDLKEALAGLQQ--ALLL
Q----TP-APLLGRIRS-----WPLQNLLGGVRLAEDLDTAMMRRGSVITPEGAWLGPNWIRLTREEDER
KIDRETRTRFKETFDKVNDGIKELFPRLFGGGHAYLELTGE-DLLDTVTVMARPGKRNSSIQLLSGGEKA
LTAVAMVFAIFQLNPAPFCMLDEVDAPLDDANVGRFCQMVKAMKVQFIFITHNKITMEIANLSGVTMHEP
GSRLVTVDVEEAQ

>EKD54791.1
MQLKKIKLSGFKSFVDPTVPVPGNLVAIVGPNGCGKSNIIDAVCWVMGESSAKYLRSLTDVIFNGSSARQ
ASVELIFDNQDGSAEISIRRLINRESESSYFLNGARCRRRDIVGIFLGGLGPRSYSIIGQNMISRIIEAK
PDDMRVYLEEAAGVSKYKERRNNQHIHVQTGWEEAVEKVLGVYLQAVCVDSLSLLTEVADKFTA--NLAF
-----SG-SQLLHKIES-----WPLDGLLAGVYAAETYQEAQLKAYSVITAQGVWLGASWLRISRDENQD
KIDKETRARFKETFNKVNERFQELFPKVFGGGHASLELMGE-NLLDAITVMACPGKRNSTIHLLSGGEKA
MTAIALVFSIFHLNPAPFCLLDEVDAPLDDANIGRFCQLVKVMKTQFIFISHNKLAIEMSDLMGVTMHEP
GSRLVSVNMEEVS

>EKD92156.1
MQLKRIQLTGFKSFVDVQIPILSKMNAIVGPNGCGKSNIVDAIRWVSGEMSAKQLRSMSDVIFNGTTGRK
ASVELVFDNTDGGSEIAIRREVIRDAQSDYFINGVAARRKDLVDLFLGGLGPRSYAIIEQGMITQLIEAK
PEELRSHFEEVAGISKYRERRLKKSIQVDSGWELAVETILGDYFDAICVDHFDSLYQTLDHFEQ--QVLL
-----NT-HSILSVIHT-----VGLPEFLSHIFIAEDLNSATMAKSSVITRSGIWLGFNWIRVSNKNKTR
KIDQETRHLFRETFDKVNEKFRQLFPRIFNGGQAELELTED-NILTTITVKAQPGKKNATIHLLSGGEKT
LTAIALMFAMFQLNPAPFCVLDEVDAPLDDLNVRRFCNLVKEMEIQFLIISHNKTTIDSADLMGVTMQEP
GSRIVSVDIQEIA

>EKE01534.1
MKLKKIKMSGFKSFVDPTILLQSSLTGVVGPNGCGKSNIIDAVRWVMGEISAKQLRSMTDVIFNGSSSRQ
AAVELIFDNSDAQSEISIRREVDRNGFSDYFLNNSSCRRKDITNIFLGGLGPRSYAIIEQGMISKIIEAK
PDELRVMIEEAAGISKYKERRVKQELQVVPGWETAVETVLGAYLEAVCVDNVNNIISTVKTLTH--NLLF
I----AA-QQLSSKVNS-----LSLNNLLHGVYAAENIAEAVLSGGSIVTKDGVWLGAGWVRVAYDANQH
KIDHDTKELFKEAYDSINQKFQDLFPKIFNGGKAYLEQTTN-DLLETVMIMAQPGKRNSSIHLLSGGEKA
LTAISLIFSIFQLTPAPFCMLDEVDAPLDDINVSRFCSLVKEMTVQFIFVTHNKLTMEIAELIGVTMQEA
GSRIVTVDIESVA

>WP_002685569.1
MRLSKIKLAGFKSFVDSTIPFPSNRVCVVGPNGCGKSNVIDAVRWVMGESSAKNLRAMTDVIFNGSGGRQ
ASVELWFE---AEGELAIKRLLTRDGDSQYFINGERCRRKDITDLFLGGLGPRSYAIVEQGMISRFIEAK
PDELRVFLEEAAGISKYKERREHQKLTVATGWEQAVEMVLDNYLNALCVNELSDYANALQKPPQ--QFLV
AHA--SS-TTLRDKVTT-----LPIESFLHSIWVADDLNTASMTTTSIITPQGIWLGANWLHCRQGKDER
TIDRETRSRFKQTVDSVNATLQVTFPKLFGGGEARLELTSD-DLLKAVAIMARPGKRNSTIHLLSGGEKA
LTALSMVFAIFELNPAPFCMLDEVDAPLDDTNVGRYSELIKAMRVQIIFISHNKIAMEVANLMGVTMQEA
GSRLVSVDINEVG

>WP_003677254.1
MQLKTLEINGFKSFADKVIQFDHGITGIVGPNGSGKSNITEAIRWALGEQSAKSLRKMPDIIFAGSSERR
AEVTLTFDNSDHDDEVSVTRILYRDGTSAFYLNQKSCRLKDIVNLFMDGLGRESFSIISQGKIAAIFNSK
PEDRRGIIEEAAGVVKYKQRKRQELLTVPAKYNQALEAILGGQLQAVVVSDEAAGKRSINYLKQQHRAFL
PVMQPQNIQGAADLVKFAPEHANVMRHLLGRIVIATDLTAAKLAQRRIVTLEGDILNPGGAMTGGGRTKT
EMDQEVSQRFKATFEATAKAFATIFPQMFGGGQASLSLTDPANLLTTIEITAQPGKKLQQLSLLSGGERA
LTAITLLFAIIHVRPVPLCILDEVEAALDEANVERFGRFLQRYQTQFVVITHRKGTMMAMDLFGVAMQES
GSHMVSVALEDKT

>WP_003778990.1
LQLKRLKIKGFKSFADPTIEFDQGVTAVVGPNGSGKSNVIEAIRWVMGEQSAKSLRRMDDIIFSGTDQRI
AQVTLTLDNSTGDQEVSISRRLNRNGQSDYQINQQDCRLKDIVDLFLDGLGKESFSIISQGEVESIFKAK
PEDRRAIFEEAAGVFKYKVQKKQDLITIPNQYLTAIDTSLGSSSQFIVVEDEASGRAAIDYLKQNKRAFL
PTIKGRQATGASDLVTYDQKLTQIVHNLLGTTLLAQDLKSAQIKHRRVVSLDGNMMNAGGSMTGGGNRSK
EMDQEVKSRFKAMFDQIKDRFAQVFPQLFGGGRAELRLTDPDDLLNTVDIIAQPGKSLSSLSLLSGGERA
LTAISLLFAIIQVSPVPFCILDEAEAALDESNVNRFGRYLQEFDTQFIVITHRRGTMEEADLYGITMQEK
GSKLISVRLSDDQ

>WP_003782341.1
MRLTQIKLTGFKSFTDPTIHVPGQLVAVIGPNGCGKSNVIDAVRWVLGEASAKQLRSMQDVIFNGAATRR
ASVELVFDNSDHQAEVSIKRQLTRQGESSYFINNQPVRRRDITDLFLGGVGARGYAVIEQGMISRIIEAR
PEELRAYIEEAAGVSKYKERRDAQNVQAPEEWQHALSVVLAQRLHARALPNDASAD-------------L
P-AAWDTASQLIHQIRSSDTFQAALHYWLDGVLCAPDLAYAA-NQQVWLTPEGHCVDKVGAVLDAHQSQA
QIDHETKTRFQATFDAVNDKVKTFFPTLFGGGEAGLHLTDD-DLLSAVSIMAQPGKRNSSIHLLSGGEKA
LTAMSLVFALFSLNPAPFCLLDEVDAPLDDANTSRFCKLVKQMQTQFLYISHNRLTMEMAELIGVTMQEK
GSRIVAVDIQQLQ

>WP_004262373.1
MYLKTVEMVGFKSFADKTIEFDNGFTAIVGPNGSGKSNITEAIKWVLGEQSAKSLRKMSDVIFAGAEDRY
AQVTLTFDNSDREDEVAVSRRYTAAGDSEYMINRRPCRLRDITELMMDGIGRDSFSIISQGKVEQIFTQK
PEDRRGIFEEAAGVMKYKSRKKDQLLRVPDTYTGAVETALAGAMQNIVTENGQVASQLIGELKRQRRAFL
PVIKGRNISGMVDLVDFDNQYQQIMANLMGNVIVADNLDNAAIKYRRIVTLESDVINAGGSMTGGATKRS
EMDEEVAERFEQAFIAIRDAFEDIFPKLFGGGRASLKLTRPDNLLESIDIEAQPGKRLQHLSLLSGGEKA
LTAIALLFAILDVKTVPFSILDEVEAALDEANVARYGRFLREFKTQFIVITHRKGTMESANLYGVTMQDS
GSKLAAVRLEEDE

>WP_004824596.1
MYLKAVYIEGFKSFAKKKIEFNKDITAIVGPNGSGKSNITDAIMWVLGESSAKNLRKMEDIIFSGTDNML
AQVTIVFDNSDKDTEVSVTRKMYRSLESEFLINNVKCRLKDIKELFMDGIGKDGYSLIGQGRIDSILSNK
AEDRRSIFEEAAGISKYKFKKKNDNIYFEKKYQKAISVALGGSLQNIIVEKLTDVSPMIELLQKKKRIFM
PNIKNNNSKGAINLISFQDKFYNIYSNLLGKIIVCDNFTNAKLKNKRIVTLDGDIFNTTGSITGGYVNKR
DLDKEMKEIFKKSFAEISKNFNEIFKILFDGGKAEIELTG--EILDGIEIKAMPGKRLQSLSLLSGGEKA
LTAVALLFALLKVRPAPFCILDEIDAALDDANIKKYCDYLKTL-IQFIMITHRKLTMEIAGMYGVTMEEK
GSKLYSVKLQ---

>WP_005430688.1
MHLRQIKIAGFKSFADPVIELRDPLIAIVGPNGCGKSNIIDAVRWVLGEGRIGELRSMSELIFAGSTGRR
ASVELVLDNADHQEELSVRRVVTKEGVSAYYINHQQVRRRDVQEIFMGGLGARSYAIISQGMIASFIRAK
PEELRVYLEEAAGVSLYKERRTQHEINIDDVWTTALEAVLEHRARAFLLRDLRSAAASAKARPP--RLFA
PTAA----YAVIQ----NPAAAAAADVWTAGVGLASSLETAAAAPGALVTPQGDLVNAASVTFWAAEDPR
RIDAETRARMRETFDKVNEKFNDTFRGLFGGGRAALRMEGD-EILSAVEVSAQPGKRNQTVRLLSGGEQA
LTATALVFAMFKLNPAPFCLLDEVDAPLDEANQGRLARLCTEMDTQFLIITHHRVTMEYAKLIGVTMKEP
GSRVVSVDIAEVG

>WP_013778264.1
MYLKRIELHGFKSFADRILEFQPGINAIVGPNGSGKSNIIDAIRWVLGEQSVKTLRKLEDVIFAGSNKKM
AEVAITIDNFDNDSEIYLVRRTFRSGESEFYLNRTPCRLKDIQEILIDGVGKDGYSIISQGQIDEMLTCK
AEERRTIFEETAGIVKYRIRKKLDVISVKQQYEVAIETALGAAMQNIICENEENAKKAIEYLKKHDRVFL
PAVKPRELSDAINFVKFDNKYYPVVAFLLGRVLVSNTLDDAYIRNSKIVTIQGELLNPGGSITGGSQKRK
EITYTMEDMLLVSIEKVNKEFNKVFFELFEGGSAQLIIEGEGSILECVEVSAQPGKKLQSISLLSGGERT
LTAIALLFAILNTKATPFCVLDEIEAALDDANIVRFTRYLKKVHTQFIIITHRKPTMEIADLYGISMEDD
ASKVLAVKME---

>WP_015922688.1
VRLLRLALLGFKSFADPELVFDRGITAIVGPNGSGKSNLAEAIAWVLGEQAGSAVRRADDVIFAGGPDRM
AEVTLTLEQDGDPREVSVTRRVFRDGETQYLINGSRARLRDVLRIAAI---RADWIITRQGSVDDVLEQR
PAERRHYLEHAAGLSALRLRQRATLLHVPAELETAIEAALGGHLSDIVVEQWSDAEAAIAFLKATKRAFH
PTIRSLR-RGAADLIEAPPALVPIVESLLGRVLVADDLATVRLPPGVIVTREGELARPTGSVTGGATRRA
DLDREVERGLVRSLRALDRAFADTFAELFGGGRARLVARNGAGSIE-VDLVVQAGKRVRSVQQLSGGERA
LTAIALRFALLELDPLPFCVLDEVDAALDEANVARFRGVLERLRTQFLVITHNRVTIEAAGLYGVTMGED
GSRVVSLRLADAC

>WP_022796383.1
MQLEKITLNGFKSFANKVIQLDSGVTAIVGPNGSGKSNLSEAIKWVLGEQSAKSLRKMEDLIFSGSDSKF
CEVSLQFNNEDHDNEVIITRRYHRNGDSEYLINKKPSRLKDITLLLMDGFSKGAFSMISQGKVEEIFNNK
PEERRSIIEEAAGVLTYKMQKKKEVISVPEKFEEAITVLLGGSAQNVIVRDEQSADAAITYLKKEKRAFM
PTMKKRSCSGAIDLVSYDELVEPAISNVLGGYIVVDHLKTAELQHHRIVTLNGDLLYPGGSLTGGQKRSK
TMDQEVIKRFKKTFESVNQHFEETFPQLFGGGQARLELTDPKDLLTTIEIVAQPGKKLQSLSLLSGGERA
LTAIALLFAILQTKPVPFCLLDEVEAALDDANVDRYGRYLKTFQTQFMVITHRKGTMEQADLYGVTMQES
GSKMASVKLAEDD

>WP_024625613.1
MQLKSLEISGFKSFADKKIDFQAGMTGIVGPNGSGKSNIIEAIRWVLGEQAVKSLRKMSDVIFAGSAHRM
AKVTITFDNSDHDAEVSITRKLFRNGDSEYLINNQACRLKDITNLMVDGLGKDSFSVISQGRVEAVFNAK
PEDRRSIIEDVAGVLKYKKDKRQELLTVPADYTKAIEVALGGQLQNIVCDTQASAKAGVNFLKQNHRAFL
PRIQSRALQGASELVNCDQQFVGIKRYLLGTTVVVDTLDHAAIRRRKLVTVGGETIAASGAITGGATRHA
DLDTTVASRFKTAFDQVAEQFSGIFSQMFGGGQAQLILTDPEHLLTSVDIMAQPGKKFQRLSLLSGGERA
LTAITLLFAILAVRPVPFSILDEAEAALDDANVDRFSQYLHDFGTQFVIITHRKGTMMHANLYGVTMEES
GSKMVSVSLDDKA

>WP_025898182.1
MKFSQLRLSGFKSFVEPELLIKDGLTGIVGPNGCGKSNLVEALRWVMGETSAKNMRAMDDVIFAGTTSRM
AEVTLGLDNSDRDTELDITRRIRREAGSDYRINGKVMRARDVQLLFADATGAHSTAIVSQGRVGSLINAK
PKDRRHLLEEAAGISGLHSRR--EELKVQKGYEAALGAALGDELNAPC-PDAPTYWSNI-----------
----TTGF-T-NQFVSGVKALELR----LSQVAIIDA-SDANIKKQRAVTKEGALFRWDGYCQKADIKSA
SLNKEGRERLLEAFKKVDSHFQELFKQVFGGGYAHLKLTESEDPLAALEIMASPGKRLQLMSLLSGGEQA
LTAVALLFAVFLTNPAPICVLDEVDAPLDDVNVERLCNLLDRLDTRFLVVTHHPITMARMDLFGVTMAER
GSQLVSVDLTRQL

>WP_026381506.1
MKITRLRLAGFKSFVDQDVTIEPGLSAIVGPNGCGKSNLVEALRFVMGETSHKAMRGMEDVIFAGSANRT
AEVSLIVENPSGEGEVEISRRIERDHGSLYRINGREVRARDVQLLFADATGARSSALVRQGQIGELIAAK
PKDRRSILEDAAGISGLHSRR-PENVKVEPGFEAALAAALGEDLDAST-AEAPIAWKER-----------
----GKRL-G-ADVVTGAACLAPR----LAQIGVVDD-DKGALGAQRLVSQNGALWRWDGLIIKGGTKTG
SLNREGRERLLAAFTEVDRHFRELFQTLFGGGAAELMLTESDDPLEALEVMARPGKKPQIMTLLSGGEQA
LTAMALIFAVFLTNPSPVCVLDEVDAPLDDANVERFCNLLDDMKTRFLVVTHNPITMARMDLFGVTMAER
GSQLVSVDLETER

>WP_026867578.1
VFLKRIEAQGFKSFADKNIKFDSGVTAVVGPNGSGKSNITDAIRWVLGEQSARVMRKMEDVIFDGTENRS
ASVSLILDNSKKDAEVVISRKLYRNGDSEYFINKEKVKLKNITELFMDGLGKNAYNIISQGQVDEILNAK
PLERRKIIEEAAGVMKYKSRKRKELISANPEYMTALDTALGQASQNIVMDVEYNARTAIQFLKQKKFAFL
PTIKERSLSVLSEVTDIDRAYRKVILHLLNTTIVVKNLEDARIRNRRIITLDGDIIMPGGAMSGGSKNRA
EMDEEVSVRFKDTFIQVNVYFQDVFSEMFGGGRAELRLQEPDNYLDSIEIFAEPGKKLSSLSLLSGGERA
LTAISLLFSVLKVKVSPFIILDEVEAALDEANVIRYARYLKKLDTQFIVITHRKGTMEESDLFGVTMQEK
GTKLISVDLKNVD

>WP_028119202.1
MYLTRIEMTGFKSFADKVIEFDRGMTAVVGPNGSGKSNLSEAIRWVLGEQSAKSLRRMEDVIFNGTQARR
AKVTLVFNNEDRDSEIALSRSYNRNGDSRYSINNETVRLKDIVDLLLDGLGKDSFSIISQGQVEQIFLNK
PEERRTIFEEAAGVQKYQYRKRKDLIKVPPKFQQAIDIALGASQQHIVVQDDRAARQAVHFLKENRRAFL
PNIKPRNAGGASQLIEFNKIDQAIIDNLLGTTVVVDNLVHGEMKQRRIVTLDGDLLNPGGSVTGGKNKNQ
EMDQEVISRFSKTFHAINDQFKLSFQRLFAGGSAYLELTDPKDYLTTVDIIAQPGKRKQKLALLSGGERA
LTAIALLFAILEVKPVPFVVLDEVEAALDDANVYRYGEYIQNFQTQFIVITHRKGTMEHADLYGVTMEQS
GSKLASVRLSESK

>WP_028124682.1
MHLSRVEMTGFKSFADKVIEFDQGMTAVVGPNGSGKSNLSEAIRWVLGEQSAKSLRKMEDVIFNGTQDRI
AKVTLVLNNEDHDSEIAIARSYNRNGDSSYTINNETVRLKDIVDLLLDGLGKNSFSIISQGQVEQIFLNK
PEERRTIFEEAAGVQKYQYRKRQDLIQVEASYQIAIDTALGAGLQNIVVTNDQAAGQAVAYLKKQKRAFL
PNIRSRAARGASQLVKTDDQYRAIIESQLGTTVVVDTLANANLRNKRIVTLEGEMIQAGGAVTGGRNKND
EMDQEVIKRFGQTFKVINEQFQLTFRRLFSGGQAQLELTQPDNLLTTVDIIAQPGKKKQHLALLSGGERA
LTAIALLFAILEVKPVPFVILDEVEAALDDANVFRYGEYIQSFQTQFIVITHRKGTMESADLYGVTMEQS
GSKLASVKLTEIE

>WP_028386076.1
MRLQQIKLTGFKSFVDTVIPFPGQLVGVLGPNGCGKSNVIDAVRWVLGESSAKNLRSMADVIFNGSTNRQ
ASVELVFDNSGAAREISVRRVVTRDGESGYFLNGTRCRRRDITDLFLGGAGARGYSIIGQGTVSKIVEAR
PEELRAYLEEAAGVSRYRDRR--SILQLEDAWQTACEHVFADALHAYVVQDSEDT-ALLEV-RD--R--T
PSL----LKG-A--V---P---C-LHA---EYIYTDSLEEARMPFHSVITPDGA-LG-NGI--GR-ARTA
KLDAETKVRFQETFDAVNTAFQALFPRLFGGGRATLSLTCD-NLLEAVMVLAQPGKRNSTIHLLSGGEKA
MTAVALIFAIFQLNPSPFCMLDEVDAPLDDVNVGRFCDLVREMFVQFLFITHNRVTMELAELIGVTMREP
GSRVVAVDVEQLT

>WP_029091962.1
MQLKRLEMHGFKSFADKAIDFVPGITAVVGPNGSGKSNVTEAIRWVLGEQSAKALRKMSDVIFSGSDSRI
AEVTLVFDNEDGDTEVSVTRRVYRNGDSEFEINQQACRLKDIVELFMDGLGRESFSIVSQGKIDSILNSK
PTERRSIFEEAAGVLKYKSRKKKEQVTIPSRFDTAIDIALGASTQHIIVEDEQTARAGIGYLKSNRRAFL
PTIKPRPLQGGADLVTIEPRFQGILGNLLGQVIIADTLVSAQLKNRRIVTLEGDVVNPGGSMTGGAMKQS
EMDEEVSRRFYATFMQIKDQFEKIFPKMFGGGQAALVLTDPEDLLNTVDIVAQPGKKLQNLMLLSGGERA
LTAITLLFAIIETRPVPFCILDEVEAALDEANVLRFGSYMQAFEMQFIVITHRKGTMEAANLYGVTMQES
GSKLVSVRLEENV

>WP_036728614.1
MYLKTLYIQGFKSFAQKKIEFNNKITGIVGPNGSGKSNISDAMMWVLGETSIKSLRKMEDVIFSGTDEKF
AEVTIVFDNSDKETEVSVTRRMYRSLESEFLINNVKCRLKDIKELFMDGIGKDGYSLIGQGKIESILSNK
PEQRRSVFEEAAGISKFKMRKKNENLRVDSKYEKAISVALGGNLQNIIVKSDSDAKEMIEFLNREKRVFL
PSMTYKDDNGADELIEFDCKYKSIFKNLLGKIIISKDFDTARIKNTRVVTLDGDSLNIGGSITGGSILKK
ELDKEMKEKFRETFSKVSKYFEEIFKILFNGGKAQIEIDG-DDELYSIEIKAQPGKRFQSLSLLSGGERA
LTAVALLFALLKVKTAPFCILDEIDAALDDANVKRYVDYLIKI-IQFIIITHRKLTMEIANLYGVTMEEK
GSKIISVELKN--

>WP_038354227.1
MYLKKLALAGFKSFAEPELEFSKGVSAIVGPNGSGKSNITDAIRWVLGEQSTKSLRKMEDVIFSGTEKKY
AEVTLTLDNTSGNDEIVITRRLFRSGESEYRMNQKNCKLKDIHELFMDGLGKNGYSLISQGGIENIIGAS
PQELRGIVEEAVGIVNYKTKKRNELLSIPDRFTMAVDVALGGKSQNIVVEDVTTANQCINILKKQRRAFL
PNLRYGELRGASELVEYGPRFKRVIESLLGRIVVAADFNAGAIKFKTVVTLEGEIFYPGGAIVGGYTKSD
SLYESMERQFAKQFAELQKKFTRIFGILFEGGKAHIEYTDPENVLESIELVAQPGKNLRHISLLSGGEKS
MIAIALLFSFLELNPSPFCVIDEIDAALDDHNIYRFTSYLEHIDNQFIIITHRKSTLEACDIYGVSMAKN
GSKLVAVRLSDIE

>WP_040197501.1
MHLKSLEIQGFKSFPDKKLYFGEGLTAIVGPNGSGKSNISDAMRWVLGEQSTKTLRRMEDIIFGGTQNRF
AQVSITLDNTRRDDEVTVTRKLYRSGESEYKINSLNVRLKDIYELFMDGLGRDGYSIIGQGKISEIITAK
PIQRREIFEEAAGISKFRYRKKKQLMEVEERYTLAIETAVGGAMQNIVVEDENAAKAGIRTLKENRRAFL
PSVRGQ-LSGASDLVRHDKRYEGVYRSILGRVAIVDNIENAAIKQRKITTLDGQVVNLGGSFTGGSAARS
ELTVKMREIFLESFKKIDDNFRRIFTELFGGGKASLQLTEGEDVLQSVEIFVQPGKIIKNLSALSGGEQS
FVAIAIYFSILKVHPSPFCILDEIEAALDDVNVNKYAEFLHTMDTQFITITHRRGTMEAADLYGVTMQED
GSKILQLNVSEES

>WP_046920906.1
MRIKSLTLSGFKSFADKTIEFQDGLTGVVGPNGSGKSNIIEGLRWVLGEQSAKNLRKMPDVIFAGSQTRR
CMVQAVFDNTDHQDDVTITRKIYRNGDSEYLINGKQARLRDIVDLFTDGVGRESFSIISQGSVEEIFNSK
PQDRRMLIEEAAGIVKYKKEKKHEVFEVPKKLAKAVETALGASLQNIVVHDVSDAKAAIRYLTQNKRAFL
PTVKQRSVNGGCDLIACDDDDLPVLRHLLGAVIFAENLDSAEIKNSKVVSLAGDVVNAGGSMSGGENKRE
EMDEEVKRRFKVTFNKVSSAFTEIFPEVFGGGHAELSLTDPQNLLETIEIMAAPGKKYRQLSLLSGGERS
LTAIVLLFAILKVKPVPFAILDEAEAALDDANVARYSKYLRKFQTQFIVITHRKGTMMQADLYGVTMQES
GSKMVSVSLDDD-

>WP_047133632.1
MYLSRLEIFGFKSFAHKELKFNGGITVIVGPNGCGKTNIVDAIRWVLGEQRASILRKMEDVIFNGTRNRM
AEVSITIENTKGEAEVTITRRIFRSGESEYFLNKVPCRLKDIIDLFADGMGANAYSVIELKMIESLLSEK
AEERRKLFEEAAGITKYKQRKQQDVIEVEPEFSLAIESALGESAGYLIVDTVEEAEKAIDVLKSQNKVFI
CKIREN-LRGANEIVSCERKFKKVIDLLLDEFIVVKDRSSAEAKGSKCVTLEGEIFTDEGLIKGGSTNGE
EINTTAERKFLETFEKIRENFKKTFETLFPESEADLRLDGRIDPLESIEIMAKKGKRLQSIDLLSAGEKT
LTAIALLFAIYLVKPSPFCVLDEVDAPLDDANIDRFINLLKVFDTQFIIVTHNKKTMEAADYYGVTMEEE
GSKIVSVRFK--Q

>WP_047762417.1
VQFNKLRLSGFKSFVDQELLISSGMTGIVGPNGCGKSNLVEALRWVMGETSAKRMREMDDVIFAGSATRI
AEVSLLLDNRDREDDIEVVRRISRGSGSNYKVNGKDVRARDVQLLFADASGSQSTALVSQGRIGEIINAK
PTSRRGLLEEAAGITGLHSRR--DELSVITGYEKALGAALGEDLNAGS-EEAVAHWHDI-----------
----PMDL-G-LNFVQSPDRLHAR----LSQIGLVETRSIDELNAQRLVSKEGTLWRWDGLTVRDDAPSA
NLNKEGRERLLKAFDRVNAHFSDLFVRLFGGGRAHLTLTEAEDPLHALEIMASPGKRLQVMSLLSGGEQA
LTALSLLFAVFLTNPAPICVLDEVDAPLDDANVDRFCKLVEELSTRFLIISHHRMTMARVRLFGVTMSER
GSQLVSVNLEADD

>WP_050895140.1
MKLKSLEISGFKSFADKMIELMPGMTGIIGPNGSGKSNIIEAIQWVMGEQSAKDLRKMSDVIFGGTDKRR
AEVSITFDNSDHDNEIRITRKLYRSGESSYLINGVESRLRDIHELFMDGLGRESFSIISQGRVESIFNAK
PEDRRGIIEEVAGVYKYKQNKRQELMTVPSRYALAIETVLGGVLQQVVVDNTSTAKQVISYLTKNRRVIL
PTIKSRSVHGAADLIDMPEEMSAIKANILGTTVLAENLNQAEIKHRRVVSLSGQVVNAGGSMTGGATQKD
EMDKEVQVRFKKTFDAVAAHFSDIYAKMFGGGRAEISLTDPAHLLTTIDITAQPGKKFQQMSLLSGGEKA
LTAITLLFAILHVRPVPFVVLDEAEAALDEANVARFARYLREFDTQFIVITHRKGTMVNANLYGVTMQEA
GSKMVSVDLDREE

>WP_051287570.1
MFLKRLELAGFKSFADLNIEFEDGVTAVVGPNGSGKSNISDAVRWVLGEQSARNLRRMEDVIFGGSQHRL
AEISLVMNNESGDTEVVITRRIHRSGDSEYLMNRQPCRLRDIHDLFLDGLGRESFSIIGQGRVEEILSSK
AEDRRAVFEEAAGVRRYKQRKKQELIDVEEKYRTMVETALGGAQQHVVTENEASAGRAIELLRRRKRAFL
PVVQPRRAASMNELVDADDAYTRVLQHALGNVIAAADLEGAELRQRRIVTLEGDVISPGGAMSGGSVQQE
EMDEEMTSRFRETFNGIQSHFQEVFADLFGGGQASLTLTNPEDLLTTVDIAAQPGKKLQHLALLSGGERA
LTAIALLFSILKTRPVPFCVLDEVEAALDEANVNRFASFLKDFSTQFVVVTHRKGTMEQSDLYGVTMQES
GSSLVSVKLEEEA

>KPK36171.1
MRIERIELIGFKSFAEKVFKFHPGSTAIVGPNGCGKSNIVDAFKWVLGEQSAKSLRNMADVIFAGSSTKM
AEVTMVLSDSDNETKISVTRRLFRSGESQYLMNKVPCRLKDIKNTFLDGLELKAYSILEQGRMDNILNSK
PQDRRFLIEEVAGVMKYKVRKK-DILETPQEYETAIEAILGDKLGAAIVEDRDEIIRAIRHIKEKKRSFI
TPGNRVE-K-AAEFITIKEGFGNVASSMLQDVILVKNLDAA-LE-HRFVTLDGEVLEPNGMFAGSQG--N
KINRTTQKRLSDAFEALNEKFKEVFTILFGNGRAELRLTEGS-ILDAIDIVAQPGKRLQNLMLLSGGEKA
LTALSLLFAGFMIKPTPLCLLDEVDAPLDESNTERFIKLLSELEIQFITITHNRRTMEAADIYGITMEEP
GSKVVSMHLAEEP

>ADD09188.1
MYLKAIELENFKSFGRKRLEFKEGFTAISGPNGSGKSNITDAILFVLGPKSSKKIRRLTDLIYNGGKNGY
CRVSLIFDNRDRDDEVKLTRYIKRANNSYFYINDEQARLQDFNSILIHKIEADGYNFVQQGDVTRIVEMT
PVERRTILDDIAGITKFDNEIMAELGNVDDKYALAIEVAAGNRMMSIVCEDDESAAKAIEFLKRHKRAFL
PKMLRGRARHAMDLIKFDPKFEAAFWYVFGDTVIVDTLDNAKLG-GRLVTLDGQLIEASGAMVGGSVERR
ELNGKKKDGLMKVYNAINENFKKIYKEISNGGEAEILLENPENPFKGLIIKVKVGKKFVRLESLSGGEKS
LTALAFIFAIQQYDPSPFYVLDEVDMFLDGMNAEMVGRIIKRNTAQFIVISLRKATLKFADVIGVTQQGD
GSRVFSQNIPG--

>WP_003690516.1
MKLKSLIINGFKSFADKQIDFQDGMTAIVGPNGSGKSNVIEAIRWVLGEQSAKNLRKMPDVIFAGTDTRR
AEVEIIFDNKDHDDEIAIARRIYRNGDSEFLLNGKQVRLKDITGLMLDGLGRESFSIISQGRVESIFNSK
PEERRVIIEEVAGVLKYKKEKKQELLDVPSNIAYAIEIALGSQTQNVVVENEQAAKAGINYLVKNRRVFL
PTVRQRSLKGGNQLVKCAKDDQPILNYLLGTTVIVEDIDIADVRDSRVVSLAGDVVNPGGAMTGGANKQQ
EMDNEVKIRFGKTFKAVADAFTEVFPQMFGGGKASLKLTDSSDLLTTIEIMAQPGKKLQKLSLLSGGEKA
LTALTLLFAILKVKPVPFAILDEAEAALDDANVDRYSSYLQNFQTQFIIITHRKGTMSRADLYGVTMQES
GSRTVSVSLENLE

>WP_005398297.1
MKLKHIELYGFKSFADKKLQFDKDISAVVGPNGSGKSNIADAIKWVLGEQSAKSLRSMQDVIFSGSDSKM
AQVSIVLDNSDKADEVNVTRRVFRTGDSEYLINKSPVRLKEIRELLLDGIGKDGYSMIGQGRIDEILSGR
NEDRREIFEEATGVSKNKYKKQKELIEIDEKYKQALDLALGSSLQNIVINNEIDGKYLINFIKNKNRIFL
PKIHGS-NNKLNNLVKNDPKLDGIIDHFLSRTILVENIEDAVVNK-RVITLDGEIINSWGSMVGGNTFKK
SIEKDIIEKFSSSFDMINSRFNEIFTILFNGGEAQLKLDS-DDILTAIEISARPGKKLKNLALLSGGERA
LTAVALLFAIFEINPAPFCVLDEIDAALDEANIKRYITYLKTLHTQFIIITHRKPTMEMAELYGVTMEEQ
GSKVITLDIQN--

>WP_005435890.1
MRLRQIKLAGFKSFADPLIELEHPVVGIVGPNGCGKSNIIDAVRWVLGEARVSELRSMRELIFAGSTTRR
ASVELILTNDDGEGEISVKRVVTAEGQSAYYINHQQVRRRDVQEIFLGGLGPRSYAIISQGMISNFIRAK
PEEMRVYLEEAAGVSLYRERRAAEALSADPEWVTAVEAVVGSRLGARFLSRLGMAQES--RRPP--AIFV
RTQG----ADITSHVRCSDATAALADA-AANVYCVKSLSEGALAPGTLVTPKGDRLTSRSLVVWTASDPR
KIDAETRGRLRETFEEVNGHFAETFSELFGGGVASLVMSGD-DVLNAVEVKAQPGKKNAGVKQLSGGEQA
LAATALVFAIFRLNPAPFCLLDEVDAPLDEANQARLAGLCRRMETQFLMITHHRVTMEFAGLVGVTMKEP
GSRVVSVDIENVR

>WP_010901200.1
SYIERIEAHNFKSFRRKVINFTKGLNVISGPNGSGKSNIGDMLLFVLGTKSIHAVRRLSDLVSKG----E
CSVSVTFRSD--DRSLVIERRLVIE-DSYYYVNGVRSRLSEIDETLASGINFGTYSFVLQGDINDFISYS
GQERRKLIERISGVDQFDSEIRMDLISYGEKYVKAVESAGGGRLNAVVVKDDAVAKECIQILKDRKPMFL
PKMRDPQIKGLMDFVDFEDQYRSAVYYAIRDTILVQDIDAGRLG-IRLVTLDGDIFDPGGSITGGYRNYA
MLNEKKREVFVKTFTDISEKMNYVYGIIN-GGTAKLIMIG-SDPLTSVEVSVTKDKATVKIQALSGGEKS
VAALSFITAVQILMPSSIYFLDEVDMYLDAYNAENMIKMISQNEAQTIVISLKSLVFSYASAIGVTSV-N
GSFVFNGHFD---

>WP_013657311.1
MYLDKIEIHGFKSFGDAKLNIPKGITGVIGPNGSGKSNVADAIRWVLGEQSAKSLRKMEDIIFAGTEKRY
AEVALTIKNPDEATEIVIKRRVYRSGESEYFINGSSCRLKDVQELFMDGIGKDGYSIIGQGQIDRVLSSK
PEERRTLFEEAAGIYKYKVRRKNELMEVPKDYEIAIVTALGGSIQNLVADKEDDAKNMIQVMKQRGRVFL
PTIKAFQLEGGSELISYDKKYENVISSLLGRILIVNDMKNARIKHKKIVTLEGEVFNSGGSLSGGSMKNN
ELMEQMKDIFITQFAIIAENFTHVFKELFGGGEAYLKLLDEENILESIEIIAKPGKKLQNMTLLSGGERT
LTAISLIFGILKLKPSPFCVLDEIEAALDDANVLRFANYLESLETQFIVITHRKGTMERAHLYGVTMQER
GSTILSIQLEDSE

>WP_014094583.1
MILKSIEIRGFKSFADSELIFKHGITSVVGPNGSGKSNISDAIRWCLGEQSVKNLRKMEDVIFSGTQYRL
AQVSLIIDNSRNDSTVIISRKLYRSGESEYLINNKPCKLKDINRLFFDGIGKEGYSLIGQGKIEAILNGN
SNDRRSIIEEAIGITKYKFKRKNNVLDTEERYAYAIETVIGGHISDIIIEEYSFVKDLINHLKENNRVFH
PSVNKYKVSGAINLVKYDSKFNNIISNILGNTIICDNIDNANIKNSRIVTLDSQIINSGGSITGGSIYSE
SITSEMRNIFNENFKLINENFNSTFKELFKGGSAQLVLG-DGDELESIEIIVQPGKKLQNINLLSGGEKG
LSAISLLFAILRLKPVPFCVLDEIEAALDDNNVIKFSTFLKQYNVQFIVITHRKPTMEASDIYGVTMEEK
GSKVVSINLANNT

>WP_014798459.1
MQLLRLEIKGFKSFGDKTIRFDEGITGVVGPNGCGKSNIIDAMRWVLGEHRTRHLRKMSNIIFNGTAKRA
AEVSLYFDNNRKEKEVCITRRYTRSGSSEYFLNGTACRRKDITNLLMNGATSNSYAIIELKMVDDILTDR
EDARKVMFEEAAGVAQFKQRKKNDIFTAQGEYKDALFSILEPYLNFYVVQTEDEARKAISLLTENEKAFF
VKLESI--P-ALAVIQFDENYKKLAYSLFHNVYFSENDNGF-----TIALKNGQFVARN----GGNTGKA
ELDEAAKTAFLDAFYQIRENFIRVFRSLFEEDNCDLVLSNPEDPLSSIEVIAQKGKRPLTIKQLSGGEKT
LTAVALLFALYLLRPAPFCIFDEVDAPLDDANIDKFNRIIKKFEVQFIIVTHNKRTMVSTDVYGVTMPEI
GSKVLPVDLKGLV

>ERJ84227.1
MKLKSIEIYGFKSFAEPQLNFNQPVSIIVGPNGSGKSNISDAVWWVLGEQSAKNLRTMQDIIFAGTEKKY
ARVTITFDNETGEKEISITRKLFRNGESEYYINKSQVRLKDIRELFMDGIGKEGYSLIGQGKIDEIISGN
SDVRREIFEEASGVTKYKYKLQQDLIHTDIKYQRAIDAALGSAVQNIIVKDEDAAKTIIDYLKKNKRMFL
PKIKGK-WLV--SVVQFDNQIKEIVESFLGRTILVGNMDLARLNKNRFITLDGEVFNPIGSIIGGYSKST
DLENRIIFQFEKETSQIKLRFQEVFHSLFGGGQAELVIEEV-CSLKPIEIKAQPGKNLQNLSLLSGGEKT
LTAIALLFAIFSIRPTPFCILDEIDASLDETNIGRYVDYLTEFEIQFIVITHRKRTMEMADLYGVTMDDD
GSKVLSLELSEEN

>WP_027826114.1
MKLKSLTISGFKSFADKKIDFFEGITGIVGPNGSGKSNIIEALQWVLGEQSAKNLRKMNDVIFAGSQTRR
AEVELVLDNSDRADEVAITRRIYRNGDSEYLINHNRVRLRDISDLFIDGLGKESFSIISQGKVEAIFNSK
PLDRRMYIEEVAGVLKYKKEKRRETIEVSQQYLTAISTALGSQAQNIIVTDEQAAQRGINYLRSKRRAFL
PTVQPYSIQGASELVGYPKQDANIIQRLLGTTIIATTMEAAAIQHSKIVTLAGDVISTGGSFTGGAYRKA
EMDDEVTTRFADAFAAVQAKFTAIFPQIFGGGRAELILTDPEDMLHTIDIMAQPGKKFRQLSLLSGGERA
LVAITLLFAILQVKPVPFTILDEAEAALDDANIERYSRYLQKLDTQFIVITHRKGTMLQANLYGVTMQES
GSQVVSLALGSIP

>WP_028273049.1
MQLKKIEIQGFKSFADKTIEFNEGITAIVGPNGSGKSNIIEAIRWVMGEQSARNLRKMPDVIFSGSDNRI
AEVTLTLNNQDQEEEVAITRRLHRNGTSEYFINKQPCRLKDIVDLFMDGLGRESFSIISQGQVEAVFNSK
PEDRRAIFEEAAGVLKYKNRKRKELMEVPKQFQTALDTALGTSSQFVVVDDEEAGRKAIEFLKKNKRAFL
PTLRPRPVSGASDLITFDKKVSGVMGNLLGNTLVAEDLPSANIKNRRIVSLDGDVMNAGGSMTGGARKKN
DMDQEVSRRFKETFDLIKERFSVVFPKMFGGGKAELILTDPDDLLHSVDIVAQPGKKLQHLSLLSGGERA
LTAISLLFSIIQVRPIPFCILDEAEAALDEANVIRFGRYLHTFDIQFIVITHRKGTMEEADLYGVTMQER
GSHLVSVRLTDEE

>WP_028307375.1
MYLQRIEIHGFKSFVNKSIKLDKGITVIVGPNGSGKSNVVDSLRWVLGETSVKSLRKLEDVIFSGTKNRM
AEVTIVLDNSSGDNEITVTRKVFRDGESQFLINKNHCRLKDVQSLFMDGIGKNAFAIIGQGKVEHIISSS
PEERRPLFEEVAGITKYKHRKKLDIIYVPNELVLPIEVAIGSQLQNLITASNKDAERAIAYLKANKKVFL
PTIQYKDHNGGYELIKSDNKYAAIIKHLLGRVLIVESLNKGVFKNSKIVSLDGQVVMPGGSITGGYIKAK
EIDSIIEERFSQTFAKVSQEFSSIFKYLFDGGSASIYVTNEEDLLNTVDIEAQPGKKLQNITLLSGGEKA
LTAIALLFAFLKVKPSPFCVLDEIETSLDEANEQRFSQFLRELSTQFLIVSHRQNTMLAADLYGITTEEP
GSKVVSVKLSDLA

>WP_028446754.1
MRLTHVRLAGFKSFVDPAIPVPGQLVAVCGPNGCGKSNVIDAVRWVLGESSAKQLRSMQDVIFNGSTTRR
ASVELVFDNAEGQAEISIKRLLTRQGESSYFINNLQCRRRDIADLFLGGVGTRGYAVIEQGMISRIIEAR
PEELRAFLEEAAGVSKYKERRDAKLLDIAPGWETAVEAVLRERMNAVLGGARE------DGPAP--RLLL
PAAD-G--AALGEHVGSHPAVAAALRDWLAQVWCVDDAAGLAAPPGLAVSPAGHAASRHALHFHAPDNAR
KIDRETRAMLQETFDAVNGSLQELFPALFGGGHAELILTGE-EILDAIQIMAQPGKKNATIHLLSGGEKA
LTALSLVFSLFRLNPAPFCLLDEVDAPLDDANTARFCEMVKRMKTQFLYISHNKITMEMADLVGITMQEQ
GSRVVAVDIEQLQ

>WP_034876623.1
MRLKSIKLAGFKSFVDPVVHFPSNMSGVVGPNGCGKSNIIDAVRWVMGESSAKHLRSMTDVIFKGSNSRK
ASVELVFDNNEGASEISVKRLLTSEAKNFYYLNGTKCRRRDVMDIFLGGLGPRSYAIISQGIVSNLVESK
PEELRVFIEEAAGISKYKERRLEEKLQVESGWELAMETVLGDSLQALCVDGIDPVAGFLGNLEQ--SALL
STN--LS-GGLASKVLA-----DEALPLLTGIYTCESLDKAGLEEQSIITPEGIWLSRSWLRINRSADSR
KIDRETRQRFKNTFDKVNSGLQDLFPRVFGGGRAYLELTGE-DLLDTVAIMAQPGKKNSTIHLLSGGEKA
LTAIALVFAIFQLNPSPFCMLDEVDAPLDDANVGRYAKMVSEMKVQFIYITHNKIAMQAANLVGVTMQEP
GSRPVSVDIEEAA

>WP_037338656.1
MRLTQIKLAGFKSFVDPTLSLASNLTSVVGPNGCGKSNVIDAVRWVTGESSARQLRALEDVIFNGSNARR
ASVELRFDNSEGAAEISVRRELTREGGSKYFINNTRARRRDVVDLFLGGLGGRSYAVIEQGAVNRLIEAK
PEDMRQVLEEAAGISKYKERRNSRRVRVRDEWRAAAEAALGPLLRGFTVDAPDTLIEAERDLS------V
S--------GLAEGIEG-----AAIRAAAADVFVAPDLAQAAATGQWLVTPDGCRIGPGSLTTPAPESAA
KIDRETRQRFKSTYDQVNSRFSEMFPQLFGGGEAALELTDE-DWLTTVRVMARPGKRNASIQMLSGGEKA
LTAVALLFALFELNPAPFCMLDEIDAPLDDANVSRFCELVRKMQVQFIVITHNKLTMELAELHGVTMAEP
GSRLVSVDIDQLD

>WP_038114596.1
MQLLRLELKGFKSFADKIVKFSPGMTAVIGPNGSGKSNITDAMKWVLGESNVRNLRKAEDIIFSGTEKRS
AEVTLVFDNSDHDAEVAITRRIYRTGESEFLINKRSCRLKDIHLLLADGLGKDSMAIIGQNRIDAILNSK
PEERRIIFEDVAGISRFKINKKNDLFTVEDKFTTAIETALGGSVNHVVTTTARAASDGVNYLKSIQRVFL
PSVKGKD--CAVDCISFDNQYTHIFQYLLGRTLVVRSMDDAGLKHQRIVTLTGEQFQPGGSLTGGVTKRA
EMDKAMSTQLYDVLDVVGKGFQDVFSQLFGGGTAQIVLTDPENILTGIDFYIQPGKKRQQLTLLSGGERA
LTVIALLFSFLNYRPAPFCVLDEVDAALDEANVDRFSSYLNRIETQFIVVTHRKKTMEAAELQGVTMVER
GSRLLTVSFEDKE

>WP_038268081.1
MYLKKIELKGFKSFPYKTIEFNGGITSVVGPNGSGKSNISDAVRWVLGEQRMKSLRKLEDVIFGGTQEKY
CEVALTIDNQDSDSEVTVKRRAYKSGESQFYINNEQCRLRDIKELLLDGIGKEGYSIIEQGKIDEILSSN
SASRRRIFDEASGISKYRYKKKKNILGVEKEYEIAIETALGGAIQNIITSDEYAAKKAIEYLKKNNRAFL
PIFSKKK-KGASDIVECSSEYVCIRDSLLGRVIIVKDMDCARTRGKKIVTLDGQVLNPGGSLTGGALRKK
NMESSMVNEFKEKFESINERFKEVFCELFGGGSASLKLLDPADILQSIEIVAKPGKNLKNINLMSGGEKS
LTAIAVIFAILLTRPTPFCILDEIEAALDDSNIYRFGEFLKRLRTQFIAITHRMGTMEVSDIYGVTMEES
GSNILTLKLEEKD

>WP_040228089.1
MYLKRLEIFGFKSFGERGLDFVPGVTAVVGPNGSGKSNVTDAIRWVLGEQSAKTLRKMEDIIFSGSESRF
AEVTLVLDNSDGDQEISVSRRVFRSGDSEYQINRQACRLRDITDLFMDGLGKEAFSVISQGRVDEILNSK
PEDRRAIFEEAAGVLKYKQRRKRTLLDVRPEYAKAVETALGGGMQHIVTASEADARRAIAHLKESRRAFL
PVMKPRDIGDGDSAVTADPEFEMIVRNMLGNVILARTLKGAEMKGRRVVTLDGDVVNAGGSMTGGGSERG
EMDAEVTERFSSTFHAVNRQFGIVFRELFGGGRTELVLTDPDDMLTTIDIIACPGKKLQNLSLLSGGERA
LTAIALLFAILKVRPVPFCVLDEVEAALDEANVLRYSRYLKKFETQFIVITHRKGTMEGADLYGITMQES
GSKPVSVKLTEDG

>WP_040334684.1
MKIVKLQLNGFKSFAERSFTMHSGVTCIVGPNGSGKSNVVDAFRWVLGEQSAKTLRKMEEVIFSGTSDTM
AEVTLSLADSGKKDIVEVTRRLYRSGESEYYINKTKSRLKDVRELFLDGLEVKSYSILEQGRISEILNAK
PAERRFLIEEVAGVMKYKVRK-EATLEVPQQYEIAIESALSDKVMGVILGTVDELKGAVAFIKQHARTLI
S-LPPQS-KGALDVIRVDGAYGAIVNQLLGDFVIVSDIDRAELRNRRYVTLDGDVLDFSGVLTTGKGTDA
KINSTTRKMLTESFYELNIKFNETFQAFFGGGKAELSLTDPSNILESIEIVVQPGKKLQNINLLSGGEKS
LSALSLVFAGFLIKPTPMCILDEADAALDESNTRRFSETLKALKTQFIVITHNRATMEIADIYGITNEAA
GSKVISMQLS---

>WP_040773998.1
MQLTKMELRGFKSFADKTLTFDKGITAIVGPNGSGKSNISDAVRWVMGEQNVRQLRRAEDIIFSGTDTRV
AEVSLYFDNSDKEREVVVTRRYFRSGDSEFYINKRHCRLKDIHNLFADGIGQDSMAVIGQNRVDRILNSR
PEERRIIFEEVAGISRFKGRKKQNLCRIPEEYMTAIDTALGGASRHIVVTSEKAAKEAVTFLKRIKRAFL
PTVRSRGAAGAKSLVSYDAVYESVFSSLLEKTLIAESVDRAEVRRCRIVCLDGTVFNVGGSLTGGSSARA
EIDKAMSMQFEQAFNEIGGYFQQIFSRLFGGGTAKILLNDTHNILTSIDFLIQPGKKAQSLTLLSGGERA
LTVIALLLAFLAYRPAPFCLVDEVDAALDEANVDRMARYLKNYDTQFIVITHRRKSMEAANLQGVTMEEK
GSKLITVQVDEIE

>WP_046479484.1
MRISRLRLLGFKSFVEPELVIEPGLTGVVGPNGCGKSNLLEALRWVMGETSHKSMRAMDDVIFSGTSSRL
AEVTIFIDNSERDDTIEITRRIEREAGSAYRINGREARARDVKILFEDATGSRSPALVRQGQIGDIVNAK
PEARRRILEDAAGIAGLHSRR--DSVRVAPGFEAALGAALGDDLDAPA-SAAAVHWLLI-----------
----EGNL-G-DAHVKAPPELQRR----LRQIGVVASDAGA-LPRQRLVSREGDLWRWDGFVAASHGMTG
QLNREGRKRLNEAFQTVDGHFQRLFGTLFGGGEARLEMVQSDDPLEGLEIIARPGKKPATLSLLSGGEQT
LTALSLIFAVFLTNPSPICVLDEVDAPLDDANVDRFCTLMEKMETRFLVITHHPMTMTRMQLFGVTMAEK
GSQLVSVDLQTQE

>WP_048570914.1
MYLKKIEVKGFKSFADKELDFETGITAVVGPNGSGKSNISDAIRWVLGEQSAKSLRKMEDVIFAGTEKRY
AEVSLVIDNSDSDSEITVKRRLYRTGESEYSINGTQCRLKDILEVFMDGIGKDGYSLIGQGKIDEILSTR
SDDRRHLFEEAAGIVKYKWRKKKEIIEVPRGYEIAIETALSSSLQNIVVKDENIASDAIEYLKKNNRAFY
PTIKGRNVEGASDILRFEDKFKNVITNLLGRVIICDNLINAEIKDTRIVTLDGDVINSGGSYTGGSSNKE
EMTVKMRQQFCEKFKIMKENFNETFKELFGGGYADLKME-EDDPLTSIDIIVQPGKKLQNLTLLSGGEKG
LSAIALVFAILKMKPTPFCILDEIEAALDDANVNRYAKFLREYNTQFIIITHRKGSMAVADLYGVTMEEK
GSKIISLKLEGI-

>WP_051240596.1
VRLIKIKLAGFKTFVEPTLVLPGALVGIVGPNGCGKSNVIDAVRWVLGEMRASALRQMSDVIFNGSDTRR
ASVELVFDNADGRAEISVKRVVVRGGESSYFLNGQRVRRRDVVDLFLGGLGPRAYAIIEQGMISRIVEAK
PEELRRFLEEAAGVTRYHERRPR-------EVAAGWEARLVPLPEAARPHSGE---ACL-----QDDEFG
P-V-PQ---AAA--VSTDPTLAGALQRLLAHTVFVETIDETNLRE-RLVDRRGWIADPHGARSLGAEQMR
RIDRETRQALAATFDAVDAHFGRLFPRLFGGGQAKLVLTGE-EILDAVQIVAQPGKKNASIHLLSGGEKA
LTAIALVFSFFALNPAPFCILDEVDAPLDDANTERYARLLREMTTQLLFISHNKITMAAAELIGVTMQEQ
GSRIVAVDIDELR

>WP_053905983.1
MKLRTIEISGFKSFADHKIDFKDGITGIVGPNGSGKSNIIEAIRWVMGETSAKSLRKMPDVIFSGTQKRR
AAVSIVFDNSDHKDEVMISRRLFRNGESQYELNHQECRLKDILNLFIDGLGRESLSVISQGKIEEIFNSK
PEDRRAIIEEAAGVLEYKQDKRQDVIEVPEQYTVAIETALGSQIQNVVVDTDQTAKSIIEFLKKQRRVFL
PTLQARRVSGASDLIKVANVDRVVSQHLLGTTLIADNLDHAQIQQRRVITLAGDVVGVGGTMTGGTMKHA
EIDQEASQRFKQTFDQVAEEFGQVFVKMFGGGHAELELTDPDNLLTTIEIKAQPGKKLQRLSLLSGGEKS
LTAITLLFAILQVKPVPFCILDEVEAAFDDANVDRFAKYLRTFTTQFIVITHRKGTMMEADLYGVTMQES
GSKMVSVSVDEER

>KPJ59468.1
MLLHKLELLGFKSFPQKKIEFGPGITCVVGPNGCGKTNIADAIRWALGEQSAKALRSMGDVIFNGTANRM
ADVTLTFSNSRSEDEIAINRRIFRDGVSEYSLNKTPCRLKDIKDVFFDGIGSHAYSLIEQEMVDHVLSDN
SGHRRFLFEEAAGIMKYKTRKREDFVRIPPNLARAFDTILGDYGPIVVVGDRESALSCFATLEKKTRFIL
SYAGEAAFSGALALVDCPEKLRSALRGLLEGTVIIETVEALDVREARLVTRDGRFTSKGRTFTGGSSREE
KINEKASTFFLETYNSVQHKFKETFRTLFEGGDAELRL-LGDDPLEAIEIVARRGKNLQGLNLLSGGERA
LTAIALLFAIYLVKPSPFCILDEVDAPLDDANIHRFVSMLKSFRTQFIVITHNKRTMEAADLYGITMQEP
GSKVVSVRLAGDE

>WP_014262396.1
MKLKSIELKGFKSFQNKKIVFPDGLVSIVGPNGSGKSNVLDAFRWVLGEQSAKTLRKMEDVIFSGTQFKM
CEVEIVFDNSSHDDEVSIRRKAYRSGESSFYINNKSCRLKDIRELFMNGIGREGYSIVGQGKVDEIVNAN
SQDRRKIFEEACGITKYRYKKKKNLIDTDKKYETAIESALGGAIYHIVVEDSFVAKKAIQFLKTNKRVML
PNMKAKH--EANQVVRVNPKYQTVIDSLLGRTILCETIDQAETKDQKIVTLEGDIFNAGGSVTGGYRSKR
ELQYTMSKEFKQEFAEINSCFQHTFRALFGSGTAELVLVNEEDLLQSIEIKAQPGKKLKSIAAMSGGEKA
LTAIGIVFAILMRRPAPFCFLDEIDAPLDDINVHRFNEFLSHLETQFVTITHRRGTMKSSKIYGVTMEEK
GSKLLSMELQEGD

>WP_014559219.1
MYLSKLEIFGFKSFAQKVINFNEGITSIVGPNGCGKTNVVDAIRWCLGEQRSGVLRKMENVIFNGTANRM
AEVSLTIQNTKGETDVTITRRIFRSGESEYLLNKNLCRLKDITNLFMDGIGANAYSVIELKMVETILSSK
AEERRILFEEAAGVNKYKLRRKEHIGNTDEKYRFAVEASLRNNLNNLLVESLDDLLKGIEYLRNKKKAFF
PGNENKKLQGTFDFIQTDKKWKNFFDKILQRTCVVDNLDSAALKPQNFATLNGDLISIDGIIEAGSEPKE
EINQTAQAQFKETFDKIRENFIKIFRTLFPGDEADLRLEENEDPLEAIEIVAKKGKRPQSIDLLSGGEKT
LTAIALLFAIYLVKPSPFCILDEIDAPLDDANIDRFTRILHEFDTQFIVVTHNKRTMEAAEMYGVTMQEE
GSKLVAVRFN--E

>WP_015467507.1
VHFKRVRMNGFKSFVEKDVDIVQGLTGVVGPNGCGKSNLVEAIRWSMGETSSKRMRSMEDVIFNGTANRF
AEVTVILDNSDREDEIEVVRRIERDHGSSYKINGKPVRARDVQLLYADMSGASSPFLISQGKMTQMITAK
PAERRVLLEEAAGITGLYARR--EDISADEGFETALSKALGDALMASL-ESAPVVWKIR-----------
-----NDL-G-EPHIKAPAAVKLA----LSQIGVVESEDEGAIQKQALVSRDGAYWRWDGLYMKATAADN
TLNKEARERLNTAFNQVNTYFQQMFTRLFGGGSAHLSLIEADDPLQALEIFAQPGKVLQSLTLLSGGEQT
LTATALIFAIFMTNPSPICVLDEVDAPLDDANVDRFCDVLTEFKTRFILITHHRLTMARMDLYGVTMAER
GSQLVSVDLNKLD

>WP_025021987.1
MKIKTLTLDGFKSFADKVIEFQPGLTGIVGPNGSGKSNITEAIRWVIGEQSAKNLRKMPDVIFAGSEIRR
AEVELVLDNSDKPEQINIKRRIFKDGESEFYLNNKKIRLKDIVELFMDGLGRESFSIISQGRVEAIFNSK
PEERRKLIEEVAGVLKYKKEKRKEKIDVPKEFNKAIETALGSQIQNVITINDKAAQIAIKYLSNNRRVFL
PTVTPRDIKGASELINFDSADQVIVKYLLGSTIVAKNLEDARIKKKRVVTIDGDVVNSGGSLTGGKTKGV
EMDTEVKKRFETTFKKVAEAFKQTFPVMFSGGKAELTLTDPNNLLESIEIMAQPGKKFQRLSLLSGGERA
LTAITLLFAILKVKPVPFVVLDEAEAALDEANVTRYAQYLKKFKTQFIVITHRKGTMGYVDLYGVTMQES
GSQVVSVTLDD--

>AIZ57105.1
VYLKQIELENFKSFGGKTIPLMEGYMAVTGPNGSGKSNITDAILFVLGPKSSKAVRKLTDLIFDGGKAKF
TKVSLVFDNADRDDIVRLTRYVKISDNSYFYVNDRKSSLTEFDSLLTKRISADGYNMVQQGDVTRIVQMG
NMDRRRVLDSISGISSYDADIDEELATVQPGYETALSVAAGGKMRSVVVNDDQVAADCIAYLKKEKRVFL
PKMVPGRITQATDLIDYDQKYANVFWYVFQDTLVVNTMSDAAIG-GRIVTKGGELLEASGAMTGGTLNTE
SLNSQKKGLFMQSYDAVNTNFKVIYAQLSGGGEAFMGLEDEKDPFLGLTINAKKNGKLLRLEALSGGEKS
LTALAFIFAIQEYQPSPFYVLDEVDMFLDSVNAEMVAKRVKESKAQFIQVSLRKVTLAMADLIGVTRPPS
GSKVIMQDLAESK

>WP_034422840.1
MYLKRLEIQGFKSFADKNLEFNPGITLVVGPNGSGKSNIADAIRWVLGEQSVKSLRKMEDVIFAGSDKRM
SEVSLTIDNSSGENEVTVTRRLYRSGESDYLINRVPCRLKDVHELFMDGVGREGFSIIGQGKVDEILSAK
PEERRGLLEEAAGIVKYRHRKRQQLIIVPKAYETAIEEVLGGSLQFIVTEDDQCAQEAIHYLKNKDRAFL
PTIKGSNLQGASELVSFDKKFAGIIEYLLGRVFLVEDLPTAKKKGKRMVTLDGQLVNAGGSLTGGSKANR
EMDQIMTRRFKETFVQVDTAFQEVFRQLFGGGRAQLILNSPENILETVEIIAQPGKKTQSLSLLSGGERA
LTAIALLLAILKVKPSPFCVLDEIEAALDEANVARFAQFLREFTTQFIVISHRKGTMEVADLYGVTMEET
GSRLLSVKLADRR

>EJW03902.1
MHIESIEIKNYKSIKSFT--FSPKINIIVGLNGSGKSNLISAFKLIFTP---KSMYEKQSLINEGNAL-Q
CSISVFVDND---KMFSLVRVFDF-KKDDFYLNNENIDITDLRGILESNLSDTNFFIIEQGKINKLSNLS
DIERYILIKEVAGVKIYERDRRNELFS-DDELCLAFET--VKNLFDIVVSNEDVATELISIINC--RAFI
PRIENSNIQKLSDQIKCDPEYKKLLPSITKNSFIVSDIKYGLIKSNNVVTIDGDFVSKKGTISGGFEKRS
ELNSKKNDAINLTFDMIKSNFEFFYRKLTDNRC-EMKLKDC------VQIIL--NNQPLKTNRLSTGQKT
IIALSLIFSIQKIDPSPFYFFDEIDANLDRSSRIKLANLLNEL-TQYFIASFREEMLECGEFIGVQFST-
ESQVKEIDFSKKE

>EWM21580.1
MHIKQVVLSGFRSFRHQEIEFSARHNVIIGRNGSGKSNFFAAIQFVLSQ-KFMHLRERQQLLHEGAGA-T
AFVEVIFDNSDGEDEVVLRRTIGV-KKDEFFLNRKRVTKQEVSSLLESGFSRSNYYIVQQGKVNMLTLMR
DDQRLDLLKEVAGTKVYEERREESLLELDPKFRQAVEV--ANSLFNVVVDTDETAAKLMKRLEEERRVFM
PRLRVKSYS-LLSALTYPRHVDKAMRQIFGLKLLARDLEVARFETGDAITLDGDEASRKGSMQGGYHDET
NLDRQKDEAIIRTFRGVSKHFADVFKELVPNGYGRMVMKTTVSQF-AIQIQVSTTGDRHLMQQLSGGQKA
LVALALIFAIQRCDPAPFYLFDEVDQALDSTYRAAVAALINRQSAQFITSTFRPEMVRVADCYGISHQN-
KSNIDILDKETLE

>XP_499623.1
MYIKQIRIQGFKSYKNLEIDFSPRFNVVVGRNGSGKSNFFAAVRFVLSD-AYNHLNERAALIHEGSSG-S
AFVEIIFDNSDRGETVTIRRTIGS-KKDEYSLDKKSSTRSEIMNLLESGFSRANYYIVPQGRITALTNAK
NETRLALLKEVAGTKVYEQRRAQELIK-DDKYKRAVEV--TNSLFHVVVEDDDVASKVIEQLLREKRLFM
PRLNPEKYA-LVDKISCNPEYEPAVQQVFGKTIVCINLQVGAVRNNNAITLGGDRVDAKGVLTGGFHDPS
TLNDQKDRAIKRTFQQVSKEFSEVFQQLVPRGKGQLVIERR-DSY-TVAINVSNENEQQRVEQLSGGQKS
LCALALIFAIQRSDPAPFYLFDEIDANLDDQYRTAVAQVISQIATQFICTTFRNEMIHVADFYGVLFNN-
KSTVKSITREDLT

>XP_006679162.1
MYIKQIVIQGFKSYKEQVIEFSPAHNSVVGRNGSGKSNFFWAIRFVLGD-AYGNMTERQALLHEGTGP-S
AFVQIIFDNTDNGPEVTLRRTIGL-KKDEYSLDRKSVTKSEVMNLLESGFSRSNYYIVPQGRITTLTVAK
DHERLQVLKEVAGTKVYEQRRKEELFT-DSRYRCCVEV--ISSLFHVVVDSDETATRILDELSNERRIFM
PRLKSYNYM-MIEKLQFDDQFIQAFKPIWG-------------PSVHWKLPLGDRADRKGALSGGFRDHR
VLDQRKDDAIEQTFKQVAQNFSDIWEKIVPSGQGHLIMLRRIEQY-TVAINVSSTDEGLRMPQLSGGQKS
LVALTLIFAIQRSDPAPFYLFDEIDAALDAQYRTAIADMVHELHAQFITTTFRPELLEHTDCYGVTFVD-
KSRIQCISKDERQ

>CDK24291.1
MHIKRIAIQGFKTYKNTIVELSPKHNVVVGRNGSGKSNFFAAIRFVLSD-AYSHMSERQSLIHEGS-G-S
AYVEIVFDNTDRDDEVTIRRTIGL-KKDDYSLDSKGTTRTDMMNLLETGFSRSNYYIVPQGRITSLTNAK
DTERLQLLKEVAGAKVFETKLESELIE-SDKYKMAAEV--VNSLFNVVVDTDRTAGILMEELTREKRVFM
PRLKPQQYS-LIKKIAFEDYLAPAVEQIFSRTVVCISLERGQLQESNSVTLDGDICDRRGVLSGGFREFA
ILEQRKENAIVRTFENVSREFSNIFSKLVPAGVGSLIIQKG-ESF-TVSISVSNENEQQRIEQLSGGQKS
LCAITLILAIQNCDPAPFYLFDEIDANLDAQYRTSVARLIHQLDAQFICTTFRPEMLQVADFFGVTFSD-
KSTVSDIDRSELA

>CEM09698.1
VYIKRLNLRGFKTYAKETIEFDPTLNTIVGLNGSGKSNCLLALEVCLSR-SFSG--ERKQMVHEGTAK--
AYIEAIFDNRKKDDEVSLKKSVGE-KKEETFVDGKVVNKKEYEEILESGFSKSNYYIVRQGKISELTTMD
DAKRLDLLREVAGVRSYDEKRQRENIK-DENLAIAVEV--ANNLFNMLVRDDRVASNIVGHVRRQRKVCT
PRINPSALL-LADHIGCLPEAEKAIEQVFGKIICAKNLDTARLKQDDCVTPHGEKTNRNGVIRGGSTASS
TMDRKKDETLYKSFGKINTEFKQTFQELVPRGKAKLVLTTMTDKW-KVTIKVSSEDSYYTMQQLSGGQKT
VVALAFIFAIQRHDPFHFYLFDEIDAALDSQYRAAVATLIAKQKAQFIVTTFRPELIEPADCFLVTIRD-
RSAMKQIDNERKQ

>XP_004991790.1
MHIKRVTIKGFRSYREQFVEFSPHHNVIVGRNGSGKSNFFFAIRFVLSD-AFASLRERQRLLHEGAGH-S
AYVEIVFDNSDEDDEVTLRRSIGV-KNDDYYLDFKRVNRSEVLNLLESGFSRSNYYIVQQGKINALATAT
DAERLKLLMEVAGTSVYDDRRAAKLIT-TEQFLVAADV--TNALFNIVVDTDQTASRILQHMNEKRRVFL
PRLRPSTLS-LVDYIAADQRFLPAVKHVFGKTFVCRELKVARVDQNDAITLEGDRVSRKNVIKGGWVDDQ
VLDAQKHEAINLTFKQVASHFKAVFKELVPHGEASLVMQRATTAY-SVAIRVNTGEDTHMLQQLSGGQKS
LVALALIFAIQRCDPGPFYLFDEVDQALDPAHRSAVARMIYKADAQYITTTFRPELLERCDVYGVTFAN-
KSHINVVSKEEQT

>CEP01172.1
MYIDRLVIEGFKSYKDREV-FAPGLNVILGRNGAGKSNVFAAIEFVLSN-KYSSLRDRQRLLHEGSGR-A
AYVELVFNNKDRDDVVTLRRVIGL-KKDEFLLNNRHVSKTQVDNLLESGFSRSNYNIVQQGKVNALVKMT
DKARLDLLKEIAGTRVYDQRRQAELFT-EPTFYQCVQT--TNRLFHVVVDTDETASVLLENIRRMRRVFM
PKLKSPMYS-MLDKLVFKPQFLPAMSQLFGKTVIVRNLDVGAYREGNAITLDGDQVNKKGAMTGGFVDTA
HLDHQKEEAIRRTFKGIAKNFSQVFAELVPGGKATLVIQTRTDRY-TVGIKVSTGGTVLAMTQLSGGQQT
IVALALIFAIQRCDPFPFYLFDEIDSNLDSAHRAAVAQMIARQQTQFICTTFRPELSEYAARFGVFYAN-
KSQVRAITAEERA

>XP_009268114.1
CHIESITIQGFKSYRDQTVTFSPGHNVVVGRNGSGKSNFFSAIRFVLSD-AYTSLSERQALLHDGTSS-S
AFVEIVFANPDGGPHVVLRRTIGL-KKDEYSLDRKSASKGDVVNLLESGFSRSNYYIVPQGRISSLTNAK
DSERLQLLKEVAGTRVYESKRKTTLFE-PDEFKAAAEI--TTSLFHVVVDSDATAQQILNVMVRERRIFM
PRLKPQDYS-LIDQLTFNQDLLSAFKQVFGRTIVCPDLHVARYRSGNATTIDGDVAERRGTLSGGFHDRL
HLDQRKDEAIERTFKQVSKYFSEVFEKLVPAGHGNLIMQKRTDNY-TVSIKVSTTDEGVRIAQLSGGQKA
VVALATVFAIQRTDPAPFYLFDEIDAALDAQYRSSVASIISELSAQFITTTFRPEQISVADFYGVMFTNQ
KSTITPIRREDQE

>KNH06679.1
MHIKKITIIGFKSYKDQFEEFSSKHNVIVGRNGSGKSNFFNAILFVLSE-KYAQLHERRDILHATAGT-S
AYVEITFDNTDGDVEVHIRRTIGT-QKDEFRVNDKAMSAMDVRQLLEGGFSAANYYVVEQGRIVHITNMS
ESEKLALVKEVAGTKVYESRRVQDLLQ-DEQFYTAVEV--INSLFNVVVDTFATGSAILKWMNAGKRVFF
PTCSARNIS-LIDHLQYDAKYAPIFQSIFGGTALTASLEVASVSSNAAVTLDGDQINKKGGLRGGFMQNQ
KLDFQKDEAIERTVKQVQHNFEKVFLELVTAASASLVL---VDSY-SIQIKVC-GLPVSDLNQLSGGQRS
LVALALIFAIQRCDPAPFYLFDEIDAALDPTYRSTVAAMIRRENAQFITASFKEEMLDVADVYGIFFRN-
RSRIREISGDERA

>XP_013758425.1
MHIKAITLQGFKSYKDLRVAFSSQHNVVVGENGSGKSNFFFAIEFVLSD-EYQSLSQRVAMLHEGAGL-S
AFVELTFDNSDEDDEVVIRRTIGQ-KKDEYFVDKKNTSRAEINSMLESGFSRSNYYIVRQGRIAALSMMK
DNARLDLLKEVAGTRVYDESRQAELFA-SDEFMAAVEA--ISSLFNVVVDDDEVAAQVLHVMNREKRVFM
PRLVNNPLS-LLDQLSFENVFEPAMRNVFGRALVCRSLDIAHFASSDCVTLDGDKVSRKGALSGGYTDKD
SLDERKDEAIQRTFKGVAMHFAQVFRELVPSGKASLVMLT-IRKY-VVAMKVSTAGETFSISQLSGGQKS
VVALALIFAIQRTDPAPFYLFDEIDSALDAAHRTAVATLISKQHAQFITTTFRPEMLDVAHFYQVVYSKA
KSTIQQVDQETKD

>XP_014160107.1
MHIKQVTIQGFKSYRDQACEFHSGHNVVVGRNGSGKSNFFYAIRFVL-N-EFTNLRDRQALLHEGTGA-S
AYVEIKFDNTDREDEVELRRSIGL-KKDEYFLNRKHISKSDVMNLLESGFSRSNYYIVQQGKIQALTVAK
DHERLKLLKEVAGTSVYEDRRKEELFT-EEKFNTAVEV--TNALFNVVVDSDDTASKILEVMNIHKRVFM
PRLADQNYT-MVTRLKFDNRYRLAMNEVFGRIMVCRNMDVAQLKSDNCITLDGDQVSRKGALTGGYHDVD
HLDRLKDESIERTFKQVSKHFSDVFSQLTAAGKAELVILRAVSQY-TIAIKVSTKDDVQLVQQLSGGQKS
VVALALIFAIQRSDPAPFYLFDEIDSALDDTYRTAVADVIYNLGAQFITTTFHPEMLQRADYYGITYKN-
KSYVNCIEKDELK

>XP_628440.1
MYIKELKICGFKTYRDETISFHPGCNCIVGLNGSGKSNILAAIQFLLSD-SFGNT-ERRALLHEGLGP-E
AYVELSLDNIGRDDVVTIKRRSSS-QKNEWQVMGKNISKKDFDSILESGISRNNYFIVRQGKVAELATMS
DASRLRLLKEIAGTRTYDERRDEEVIS-DDIYTTAVEV--ANNIHNLIVKDKEIATKIVSHIKANDSILS
PDIKQLDIE-MIDIIQFDEKVRPVIEQIFGNYVIVESLDNAHLDKNNCITLDGDEWDNKGCVRGGYRNIE
TLDIQKEKTLLKTFEEINFYFNQVFRELIPNGDAKLILRLSDSTL-LIGIRVTHAGNYYSLNQLSGGQKT
LVALAFLFALHRADPAPMYLLDEVDAALDDQYRWSVANLIKKQSTQFIVTTFRPQILQVADYFQVSQVN-
RSFVSEISKQQLE

>CDP95796.1
MYIKEVNISGFRSYRE-TVNFSPRHNVVVGRNGSGKSNFFFAIQFVLSD-EFSHLKQRQGLIHEGTGD-T
ASVEIVFDNADHENEVRVLRRVSM-KKDQYFIDAKLVARSDVVNLMESGFSRSNYYIVKQGKINELATSP
DSHRLKLLREVAGTRVYDERKDNELFR-DKAYYQAVEV--TNRLFYHVVDDDRIAMKIMKEINQQKEIFF
PRLIAKRED-LIDGMEYESIYGVVFRHIFGNVAVVRSMLAGRLKRGDCVTFEGDQMSRRGEMTGGFLDVT
VLDQRKYEAIQLTFKQVSKNFHTVFEKLVPGGYGSLVMRVSIETF-TVGIRVSTTSETREMQQLSGGQKS
LVALALIFAIQKCDPAPFYLFDEIDAALDAQHRKAVADMIHELNAQFITTTFRPELLDSAEYYGVRFRN-
KSHIDIVSKEQFD

>KFH66931.1
MFIKQIIIQGFKSYKDQITEFSGQHNVIVGRNGSGKSNFFAAIRFVLSD-AYTNMGERQSLLHEGSGA-S
AYVEIIFDNSDNGDELVMRRTIGL-KKDEYSLDKKSVTKSDVMNMLESGFSRSNYYIVPQGRITSLTNAK
DNERLQLLKEVAGTRVYEQRRTKELFD-DDIYDVAVNV--TTSLFHVVVDNDVTATRVLEALNKEKRVFM
PRLSPTIYA-MIRQLRFDTKYTKAFEQVFGRAIICRTLEIATYKSNNGITLDGDRVDRKGALTGGYLDTQ
TLDQRKDEAIERTFKQVAKNFSEVFLKLVPSGHGKLIMQR-IDNY-TIAIQVSNMNEGLRMQQLSGGQKS
LVALTLIFAIQQCDPAPFYLFDEIDANLDAAHRTAVASMIHTLQAQFITTTFRPEMLANADFYGVTFQN-
KSVVNAISKEEVD

>CEF67468.1
MYIKEICIHNFRSYKDKVINLSKRHNVVVGRNGSGKSNFFFAIQFLLSD-DFANLSARLNLLHEGAGE-S
ARVDIVFDNSDRDNDLKISREISE-RKDTFYIDGKIVSRSEIVNLMESGFSKSNYYIVKQGKIMELATST
DAQRLALIKEVAGTRVYDEKKNTDLID-DDIFYHAIEA--TNSIYYSVVEDDRIASEITSYINSKNECFC
PRIVAKKLD-IMDCMKYDPKFDTIIRSFFGQTAVVGSLDVGRVKTHNCVTLDGDKISRRGPLTGGYREME
VLDNRKNEALNMTFKMVTKHFHTVFQQLIPEGKADLILKLKVDRF-AVKIKCTRDAESVEMNHLSGGQKT
LIALALIFAIQKCDPAPFYLFDEIDAALDAAHRSSVANMIHELNAQFITTTFRPQLLENAEYYGVRFRN-
RSHIDPVTKEQYD

>KNE54362.1
MFIKQIIIQGFKSYKDQVIEFSPRHNVIVGRNGSGKSNFFWAVRFVLND-AYSAMSERQSLLHEGSGP-S
AFVEVIFDNADHGDEVVLRRTIGL-KKDEFALDKKSATKTEVMNFLESGFSAANYYIVPQGRITALCNAK
DTDRLTLLKEVAGTGVYETRRLAELMD-PEEYRTAVDV--ITSIFHVVVEDDTVASRILDEMKHRSRVLM
PRLRPKAYS-MLDQIQFDPKFRPAFQQVYGKAIICPDLPTAQFRASDAVTIAGDRVDRKGALSGGYLDAA
TLDQRKDEAIRRTFQQVAENFERVFEELAPAGRGRLIIVR-VATY-RISIQVSNVDEGLKMQQLSGGQKS
LVALALIFAIQQCDPAPFYLFDEIDANLDAQYRTAVANLLHRLHAQFITTTFRPELLVHADFYGVTFHN-
KSKIQAIAKEEVG

>XP_643274.1
MFIKFIFIKGFRSYKDQFTSLHPGFNVVTGRNGAGKSNLFAAIRFLLGD-LNVGNNDRLKLLHSYGGN-T
GYVEIVFDNSDHDTEFSLRRTFGT-SKDEFSIGNNKLSKADVRNMFEAGFSSSNYYIVQQGKINTLALMK
DSDRLDMLKEVAGATVYEERKTQELFDIEPEATLALEV--VNGLFHVVVDTDDTASKILEILNTENRLFI
PRVRTKKFL-LIKVISFDPIYTEAMKLVFGKTLICKDEATAQVKSHDCITFEGDVFHSKGAVTGGYYSKK
TLDNKKDEAIARTFSGVAKNFTQVFKELIPGGSAKLVMKRQ--TF-TIGIQVSGGHEPCSMRQLSGGQKT
LVALALIFALQRTDPAPFYLLDEIDAALDHNYRVAVSKMIRKHEIQFIATTFGPEFVMDANNWIVVFNK-
GSKLVPGSTEDLN

>EJK63391.1
MHIKSITLSNFRSFKQQEIHFSPEMNCVVGRNGSGKSNLFDAVQFVLSP-MYTNWRERQSLLHEGSGS-N
AFVEIVFDNSDNEDEVVLRRTIGH-KKDEFFLQRKRATKNEIMSLLEGGFSKSNYFIVQQGKVNALCTMS
DNERLMLLKEVAGTTVYDEKKDAENFELDPKYQTAVEV--ANSLFHIIVDTDATAARLMKRLEEDRRVFL
PQLNVERYS-LMEQITFQPSVRVAMEHVFSRKLLARSVDVATWTRNDAITLDGDLCSRKGALTGGFVDTK
SLDRKKDEAINRTFRGVSSHFKEVFTELVPNGAGELIMRTAVSLF-RVGIKVRSVGENFMMSQLSGGQKA
LVAMALIFSIQRCDPAPFYLFDELDQALDSTYRAAVAALIKKQPTQFICSTFRPELVAASNCFGISHQN-
KSSLHLLTKNDLH

>CCW60184.1
MFIKNIIISGFRSYREQFPDLSPRTNVIVGKNGSGKSNFFAAVQFVLSE-RFSNLSERKELFHVGSGR-S
IFVEIVFDNSDGEVEVRIRRTVGL-KQDEFRVNDRKFSSNEVHQLLESGFSSSNYYIVEQGKITYLVSMS
EAERYQIIKDIAGTKVYEARRQKDLIT-EDGFNTAVEI--INALFNVVVDTFDIGAMVLEKMNKRKRIFF
PICKGVNIT-ILSKISFDDRFSRVVTEVFGRAAVVVSLEAGKFKESDVITLDGDQLGRKGAITGGFIDKN
HLDMKKDEAIERTYKQIQYQFEEVFKELVGSTYAELQL---EDPY-CARIRVS-GTIVSELEQLSGGQKS
LVALTFIFAIQRCDPAPFYLFDEIDAALDAEYRTAVANMIQKQECQFIIATFKTEFLSRAEVLGIFFHN-
KSRIQTISMEEIK

>XP_001013113.2
MSIKSISIEKFKSYS-NKIELSDNINILYGKNGSGKSNLLAALSFISSD-QYDRA-DRAQLMKNYKEG--
-KVEIELDNAQKSDSVLLSRTLEQ-RENVYRVDDRVVNLNQFNNIFECGLSRKNFTIVAQNRIQEISNMS
DSEIYKLLQQVAGIEAFMNKQQED-----HQFNSALDIAQKGKLFSLIVDNQNTASLIIDIVKKLKNLII
PWVEDD-DEQFTRYVKAKGDIKRLAKNIFEKYGVIKEYEHAEVSQKNCITEKRQIVYSGGFISGFCTVAD
QFKSKCEQTIKMAFSKFEHYMKNYFKQISSAGTIDVKLMHNHEIS-IVAFKQTNETKKTNRKELSGGEKS
CLAILILMALQRCDPAPYYIFDEFDAALDAGYIRPIAKMQVNFSIKLITHTYLKEYLKIAKLYQLQMVEN
KSLLLTVKLQEAQ

>KGK36958.1
MYIKRVVIRGFKTYKNEVIEISPHHNVVVGRNGSGKSNFFAAIRFVLSD-AYTNLSERQSLIHESS-V-S
AYVEIVFDNTDRADEVAIRRTIGM-KKDDYSLDYKSATRSEIVNILESGFSRSNYYIVPQGKVTALTNAK
DSERLDLLKDIAGARVFEHKLDKELID-SEKYKTAVDV--INSLFNIVVNNDQTASILIEELRKVKRTFI
PRLSNEVFG-LIKKIAYDDFLAPAVKQIFGKTVVCVDIQRGELNENNAVTIDGDRCDNRGVLTGGFRDVK
VLQHRKNEAIIRAFKEVSSSFSKTFEALVPTGKGRLVILKKIDSY-VISISVSNQDEQQRLEQLSGGQKT
VCALSLILAIQSCDPAPFYLFDEIDSNLDAQYRTAVANLVHKLNAQFICTTFRSEMLKVSDFYGVMFNN-
KSTISSIDSEQLD

>XP_013239151.1
MYIKQ-------SYREPIVGLSPQYNVVVGRNGSGKSNFFAAIRFVLND-AYARLGERLALIHDAEAG-T
AWVEILFENSDLGTEVAIKRTLTR-QADHFSVDGRVLTRGELNSLLQAGFSQSNFYIVPQGRITALTNAR
DEERLALLKEIAGMTTYEGHRSAELISVDPVYDAAVEA--VAQLFHVVVENDDVAAALVSALASRNRLFV
PAISETDYA-MTNIVSARARIEPVLRSIFGNTAIVESLDEPGMRPTSLVTLEGDRRDRRGAITGGYVDTA
TLDCQKDAVVLRTFESLAAAFAEIFAEIVPGGSASLILTRRAAEW-TISVKASAGASSLSTGLLSGGQKS
VIACALIFAIQRCDPAPFYIFDEIDANLDAPHRTAIASMISRLPAQFLVTTFRPELAVHADFFGISLLS-
RSRIREIQREELD

>XP_002141442.1
MYIKEVRIKGFKTYRDEVITFDPGCNCIVGLNGSGKSNILAAIQFLFSD-TIGNV-ERKALLHEGVSS-E
ASIEILLDNTSRDNIVSLKRNSTC-QKEEWIIAGKHISKKDFESVLESGISRSNYFIVRQGKVTELATMS
DAARLRLLREIAGTRTYDERRS-ENIN-DDIYAIAVEA--ARNLHTIIVKNQEVAAKVIEYLNSNRSLLS
PEISKMNLI-MIDVLSFDERLRSIIEQVFGKFAIVENFEIAKIETNSCVTLDGDEWDNKGCIRGGYR-YE
TLDIQKEKTLLKIFEEINFYFNQVFKELIPNGDAKLVLKVSESTF-IIGMRVSQTSSYYSLNQLSGGQKT
LVALALLFAVHRADPAPLYLLDEIDAALDDQYRLSVATLIQKQSTQFIITTFRPQFIDIADFFQVSQVN-
RSLVKEINKQQLE

>XP_557814.2
HFFRQIIINGFKSYKLQVVELDPKHNVVVGRNGSGKSNFFSAIEFVLSD-EYNNLRQRVGLINKGTSN-S
AYVEIVFDHSSAPTETRIRRTISA-TKDQYTVNGRNATRKEIDELLDTGLSSCNYYIVKQGKVSQLTTAR
PRQLLQLLYDIGGIRVYDEKLKEDLFH-DKTIYQAVET--VNKLFYHVVESDRIASEIIALCTRHKEYFM
PRLHASKYS-LISLLTYDGCYEPVFRHIFGKTLLCEELETARVQQGCCVTHEGDTV-RPGVLSGGYRSPQ
QLRAQRTDSLERTFDSVRRNFGEIFSKLVPAGCGQLSLQTAVDRY-VLRLEVSRGELMREMNALSGGQKT
LVAIALIFAIQRNKPAPFYLFDEIDQALDAQHRKVIAGEIAALSSQFITITFRRELLEHAAYFGVRYRN-
NSFIDPVTKQQYD

>XP_002176088.1
MHIK----KGFKSYKDYAIELSPHHNVVVGRNGSGKSNFFAAIRFVLSD-AYTHLSERQALLHEGPGS-S
AYVEITFDNEDNGPDVILRRTIGM-KKDEYSLDRKTVTKTEVINLLESGFSRSNYYIVPQGRVTSLTNAK
DSERLALLKEVAGTQVYDQRRRKELFT-DDRFKVAVEA--TNSLFHIVVDSDETASNILEVMYKENRVFM
PKLHPKNYA-LVKRLKFDAKFEPAFMQVFGKTVVCPSLDVAQYRSHNGVTLNGDRSDKRGALTGGYRDFV
VLDQRKDEAIERTFKQVAKNFSEIFEKLVPAGRGQLVMKRRVDNY-TVSISVSNDDEQLNIQQLSGGQKS
LCALTLIFAIQRCDPAPFNILDECDANLDAQYRTAIAAMVKELTSQFICTTFRPEMIKQADFFGVLFNH-
KSSVQPITREEAN

>XP_003389383.1
MYIKQVIIQGFRSFKDQEVEFSPKHNVIVGRNGSGKSNFFFAIQFVLSD-DFTHLKDRQQLLHEGTGP-T
AYVEIIFDNSDHEEEVTLRRVIGM-KKDNYYLDGKHVTKNDVMCLLEGGFSRSNYYIVKQGKITQLATAP
DSHRLKLLREVAGTRVYDEKKDEDHFT-HSRIFTAVEV--TNRLYNVIVDTDQTVTKILTLMNQKRDVFL
PTLRVPHYT-LHDQLEFDPMFRPAIEVVFGKTLLCRDFDKAEFKKRDCVTLDGDQVDRRGLLTGGYHDPD
VLELKKHEAIEFTFKQMSKYFTEVFHELVPQGHGQLVMKKLIDQY-TVSIRVSTLSEMKELQQLSGGQKS
LVALALIFAIQKCDPAPFYLFDEIDQALDTQHRHSVAAMIRKLNAQFITTTFRPELVEPAACYGVQFKN-
RSFIRVISKEEQD

>EJY67404.1
MFIKKVIAQNFVSYRELMKELHPGCNLILGYNGQGKSNFLQAIIFALSD-IQSKKTERALMLNNRA---E
YSVEVTLDNSRQADEIVVKKNCDT-DKDVYLLNGSHINERELFNLFESGFSLQSFQIVQQGQVEQLVLQG
EEGFLKMLKEVTGTESFDNRVRADFLDCEDRFSACIDLAAKSKLFSIIVDDLEAAREILAIND--QVIIF
PIMENTKYSELTNQVRLTNRLERLILSIFGKVVLVRNYALGQIKDNTCVTPDLQIIYAGAFITGQYNKSS
DLDSQKQQALEKNFIRLNENFLEIFSRIVPNGRAEMKLVKRQQMY-KIKVRVSSNNQLEGLAHLSGGQKA
VVAASLLFAILKIEAAPFYIMDEFDNALDAEFRGAIADLIFELQSQFLITTFKPELIEGADLYQVKTKN-
NSEIRQIDVKKNE

>XP_004364852.2
MFIKQVTMQGFMSYRDQIVEFSPKHNVVVGRNGSGKSSLFLAIRFVLND-LEPPAERSQKLLHDGVGA-N
ASVEVCFDNSDSDDEVTLRRVIGI-KRDDYYIDGKHVVKSDVMNLFESGFSQANYYIVQQGKITKLAVQK
DADRLQLLKDVAGTSVYDKRRERELFQ-EEVFHTCVEV--TNSLFNIVVDNDEIASKLISAMNAEKRVFM
PRLDPKSYT-LVDKLQYHPMFKGAIMQIFNKTLICRTMDVATLREKDCITLEGDQAHRKGALTGGYHDVE
SLDHRKDAAIQLTFQQVAKNLTDVFAELVPGGHAKLVMQL-VEAY-VVSIHVSTSSETHLMQQLSGGQKT
LVALALIFAIQRCDPAPFYLFDELDQALDETHRTAVAAMIHRL-AQFLTTTFKPEMLKDADVYAVTHRN-
KSYIDCVSRAALD

>CAC12695.1
MYIKNILISGFRSYREQFEQLSPKNNVIVGKNGAGKSNFFAAIQFVLCE-KFMNLSERKDLFHVGSGR-P
IFVEIIFDNSDGANEVRIRRTLGL-KQDEFRVNDKRFTATDIRQLLESGFSSTNYYIVEQGQISSLANMS
DEERFQLIKDVAGTRVYEVRRQDELIG-SNGYETAVEV--TNSLFNVVVDSFEVSAILLENMNSKKRIFF
PTCRGTRFG-LADHIICDPKFAGIVAELFGNTAVVTSIADGNVKKADAVTLDGDQVSRRGGITGGYIESD
HLDCKKDEAVERTYKQIQLHFEQVFKELVTTCYGKLQL---EDPY-VVQIKVS-GAAVTDLKQLSGGQKS
LVTLALIFAIQRCDPAPFYLFDEIDAALDTEYRASVAKLLSKESCQFITATFKNEMLDVADVLGVFFHN-
KSRIQAITVEENK

>CBN79764.1
MHIKQVSMSGFRSFRSQEIEFSPRHNVIVGRNGSGKSNFFDAIQFALNQ-RFSNLRERQLLLHEGAGA-S
AYVEIVFDNSDGDDEVVLRRNIGM-KKDEFFLNLKRVTKQEVSSLLESGFSKANYYIVQQGKVSALTLMK
DAERLNLLKEVAGTKVYEERRDKENFALDPVLATAVEV--ANTIFNVIVDNDHTAAKLMHMLERRKRVFM
PKLRMAELK-LIEAIKFRPEVKPAMEQIFGKKLLAKDLETAKYEEDDVVTMNGDEFNRKGSISGGYHDEE
GLDLQKDEAILRTFRGVSQNFSEVFQELVPSGSGVMVIKTSVSDF-VVQIKVSVAGETFLMSQLSGGQKA
VVALALIFAIQRCDPAPFYLFDEIDQALDSSYRAAVASLIQRQSTQFITTTFRPEMVAVASCYGISHQN-
KSNIHVLPRQELG

>KKA02036.1
MYIKNITIQGFKTFKNQVIELSPNENIIIGSNGSGKTNLFAAIQFVTSE-KTFNLSERLAYIYQGAG--S
CFVEIELDTG-----VKIRRTLGL-KKDEFTVDGRVKTKPDYKNILISGLNNTNYHIVPQGRITGLTNAS
NEERLNILKDVTGANNFELKLEKNLVH-SNKYKQSLES--VVSLFNVVVDTDTTASEIMAHMQKNKRLFI
PRMKSNGYE-LIKKLKYESYLEPCMKLLFGKSLVVKNLETGILKQGSAVTPDGDRVDSTGAITGGFSNIK
TLQKQKKSAIDEVFGKIQKAFSIIFKEICPKGSGELVINKS-SEY-EVSVLVSNDDEQLYVEQLSGGQKT
VCSIALILSIQMIEPSSFYLFDEIDAALDKEFRTSIARVINELGSQFICTTFRRELLNHADFLRVRYTN-
KSLVETVSRNDID

>XP_002788667.1
MHLKKLTIKGYKTYRDLTIVLHAGVNVLVGLNGSGKSNIFSAIRFALGG-DGVS-KQRRAMLHESQGQ-S
AFVEVTFDNSDGDAEVVLRRTITI-NTDVYEWNGKEVTKAEVDSWLEGGISNHNYSIVENGKVTALTRMS
DAKRLDLLKEVSGAHIYDERRREEHVDILEQYRLCAEVTGGLSLFNILVDDDKVGEECLSFIREKQRILT
PQVR--NV-GLVDVIESPD-ARCAVEQVWRRHVLVPDLEMGKL-DHDAVTEGGDTSTWRGVMKGGYTSPA
KLDGEKDNNIIKSFAQVNEHFAATFRELVPGGTVKMRLLDPDEKY-AIEVMFAGTTNMRRMHELSGSQKS
VVAVALLFAILRSEQPPLYLLDEIDSALDAQYREAFARLISSVPAQVICSTCRPEICHISDCYEVSLENR
-SRVTLLDFQRFA

>XP_001729715.1
MFIKALKIHGFKSFRDASITFSPGLNVVVGRNGSGKSNFFAAIRFVLGD-AYASLSERQALLYDGSGS-S
AYVEVTFDNHDGNDEVVLRRTISL-TRDDFLIDRKSATRQDVTNLLESGFSTNNYYIVPQGRITHLTNAT
DAERLDLLKDVAGTRVYEQRRQAQLFR-DERYKTAVEA--TASLFHIVVDTDETATTLLSLLQQEKRVFM
PRLRPPQYA-MLRKLSFDEHLLPAFKQVFGKTIICPRLDIAAYRSQNAITLDGDQVDRRGALSGGFHDPE
VLDARKAAALDATFHQVAAHFTEIFAELVPGGRGRLVMH----NG-IVSMDVSH-QERMRMTQLSGGQKS
LVALALVFAIQQSDPAPFYLFDEIDANLDTQYRTAVAQKVHALDAQFITTTFRPELVERGDHYGVLFQQ-
KSSIVEITRTQRE

>XP_003647515.1
MYIRKVIISGFKTYKNKEIDFSAHHNVVVGLNGSGKSNFFAAIRFVLSD-DYTNLKERRSLIYQGT-S-S
GYVEIVFHDAENSGAIRIRRTVGL-KKDEYMINNKNSSRSDVQRLLESGFSTSNYNIVPQGRIVSLTNAK
DRERLQLLEEVVGAKSFERKLRQELIK-SEKYKTCAEV--VNSLFHVVVDTENTASLIMQELYNSKRVFM
PRIYDPQYN-LIKKIKFDGKFEKAVKHVFGKTIVVKDLLQGKLKQNNSVTLDGDKADNKGVLTGGFHDQE
KLKGQKVEAVEVTFKKVSENFTKLFEKMVPRGTGRLVIHRRESVY-SVSIGVSNKDEQLHVEQLSGGQKT
VCAIALILAIQMVDPAPFYLFDEIDAALDKQYRTAVAATIKELEAQFICTTFRSDMIGIADFYRVKYEN-
KSTVVEVTRTDLH

>XP_011306730.1
MHIKKIVIENFKCYKGRVFDFHRGHNAIVGFNGSGKSSLLETISFVLSNRYYPIT-QRTSVINDNPEN-S
ASVEIILSNEDNDPLVRIRREISRE--NRILINNESFSPPEFFQLFSA--PKENYYIVCQDEVTQLATGP
DSLRFQVISTAIGVHEFDEGLENEGFTCEPAVAFAAEV--RERMFHHVVRNRKVISEVLNEITERKIVFI
PDVEQRRYN-MISFLEPREEFQKAVDFVFGSSVIVKNLEVGAVREGQAITLDGQQVLGKGKFKGGYRNRM
IINQKRFEALRVGFQRINEYFEEIFGEIVRNGRARLYPVDKWRRV-QVRIKATVGQQMDKMNQFSGGQKT
VMAVALIFAIHRFKPAPFYLLDEIDKALDQSFRASVAELIHRMTAQFMTISFSGELLMQADYFRVTSRR-
DSHVEGCSREEVE

>CCA17167.1
MHIKQVFVSGFRSYKDQVVEFSKEHNVVIGRNGTGKSNFFDAIRFGLTS-RFANLRDRQALLHEGSGK-S
AFVEIVFDNSDGDEEVVLRRTIGV-KKDEFFLNRKHISKSDVIHLLESGFSRSNYYIVQQGKVNALAVMK
EKERLELLREVAGTKVYEDRRETDLVAPDERFCTAVDE--AGSLFHVVVDTDDIATKLMRELERKNRIFL
PCLKDEQYS-LITKLKFSSDIRKAVLTAFGKKLLCKDLDICRYEVNDCLTLDGDLVHRRGALNGGYRDPE
VLDRRKDEAILRTFKGVSHHFAQVFRELVPTGEGKMLI---VDTF-SVQIKVSREGDSYLMQQLSGGQKA
LVALAFIFAIQRCDPAPFYLLDEIDQALDSTHRAAVASLIHRQSAQFITSTFRPELVSVADFYGIGYQN-
KSSVHSMTKEELD

>XP_004832387.1
MHIKSVRLKGFRTYKDLVFNFSPGYNAIVGLNGSGKSNILLAISFVLVE----NLENKSYYLYRGDES-S
AYVEITFDVSNDNSDLCLKRTFSE-SKDVYTVNGKQMALKDYRHLLESGSHGCDHFIVKQGDVCKLSNMA
PVERLNFFREIIGHKSFDIKVKSDLIDVKDEYKVAVEQVLGPKLFTIVVANMFYAKSLIKFIEEQDNIIV
SILATSDYT-LEKCIIYDDIISPLIHSLLHDFNLVPDSRVVKLQS-NCVTPNGEIFYYHGIVSGGYVNTR
TLKNQKDRNITQLIHKINENISAIFEELVPHGSIKLIVTRREDNL-TLDIRASGTDGFQQIHQLSGGQKT
IISLAFILAIHRLQPAPFYLFDEIDAALDDQYRTRVSKLLQRQHTQCVVTTFREQLLIPGDFYEISNVN-
GSYSKQVTLHQME

>XP_012768790.1
MHIKEVGIRGFRTYRDPVFRFCPGYNVIVGLNGSGKSNVLLAVSFALAE----TLENRSCYLYRGAED-T
AHVEVVFDVSRDNDELRLKRIFSR-SKDLYLVNGRQMSRKDYRQLIESASYRNDHFIVKQGAIGKICSLS
SEERLAAFRDVIGHRSFDSKISADLVTVSDAFKLAVEQTLGPKLFTVVVRTMKCAKSLISHIEKSENIIV
PIFPKSNLSELMDCLTFDDHLKPLIRSLLGDFCLVENADVARIGN-NCVTPDGQVFYHRGSVSGGYVDMR
ALKSQKDSNLVQMLSQLNDKLSQTFEELVPGGRIRAVLLRREEKF-TLDLKVSSSDGMQQLYQLSGGQKT
LVSLAFILAAQRLQAAPFYLLDEIDAALDEGYRVNVSRLLERQESQCILTTFRPELLHPGEFYEVCNEG-
GSVAHRVGLDDMS

>XP_003056807.1
MHIKQVVVEGFKTYREQVVEFEPHLNCIVGANGSGKSNLFHAIRFVLSD-IFSNLRERQKLLHEGAGH-S
AYAEIVFDNSDNDEEVRLRRSIGL-KKDEYYLDKKHITKAEVINLLESGFSRTNYYCVKQGEIMKMATMQ
DEERLDLLKEIGGTSVYEEKRSKELME-DERFFAAVEA--SNQLFHVVVDNDDVASKIIEYLNKEKRVFL
PRLQNREYS-MLSKIRFDDKLRPAFDKLFGNVLICRNLDVAKYGSNDCVTMEGDCVSNRGAISGGYQDSS
YLDQKKDEAIERTFKQVSLNFREVFSKLVPGGKGELVMQRKAEKY-SVKIKVSGAGETMQMKQLSGGQKT
VVAVGLIFSIQRCDPMPFYLFDEIDAALDPQYRTAVAAMVRAQGTQFITTTFRPELVKVAGIQGVQHSH-
KSNVREVSLEELH

>CEF70232.1
LVISSIDVENFKSYYGRTIGLHKNFSAIIGPNGSGKSNVIDSLLFVFGF-RASSIRKISSLIHSSNGKEY
CYVQINFVKIDIPTAFSIGRYAYQDNSSKYCYNGKMKQYNDIKMLLKKGIDLEHRFLILQGEVELLALMP
PKGMLEYLEDIIGSNRYKEFIDTDLGGIDPKYDFAITAACNQ-LDFIVVDTTETAQACIKYLKETKRAML
IEQVKRKIVNLFDLIECDNKLRCAFYFALRDTLVCNDIDTAKVL-RKVVSLKGEIVEVSGVMTGGGKKPD
NLRKKRLIEFLNGYTQILRHLKLIYQMLTLGGEANLELVNSMDPFEKIRFCVRPFKTWRDMSRLSGGEKT
LSSLALVFALHRYRPTPLYVMDEIDAALDFKNVTILSHFVKKQNAQFIIITLRNNMFELADIIGICKQSD
-TQNVVIDPPL--

>NP_497771.1
MIILNIYVENFKSYAGKILGFHKNLTMILGPNGSGKSNVIDALLFVFGF-KAGKIRKLSALINSGGNY-S
CSVTIMFQMVDETNCVCITRTINRENNSKYRIDDKDASQKDVQELLLRGIDMTHRFLILQGEVEAIALMK
PTGMLEYIEDIVGTNRFVAPIAEDLASIPIKFDTAISTVFAQ-LDYHVVQTSDECRIGIGFCHEYKRTFV
FHLKDDGMF-LFDKIHCNPEIRREFYFLIHDILVVDSLEEARIKPRRYCTLNGSILNRSGALTGGGK-PN
ELRMARFNEFSEALAFLGTTTQMLYQLITNGGDASLKFVESTDPFDGIKFSVRAKKSWKLIENLSGGEKT
LASLCFVFAMHHYRPTPLYVMDEIDAALDLNNVSLIANYIKERNAQFIIISLRNQMFEVGNLLGIYKIDG
-TYNIMVDPIAEI

>EJK60895.1
LMITKMELTNFKSYAGTTIGFHKCFSSVVGPNGSGKSNVIDAMLFVFGK-RAKKLRKVSELIHSSDAYKY
AKVSVYFHEIDGESEIVISRLARRDNTSQYQLGNRNATFKKVAEFLGSGIDLDNRFLILQGEVEMISMMP
PKGLLEYLEDIIGSNSYVEPANKDLATIDEKYDVAVSTACGM-LDHIVVQTTAGTQKCLEFLRKHNRAFV
PKMKK-AVTGLFDLINPHISITPALFLAVGNTLVAPDLETARWYGRRVVTVDGKLIETSGTMSGGGKSVE
DLRRLRLEKFMDGFSQITLKLKEMYQMITLGGDAELELVDSLDPFSEIVFSVRPKKSWKNIANLSGGEKT
LSSLALVFALHHYKPTPLYVMDEIDAALDFKNVSIVAHYIKERNAQFIIISLRNNMFELADLVGIYKTNN
-TKSVTINPRTTK

>XP_001712642.1
IFLKSIRFTNFKSYKGIEAGCHPKINTIIGPNGSGKSNFLDAILFVLGK-RAVQIRKLSDLINLSASPFF
TTVSLIFRKNK-ITEIILSRQIFLNNSSTYYLNGKEVSLYIMTQSLRIGILNKNRFLIQQGEIERISTMK
PKGLLEYSEDSFGSSRYLKTINKKILNLVA-Y-----TIFSGYLSTILIDNSLNCFFATNFLKKNKRTFL
VKIQNYK-K-LANLI-CKPENQLIFDFILKDTVFVKNLSEG-LRNKSIVTQDGKVIEISGILSGGG-SNF
SYHLQRLSEYIQYLFIFDLFLKIIFPLISKRGTMEINLVETMDPFLEVVLSVKPEKTWKTVSYLSGGEKT
LSSLAVVFSLQELKYSSWYLLDEIDAALDFRNVTKISSYLISYNSQILIVSLRNNILANSNILGIYKIFG
-TKIISLQNRI--

>XP_005839157.1
LIITHMTLENFKSYAGIEIGFHKKFSSVVGPNGSGKSNVIDAMLFVFGK-RAKQLRKVSELIHKSESHMS
CKVSVHFVEINGPSELEVSRAAFSDNSNKYYINGRSSNYKEVTSLLKEGIDLDHRFLILQGEVEQISLMP
PKGMLEYLEDIIGSNRLIEAIKEDLGSIDAKYDVAISTACGA-LNHILVENTAVAQRCCDLLRSTGVSFI
MKQNHLKA--LFDLVQPEEKFLPAFYFALRDTLVASDLDEAQIYKKRVVTLEGALIDTSGTMSGGGAKVD
NLRKQRLDEFMTGFSIISMRLKEMYQMITLGGDAELELVDSLDPFSEIVFSVRPKKSWKNISNLSGGEKT
LSSLSLVFALHHYKPTPLYVMDEIDAALDFKNVSIVANYIKERDAQFIIISLRNNMFELADLVGIYKTHH
-TKSVTINPSLAA

>KFD71885.1
LIITKVVSENFKSYAGKVLAIPPNFSCVVGPNGSGKSNVIDSLLFVFGY-RAHKIRKLSVLIHKSSEQGF
CTVEVHFAKVEQESEFCISRTVHEDSTSVYCINNRRVHYSDVMALLRTGVDIDHRFLIQQGEVEAIAMMK
PIGLLEYLEDIIGSSRLKGIVNEDFGSIDPKYDVAFCTACHA-LDNVLVDTLETGTKCVNFLKQANRAFT
CKVKRWELVGLFDLLRVDPKLLAAFYSVITDTLVAEDLSEARIF-RRVVTIKGELIERSGVMAGGGV--C
EVTRLRHEEFIIGFEKIAMKLKEIYRLLTKGGDADLEFVDVGNPFTEVYLSVRPKKSWKRICNLSGGEKT
LSSLSFIFALHEYRPSPFYVMDEIDAALDFHNVDIVGSYVSQLKAQFVVVSLRSEFYEKSPLIGVYKVEN
-THIQTLNVPRLE

>XP_654748.1
MIIEKMTFYNFKSYYDKELGFHESFTAIVGANGCGKSNVIDGLLFVFGR-RAKQIRKVADLIHKSALHPE
ARVDVHLVNVD-PTRFTVTRIVFRDGTSKFMIDEVVCKFDAILEKMRSGFDLLNRFLILQGEVERIALMP
TKGMLEFLEDIIGTSQYIEGIAKDLGSIEKKYDIAITTSCGM-LDYIVVESIEGAQKISEICKERQRVLI
IKMKV-PWKKIVDLIDC-EWAREVFYFALRDTLVCENLTIAEVF-RRVVTLNGELLDNVGSITGGGNVVE
ALKKKRFDEFMNGLTEISFKLKEMYYLLTQGGVAELELVDTLNPFTEVVFSVRPKKAWKNIANLSGGEKT
LSSLALIFALHHYKPTPIYVMDEIDAALDFRNVSIIAHYIKERNAQFTIISLRPEMFELADLMGVYKVKD
-SCSVSFNPNANL

>KGK38296.1
LVIDKLVLTNFKSYAGIEIGFHTSFSAVVGPNGSGKSNVIDSLLFVFGF-RANKMRKLCELIHNSESFPF
CQVDIHFAKVDSPSNLLVSRRAEKNNASTYFINNKKSNYTEVTTLLKKGIDLDHRFLILQGEVEMIAQMK
PKGLLEYLEDIIGTSNYKQEINKDLGSIDDKYDIAVSTGGGS-LNDFVVETVEDAQTCIQYLRQNRFGFI
VKLR--FITNLFDLIKPDAKFAPAFYSSMYDTLVAPNLTVARVF-RRVVTLDGKLVDVSGTMSGGGNRVE
ELNERRHSEFSEGFNQISSTLKSMYHLITAGGMAELEYSDSHDAFSEIVFSVMPKKSWRTISNLSGGEKT
LASLALVFALHHYKPTPLYVMDEIDAALDFKNVSIVANYIKSRNAQFIVISLRNNMFELAELIGIYKVNN
-TKSATLINRDIG

>XP_008880145.1
LMISKLAVENFKSYAGVEIGFHKCFSSVVGPNGSGKSNVIDALLFVFGK-RAKKLRKVSELIHKSSNFQE
ARVSVYFQDIDGPSQLVVTRTANSANQSKYFLDGQTSTFTEVTALLRQGIDLDNRFLILQGEVEQIAMMK
SKGLLEYLEDIIGSNKYVEPTKNDLGAIDSKYDVAISTACGA-LDNLVVETTHGAQLCVAYLRQHNRAFI
IKMTYLK-GFLFDLVRVKDKFRPAFYFALRDTLVAKNLDEASIYRKRVVTLDGQMIELSGAMSGGGNRVE
ELRRLRLDEFMAGFRVITLKLKEMYQMITLGGDAELELVDSLDPFSEIVFSVRSKKSWKNISNLSGGEKT
LASLALVFALHHYKPTPLYVMDEIDAALDFKNVSIVANYIKQRNAQFIIISLRNNMFELADLVGIYKTNN
-TKSVTINPKHAT

>XP_012647611.1
LIIERVVLYNFKSYGGTIIGYHKRFTSIIGPNGSGKSNVIDAMLFVFGF-GARQMRNVAELIHNSAAYRK
MSVSIHFMEIDDPSELIITREAFQDSTSKYKINGSTSSKKQVVNALKDHMDLENRFLILQGEVEQISQMK
PKGLLEYLEDIIGTKQYLEPISGDLCTIDSKFEKALMVAGGAFMDHYVVETPEVASQIFDELRKMNRAVL
AVVEKSRKLTLIDLIKPEERFKICFFHAIGETIVTGNIEDATIY-RRVVTIEGELIEPDGRLCGGGSTSE
TLCNKRKKEFLDGFAVIAAKLKEMYQAITFGGDAELELLDSTDPFTEILFSVRAKKSWKQIQNLSGGEKT
LSSLALVFALHHYKPNPVYFMDEIDAALDFRNVGIIAQNIKNRNAQFIIISLRNQMFELCNMIGIYKTFS
-TKTVFIDPSKDD

>XP_013934156.1
LVIEELVLTNFKSYAGRTVGFNASFSAIVGPNGSGKSNVIDSLLFVFGF-RATKMRKLSELIHNSEAFPF
CQVDILFKKVDESPDLVVSRKAYRNNSSDYFINNKKCTYADMQALLRDGIDLDHRFLILQGEVESIAQMK
PKGLLEYLEDIIGTAKYKGTIQHDLGVIDDKYDVAVSTGGGS-LDDMVVDSVETAQQCINYMRKNNFGFI
VKLR--FITNLFDLITPDPKFAPAFYSSMYNTLVARNLEEAKVF-RRVVTLDGKLVDVSGTLSGGGSRVE
DLKKRRLDEFMAGFNTISLTLKEMYQMITMGGNAELELVDSLDPFSEILFSVMPKKSWKNISNLSGGEKT
LSSLALVFALHRYKPTPLYVMDEIDAALDFRNVSIVANYIKERNAQFIVISLRNNMFELAQLVGIYKVSN
-TKSISMQNRDLT

>XP_006373322.1
LFIKEMIMRNFKSYAGERVGFHKSFSAVVGPNGSGKSNVIDAMLFVFGK-RAKQMRKVSELIHNSTNHQS
AGVSVHFQEIDDSSDFVITRVAFRDNSSKYYINDRSSNFTEVTKKLKGGVDLDNRFLILQGEVEQISLMR
PKGFLEYLEDIIGTNKYVEKIKHDLGAIDAKYDVAISTACPG-LDYIVVETTAAAQACVELLRREKVAFM
IKQVDHKVTGLFDLVRVDERMKLAFYAALGNTVVAKDLDQARIYNFRVVTLDGALFEKSGTMSGGGTKPD
EWRKKRLDEFMAGFNTISLKLKEMYQMITLGGDAELELVDSLDPFSEVVFSVRPKKSWKNIANLSGGEKT
LSSLALVFALHHYKPTPLYVMDEIDAALDFKNVSIVGHYVKDRDAQFIIISLRNNMFELADLVGIYKTDN
-TKSITINPGSV-

>XP_637730.1
LMITKMVMENFKSYAGAEVGFHKCFSSVVGPNGSGKSNVIDAMLFVFGY-RAKQIRKISELIHNSENHKN
GRVSVHFQEIDGKSEFVVTRTAQKDGVSKYYLNDKVVKLDDLKTILKDGIDLDNRFLILQGEVEQIAMMK
PKGLLEYLEDIIGSKKYLPDIDKDLGAIDQKYDVAISTAAFSQMDNIIVETTAAAEACVELLRKENRAFM
INLEYQNVTNLFDLIKMEKKYATAFFTAVGHTLVADTLDEAKIYKRRVVTLDGSLIDTSGAMSGGGLKPE
SLRKNRLDEFMAGFTIITMKLKEIYQMITLGGDAELEIIDREDPFQEISFSVRPKKSWKNISNLSGGEKT
LSSLALVFALHHYKPNALYVMDEIDAALDFKNVSIIANYIKERNAQFIIISLRNYMFELADLVGIYKTDN
-TKSVTINPNSTS

>AGU69478.1
LMIRRIVLENFKSYGGTIIGFHKSFSSIVGPNGSGKSNTIDALLFVFGK-RAKKMRKVSELIHQSGALPS
AKVSVDFQDIDGKSLLTVSREAFKNNQSKYYLDGKPSNFTEVTALLRKGVDLEHRFLILQGEVEQISLMK
PKGLLEYLEDIIGSNRLVDPIKEDLGTSQRSTNVAVSTACSM-LDAIVVDSTEDAQAVIQFIRKNERTCI
SKIREREITGLIDLIKPQPQYAVAFFFAVQHTLVAKDLTQARIV-RRVVTLEGGLIDASGTMSGGGNQVD
GLRQQRLEEFMDGFSVISMKLKEMYQMITLGGDAELELVDTLDPFSEINFSVRPKKSWKQITNLSGGEKT
LASLSLVFALHHYKPTPLYFMDEIDAALDFRNVSIIANYIKERDAQFIVISLRNHMFELADLVGIYKTQD
-SKSVAIDPTAEV

>KPI97761.1
LIITRIVNENFKSYAGVILGFHKSFTAIIGPNGSGKSNVIDSMLFVFGY-RATKIRKISVLIHSSNKFSS
ASVAVHFCQIDGPSEIVVSRTAFKDNSSYYTLNGRRVQFKEVAKMLRSGIDLDHRFLILQGEVEQIAMMK
PKGMLEYLEDIIGTSRYKEPIDNDLGGIDLKYDIAISTCCGA-LDNIVVDTVETAQSCVEFLRNNDRAFI
AKQQHLHVYNLFDLIQVDERVLPAFYFALRDTLVANNLEQARIY-RRVVTLKGDVIEIAGTMSGGGRSAD
QLRKKRTTDFLCGFTTITTKLKEMYQMITLGGDAELELVDSLDPFTEIIFSVRPSKSWKNISNLSGGEKT
LSSLALVFALHYYRPTPLYVMDEIDAALDFKNVSIVANYIKERNAQFIIISLRYNMFEASNLVGIYKTED
-TKSVTIENKVDL

>XP_005707847.1
LVIQSLSLENFKSYAGNTVGFHKNFSAIVGPNGSGKSNVIDAMLFVFGR-RAKQMRRVSDLIYSASNLQQ
TSVTVSFCEIDTPSEFEVKRTAFMNNTSKYFLNGENTPYSEIRELLLSGVDLENRFLILQGEIEQIALMK
PKGLLEYLEDIIGSNKFVEAIEADLGTVDEKYDFAAGAAIGMSAEHLVVETAEQAEKCVAFLKSNSRSFI
IKIQYLK-IGLIDLINANERARLAFYFVLRDTLVAPNLDEARLYTRRVVTLAGQLIEPAGTISGGGNVKD
SLRKERLETFMKGFSIISKKLKELYQMITLGGDAELELVDALDPFSEVILSIRPKKSWKTVSNLSGGEKT
LSSLALVFALHHFRPAALYFMDEIDAALDFRNVSIIANYIKERNAQFIIVSLRNNMFELANLIGIYKPKN
-TKSVAMNPHLGD

>XP_001524664.1
LVIEKLVLTNFKSYAGCTIGFHSSFSSVVGPNGSGKSNVIDAMLFVFGF-KATKMRKISELIHNSEEKPF
CQVDIHFKQVDKLSELIISRKAYQNNQSFYYINDKKSTYTEVTSLLKNGIDLDHRFLILQGEVESIAQMK
AKGLLEYLEDIIGTTKYKQLIAKDLGTIDEKYDVAISTAAPG-LDSMVVETVETAQACIDYLRKNRYAFI
CKLS--FIVDLFDLIKPNSKFAPAFFSKMFNTLVAPNLNEAAVY-RKVVTLDGKVIDTFGTMSGGGNYVE
DLKRKRLDEFMVGFSTISMTLKEMYRMITMGGNAELELVDSLDPFSEILFSVMPKKSWRNISNLSGGEKT
LSSLALVFALHKYKPTPLYVMDEIDAALDFRNVSIVANYIKERNAQFIVISLRNNMFELAQLIGIFKYEN
-TKSVPILNIEED

>XP_005176333.1
LIIKKIENFNFKSYAGKVLGFHHCFTAIIGPNGSGKSNVIDSMLFVFGY-RANKIRKISTLLHNSARYPM
CSVAVHFRQIDDPSEIIVERTAYRDNSSYYTINGKRKQFKDVAKLLKKHVDLDHRFLILQGEVESISMMK
PKGMLEYLEDIVGTTRYKEPLDRDLGAIDAKYDVAISTACGR-LDNILVDTVNTAQTCIEHLKRYDRAFI
AKVEYLQITNLYDLVRVDERVLPAFYFALRNTLVSTDLEQGRIY-RRVVTLNGDLIETSGTMSGGGRTQD
DVRKKRYNEFMSGFHIITRKLKEMYQMITQGGDAELELVDSMDPFTEVSFSVRPKKTWKNISNLSGGEKT
LSSLALVFALHYYKPSPLYFMDEIDAALDFKNISIVAHYIKERNAQFIIISLRSNMFELSDLVGIYKVKD
-TDSVCIQNEPKM

>XP_013017466.1
LVVYQLTLKNFKSYAGTIIGFHPSFSSIVGPNGSGKSNVIDALLFVFGF-RASKLRKASALIHKSAAHPS
CDVEILFKE---ESELSIRRSAYKNNVSKYFLNNVESSFSTISNMLKEGVDLNHRFLILQGEVESIAQMK
PKGLLEYLEDIIGTSRYKPIIGTDLATIDSKYDVAISTACPA-LNHIVVDNLEVGQKCIAFLRSNNRSFI
VALQ--KITNLFDLLHYDNIFAPAFFSVLQNTLVADNLEQARIF-RRVVTLNGQLIDKSGTMTGGGTRVT
DLQTQRLDEFMEGFNIISQKLKAMYQIITMGGNAELELVDSLDPFSEVLFSIMPKKSWKNISNLSGGEKT
LSSLALVFALHSYKPTPLYVMDEIDAALDFKNVSIVANYIKERNAQFIVISLRSNMFELSSLVGIYKTAN
-TKSVTINNRDQM

>KDR21154.1
LIITHIENENFKSYAGKVLGFHKCFTSIVGPNGSGKSNVIDSMLFVFGY-RASKIRKISVLLHNSAQHQS
CTVAVHFQQIDGPSKLVIARTAFKDNTSLYTVNGCRVQFKEVAKLLRSGIDLDHRFLILQGEVEQIAMMK
PKGMLEFLEDIIGTTRYKEPLDEDLGAIDQKYDVAVSTACGP-LDNIVVDTVDTGQRCIEFLKRNDRAFI
AKQEHLKICGLFDLIRVDECVRPAFYYALRDTLVANDLDQARIY-RRVVTLDGQLIELAGTMSGGGKTVD
MVRKNRFSEFMHGFSAITSKLKEMYQMITLGGDAELELVDSLDPFSEINFSVRPKKTWKIISNLSGGEKT
LSSLALVFALHYYKPTPLYVMDEIDAALDFKNVSIVGHYIKERNAQFIIISLRSNMFELADLVGIFKTYN
-THSITLNPMLGM

>XP_014152151.1
----------------------QCFSSVVGPNGSGKSNVIDSLLFVFGR-RAKQIRRLSELIHNSDKFPY
CCVYVHFCEIDDPTEVIVARKADRRSTSTYYLNGKVAKVDDVTTLLKAGIDLDHRFLILQGEVESISMMK
PKGLLEYLEDLIGSDVFKTPINQSLGTIPDEYDVAVTTACSA-LNHIVVDTVSTGQKCTEYLRSAQRAFL
IKQGHLQVANLFDLITPHEDYLPAFYFALRNTLVANDMQQARIS-QRVVTLTGELIDTSGTMSGGGNRVE
SLRKQRLDMFMEGFNIVTLKLKEMYQMITLGGDAELELVDSLDPFSEIVFSVRPKKSWKNISNLSGGEKT
LSSLALVFALHHFKPTPLYVMDEIDAALDFRNVSIVANYIKERNAQFIIISLRSNMFELADLVGIYKTEN
-TKTAAINPAKSF

>XP_005096414.1
LMITQIVNENFKSYAGIKLGFNKNFTAIIGPNGSGKSNVIDSMLFVFGY-RANKIRKISVLIHNSEKHQS
CSVAVHFQKIDGPSQFVVSRVAHRDNSSSYYVDGKKAAYKEVATLLRGGIDLDHRFLILQGEVEQIAMMK
PKGMLEFLEDIIGSNRFKQPIEADLGAIDSQYDVAISTACGS-LDHIVVDTVDTGKRCIEFLKKHNQGFI
LKMEVWEITNLFDLVRVDEVVKTCFYFALRNTLVSKDIDQARIY-RRVVTLKGELIEVSGAMSGGGNSVE
SLRKQRLEEFMAGFQVITNKLKEMYQMITLGGDAELELVDSLDPFSEIVFSVRPKKSWKNISNLSGGEKT
LSSLALVFALHHYKPTPLYVMDEIDAALDFKNVSIVANYIKERNAQFIIISLRNNMFELADLVGIYKTHD
-TKSVTLNPW---

>XP_002172140.2
LVVRELRLHNFKSYAGTIIGFDYSFSAIVGPNGSGKSNVIDALLFVFGF-RASKLRKLSALIHNSAAYPS
CSVEIVFSEVDGPSRISIRRTAFKNNTSKYFLNN--------------GVDLDHRFLILQGEVESIAQMK
PRGLLEYLEDIIGTSKYKTAINQSLGVIDQRYDVAITTACPA-LNHIVVENVETGQRCIDYLRRHNRAFI
LKLA--RITNLFDLIKFDEKFAPAFYSVLQNTLVANDLEQARLY-RRVVTLEGQVIDKSGTMTGGGNRVD
DLNALRLDEFMAGFNAISKKLKEMYQIITMGGNAELELVDSLDPFSEVVFSVMPKKSWKNISNLSGGEKT
LSSLALVFALHNYKPTPIYVMDEIDAALDFKNVSIVANYIKERNAQFIVISLRSNMFELASLVGIYKTAN
-TKSVTIKNFDHA

>XP_968011.1
LIITKIVNNYFKSYAENVLGFSKCFNAIIGPNGSGKSNVIDSMLFVFGY-RATRMRKLSVLIHNSERYPS
CNVAVHFCEIDGPSEFVVSRTANRDNSSFYELNGRRVQFKEIGKLLKGGIDIDTRFLILQGEVEEIAMMK
CKGMLEYLEDIIGTHRYKKPLDQDLGGIDQKYDVAISTACGP-LDNVVVDTADTAAWCIDFLKTHGRVFI
AKQEYLRITNLYDLIQVDDTVKTAFYYALRDTLVADDLDQGRIF-RRVVTLKGEIMEPSGTMSGGGKTVD
NVKTQRRNEFMQGYNTIRLKLKEMYQMITLGGDADFEIVDPCDPFAEVQLNVRPRKCWKTISNLSGGEKT
LSSLALVFALHYYKPSPLYVMDEIDAALDFKNVSIVAHYIKERDAQFIIISLRANMFELCDLVGIYKIFN
-TRSITVDPHAEK

>ERL91328.1
LIITQIENHFFKSYAENVLGFHKCFNAIVGPNGSGKSNVIDSLLFVFGY-KASKIRKVSVLLHNSDQFQS
CTVAIHFAEIDGPSEFVVSRTANKDNSSFYQLNHTRVQFKDIAMLLKKGIDLEHRFLILQGEVEQLAMMK
CKGMLEYLEDIIGTSRYKKPLDKDLGAINAKYDVAVSTACGP-LDNIVVDSVNTAQWCIAFLKTHDRGFI
AQQEHLRITNLYDLIKVDERVKTAFYYALRDTLVAKDLEQARIY-RRVVTLNGDLIETSGTMSGGGTRV-
-------------------KLKQL-----IGGEIGASNINVPND-----SSVRPKKTWKKIFNLSGGEKT
LSSLALLFALHYYKPSPLYIMDEIDAALDFKNVSIVGNYIK-----FIIISLRSNMFELCDLLGIYKTFN
-TKSITINPKWDG

>XP_009958094.1
LMITHIVNQNFKSYAGEILGFHKRFSCIIGPNGSGKSNVIDSMLFVFGY-RAQKIRKLSVLIHNSDEHTS
CSVEVHFQKIDGPSNFCVSRTAYRDNSSVYHINGKKKTFKDVGILLRHGIDLDHRFLILQGEVEQIAMMK
PKGMLEYLEDLIGSARLKDPIEQDLGAISDKYDVAISTCCGS-LDHIVVDTIDTAQECVNFLKATGVAFI
AKMAVWKITNLFDLVKVDGKVRLAFYFALRDTLVANNLEEARIFDRRVVTLKGEIIEQSGTMSGGGGRIE
DLRKQRLNEFMAGFNVITNKLKENYQMLTLGGDAELELVDSLDPFSEIMFSVRPKKSWKKIFNLSGGEKT
LSSLALVFALHHYKPTPLYFMDEIDAALDFKNVSIVAFYIYEQNAQFIIISLRNNMFEIADLIGIYKTHN
-TKSVATNPKVAA

>XP_011271896.1
LVINKLVLNNFKSYAGTIIGFHSSFSAVVGPNGSGKSNVIDSLLFVFGF-RANKMRKLSELIHNSEAAPS
CSVDVHFNHVDDPSELIVSRIAYKNNGSDYTINGKKSNYKEVTTLLRNGIDLDHRFLILQGEVESIAQMK
AKGLLEYLEDIIGTSDYKATIARDLGYIDDQYDVAISTACGQ-LDDMVVETVEVGQQCIEYLRKNNYAFI
LKLR--FITNLFDLVKPDPKFAPAFYSVLQDTLVASNLREASVY-RRVVTLDGKLIDKSGTLSGGGNHVE
DLKKKRLDEFMEGFNIISATLKEMYQMITMGGNAELELVDSLDPFSEILFSVMPKKSWKNISNLSGGEKT
LSSLALVFALHRYKPTPLYVMDEIDAALDFRNVSIVANYIKERNAQFVVISLRNNMFELAQLVGIYKVNN
-TRSITLQNRDLD

>EGT45343.1
MVISFIKVENFKSFRGVEIGLHKNTNVIAGANGSGKSNVIEAVLFCFGA-QEGSARNLVEFIHKTEGCES
CRVEVTFHRIDDSTTFTIARQIQKSTRSTYYLDGEIVPLERIKNELKRGIDMAFRSAILQGNIQEICMMN
PIQLLKFVENYAETYR-----ASDLVTTSKQYNKAISTMLGKKLDIVLCDTVQNAAAAIHYLRRNKKLFV
AQARNWQLAHLFDQIDFDADLRKVLYSYLGNTLIVKDRAEYSMKQKNIVTEDGEYIQSNGNITGGGASFN
EFKRARHQEFTEVLQTLSDNVSRLYRLLVPGGNAMLKM--VTDSLTDVQYRVRSGKTWSDLQERSGGEKS
LASLVLVLALLEFQSTPIFLMDEVDAALDFRIVRKIAQFLKKDNAQFLVVSHREEMIKEADLVGIYARGR
RSNEMVLDITKAV

>XP_005644101.1
LIITEMVLENFKSYAGERVGFHKCFSSVVGPNGSGKSNVIDAMLFVFGK-KAKQLRKVSELIHNSTNHKS
AKVSVYFQEIDDPTGFVVSRTAMRNNSSNYYVDGRKSSFGEVTDMLKGGIDLDNRFLILQGEVEQISMMK
PVGLLEYLEDIIGTDKYKSQLQAELGAIDAKFDVAVSTAAPA-LDYVVVDDTASAQACVELLRSRKVAFL
IKQAHLKVPGLFDLVKCEAALRPAFFYALGDTVVAADLEQARIYDWRVVTVQGEIINDSGTMTGGGGRAE
TLRKRRLDEFMAGFNAISLKLKEMYQMITLGGDAELELVDSLDPFSEIVFSVRPKKSWKNIANLSGGEKT
LSSLSLVFALHHYKPTPLYVMDEIDAALDFKNVSIVAHYIKERNAQFVIISLRNNMFELADLVGIYKTDN
-TKSVTINPGAAV

>XP_003737619.1
LIISKIENSFFKSYGKNTIGLHKNYSAIVGPNGSGKSNVIDSMLFVFGY-RSKKVRKVSNLIHNCDVHKR
CSVDVHFETIDAPSHLVIGRVAHRDSSSYYTINGMQVSQKVVTRTLREGIDIDHRFLILQGEVEQISMMK
PKGMLEYLEDIIGTNRYKEPIDSDLGGIDKKYDVAISMSCGL-LDSIVVDTTQTGKACIKFLQRNQKAFL
AKMQHLQITNLIDLVQVDPQYLGVFYYALRDTLVADEIDQARVH-RRVVTLRGEIIDPSGTLTGGGNRVQ
ALKKARLQEFMTGFKIITQKVKEMYRTLTLGGDADLELVDSLDPFSEIAYSVRPRKTWKNISNLSGGEKT
LSSLSLVFALHYYKPAPFYVMDEIDAALDHKNVSIIANYINERNTQFIIISLRDEMFSLARLTGIYKPYN
-TRTLTLDIDKVS

>XP_004360407.1
LIIEKLEIENFKSYAGKELGFHKCFSSVIGPNGSGKSNVLDSIRFVFGE-RAKNIRKISELIHNSSTHKE
ARVSVHFQDIEGPSKMVITRTANKSNQSKYFINGKQKTYEDVDVLLKSGIDMEYRFIILQGEVEQIATMQ
PKGLLEYLEEIIGSSQYVEKINKDLGAIDKKYDVAVSTAAPS-LDNIVVDTTSTAEKCIEVLRKENRAFI
IKIEHLNFGGLYDLVKMSPNYSNAFYFALRDTLIANDIDSAKIFKKRVVTLEGGVIEQSGAMSGGGNRVD
DLRKKRLDDFMAGFTIITLKLKEMYRIITIGGDAELELADTSDPFSEIIFSVRPKKSWKRITDLSGGEKT
LSSLALVFALHHYKPTPLYFMDEIDAALDYKNTSIIANYIKDSNAQFIIISLRNYMFELADLVGIYKTDN
-TKSITINPATAE

>XP_002427445.1
LIITHIVNENFKSYADVELGFHKYFTAIIGPNGSGKSNVIDSMLFVFGY-RASKLRKISALLHDSPNHAS
CTVTVHFALMDDPSEFYISRTACIDNSSYYTISGKKVQFKEVGKLLRKGIDLDHRFLILQGEVEQISLMK
PRGMLEYLEDIIGSSRFKEPIDQDLGGIDEKYDVAVSTACGP-LDNIVVDTVDTATACIQYLKEKNSAFV
AKQERFIFSNLFDLIRVDERVKPVFYYALQDTLVANNLDQARIY-RRVVTLTGDLIEIAGTMTGGGNQVE
EFRKTRLTEFMKGFSVISQKVKECYQMLADGGDAELELVNTLDPFLDIRFTVRPKKSWKEIQYLSGGEKT
LSSLSLIFALHYYKPTPLYFMDEIDAALDWKNTAIVGLYLKEQNAQFIVVSLRENMFEIADLVGIYKTNN
-TKSVTIIPHTTD

>CCA38128.1
LVIDKLVLTNFKSYAGKTIGFNPSFSAIVGPNGSGKSNVIDALLFVFGF-RATKMRKIKELIHNSEEFPS
CSVDVLFHNVDGKSELTVSRQAFRNNSSKYFINGKESSYSSVTELLKSDIDLTHRFLILQGEVESIAQMK
PKGLLEYLEDIIGTTNYKLEICNDLGEIDSKYDIAISTAA-T-LNDLVVEDVETAQLAIEYLRKHKFAFI
VKL---SITNLFDLIRADSRFLPAFYSVLRDTLVVSSIEQANIF-RRIITLKGELVEMSGTLTGGGRHIE
ELKIKRLDEFMLGFNTISITLKEMYQLITMGGNAELELVDSLDPFSEILFSVMPKKSWKNISNLSGGEKT
LSSLALVFALHRYKPTPLYVMDEIDAALDFRNVSIVANYIKERNAQFIVISLRNNMFELSKLVGIYKVNN
-TRSISLQNIDVH

>GAA99708.1
LVIHKLVLHDFKSYAGTEIGFHKSFSSIVGPNGSGKSNTIDALLFVFGY-RASKMRKLSELIHNSEGRES
CSVTVHFRSIDRPSDIIVMREALRNNTSKYVLNGKTSSFSQVTTLLKAGIDLDHRFLILQGEVESIAQMK
PKGLLEYLEDIIGTSNYKETLQKDLGRIDDKYDVAISTAAPG-LDNLVCDKVETAQACLEHLHRTQRAIL
CKLS--KSMGLYDLITPNARFAPAFFQVLGNTLVAGNLAEALVF-RRVVTRDGNLIDTSGTMSGGGNRIE
RMRKQRFDDFMEGFHQISNQLKAMYQMITLGGNAELELVDSLDPFSEIIFSVMPKKSWKNICNLSGGEKT
LSSLALVFALQTYKPTPCYFFDEIDAALDFRNVSIIAHWIADRQAQYIIISLRNDMFELARLSGVYKVNN
-SRTLTIKNTNA-

>XP_003059430.1
LVIKKMVLENFKSYAGAHVGFHKSFSSVVGPNGSGKSNVIDAMLFVFGK-RAKQLRKVSELIHNSTDFRY
ARVEVHFHEIDRPSDFIIAREAYKNNTSKYFIDAKTSNFTEVTNLLKAGVDLNNRFLILQGEVEQISMMK
PKGLLEYLEDIIGTNQYVESISHDLGAIDKKYDVAVSTACAA-LDYIVVETTADAQACVAHLRANNVAFL
IKQKALRAEALMDLIKPEPRLAVAFYYGVRDTAVADDLDAAKIYKRRVVTLAGQLIETSGTMSGGGSK-D
DLRKKRLDEFMSGFNVISLRLKEMYQMITLGGDAELELVDSLDPFAEIVFSVRPKKSWKNIANLSGGEKT
LSSLALVFALHHYKPTPLYVMDEIDAALDFKNVSIVGHYIKERNAQFVIISLRNNMFELADLVGIYKTNN
-TKTVAINPGATV

>CBY22367.1
LMIKEIVNENFKSYAGTVIGFHKAFTSIIGPNGSGKSNVIDSMLFVFGY-RAQKIRKVSVLIHNSTKHPK
AIVSVKFHMIDGPTEFTVSRTAFKDNSSCYHIDGRKTNFKEVGKFLRTGIDLDHRFLILQGEVEQISQMK
PKGMLEYLEDIIGSSRLKPLIDNDLGGIDQRYDVALSSSCD--MDYIVVERAADATKILEYVKRDKAVFF
AKVRPFAFL-LVDQIRCREDLMGCFFQACANTLVARNSEEARFFGRRAVSLDGVLVESSGAMTGGGGRKN
DLMKMRRDEFTKGFEIITAKVKQMYQMITMGGDAELELVNTLAPFEEVVFTVRPKKSWKTIMNLSGGEKT
LSSLSLVFALHHYKPTPLYVMDEIDAALDIKNVSIVANYIKDRNAQFVIISLRNQMFGLCSLIGIYKTHD
-TKLVLMENDPEV

>XP_002951177.1
LMIREMILENFKSYAGEKVGFHKSFSAVVGPNGSGKSNVIDAMLFVFGR-RAKQLRKVSELIHNSQNHRL
ARVTVRFQEIDGPSEFNVARTAQRNNESHYYINGRKVSTKDVTDLLKGGIDLDNRFLILQGEVEQISMMK
SKGLLEYLEDIIGTDKYVQPIRADLGAIDTKYDAAVSTAVGA-LDNVLVETASDAQRAVEHLRRTNCAFL
IKQAHLPITGLFDLIKIDPKLRRAFFYACGNTLVANDLEQARIYDFRVVTLQGQLIADSGTMSGGG-RPE
ALRKSRLDGFMAGFEAISLRLKEVYQMITCGGDAELELVDSLDPFSEIVFSVRPKKSWKNISNLSGGEKT
LSSLSLVFALHTYKPNPLYVMDEIDAALDFKNVSIVGHYIKERGAQFVIISLRNNMFELAELVGIYKTDN
-TKTVAINPGRAL

>AFP65532.1
IFFKTVRLYNFKSYKKIEVGCHPILNTIIGPNGTGKSNFLDAILFVLGK-RAVKMRRLKEIIYASNFKKH
ASVVLVFKKVI-FTDVLLSRQIFKDNSSHYFFNGKEISLNILSRLCQFGVSGKNRQLIQQGEIEKISNMK
QKGLLEYTEDTFSSSRYSRFLNDKAFLTFA-F-----SVLISQTNNILIDTALNSLFALEFLRENNRTFI
IKIKCED-K-LKNKI-CKKNFKKLFSHILGNLRVVKNLTEG-LREKYIVTLDGILIERSGLITGGG-SSF
HVHFQRLFEYLRYFLDFKENLRTIFPNFYQGGILEVNLIDPLDPFSEVVLSVKPGKTWKSVLYLSGGEKT
LSSLAFVFSLQNLQKVPWYLLDEIDAALDYKNVEIISKYFNLYSYQILIISLRNNMFMGTNALGVYKIFS
-TKTVILKNQKLL

>XP_001328834.1
LIIKSIQVENFKSYAGLDIGFHPSFTSIVGPNGSGKSNVIDAMLFVFGY-KARHMRVLKDLIHKSTKYPK
ASVKVIFAKYG-PSEFSIGRDVRTNAASNYYWNDRSSSYTEITKFLKSGIDLDHRFLILQGEVGSIAQMK
PKGLLDYIEDVIGTSEYVEPIEDSLGTIDKKYDVAITYAAGNGLDFIVVDTDETAKRCLNELRQKNRTFI
CKIK--KFAGLIDLIQVDKSFLNAFYFVLKNTLVCETIEKAEIY-RRVVTLQGDLIEPAGTMTGGGRSKE
NLRQERLLKFLDGFEKITKKLKEIYQMLTLGGDAELELVDTLDPFSEITFSVRPGKSWKHIANLSGGEKA
LSSLALVFSLHQFKPTPLYVMDEIDAAFDNNNVMIIANYLREKDAQFIVVSNRNNFFECADLVGIFKKED
-ATALMIEPTKVP

>XP_001328078.1
LIVTQIVLENFKSYYGRIVGFNNQLTCIVGPNGSGKSNLIDALLFVFGF-RAKRMRKLTGLIYNGPDHP-
SYVEVHFAKAN-ASSFLISRQVEKSGESNYYLNNKKSSFTEITEYLKHKLDFEHRFLILQGEVQAISQMK
PKGFLEYIEDIIGSDKYIEPIDSKLGEIDRKYNAAMTAAAGNKLKYIVVDNMDIAQQCLAEIKRRRRVFI
SKV---SIIGIIDKVRMDPKFFPAFFFAVKNTLVADDIEIAKLYERRVVTLQGQLIEPAGTMSGGGTRQA
KVKKARLDMFLHGFAEIQTSLRETYQRIALGGDAMIEIVDSLDPFGQIVFSVRPGKSWKPIINLSGGEKT
LASLSLIFALHNFKPTPFYIMDEIDAALDFRNVSIIANFLKERDAQFIVVTLRNNMFEIADLVGIFKVRD
-TSTISLEPSL--

>XP_004181808.1
GRLVGLELSNFKSYKGTKIGDS-NFTSIIGPNGSGKSNMMDAISFVLGV-RSNDLRGMKDLIHRSVRDSS
AYVKAFYKVT--DEITELMRIVNLSGETIYKINGKTTSFKNYSDWLAKNILIKANFLVFQGDVETIASQS
SLELTKLFEQVSGSIQYKKEYETDLCHPKKKYALAILTILGKNFNSVIVDSLSVAQECISYLKKQRIIFI
PTIEAQSDNCTINAIEYEPEFERAMQYICSNSIICDNLDIADLWNKKFVTLDGSIIHKSNLMTGGASKNL
NIKKKRKELFESCFDFVNEHIEPIYKELTKGGQATLTLEDEDEPFNGVKYHATPLKRFKDMEYLSGGEKT
VAALALLFAINSYQPSPFFVLDEVDAALDHTNVERIAAYIRKHDLQFIIISLKNTMFEKSDLVGVFRQQT
NSKALTLDLNKAD

>CBY22577.1
GFLEYLEIEDFKSYKGKKVGFH-KFTAIIGPNGSGKSNLMDAISFVLGE-KSSNMRRVSQLIHGAPVGET
ARVSIKMENE--EHLESFMRVIK-DNSTHFYIDDCSVSAADYRSKLETNIFINSNFLVYQGKVEEIAMKN
PKERMTMFEEISGSAEYKQDYEKDLCDSTHRYNVALTKVLGRNMEAIVVEDEATGRDCIQYMKEQRPEFL
PYIETKNIEGVFDVINMNPQVRKALIYACGNSLVCENSAEALVSWRQAVSLDGTLFQKSGVISGGATDLE
QFKQRRRGTLMDCFNFVAEKIDETYKFISRGAQAYLSVENPDEPFLDISYNCVPGKRFRPMDNLSGGEKT
IAALALIFAVHAYRPSPFFVLDEVDAALDNTNIGKVADYIKGRDLQCIVISLKEEFYSKADLIGIYAKQG
ISQVMTFDLTQED

>XP_005645407.1
GRIVQIEVDNFKSYRGRIIGFY-DFTAVVGANGSGKSNLMDAISFVLGV-KTAQLR-LKELLYLNS---R
GYVKLVFQTS--DEEVHFTRAIIASAQSQYKINDRNASWEAYNNKLKSGILVQANFLVFQGDIESVAALS
PKDMTNLVEQISGSAAFKKEYTQELARVSQKYNLAMSVVMGRDLDGVIVDTKETAQDCIQWLRTNQPMFF
PT----NLGTALDLLEYDTSLERAFLTVCGNTLVCDSVDEAALYNRKVVAADGTMISKNGFMTGGLTGNN
GVRQQRYDAFTAAFEHIASVIDSIFKDLTRGGTAYLSLESTDEPFLHIKFTAMPTKRFRDMEQLSGGEKT
VAALALLFAIHSYQPSPFFVLDEIDAALDATNVARVADYIRAK-FQSIVISLKDNFYGKADLVGVARDVD
CSATYTFDLTRGA

>XP_765813.1
GTIHAIELHNFKSYFGTLIDFA-SFNAIIGPNGSGKSNLMDAISFVLCI-RTSTLRNLRDLINKVPDPSF
AYVALTLKGD---DFSTFKRLINHNGHISYIYNNNVITFKGYTEALHEKINTLGTGLIFQGSVNDIISRS
PSELTKLFENISGSILYE---YRSLFELNE-YSTAVMASLGFA-HAIVTRDYQTIAKCIEFLKEKKKRFI
SQL---KSTHAIDLIEPNGDVSNLFEYLLGDTVV--NLDEARVDGNQVVTLKGQMITRNR-TIVG-STSN
KIKHERSGLFLHCFETVRENLGPIYRKLSQ-GQAFLTLDDDLEPFNRIRYNTIPMKKYLSINLQSGGEKA
LSSIALLLSLHIYRNSPFVVLDEIDANIDSVKLNNLTKFLMES-FQVIIISLKDKLFSKAQLIGVYRSHP
CSKCLVLNLENPP

>XP_011704616.1
ISLNTVVISNFKSFFDEVIGIE-PFTAIIGPNGCGKSNIVDAISFALGE-KPRALRCLNELVYYDPIGER
TYVKVIFKVD--DKEISFTRTIH-GETSQYKIDNQIVTNIFYMATLREGLDIKANFLIPQGYIENFALDM
LKNMTAMFEQTSNSIEYKADYEKDLCKPIHRYNVAITKVFGKNMDAIVVDTEDTATQCIQYLKQRKIEFL
PSIKKRKIENLYDVLDITAEINTAVLFVTKNTLVCETIEDATIYLADCVTLDGCLFRKKGPMSGGQTDLE
LVKAKRYKLFSDCLEHVAAEIDSIYKNLVNSAQAFILSDNLEEPYLGIIYNCIPSKGFLPLQCLSGGETS
LAGLALLFAIQRYKKIPFLILDEGDAALDKANIKNVVRFIKSQ-TQCIMISLHKELYCYAKLIGVTAKRD
ISKVFSISLKKRE

>XP_002490963.1
GRLIGLNLYNFKSYRGLRIGSA-NFTSIMGTNGSGKSNLMDAISFVLGL-QSNSLRNAKDLIYRGRVAGN
AYVSAIYETS--EEQVQFKRVINSNGSTEYRINEKLVTMSEYSDLLKDNILIKANFLVFQGEVEKIAAQS
AKELTNIIEIISGSNEYKEEYDSSLLKPTHRYQAAISAALGKDWDSIIVENASAAQQCIHYLKENRTAFI
PSVKVSSIPELIDVIEYNSSLHNAMAYVCSNTLVCDTLDLAHLFRNKVVALNGAVINKSGLMTGGVNPND
TVKEKRFRLFDEAFQHISKSIDNIYKELTKGGSAYLTLSQEDEPYLGINFHSMPTKRFREMNLLSGGEKS
IAALALLFAIHSYKPSPFFVLDEVDAALDNANVNRLANYIVKNTFQFIVISLKNSLFEKADLVGIYREQR
NSKAVTLDLRNSD

>CDW87992.1
LQLCSLEVQNFKSFEGHVIGC-LSFTAIVGPNGGGKSNILDGIAFCLLL-KHISKKHLNELIYREE--HE
MSVKLNFKAV-QQQEFSLKRMINANGIQEYFFNNQPLLAEEY--LMKIDYHLNINFCAYQGKLEELCRQE
GQHLVQMFEELSGSLQFKPQCIEELIK-NAQYDIAVKVALSKCLRFLVVDTPQTAEYCTEFLKEKGFKVV
-NVPERNI-N--D-VEVRQHLDKI-RYFVADKVVCKNFDTAKLRMGKIVTEDG-TEFKQGM-SGGQHTNK
KLSEQRLNLFLMFFDNVASIINDVYAELTVGGKISIFIEDRSNPFQKIHFFPMPSKSHYDVSQLSGGEKT
VAALALIFALIQVRKPPLLILDEVDAFLDQENVHLVTGFIK--KTQVLIISHKEIVIKHTDLIGASFSKD
RSLTHSLDLRKLD

>XP_011276286.1
GRLVGLELHNFKSYRGTSIGSA-NFTSIIGPNGSGKSNMMDAISFVLGV-KSQHLRQLKDLIYRGRLLDT
AYVMAIYEKS--DEILQLKRTIGSRGQSEYRINNKVTSAGEYSNVLKKNILIKANFLVFQGDVEQIASQS
AAELSKLLETVSGSLEYKREYETDLCQPKQKYENAISTILGKNFDSVIVENSAIAHQCITYLKEQRVAFI
PTIDAKDLPRSIDIIDYDPVLERAMQFACGNSMVCDDLRLAEIWKDKVVTLDGSLIHKAGLMTGGRAKNQ
EVKNKRYELFISAFNHISEKIDPIYKELTKGGAAYLTLEDEDEPYLAIRYHAMPMKRFKDMEFLSGGEKT
IAALALLFAIHSFHPSPFFVLDEVDAALDNNNVQKIANYITKNNFQFIVISLKNGLFEKSDLVGIYREQR
NSKTLTLDLRNPE

>XP_004257662.1
WRIEQLNLSDFKSYKGISIPFH-NFQAVIGPNGAGKSNLMDAISFVLGV-RVGFLRNLKDLIHDDPTMDR
ASVELKLRHN--TDEKIYKRTVMVSGSSEYRIDNKVVTEKEYQSQLRDNIDVKANFLVFQGDVSQVASKS
GKELTKMIESICGSDELSKEYENELYTANNRQSDTISLAIGKYNKAVVVEDTQTAIECLKYCKEQRIVFL
CELRSKDL-GVYNNIKFSDKYDSVFRFVLNNTLIVDTLKTAKIFRKRIVTSIGSVVEKNSLMVGGSQQKN
EVKLKRTKMFMEAFDHISSAIDPIYKELTKGGTAFLSLENTEEPYLSLKYNAMPFKRFHDLEQLSGGEKT
IAALALLFAIQSFYPSPFFILDEIDAALDVQNVLQVAKYIQKK--QFLVISLKDTLYERADLVGVARDLE
KSVIYTLDLKDE-

>XP_004200731.1
GRLIGLELQNFKSYRGTKIGSS-YFTSIIGPNGAGKSNMMDAISFVLGV-KSTHLRTLKDLIYRGRL--S
AYVMAIYQKE--SEKIKLKRTITISGSSEYKINDKAVTALEYSTVLKNNILIKANFLVFQGDVEQVASQS
PKELTKLIETISGSGELKNQYEMELIRPSQKYEAALSTVLGRNFDAVIVETTSVAYKCIEILKERRVAFI
PSIVAENLEKGIDILEYDSSLEQAVIYIVGGSLVVDDIESATLWTNKIVTLDGSVIHKSGLMTGGQQQKN
EVKERRYSIFMEAFNHISDKIDFIYKELTKGGSAYLTLEDEDEPYNAIKYHAMPMKRFRDMELLSGGEKT
VAALALLFAIHSYHPSPFFVLDEVDAALDNANVNKIASYIKKYNFQFIVISLKNSLFERSDLVGIYREQR
NSKTVTLDLRDPE

>EPZ36015.1
GRLNSLYVENFKSYNGRRIGFS-DFTCIIGPNGSGKSNIMDALSFVLGV-QAMHLRQLKELVYRCGDKSK
AVVEMEYELE---ESVMFSRSVQLNGHCEYRIDGKVVSAGVYNGELEKNILVKLNFLVFQGDVEAIAQRN
PKELSNFIEQISGSIEFKEEYENETVKPINTYQVACGIVLGKHLNSILVDSEKTAVECLNYLKEQRQAFL
PSLYVKNLDGAIDVIRCESKFHVAVQYACGNSVICDDVEIADVYRGKSITLDGVVIHKSGLISGGSSGFS
IIQQSRFKAFMSCFTVLQDSIDHIYKELTKGGSASLSLQDLDEPYLSVKFNVTPTKRFRDIDDLSGGEKT
VAALALLFSIQNFKPSPFFVLDEVDAALDNSNVAKVARYLRNLSPQFIVISLKRQLYEKADLVGVYRNQE
NSAILTLDLSQE-

>EPR80111.1
MGIKKLKIINFKSYVGEMIGFD-RLSCIVGPNGCGKSNIMDCISFVLCY-PIKLLRSYSDLISIGEDK--
TAVK-LYIDD-----YSICREIDKRGVFVYYYNNEKVAEETYKNILKENISSELN-LVFQGDIDFVASKT
PLELTRLVEELSGSIKYKKQYEVDLIEPTQKYEIALSVLMGANDQSVIVENENTAFKAISYLKDKKRLFL
PILKGKKYGTAIETIKFKEENRSAIEKVLGNSLIVEDIDLGEI-KRPISTQTGVLFHKSGFITGGGSK-Q
EIKTKRIELFLECFNIISNEISTIYKKLTKEGSAHLVLENKIIPFESIKFHVMPKKRFREMRFLSGGEKI
MASLSFILSFHKYKPSSFYIFDEIDSALDLNNVQNIANYLRLSNIQFILISLKPLLTQYADLIGVYKKNN
-SNILTYRLNNLK

>CEF65619.1
MKLKFVHFFNFKTYRGSTLGL-ADLNGIIGGNGSGKSNLIDGIMFALNA-DNEKLRRMDFLIH-GSNTRN
CSVELEF---E-GKTLTLKKKIFKTSWPEYEVNGEIVSLDDYKLELSKHISNGLNIVVGQGDIGFIIQMS
PQQITAYIEEMAGSGEVVQRYEDSYIFEKRNLSIDSLPILRDVIGSSA----------------------
-TSNNRL-V-AEQL----VDYVCNNILFCDNIISLRKDSNA-L----VLGEIDNYNEKVIEFSKDRYENR
NVKIERKRKFEELYNLLNTKMEEFMHKLFRSFDCSFYMQNSMEPYLETHIYCQPGKQLRELSQLSTGEKK
IVSLSMILACHQITSPPFLIFDEVDANMDHEKLKYLVATLRSLDVQFIIVSHIEEVFNQCDVFGAVDVQN
QTNIFVIDLKEN-

>XP_002682487.1
GKIVRIEAENFKSYKGRIIGFD-DFTCVIGPNGSGKSNLMDAISFVMGL-RATYLRHLKQLIFNGDGLAT
AYVKLVFKTSEEEAEVEFTRTISSQGQTEYKINKKVVQAADYEKKLKSGILTKANFLVFQGDVENVASKS
PQELTKLFEQISGSEEYKKEYEGDLFTITRKYNVAVNVALGKHLNSIVCETEKTALECIKYLKEQRSCFI
PSVKAKNPSSVTDVITYEDKVDKIFKYALGNTIVCDTYDEASIFDGKGVTVDGTVISKSGMVTGGLADVE
EVKKKRKEAFMKAYDRISQSIDSIYKDLTKGGTAYLLLEDTDEPYLHIKFNAMPLKRYRDMAQLSGGEKT
VAALALLFSVHKYNPSPFYILDEVDAALDNVNVNKVANYIKRS-CQFIIISLKENFYTDAKLVGIMRDIS
KSKTLTIDLSQDE

>NP_584776.1
MGLERIEVENFKSYLGVVIGFD-RFTCIVGPNGSGKSNVMDAVMFCLGV-GSRYLRSARSLINSKCNH--
CSVT-LYIEG--CERRSFQRHVNWEGRSSYFVDSENASYERFKEVVEGNLLVDANFLVFQGDVGVIGGMM
PMELSRLFEEMSGSVKLKDVYGTDLVKATQRYEIALSVLLGSHDQSVIVDTERTAMSCINFIKEKRKMFL
PSIRDGSYGAAVDAITYDGKYRKVVSFLFREKLIADSVEIADIYEKSVCALDGTYIHGGSLMSGGGVG-N
EVKKRRAHMFMECFEKVNKEISRIYKSLTMEGNAYLVLENTSEPFKEIRFHLMPNKRFREVRLLSGGEKT
MAVLSLLFSFHAYKPAPFYMFDEVDSALDKINASRIVSFIVSSNAQFILITLKPALFQHSDLVGVYRDPH
GSKVLTYRLND--

>XP_011300024.1
SQLNSIALYNFKSFVQRDLTL-MLWNSIMGPNGSGKSCLIEAITFALGENDMSQLRDLSEL-ISRPGPHY
VRLTFICET----ETTVFERSLE-DSSSRYKINEEIVQLPEYLQRLEAGINIKADFLVYQGKINDIIDAS
PQDRSRMLEIASGSIVFKERYIENICE-TDKYRIAMAATLDKDLNTIIVKDDATAAECMKYLYHEQLEFS
-SVSSPDL-K--D-LRCQEPVIKI----VRSTILCETLGDAR-MDRQIVTLAGEFLTTSYAYAGFNQRKK
EVQESRSNAFIPFFDKIIAVIDNVCKKIYNNAQANLIAKNPDFPYLDVQYDCIPGKIYRTGDQLSGGEKA
MAGLIFLFALQESRSPSLIILDEVDGALDPKFVRGFVNYLKILKHQIFIISHNPAINADADIVAVALLSS
GLKSVPIMVNLEK

>KCZ79660.1
----TVNLENFKSYKGNIV-FN-GFTCIIGPNGTGKSNLAEAICFALGM-NA--LRESGEVISIG----E
CKVSLEFDNLDKPKSVLLCRKIV-VNKSTYYINGVNCSYEEYNNFLESNIFVKQNFFISQKEIMFSS---
-QDIVTIIERMSGSYELKELN-DNLIQPIHKYSLPLSVLLSGYENALVVENDQVALSVLEYVKEQRKIIL
PSLKVK----IIDKLIFDKKIEKIIKLVFSDSLIVESVTEALKYKNRVVTLNGELFLKNGFISAGEVR--
--KKERVSKFMDCFTFISNKISEVYKKLIGESNALLVLENKSDPFSSIKYFVMPNKRFRDVNELSGGERT
MACLALLLSLKEWKRPPLYIFDEVDAHLDEENIERLSKYVK--DLQCICVTHQSSLFGTCDLVGVYLMNG
-SQIIGYK-----

>XP_001310542.1
MKIEKLRLENFKSYQGVEIGFD-DFVAVIGSNASGKSNCFDAICFVLAA-PASSMRELSELICNAD---S
ASVEMTVRKL--NDLIVFKRKVT-NSSSTYYVNGSKVSASDYKDSLNEGFHNKFSYIIFQGEVGNLASTN
PKGITKLIEELSGSIDYKEQY-G--IRQYDKAVSALLP--S--FSNLIVVDSKSVIK----CKTKNGVFI
SEIENS--ENMINLLSYE--YKPLLQFLFKQTKIFNLL---DPYT--IIDIDGVVSHVNGFVSCGK---N
EIKRKRLSLFKDSLDKIQYSLNIFYPRLTSGGNAFLTPENVSIPFNGISYSVIPHKRNRNVSNLSGGEQT
LAVLALSFALSTVKTAPLFVLDEIDAALDYRNVKSVSDFLIDMQHQVIIVSHKSGVFQFADLIGVTRYGG
-SRTFFLQLKKID

>XP_002649733.1
MQLLKIQVRNFKSYKGKTIGFD-KFTCIIGPNGSGKSNILDAISFATNI-ELSYLRNPLEMISNGATE--
CEVSLFI------DNLCFTKLFTASHTYIYKINNKIIPIAIYNNQLKKNILPEINFIIYQGTL----IRN
NLDLLDIIEKTSNSILYKDDYNNDLIHPTQKYEIPIKSLLEKYDNVVIVESEQVILNCLRYLKETKKLFY
IKYIFND---ILKYITTKNEYMGLAQFIFKHKYIYESINNYDLY--EIVTLNGTIYQRNGIIRGGKMI-N
EIATQRKKLFDNTFTLLQKNINTIYKKLAYDEVAKIIKEG--DPFVDIKYFVIPGKGYTEFKNLSGGEKT
LAILSFIFALQ--KTPPFFILDEADAALDKDNIERLNAYIQAQDLQFIVISLKDYFFKNADLIGIYKSNN
-SKILSYKFQ---

>XP_008073698.1
MGLKKLEIRNFKSHRDTIL-FD-RFTCIIGLNGCGKSNILDALCFVL-MYPEEYMRSLEELKLHGDTS--
VFVEI--GTRD--TNVRLHRSLEQQNRESYQVNDVFVGRKEYMECVAGHV---GRCIILQNNIERIVSVK
PLELAKLLEDVSGSAQFR----TDLLNVSQRYIVPIEVLLGHNSQVIVTNTKDEALRCIKYLESKKKLFF
PNMRPITF--AIDCISYSSVLQTIIEYVFNECYVVLDTDLDD---NKYVTLDGTLFHKNALITGGPVT--
-----RLELFNNGYGKISDILHKIFSFFNQ--SAQLTCANRSEPYLGIKYYVL-KDEYKFYEDLSGGEKS
VALLCFILAINKYLNAPFYFFDEIDSALDRTHIAGLSEYLSNRNDQFVCISLKKEFFKNADLIGVYKSDG
-SKIIGYRLHD--

>XP_013059435.1
MAILNMKILSFKTYEKVSIPFS-PFTCIVGPNGAGKSNLIDALLFVFGA-SPQEIR---------IPARP
TRVELAFRDKNG--IINLKREMA-NDSSSFYIDGVKVSFIEYSSYLESNISTVHNFLISQN---EALIKS
PKELSKFIEKISGSYAHKEEYYGDLVACTERYQTAINALIHSKRNIIIIEQEKHAQPILNGLAQ--RVIL
PRLPDKRL-GCQDVIKITKEENVLIDYICGRALIYLGEG--SPYA-KVITLDGIIISQDGSVR---IAS-
--RKERAALFLNVFDKINTLINQHYARLTEGVRAHLGLENSLEPYLAVQIFVMTGKTFREAKYLSGGEKT
MVALALLLSINSIYPSLFYVFDELDAALDKDKITCLRESLQEINAQFVAVTHRIELFETADLIGVARPPQ
GSQVFSLKL----

>EST42629.1
MWLEEIILDGFKSYAQQRIRLDRSFTAITGLNGSGKSNILDAICFVLGISQLSRIRSLTDLIYKQGQA-K
ASVSLIFNNQNVSEYLTITRQILQNGTTKYLLNNQLAKQKSIKQLFMSSMNINNNFLIMQGRIQAILNMK
PPQLLSLLEETAGTSLYDQNRPNELLGYESQLLKALEI--SGKFFNLVFSSAKQAAQFVSSCQR---VCL
PNIQGRTLQNLVSDFIRKAAFKSIFDFLFSSTAILGTLESANAYAGRCVTIDGDVVDPHGIVTGGSRQHE
KVDLKKSQALNSVFHSVDISLRNIFGILLPGADAGIEP-----TA-DIQFSVKGAT-KTTLSGLSGGQKS
LLALSFTLALLRYKPSPIYILDEIDAALDLSHTHNIGKLIQQEGSQFVVVSLKEGMFNHANVIRTRFQD-
GSKIEISGVNGGS

>XP_009692431.1
MYIEYVILDGFKSYSTRVIGLDPHFNAVTGLNGSGKSNVLDSLCFVFGISDLSTVRKLDELIYKQGQA-R
ASVTIIINNNQPTKEITITRQIAIGGKNRYFINNHPATPKNIFDFYNTRMNINNRFLIMQGRVTKVVNMK
PKELLELIEEASGTRIYENKK-DDVLGLELSYSVPIHVL--YKLSYLVAMNSKHAKSLFKLNNFASKVIV
PDIKNYTLQGYWEVFEYEEKFRKLAQYVSGNCVFCNKDSDASIKERATATLQGDRYDTSGTMSGGGNKYE
QLDRKKQQSINEIFTKVNDHFAKIFSLLLNNATCKLVPADSKDIN-SILMKICNNVWKNSLSELSGGQRS
LLALSLILAMLKVKPAPVYILDEIDAALDLSHTQNIGKMVKQQYSQFIIISLKEGMFSNANLFKVKFLN-
GSVISRHTSSAAG

>XP_665922.1
MYIEEIILDGFKSYQKRVIGFNPKFNAITGLNGSGKSNILDSICFVLGITNLSQIRKLEELVYKSGQA-K
ASVSIIFNNDDKDDKITVTRQIATGGRNRYLLNGNVVKPIEITNFFHSQLNVNNHFLIMQGRITKVINMK
PKELLSMVEEAAGTRMYETKK-QELIDYDSKYSIALEMI--GRLYNLVVENHEIGKKLLSSGLIKKRIII
PKIMDPSLSNAMNILKFDKELEPAIKFCFGHTIICEDENIAMIPGLRTVTLNGDIYDPSGTLSGGSIPSS
DLDQKKRQALENTWKTVNSSFKSIFSTLLPNSSAELVPYFNESFY-ELEFKVGGGIWKKSLTELSGGQRS
LLALSLILSMLRFKPAPVYILDEIDSALDLGHTQNIGKMIKNHNSQFIIVSLKEGMFNKADLFKTELIN-
GSTVSRIENFIGN

>CDJ01307.1
MYIKSMVIDGFKSYCQREIPFDVQFNAITGLNGSGKSNILDAICFLLGITNLFHIRNLQELVYKGGQA-K
ATVSIVFDNTDKQDELTITRQVVVGGKNKYLINGTNATTTRVQDLFHSQLNVNNHFLIMQGRITKVLNMK
PPEILSLLEEAASTKLYESKKPDKLFDLDPKYATAIEVA--GKLYNVVVDTETTAKALLERGQLARRVML
PQMRASPVREALSLIRYPPHLRPVMEFIFGSLLVCPTLDYARVPGERTITYDGDMFDPQGTLSGGSRTSD
DLDARKEQVLLAAYDKVNAEFSNIFSSLLPGTRAQLVPPEGQTIL-ELQFRVAGDTWKESLSELSGGQRS
LVALALILALLLFKPAPIYILDEVDAALDLSHTQNIGQLIKNHNAQFIVVSLKDGMFNNANLFKTKFVD-
GSTVTRHTPSTSS

>CDS51638.1
MHIEEIILDGFKSYPTKVIGFHPQFNAITGLNGSGKSNVLDAICFVMGINNLNLIRRLDELIYKQGQA-K
GSVTIKFNNEEKDKTITITRQIMLGGRNRYLLNSHNAKPKDISDFFQSKLNINNHFLIMQGKITKVINMK
PVELLGLIEESSGTKLYEVKR-KKLIKIKDNTSLAIHLI--GKLSYILVQNKENSKKLFEYNNFSQRVLL
PDCIGRNVEDFLDIMDYDKRFEKLVKYLFNGTIICSNVELCKISNSPTITLEGDKFDTSGSMSGGSNKNA
DLDVKKSESLLTMYQQINEYFQAIFSTLLPNSQAKLSIIDG-DLA-NLEMKIANNNWKDSLTELSGGQRS
LLALSLILAILKVRTVPMYILDEIDAALDLNHTQNIGDMIRTQNSQFIIVSLKEGMFSHADLFKMRFID-
GSTVNRHSLDVQC

>CEO96272.1
MYIKQLIIEGFKSYGTRVINWDPSFTAITGENGSGKSNILDAICFVLGISQLAHVRSLRELVYKQGQA-K
ASVTVVFDNTDKQQELTVTRQVVVNGKNKYLINGHMAQLNRVQNLFHSQLNISNTFLVMQGRITKVLNMK
PPEILGLLEEAAGTRMYETKKADKLIAVQDEFAIALEVI--GRLYNVVVDNQNTGKQLLKKGNLTQRVVI
PQIRPTTLRDATSLVDYPRDVEPAVEFVFGSSFVCRTSGAATVPARRSATLEGDVLNPEGTLRGGSRPSV
DLDRNKNQVLQTIWDKVNRDFGSIFSMLLPGAFAKLEPPTGGTVL-DLEVKVAGGIWKESLSELSGGQRS
LLALSLILALLLYKPAPMYILDEVDAALDLSHTQNIGHMLRTHKSQFIVVSLKDGMFNNANIFRTKFVD-
GSTVTMAKS----

>XP_012767195.1
MHIESIILDGFKSYSTRVIGLDPHFNAVTGLNGSGKSNVLDSLCFCLGISDLSCVRKLDDLIYKQGQA-K
ATVTVVLNNLRQKPEVTITRQIALGGRNRYFLNGHPSTPKAIADFFQCRMNVNNRFLIMQGRVTKVVNMR
PKELLALIEEASGTRIYENKR-KELVHLPHQVALPVHLL--FKLYYLVARDKECAKAILEHNRFSRKVVL
PDTMGRSVHAYMDILDFDPKFTKLARYIAGNALICSTSEIAKIQDARTATLQGDKFDVGGSMSGGSNRGA
ELDVKKHENINEIFRTVTRYFADIFHVLLSNAEAKLVPVDG-DIT-NIEMKVGNGAWKNSLAELSGGQRS
LLALSLILAMLKVRPAPIYILDEVDAALDLSHTQNIGKMIKTQNSQFLIVSLKEGMFSNANLFRTRFVD-
GSTIVRHAL----

>CEL94539.1
MHIERIILEGFKSYGGREICLHPQFNAITGQNGSGKSNILDATSFALGLNKPELMRDMAELIYLKGQQ-K
AEVTLVFNNEDEQPKITCTR-LLQGSQRKWFINGSVVKEKAYHDFFAAGLSIQYYFLIQQGKITQTIGFR
PHRFLEMLEEAAGTKTYQNKRPDELVHLPDNYSKAIEVA--AKLFNVIVETEKDATELLDKKAFEQRVCL
PRLQDKAVAGGIDVVEYPPEVAKAMRFVFGRLLLCESKVTAKVPSRRIITQNGDVYDPSGAIGGGSSKNK
KYDQKRIDELNSCWKIVNDNFGKIFGTMLPGASARLAVPEGHRAKKTLEMKVCDRVWKDSLSSLSGGQKS
LVALALLLAINKYKPGPLFLLDEVDAALDPNHTSNMGAMIRQHDSQFILVSLKEGMHRHANLFRVRSVH-
GSEVTRIVQRQGA

>EWM26225.1
MYIEEVIIDGFKSYATRVVSFDPCFNAITGLNGSGKSNILDSICFVLGISNLSHVRNLQELVYKQGQA-K
ATATINFNNADKHDRISVTRQVVIGGKNKYLINGHAVQASQVQNLFHSQLNVNNHFLIMQGRITKVLNMK
PHEILGMIEEAAGTRMFENKKKDRLLNLDHSAATAIEVV--GKLYQVVTDTEQTGKLLLQKGGLKRRVII
PKISRHELKQALELVGYDSEVRAAMEHVFGSTLVCDTLDVASLKEGRTVTLAGDSFDPSGTLTGGSKPIE
ELEVKKNEALQTTWVKVNRDFGSIFSTLLPGTNAKLDPVEEGSVL-ELEVKVAGSVWKETLTELSGGQRS
LLALSLILSLLLFKPAPMYILDEVDAALDLSHTQNIGAMLRTHHSQFIVVSLKEGMFNNANIFRTRFVD-
GSTVTRTLGNGSK

>XP_007508145.1
MYVEEVCIDGFKSYAQRIVPFDQYFNAITGLNGSGKSNILDSICFVLGITNLSQVRSLQELVYKQGQA-K
ASVSITFNNSEKHDQVTVTRQIVIGGKNKYMINGSVAQPTRVQNLFHSQLNVNNHFLIMQGRITKVLNMK
PIEILGMLEEAAGTRMYESKKVDKLFDVDESTMTALEVI--GKLYQVVVDSADTGKALLERGELQKRVIV
PKVDGRHVANAVSLVTADQSVQSVMNYVFGRAFVCQTQETARVKNLNCVTVEGDLLNPTGLLTGGSRNKH
ELDEKKRETLELVWQKVTKDFGSIFSTLLPGTRAKLEPVEGTTFL-DLEVKVAGEVWKESLSELSGGQKS
LLALSLILALLLFKPAPIYILDEVDAALDLSHTQNIGRMIRTHFSQFIVVSLKEGMFNNANIFRTKFVD-
GSTVSRTAPALDK

>XP_011132895.1
MKIVEMSLEGFKSYGERKIGFSPNFTAICGPNGTGKSNFFDAICFGMGFRVGNDMRNLTDLIYQRGQS-S
AAVTIVFDNQDKDDKITISRQIALRGRDRFFVNGQLRKPTDITRMLLEKLNVHNHFVVLQGTIQKVILMK
PKEILSMFQESVGTNVFDKEKRKDVFSIHKGYEQ-YSLALETRLYHIVVDNDATATELFQWATNH-RVCL
PRLNNKSLKGALDILE----YD-VHESCLCNVFLTDNI--ARLDNN--ITIDGDCYNPTGQISGGSKSG-
-IEAQKTKKLNTSYTLVDNVFNHILCTMLPGVRGFLSLVEPNDIN-EIEINIENGMKKSGLHDLSGGQKS
LLALSFILALLKLNPCPLYILDEVDAALDIGHTQNLGSVIKKYESQFLIVSHRENFFKNASVFRTSCVN-
GSHIQRL------

>XP_005762429.1
MHIVEIVLDGFKSYATRVITFDPQFNAITGLNGSGKSNVLDSICFVLGISNLSQVRNLNELIYKQGQA-K
ASVTLVFDNSNRHSKITVTRQVAIGGRNKYLINGQNAQLQRVQNLFHSGLNVNNHFLIMQGRITKVLNMK
PVETLGMIEEAAGTRMFELKKPDSSLRVDMANATALEAL--GRLHQVVVDNEKTGMLLLTKGGLQRRVLI
PKIKATSLQ-AVSLISCAAELQPAR-----RAVGCPPRESALVEKRKTVTLDGDLYDPQGTVTGGSRPKA
ECDVKKIEALQKTWAKVNADFGSIFSTLLPGTDAKLEPEEGKAVE-DLCVKVAGKVWKQSLLELSGGQRS
LVALSLVLALLRFKPAPVYILDEIDAALDLSHTQNIGAMIKSHQSQFLVVSLKEGMFNNANLFRTKFVD-
GSTITRTVPSGDR

>EYC45537.1
MYIKRLEIDGFKSYSKLVIDFDTQFNAITGLNGTGKSNILDSICFVLGITNLTHIRQLHDLVYKQGQA-K
ATVTITFDNRDKHDEITIRRQIIVNGRNSYTINGSTATNSKVSDFFRSGLNVNNHFLIMQGRITKVLNMK
PHEILGMIEEAAGTKLYEAKRANTLFRIDPKYALALEIA--SFLYHVVVKDKHTARLIVETG-LPHRRFV
PEVVPRDFREALDLIEYDPIYQKVFELVFGGILICDTIHCAEVSQKRAVTARGDDLKPTGTMSGGAPDRA
MLDEKKTREIHKAHEQVNKDFGNIFSTLLPGASAKVEPPPGKTVE-QLEVKVANGKWKDSLQELSGGQRS
LVALSLVLAMLKFRPAPIYILDEVDAALDLSHTQNIGHMIKKHTSQFIIVSLKEGMFNHANLYRTKFCD-
GSQVTRTTNKS--

>XP_012899309.1
MYLEEIILDGFKSYANRVISFDSKFNAITGLNGSGKSNILDAICFVLGITNLSQVRNLQELVYKQGQA-K
ATVTLVFNNERSQDRITVTRQVVIGGRNKYLIQGHNAQVNQVQNLFHSQLNVNNHFLIMQGHITKVLNMK
PKEILGMVEEACGTRLYEMKKPDELIEVDERFTNAIEVC--GKLYQVVVDTDETGSALLKKGRLQRRVII
PRIRHHPVQGALTLVGYSESVQEAIEYVFGTTLVCETLDVAKVPGRRTVTLDGDIVDPSGVLEGGARSRD
ELDIKKKETLASTYAKVNRDFGSIFSTLLPGASARLDPPAGGTVL-DLEVRVAGGKEKESLSELSGGQRS
LLALSLVLALLLFKPAPMYILDEVDAALDLSHTQNIGRMLRKHQSQFIVVSLKEGMFTNANIFRTKFVD-
GSTVTRTVGQIDE

>KNE57820.1
MYIKEVVLEGFKSYAARVISWDSQFNAITGLNGSGKSNILDAICFVLGITTLSHVRNLQDLVYKRGQA-K
ASVSIVFDNSDKQAEIVVTRQVVIGGKNKYLVNGHTTQQQVIQNLFQSQLNVNNHFLIMQGKITKVLNMK
PMEILAMVEEAAGTRMFEERKPNSLMMVQAHKADALEMA--ARLQNVVVDNEVVGSQLLKHGGLRKRVLL
PKIQGYSIRGALSLVKFDPALRPAMEHVFGTTFICEDSQTARVPQKKSVTWAGDVYDPSGVLSGGAKAAD
KLNDIKEEELLKTWETVNVDFGKIFADLLPGNSAKLEPVDGA-IL-QLEVRVRGAVWKESLTELSGGQRS
LVALSLILALLQFKPAPMYILDEVDAALDLSHTQNIGQLIKNRKSQFIIVSLKEGMFSNAHIFKTKFRE-
GSTVDRVK-----

>XP_505843.1
MKVEELVIDGFKSYATRVISWDPQFNCITGLNGSGKSNILDAICFVLGITTMATVRNLQDLIYKRGQA-K
ASVTIVFDNSDTKAQISVTRQIVLGGTSKYLINGHRAQQQTVQHLFQSQLNINNNFLIMQGRITKVLNMK
PAEVLALIEEAAGTRMYEDRKASELLTIDEDKCIALQVA--GKLFNVVVDNEITGKELLQRGRLKRRVMI
PKIAAESLVGALELVGYSDEVAKAMAYVFGGTLVCVDTETAKCPQRHCVTLEGDHYSPEGTLSGGSQQRV
SLNEYKCKALTKTWKKVSEDFGQIFATLLPGSFAKLVLLEGKEIT-ELEIKVMGKIWKESLAELSGGQRS
LVALSLILALLQFKPAPMYILDEVDAALDLNHTQNIGHLIKTRGSQFIVVSLKEGFFSNANVFKARFQE-
GSSVIAM------

>AGU69477.1
MHIEELVIDGFKSYSTRNVGFDRQFNAITGLNGSGKSNILDSICFVLGISNLSQVRNLSELVYKQGQA-K
ASVTVVFNNEDKEDKITITRQIVIGGRNRYLLNSHNVQQNQIQNLFHSSLNVNNHFLIMQGRITKVINMK
PQETLGMIEEAAGTRMYENKKKDKLFHIPAAYHRALEVC--GRLFFVVVDNEETGKALLEKGQLKRRVII
PKIVDHKVQGAMEIVGFDKDVQSAMKFVFGGFLVCDTPETAQVPNRRSVTKDGDLYDPAGTITGGSAPR-
------CDSTKRSWRRAHGEGQQGFQLHLWGFAAKCERKIGHGPT-ELEIKVGHGVWKQSLTELSGGQRS
LMALSLVLALLLFKPAPMYILDEIDSALDLSHTQNIGHMIRTHHSQFIVVSLKEGMFNHANLFRTRFID-
GSQVTRYAIRDDA

>XP_013239054.1
MLIEEVIIDGFKSYASRVIGGDPKLNAITGLNGSGKSNILDALCFVMGIENIKQIRTLQDLIYKRGAT-F
ASVTVIFNNEDASPKIAVTRQIVLGGKNKFLINGTSVTQDRVDSLFRNNLNVNNRFLIMQGQITKILNMK
PQDLSNMLEDTAGTRVYQDHKRASVLYLPECWAYALELC--GRMHNWVVDSETDASQLMQTASNKARMVL
PKIQGRALKFASSVIAPDPKFSPIIDFIFGNIILTDNKELAAIKNKKCVTKEGDIYDPSGTMTGGAKCHG
KLNDFRESALKDTFSRVNKDFGEIIGVLLPQSFAELN-FEGKSIA-DVNIRIRGSVWKNSLNELSGGQKS
LVALALILAMLQFSPAPIYILDEIDAALDLSHTQHIGSLLKSKGAQFIIVSLKEGLFNHADLFRTKFVD-
GSIVERHQNPNGK

>XP_013757176.1
MYILELILDGFKSYATRVISFDRSFNAITGKNGSGKSNILDAILFVLS-SSPGSLRNLNALIYKSGQA-K
ASVTIVFDNTDPQNQITVTRQLALGGRSKYIINGRQANLARVQNMFHSGLNMQTTFLVMQGMITKVLNAK
PKQILKMIEETAGTSMFEAKKRDELISVTPEAMTALEVT--GKLFNVVVDTERTGSALLKKGKLRRRVII
PKISGSSVKDALSLVGYDSEVDAAMKYVFGKSFVVSDMVAAKVKARKSVTLEGDVFDPAGTLTGGSSRRA
ELDERKNEALHKTWVQVNADFGSIFSTFLPGTTAKLEPPEGKTVL-DLCVRVAGTVWKESLSELSGGQRS
LLALSLILAQMLFKPAPFMILDEVDAALDANHTAALGTVIAKHHSQFILVSLRQGCHSNANLFRTKFVD-
GSAVTRTVRASGS

>KPM07700.1
MFIRKIIIDGFKSYGKKEISFDPMFNAITGFNGSGKSNILDAICFVLGLSKLELARLLNDLIYKNGHA-T
ASVTLEIDNSDGNEVIVVRREINIKNQSKYYIDGFSVTKDKLLDFFHSSLNIQNHFLIMQGKIVKVVSMK
PIEILSMIEEAVGVSVYESKKNNDLFTISSEHMIAIEKA--GRLFNVIVSDDEVGAALIRK-NLRERRFL
PKIIGRDLIGAIDLISFDPKLKNAMKHVFGDTMVCPNMNMAKIEGMRTVTFDGEIFDPSGTLTGGALSKE
RVERDKDTQLRKAWEKINVNFGSIFSTLLPNSNAKLVPIKNNSIS-DLEIKVAGQVWKESLSELSGGQRS
LVALSLVLALLKYNPAPLYILDEIDAALDQSHTQNIGCMIRKHDSQFIIVSLKDDMFSHANLFQAKFID-
GSMVDRIKKS---

>XP_001900116.1
MRIKRIEIDGFKSYAQRIIDFDAQFNAITGLNGSGKSNILDAICFVLGISNLSQVRQLSDLVYKQGQA-K
ATVTITFDNTDTKDEIIVRRQIVINGRNTYTINGAAATNSRVADMFRTGLNVNNHFLIMQGRITKVLNMK
PMEIVGMIEEAAGTRMYEAKKPDKLFRIDFRFATALEVA--GALYNIIVRNAKVGRDLLKSGNLRHRVIL
PKIEGRDLREAKDLIEYEPELESAMRHVFGNVFICTSDNDAKVAQNRSVSLAGCDFSPGGVLTGGSRSNE
KLDIKKKNEIIKAHEKVNRDFGNIFSTLLPGTSAKLEPPSGATSALGLEVKVARNKWKDSLGELSGGQRS
LVALSLVLAMLKFKPAPIYILDEVDAALDLSHTQNIGAMIKTHESQFIIVSLKDGMFNHANLFKTRFID-
GSTVIRTENKDWI

>XP_002286201.1
MHIKEIVVDGFKSYAHRVIAFDPHFNAITGLNGSGKSNILDSICFVLGITNLSQVRNLSELVYKQGQA-K
ASVTIVFDNEDEQKEVNVTRQVLIGGKSKYLINGRNSPAGQVANLFHSQLNVNNHFLIMQGRITKVLNMK
PDEILGMVEEAAGTRMYENKKRDRLINVLPKHSTALEVV--GKLYQVVVDEAITGKALLNNGKLQRRVII
PKVVPRTVTQAIELVGFDEEVRTAIEYVFGSTLVVDGMKAASIDAKRTVTLDGDVYEPSGLISGGSKDNE
NLDVKKKVELERTWKKVNKDFGSIFSTLLPGTMAKLVPPKGMAAW-ELEVKVAGNCWKQSLSELSGGQRS
LIALSLILSLLLYKPAPMYILDEVDAALDLSHTQNIGNMLKTHQSQFIVVSLKEGMFNNANIFRTKFVD-
GSTVSRTIGSGQR

>ESL08251.1
MRVKSIVIDGFKSYAHRALELSPHFNAITGLNGSGKSNIFDAVCFVMGITNLKRVRDPRELIFRAGTT-A
ARVTIEFINDDPEPIITVGRQIKLGGKQQFFLNNTVSMQSKVKRFFESSLNVDNHFMVLQGTVHKLIGMR
SQDILSLIEEAVGTKAFDHRRDDELIGPEEKYAMALMV--GTQLLRLVVTNDLVAEKIIRHLQR---TFL
PTLQSREIAGIAKDLIEDESHRIVAEHVYGQFFVCSSLALAELYARKAVSLDGDLVEPNGLMTGGSTQQL
GIEKKKWHALDRMVKVVSSVFSKLFSICLPGAAAVLREERDRQHL-CLQVKVMNGKEKESLSELSGGQRS
LLALCLILAILRVRQAPVYILDEVDAALDPSHTQNIGCMLQTHSSQFLLVSLKDGMFNNADLYQVSNTQ-
GSEIARLESGAHA

>KOO27944.1
MILDFMILDGWKTYGGRVVKFDPEFNAIVGKNGHGKSNMLDGICFVLGISKSEDMRSADDLIYRHG---K
ATVTLVFDNSDPDAQITVSRQVTKGGRSQYKINGSTVTLTRVINMFHSQLNVNNNFLIMQGRIAKVVDMK
PHETSAMIAEAAGTKFYENKEA-TNQRVEERHMIAIEAL--SRLNQVIVDNDETADQLL-RQGLQRRVFI
PRVRKSELQAALDLLDYDQAVHPAMLYVFGSMIVCSDRDAAKVDENKTVTLEGDLFDPSGTLTGGSRPSD
HLAQMKKEQVQRTYEQVNEDFKAIFHTLMPSAHAKLATIEGLTVE-ELQIQAGGGVWKKGLTELSGGQKT
LVALSLVLALLKVKPAPLYILDEVDAALDGSNTQNVGKMIKQHQAQFLIVSHKNGMFDNANVFRVELDE-
ISSVLRKMPVLRT

>XP_001319034.1
MYIERIILSGFKSYRDHVVDFDPYFNAITGLNGSGKSNVLDAICFVLGMSNISNLRGLQGLIYKSGQS-K
ASVEIIFNNEDKEDKITVMRQVTAGSSSKYFINDHPANQTRVQNLFHSQLNVNNHFLIQQGSIEKIVKMK
PPEILKLIEEAAGISMFQVKKHNRLMKMDGKYSLAAEQA--GRLYYIVTDNKETATQLIKPGVLQRRSTI
PEIRYKDVK-LVDEVEYKKLFEPAIRYVFSDTLVVDTLQGAEVKNMKSVTLEGDIVDPAGTLTGGSRPQK
ELEQKKEEALTTALKKVNGDLSDIVSHLLYGATATLEDENDHGV--RFDFIVRNGLQK-GLQELSGGQRA
LIALGLVLALLKFNPAPIYILDEVDAALDLSRTQDIGRLLKSQASQFIVVSHKEGLYKYANLFRTSF-N-
GTQIT--------

>XP_001443869.1
MWIKEIIIEGFKSYAQRVITLDPEFNAITGLNGSGKSNILDAILFCLGLSEYDTLRKLQELIYKNGAA-K
AEVTIVFDNRSKDDKITVTRQIT-ADKSKYFINGKSETQKNFKNMFRSQLNIDNHFLVAQGRITKIINLK
PQELISMLEETAGTSLYNEKK-DSLFEVDEQYMKALEFG--AKLQNIVVDDSTTSTYLLKNNILQTHSII
PEIQSSKVANAIDLISFSDKVINSMKFVFGNFIIASSMDIAKIPSKKVVTRDGDIVDPSGTLTGGYTNEG
ELDDKKIKTIEKCFLEVNKDFSSIFSSLLHNAQAKLGRLDGLSIE-DIEMNVSSHQQK-NLSELSGGQRS
LLALSFILALLKYKPAPFYILDEVDSALDLSHTENIGQMLSQNQSQFLLISLKEGMYQNANLYKVQFVD-
GSKIDRHELKK--

>KGK36821.1
MKVEELVIDGFKSYSVRVITWDPQFNAITGLNGSGKSNILDAICFVLGITKTSSLRNLQDLIYKKGQA-K
ASVTITFDNSDKNPKISITRKISVDGNTKYLINGRKATQKEVANMLESQLNINNNFLIMQGKITKMLNMN
PKQILSLIEEATGTKAYEKQRPNELFNLEKKTAAALEVC--FKLFNVVVDTDKTGSLLLEKGRLRKRVIV
PKITSKRVENALNLVECDPSVKKAIEYVFGNKLICDDPETAKVEKRGSITLDGDNYDPEGRLSGGSRNTE
KLDQYLKTELNKTYRKVSDEFGETLAMLLPGAYAKLVKTSGGNIF-ELEIRVRGSVWKESLVELSGGQRS
LVALALIMALLRYSPAPMYILDEVDAALDLSHTQSIGHLIKTKGSQFIVVSLKEGMFTNANLFKVRFQD-
GSIVST-------

>XP_013936118.1
MKVEELVLDGFKSYAVRVISWDPQFNAITGLNGSGKSNILDAICFVLGISSMSTVRSLQDLIYKRGQA-K
ASVTITFDNSDKQSKISISRQVLLGGTSKYLINGHKVQQSQILNLLQSQLNINNNFLIMQGKITKMLNMK
PTEILGLVEEAAGTKMYEGQRADELFTIELKSTTAIEVC--GRLYNVIVDTEKSGSKLLDKGNLRRRVII
PKITSKSLAGALNLIEHDPEYSKAMQFIFGNRLICEDPETAKVPKRASITLDGDLYDPEGRLSGGSRQSR
KLDDYKRTELLKTYKKVSDDFGQIFGDLLPQAYAKLVPTDPNDVT-RLEVRVKGNVWKESLVELSGGQRS
LVALSLIMSFLQFKPAPMYILDEVDAALDLSHTQNIGHLIKTRGSQFIVVSLKEGMFTNANLFKVRFQE-
GSVVTAS------

>XP_004180476.1
MKVEELIIDGFKSYATRVISWDPQFNAITGLNGSGKSNILDAICFVLGISSMTTVRNLQDLIYKRGQA-K
ASVTIVFDNTDKTPRISVTRQIVIGGTSKYLINGHRAPQQSVLQLFQSQLNINNNFLIMQGKITKVLNMK
STEILSLIEEAAGTKMFEDRKKNTLFTIDNESASALQVC--GRLYNVVVDNETTASQLLEKGRLRKRVII
PKIASRNVFGALNLIGYSDELSRAMEFIFGTSLICKDSETAKVQNRRSITLEGDVYDPEGTLSGGSRNNS
KLNDYKRETLLKTWEKVTKDFGNIFGDLLPNSSAKLVPSEGKDIT-ELEVKVKGNIWKESLVELSGGQRS
LVALSLILALLQFRPAPMYILDEVDAALDLSHTQNIGHLIKTRGAQFIVVSLKEGMFTNANVFRTRFQD-
GSVVSVM------

>XP_005707547.1
MYIEEIIIEGFKSYATRHIGFDLHFNAITGFNGSGKSNILDAICFVMGITSLSHLRSLQELIYKQGQS-K
ASVTIIFNNTNKNEKITVTRQILTGGRSKYLVNGHVSQPTAVQNLFQSQLNVNNHFLIMQGRITKVINMK
PQEVVAMIEEAAGTRMYEMKRSDQLFQVHLKYATSVETA--PKLYQVVVDTEQTAKRLLERGHLPRKVII
PRIHSKTLK-ALSLIEFEAYYEPAMKFVFGNIIICPDTETAQIPDKRTVTLQGDIYDPAGTLTGGSTSNK
ELDEKKILAVEKTWNKVNQDLASIFSSLLPGSSAYLKPLEEKSIL-ELEIQVANNSWKKNLSELSGGQRS
LVALSLILALLRYKPAPLYILDEVDAALDLSHTQNIGTMLRKHHSQFIVVSLKEGMFQNANLFRTKLVD-
GSTVERTIGDKNM

>XP_013236208.1
MYIHELILDGFKSYSSRVVGLHPQFNAITGLNGTGKSNILDAICFVLGISNHSLVRRLEDLVYKQGQA-K
ATVTIKLKNDPNEREISITRQIIIGGRDRYLLNSRIAQVKEIKDFFQCQLNINSHFMIQQGKITKVINMK
PKELLGLIEEVSGTRMYELKR-DELVSLQETYSKAMQVL--GKLEYIVVSDKDASKAIFKENNFAQRVLL
PDCHGRDLAPCLDMVEYDRRHSKVAEYAFGGGLICRSAAIAKIKNAPTATAEGDVFQTGGIMAGGSVRDA
SLDEKKQKSLGNTWRLVDGNFAAIFEQLLPNAQAKLVQVDPDDLM-KLEMKIAHHKWKDSLSELSGGQRS
LLALSLILALLKVKPAPVYILDEVDAALDLSHTQNIGHVW--------LTALQEWS-------AKRWQA-
GTHQRRPMDSL--

>XP_001701741.1
MYIQQLDIDGFKSYANHTLNFDRSFNAITGLNGSGKSNILDSICFVLGIKKLEQVRNLQELVYKQGQA-R
ASVSITFRNDDPDETIVVTRQIAVGGRNKYTINGQAATESRVQDLFQSQLNVNNTFLIMQGRITKVLNMK
PHEILALLEEASGTKMYEKKKRDTLVNVDPSAALALEVA--GKLHQVVVDDDATAKALLQHGQLRRRTII
PKVNYPSLAKAVDFLQYDPRVAPAVQYAFGNVFICQDGGTARLRENRCVSLEGDDFNPAGTLTGGSRGNT
ELDDQSRKALEQVWAQVDRSFGQIFSTLLPGTSAKLEPPEGGTYL-DLEVRVAGSVWKESLTELSGGQRS
LLALSLVLALCRFKPAPIYILDEVDAALDLNHTQNIGRMIRENESQFIVVSLKEGMFSNANLFRTKFVE-
GSTVMRTV-----

>XP_003741690.1
MYITKIILDGFKSYATREITFDSSFNAITGLNGSGKSNILDSICFVLGITNLSHVRNLQELIYKSGQA-R
ATVSIVFDNSNQSREITITRQVGTGGKNRYLINGTVVPSNKVKDFFGSSLNVNNHFLIMQGRVTKVLNMK
PPEILSMLEEATGTRMYEDKKPDQLFKVDPKWDRAIEAA--GKLYHVIVDSDETAKDLLKNGRLQRRVII
AKVRGSDISETVDLIEYDKRYETCMKYVFGKTLVAASLDIAKARRNKTLSICGSTCDPSGMLSGGSVAPR
ELDMKKEDTIRGAYDKVNKDFGDIFTSLLEGASAKLVPPAGKTLL-DLEVKVSGGVWKESLSELSGGQRS
LVALSLILALLLFRPAPIYILDEVDAALDLAHTQNIGLMIKNHSSQFIIVSLKDGLFSNANLFRTKFVD-
GSTVERFVSKS--

>EJY79816.1
MHILEIIIDGFKSYSHRVIEFDPQFNAITGLNGSGKSNILDAICFVLGISQLAHVRKLQELVYKQGNS-K
ASVTIVFDNSNKDPKISVCRTVE-NQKSKYYINGSTATAEKVKSLFCSKLNVNNHFLIMQGRVTKVINMK
PMEILGLIEEAAGISLYQTKK-QKLFKVDTKNGLALEQI--AKLGNVVVKNERVSKELIQNRCSNNIVYI
PQINGFQKKGAKDLIEYDPEFEPAMNFVFGGAFVAADNETAKVNIPLCVTLQGSKYNPQGILEGGHMKNN
ELDDLKNKEVERTYTAVNKYCSEIFSTLLQGAMAKLVPQEGKSVL-ELELKVGSNSWKDSLTELSGGQRS
LLALSLILALLKYHPAPLYILDEIDSALDLSHTQNIGIMIRKFTSQFVIVSLKEGLFQNANLFKVQFVE-
NSQVKRFQVRKIT

>XP_004365221.1
MHLHEIIIEGFKSYAQRTVGFDERFNAITGLNGSGKSNILDSICFVLGISNLTQVRNLQELVYKQGQA-K
ATVTIVFDNMDKDDQITVTRQVIIGGRNKYLINGVNAQQQRVQNLFHSQLNVNNHFLIMQGRITKVLNMK
PPEVLSMIEEAAGTRMFENKKPDTLVTVKPQNATALEIT--GRLYNVVVDRDSTAQKLLSNGRLKKRVII
PKIQGSPVLEALSLVGYDEELEAAMTYVFGSTLVCKTLEMARINNRRTVTLDGDVCEASGTLTGGSTTPQ
ELDVKKNEALKKTFEQVNRDFGSIFSTLLPGTNAKLSPPEGQSVL-SLEVKVAGGVWKESLTELSGGQRS
LVALSLILSLLLFKPAPMYILDEVDAALDLSHTQNIGNMLRTHQSQFIVVSLKDGMFNNANLFKTKFVD-
GSTVSRTVQLQQL

>XP_012647668.1
MYIESIIIDGFKSYCNRVVGLDPHFNAITGLNGSGKSNVLDSLCFVMGISDLTRMRKLDDLIYKQGQA-K
ATVTLIFNNKSANPELTVTRQIAMGGRNRYFLNGHPVAPKAISDFFQMKMNVNNRFLIMQGKITSVVNMT
PKELLGLLEEAAGTRLYESKK-NDLFNLDESCGIASQTL--GKLNYLVVSNKQAARKFFDENDFKKKIVL
PDIVRRTVSVYRDYLDFDPQFEKLVQYVAGNALICSSSKYATIGGSSTVTMDGDRFDVQGNMSGGSTKGE
NLDKAKMESLHKLFSVVSVYFSNIFHTLLPNAHAKLDLVDG-QLA-NIEMRIGNNVWKNSLSELSGGQRS
LLALSIVLALLKCRPAPVYILDEIDSALDLSHTQNIGYMIKNHYSQFIIVSLKQGMFTNANLFHTCFVN-
GSTINRREL----

>KIY73698.1
MRVKELVLDGFKSYPSRIISWDASFNAITGLNGSGKSNILDAIAWVLGITDFKVLRKQADLVYKRGNA-R
CSVSIIFDNTDPTAEITVTRTFTLPNQTKYLLNGRKADQKVIHDMFQSGLNINNNFVILQGKITKVLNMK
PVEILSMIEEAAGTRMFETKKPDRWVKLEADKALALETA--GRLFQVIIDDERVGKALLTQCKLGKRTFI
PKIESKTEMGALSLIKYPEELAPAMAYVFGNTFVCEDTETAIVS-KRAVTVQGDVYEPSGTLTGGSAARE
DIDQSKKETLETVWRKVSDDFGDIFRELLPGNTAKLQVQEGKDLM-DLEVKVQGTVWKQSLTELSGGQRS
LIALSLIMALLQYKPAPMYILDEIDAALDLSHTQHIGHLFRTRGSQFIVVSLKDGLFNNANLFRARFHD-
GSIV---------

>CUA78233.1
MKIEELVIEGFKSYPTRTIRWDPSFNAITGLNGTGKSNILDAISFVLGLTDYKELRNWQELIYKKGAA-K
ASVTIVFDNSDPNKQITVTRQISIPNKSKYLVNGHVSQQQHVQTLFQSQLNINNNFVIRQGKITKVLNMG
PREILGLIEEASGTRMYEEKKPDNLVSLPEDKSTALEIC--GKLYNVVVRDERIGSQLLKHGQLRKRVLI
PKISPPTIAGALELISFPPQARAAMEYTFGDTLICADDETAKVPIRRSVTIHGSLYDPSGTLSGGSAPQQ
ELDREKMAALEHTWTQVNEQFGQIFAELLPDNFAKLQPPEGKELT-DLEVKVRGQVWKQSLTELSGGQRS
LVALSLIMALLRFKPAPMYILDEIDAALDLSHTQHIGTLFRNRGSQFVVINWKTGAYNNVRAFRTKYLD-
NLIFSRDPNKH--

>KKA02118.1
MRVEELIIDGFKSYSTRVVSWDPQFNAITGLNGSGKSNILDAICFVLGIASMATVRNLQDLIYKRGQA-K
ASVTIVFNNSQKNPKISVTRQITLGGTSKYLINGHRAQQQAVLQLFQSQLNINNNFLIMQGKITKVLNMK
PKEILALIEEASGTRMFEDRRVNTLFDISNDKAQALQVC--GKLFNIVVENETVAAELLERGNLKKRVII
PKISTRKIKEALNLIQFDSEVSKAMQFIFGNALICDTADIAKIPERKSITLDGDIYDPEGTLSGGSRSNE
TLNQHKIDALMKTYEKVTVDFGEIFSELLPNSYAKLVILPNSNIT-DLEVKVKGSLWKESLVELSGGQRS
LVALSLILALLQFKPAPMYILDEVDAALDLSHTQNIGHLIKTKGSQFIVVSLKEGMFTNANVFRTRFQD-
GSTVNIMT-----

>CCA19500.1
MHIEEIIIDGFKSYATRVISFDPHFNAITGFNGSGKSNILDAICFVLGISNLSQVRNLQELVYKQGQA-K
ATVTIVFDNHNSQEQISVARQVIIGGRNKYMINGHTAQVSQIQNLFHSQLNVNSHFLIMQGRITKILNMK
PLEILSMIEEAAGTRMYETKKPLKLLETHEWSALALEIV--GKLYQVVVDNEKIAKDILKHGRLMNRVII
PRISRREIKSALELIHFDQAVQPAMEYAFGNSIVCETSEIAEVRDKRTVTLDGDSFDPAGTLQGGSAPSE
ELDTKKDEALKTTWRKVNKDFGSIFSTLLPGTTAKLEPVDSETVL-DLQVSVAGGVWKESLTELSGGQRS
LLALSLILALLLFKPAPMYILDEVDAALDLSHTQNIGQMIQSHQSQFIIVSLKEGMFNNANVYRTKFVD-
GSTVTRTVPSKQK

>XP_002773547.1
MHIIQV------------------FNAITGLNGTGKSNILDSICFVMGITNLKQVRNLSELVYKQGQA-K
ATVEITFDNSDKDEKIVVARQVVIGGRNRYIINGRNVQRDAVVTLFHSKLNVNNHFLIMQGRINKVVNMK
PDEILALMEEAAGTKLYDLKRGDKLFDVQEEYARALEVA--SKLYHICVDDPQTAKILMSSRQMRRRQFV
PKIQTRTIGVALDAVDCPECYTKVVEYLFGATFLCDTSDTGAVPQKKSVTKDGDSYDPSGSLTGGSSSND
SLDDRKSEELTRTVQQVNKWFGGIFRSLLPNVNAKLSPPAGMTQL-ELELKVQGSVWKESLTELSGGQKS
LLALSLVLALLKFNPAPMYILDEVDAALDVSHTTNIGRMIKEYQAQFIIVSLKDGMFNNANLFRTRFVD-
GSAVSRTELKNGS

>XP_002631210.1
MHIKSIQLDGFKSYQKHEIAFSPQFNAITGYNGSGKSNVLDSICFLLGISKLDNIRSMNELISHGG---K
AVVQIRFDNRDKHDELVVQRHITALPTGKYTLNGHSATTQRMIDFFRGGLNVNNHFLIMQGRITTVLNMK
PEEILGMVEEAAGTKMYDQKRPNHLIRLPQDYAMAVDVALSAQYTNVVVRNQDVARVLIESQCLPGRRLI
PENHRNNLRYLLDMIEYPECVGNTFKAMCGQIIVVDSLDCAEVDGKRTLTKRGDDVRPTGVMSGGVSEHA
VLDRKKTDEIHRAHESVNADFGKIFHCLLPDASAELVPPEGKTVC-DLEVKVANGVVKDSLHELSGGQRS
LVALSLILAMLKFKPAPLYILDEVDAALDLSHTANIGKMIKAHDSQFIIVSLKQGMFSNADLFQTHFAD-
GSSCTLMSGAEDK

>XP_004831165.1
MHIESIILDGFKSYSTRVIGLDPHFNAVTGLNGSGKSNVLDSLCFVFGISDLTCVRKLDELIYKQGQA-K
ATVTVVFDNSGPKSQVTVTRQIAIGGRNRHFINSHPATPKAVADFFQARMNVNNRFLIMQGRVTKVVNMK
PKELLTLIEEASGTRLYEAKR--DILGI--EYSVPLHIL--HKLSYIVVDNKDTAARVFKENGFANRVIL
PEAVGRTIHAYEDVLTFEPKFNKLARYIAGGAIFCRTSELAKIC-GPTATVEGDRFDVKGSMSGGSTTNA
ELDVKKLQSVESIFARINEYFGSIFNI-LSGAEAKLVPVEG-DIT-NITMHVGNGRWKSTLSELSGGQRS
LLALSLILAMLKVRPAPVYILDEIDAALDLSHTQNIGKMIKTQNSQFIIVSLKEGMFSNANIFRTKFID-
GSTITRQS-----

>KHJ41826.1
MFIREIVMENFKSYGKRVIQIDPHFNAITGLNGSGKSNILDGVCFALGISSLREVRNLKDLIHIGPMG-K
AIVSLVFDNSDKEDTITISRQIFDGSRVKSMLNGVLAPAARITDVLRSHLNVNNHFIVMQGRITKVLSMK
AVQILSMIEEATGSKMYDESRPDNLIRLDPRVAAAIEII--SRLYWVVVACEETVQLLITKGGLVQRHFI
PAIRSRNVRDAVNFLDFDPKVQKAIEFVFGDQLVCPTSDIAKVPDMVTVTHDGDQFNPVGTLCGGSKPST
IMQEKKRTALEIALIQINKDFDAIMNIMLPSVNVKLVPVDAADIL-KLEIKVASGQWLDSLTELSGGQRS
LVALALIFAMLLFKPAPVYILDEIDAALDIVHTERIGEMIREKHSQFLVVSLKEGMFSNANLYHTRLEN-
GSYITRTLGLKDA

>XP_005831185.1
MHIQEIIIDGFKSYAKRVIQFDPMFNAITGLNGSGKSNILDSICFVLGISRLEQVRSLQELVYKQGQA-K
ATVTIVFDNKDKSDEIAVCRQVAIGGRNKYLINGHVAQQNKVQNLFHSQLNINNHFLIMQGRITKVINMS
PQEILGLIAEAAGTKMYESKKSDSLVKLDKSTATAIEVA--AKLYQLVVKDEETGKQILKNGQLKKRVII
PKIQASPLTEALEFVGYDDEVEAAMKYVLGKTMVCKDVEAASCEGRKSVTLEGDLFDPAGTLTGGTRAPE
ELDEKKNQALKTTWTKVNRDFSSIFQTLLPNARAKLEPPEGGSVL-DLVLRVGGDCWKESLSELSGGQRS
LLALSLILALLLFKPAPMYILDEIDAALDLSHTQNIGHMLKTHNSQFIIVSLKEGMFNNANLFRTKFVD-
GSTVTRTTPGQA-

>XP_005535971.1
MYLKEIILDGFKSYAHRVLSLDPHFNSISGPNGSGKSAILDAICFVLGMTHLQSLRGLHELIYKNGQA-R
ASVTLVFDNTDADPEITVTRQVALGGRSKYLVNGHVAQPAKVQNLFHSQLNVNNHFLIMQGRITKVIQMK
PLELLSMLEEAAGTSMYEAKKPERLVQLHPEYAVAIEIT--SKLFYVIVDNEQTGKLLLERGQLTRRVMI
PRIDDKEVA-ALSLVRFDEALEPAMRYVFGRTLVCDRLDQAQMEQRRTVTKDGDLVDPQGTMTGGSQSAR
SLDEKKRLALEATWQRVNRDLSAIFSTLLPGADARLDRPESQSML-DLVLKVAGNTWKDSLTELSGGQRS
LVALSLVLAMLKFKPAPMYILDEIDAALDLSHTQNVGQVIRQSDSQFIIVSLKPALFEHANVFRTKLVQ-
GSTVTRTVSASVS

>CEM14996.1
MHIKSIRVSNFKSFGTESVSFHKGLNIIIGPNGVGKSNLLDALSFAFGESDNKNLRSMVELMGTDPKKKN
ATVEVVLEQGS--NKYTIKATLRKRGSREFRLNGKQIPLIQLREWLRRGLPVDDVYVLRQANVSDIRSA-
-AEVAKVISVASGAHDLQQQTKSDTFTLDHPLLPALTAIAGSKLAVLLTSSADDATGVLHEAKK-RQVVI
PTIA-NSVEGGTSFLTFDSKFAKALS-AFDSALIADDDSTARLN-GPVVTKAG--RHERGSLLGASE--Q
SEKEKIHTLHQTSFKRVKELTKDLFESLMPSKEIDFVMNDSSDLL-QVAIRVRKGK--DGLEELSGGQRT
LLSVAFLLAIAQNRSSFLYILDEADASSDEKMTQALASLLRHKMTQVICVSHHAVFQQQAQLISLAKNKS
GT-VLAKS-DR--

>CBY10348.1
MFIKSIELDGFKSYARREIKFDPLFNAITGLNGSGKSNILDSICFLLGISQLTQVRSLNDLVYKNGQA-R
ATVSITFDNRDKDDKIVVTRQINVNGKNKYMINGVHAQNNRVADFFQSGMNINNHFLIMQGRVTKVMNMK
PMEILSMIEEATGTRMYESKKPDKLIRVKKEFLPALEKT--GKLYNLVVDSSATAQYIFKNKLLKRRIIL
PKLSGRDIKPAVNCVSVDPELDIVAKFLFGGIIVTNTNNMASIRDKKTISNDGGVYDPSGSIAGGGDKNM
ALDKSKKKEITEAYQQVNRDFGRIFSTLLPGATAKLAPPEGKSVL-ELEFKVGGSVWKENLGELSGGQRS
LVALSLILAMLLLKPAPIYILDEVDAALDLSHTQNIGTMLKQQKSQFVIVSLKDGMYENASLYRTKFVD-
GSTVARITSGGKG

>XP_005714385.1
MFLKEVIIDGFKSYATRTVSFDPSFNAITGLNGSGKSNVLDSICFVLGITNLSQVRSLQELVYKGGQA-K
ASVTLVFNNREKQDEITVTRQIVIGGRNKYLVNGTNAQPGRVQNLFHSGLNVNNHFLIMQGRITKVINMK
PPEVLSMIEEAAGTKMYENKKPDKLIRVDPKVTTAIEVT--GRLYQVVVDTDSTANDILRNGKLARRVIL
PKIRHESLAPALSLVGYGHEVANAIEHVFGRTLICFDMDAARVNRRRSVTLEGDTYDPSGTASGGSSSRA
GLDEKKMVALEKTWRKVDSDFGNIFSDLLPGTSARLEPPEGKSVE-DLEIRVAGDVWKDSLSELSGGQRS
LIALSLILAMLRFKPAPMYILDEVDAALDLSHTQNIGRMLRRHGSQFIVVSLKEGMFGNANIFRTKFVD-
GSTIKRT----NN

>XP_008614975.1
MQLTQLHVTNFKSFRGSAMAFSPGVNCITGPNGAGKSNLLEAICFAMGSSVLATFRQWKDLLNCAEKE--
ASIKLTLTTAS--GEASVGVTLAPSGHRVYYVNNRAKAKKELKRFLRSGINMDVLWLIQQNLVHKMALKK
EDELASYLCEAAGTKYFLECRRPSLFRLPSAWWPALGLVLDGQLLHRVCDTAETAKSILNAHHR-R-CLI
PQLQ-RRLEGILDPLQFSSDYDCALELALGAWLFVDSDATAHIQ-GPCVTKTL--MHSSGVLTGGSS--S
VTSDLSAKVQEIAFASVGATFEAIFSRLVPLKSATLQATRAEALE-CLYF----GR--QTTRELSGGQLT
LLGLAYVFALAHYSASPLYILDEIDAALDEHNQLVVADLIWAHQSQVFCISHHESVHAKATLLKVRKDAA
SY-VEVVK-----

>XP_004258690.1
MYIEEVIVDGFKSYARRTIGFDPQFNAITGLNGSGKSNILDSICFVLGIQNLSLVRTIQELIYKSGQC-K
ATVTLVFNNSDKSDTVNVSRQITVAGKNKYMLNGQMLPQSHILTFFRAGLNVNNHFLIMQGKVMEVVDMK
PKEILAMIEEVTGTKMYQTKRQNNLVVPDMKYASALEIA--AKLFHVVCDSDATATLVMQRGGLKKRMFV
PKISPQNIKDAMDVVGYPEGLEMVAKYVFGNVLIAEDEETAKVPQMKTVTILGDLYDPSGVLTGGCKPKK
DLDDKMQEAIQTAFNFVNEKVGEIFGTLHPGASARLVPTDGNSIY-KIEPQVRGELWKESLMELSGGQKS
LLALSLILAILVYKPSPLYILDEVDAALDVSNTQNFGAMLKKHTSQFIVVSLKSGMFDNANLFNTKVIN-
NSSVVRTVGKKTR

>AFP65348.1
VTIRELIIEGFKSYGSKKFLFDEKFNSITGINGSGKSNVLDSICFVLGLTNLSVIRKIEDLIFRNEKS-F
ASVSLILNSKPSNKKFTITRKITNTGVNKYILNQKVVNPSKILNFLFSNININNHFFVRQGHIIKIVNMK
PEQLLGIVENAFGTKLYDLKKEHSLIKVKSFLTTSIDF--SGKLSNVLILNSAFIKKIIEQLKK---IFM
PELF---VLPTLSCLSYN--FLKSLNFIFGEIKVAYNIDESTMFKKKCMTLNGEIFDPAGLIIAGKNKEF
KLDKKKTKIINQAIKKVNSAFQAIFAILLPNCFGKIVMVLSQNKT-KIDFRIIGQTQTQTIEELSGGQKS
ILALSFMFSLLLNKPAPFYILDEIDAALDLCHTQNIGKMIMLYMSQFIIVSLKNGIISNARIFKIRILQ-
GSCIIRLQNK---

>XP_001712302.1
VIIKEIIIDGFKSYGLKVFTLDPTFNSITGINGSGKSNFLDSICFVLGLSNLSVIRKLQDLIFQNEKI-Y
ALVSITLSDKNLNEKISITRKIITSGKNKYFLNGKPISPNKVLNFLYSNININNHFFVRQGHIMRIVRMN
SYELLQTVETAFGIKLYSIKKKKSLFRIKSFFSTVFEF--SIQTKFLVILNEFISKIILEELKK---ILI
SKIV---STTIIKYLSFI--FSTSIQFVFGNLKLFSNSQKDKMFQKRCINLNGDIFEFPASVISGKNEEQ
KLDIKKNRIIFQAMKKINFALQAIFSILIPGSLAKLVLIRTRKTL-LIDFRITGQTRFQTIEELSGGQKS
ILALSFIFALLMTKPAPFYILDEIDAALDLCHTQNIGKLITMYMSQFLIVSLKNGIISNARIFKIKNFL-
GSFVSRIEK----

>XP_005843626.1
MWVREVTIDGFKSYAQRVIGFDSQFNAVTGLNGSGKSNILDSICFVLGIQNLQQVRSLQELVYKQGQA-K
ATVSIVFDNREKQDEITVTRQLVIGGRSKYLINGKVAEPSRVQSLFHSQLNVNNHFLIMQGRITKVLNMK
PPEILGLLEEAAGTKMYEEKKHDKLTRVDPTTSTALEVA--GKLYQVVVDNEQTAKALLAHGHLRQRVII
PKVSAHPVAKALELVGYDQELSAAMKYVFGGSIICKDASTAKLRENRCITLEGDDFNPGGTLTGGSRNKG
TLDEKKREALEKTWRKVTGDFGAIFSTLLPGTTAKLEPQEGCSFM-ELEVKVAGGVWKESLSELSGGQKS
LLALSLILAMLLFKPAPIYILDEVDAALDLSHTQNIGRMIKAHQSQPLRISMSSAMFKAPGILKEKWSA-
ASVKTILQSIQLL

>XP_007604730.1
MFIKDVIMDGFKCYTDKVVKLDRFFTAITGMNGSGKSNIIDAIIFALDLSTSKYMRNLKELININR---E
CSV---------SDCIEITRSLDSEGKSKYRLNGHNSTKMSIENLCKSGI-TN-DFIVMQGHITKIVNMK
SADLQSMIEETAGTRNYSLER--ENFDFDQKYKEAILTI--GRSKFVICRDEEVASKVIQTS--DRKICI
PKI-TYP--NALDAISFNTKYDKAFKHIFSGFYIFEDKAKATC-EKGCVTLDGTVYDPKGTLTGGKS--E
RLNEMGVKENQRAFEHINKTLRTFLGYFLKNSDVFISP---------FEIKVKGN-WKNSLSELSGGQKS
LIALCLIFSMLTFKPAPFYIFDEIDAALDLNYTQSIGEIIQKEGAQFIVVSLKNNMFDNANIFKVFIQD-
HSKVCQIK-----

>XP_009011724.1
MWIKSIVLDGFKSYAQREINFDPLFNAITGLNGSGKSNILDGICFLLGITNLSNVRNLNELVYKNGQG-K
ATVSIVFDNTNKHDEITITRQISIGNRNKYLINGLIANNNRVHDLFKSQLNVNNHFLIMQGRITKVLNMK
PEEILSMIEEATGTKLYDNKRSNMLMNVDQKYATALEVV--GKLYHIVVDTEQTSKKLLDKGQLKRRVFI
PKIAGSSLREALSLVEYENELEAAMAYVFGTSFICTDMESARVEDMRSVTLAGDSFDPAGIASG-----T
KLDNEKDKALKLAFAQVNEDFGSIFSTLLPGASAKLIATEENGIL-CVEFRVGGNVWKESLSELSGGQRS
LVALSLILALLLFKPAPLYILDEVDAALDLSHTQNIGQMLKAHHSQFIIVSLKDSMFNNANLFKTKFVD-
GSTITRHTQE---

>KKO76727.1
MYIKDIILDGFKIYENKVIRLTKSYNAITGLNGSGKSNIIDGIIFALGLESRKLLRSLKELINVHR---D
CKVTLILSNTDKDNEIVISRSIDSLGKTKFYINNHVCSATTINKLCASNIGEF-FFIIMQGHITKVLNMK
SKEIGNLIEETAGTRSYVKEK--ENFTIDEKYKEAIYTV--AKSKHIIVEDENIGSELLNCS--DRRIVI
PKIRSKSISHMIDLLKFDVKLKKAMEHVFNGFFVFENKDIAKI-KKMCITLDGSVYDPKGTLTGGKV--S
SFDLLGVKENEKAFRHLNEKIGIFLRYFFQDSNVKIDKVGA-----IYELKVKGN-WKESLAELSGGQRS
LVALCIIFSILTYRPAPFYIFDEIDSALDLSYTQNIGEIIKKESSQFIIISLKNGMYENADVYKVFLKD-
GSNICQIK-----

>KFG27426.1
MFLESIEAEGFKSYGAHVISIDKSFTAITGLNGTGKSNILDAICFVLGVDTPRLLRSIKDLIFKQAKR-S
AKVSLIFNNKEKEDIIKLTRIITEDGKTKYLLNDHNVSTKTVTRLLQCGLSSSKYFIVMQGRVSRILSMK
SAQFLTLLEECAGTSVYRTEK-IELLEV--AYEISVGVV--GRKEYLVVENEEIGRKVID--ELSRRIVI
PKIIRRPD--LIEAITYPQEIKKAMEYLLGGYILAKNRKTADLES-SSVTLEGELFDRRGTITGGSLDT-
-LLKLNQEEIQEIFKSVNLRIGKYLKYFIPNSDAKLEAVNG-SVM-NVELHVKGT-WKKGLTELSGGQRS
LCALSLIFALLKTKPSPLYILDEIDAALDASHTEAMGRMIQNEGSQFIVVSLKDGMYHNANLFQTFIRE-
GSGVRRM------

>XP_003886710.1
MFIKEIVLDGFKCYEEKTVALDRSFNAITGMNGSGKSNVLDGILFALGLESTKALRNTRELVNANR---E
CKVSLVLCNEEKHDEICISRSIDAEGRTKCYINSHLCTSSALSKLCTSGLGSF-SSIVMQGHITKVLSMK
SSDLRELIEETAGTRSYEREK--ENVEVDKKYLEAVYTV--SRGKYVIASDEKVGGFLVSTM--ERSVVI
PKIRVFSTENMVSLLKFNSDVRKAIEFVFNNFFVFESKEMAKV-EKMCVTVDGTVYDPKGTLSGGKT--S
RFDDLGYKENLKAFKHINGRLGRFLRYFIPGSDARIDERNG------YSLKVKGN-WKESLNELSGGQRS
LVALCLIFSMLTYRPSSFYIFDEIDSALDLSYTQGIGEIIKKESAQFIVVSLKSGMFDNANIFKVYLQD-
GSRICRIK-----

>EPR79422.1
MFITEIILDGFKSFELRIIKLDTNYNAITGMNGSGKSNVLDGIIFALGIENLRLLRSYKELVNQKK---E
GSVTLVLKDTN-GESLILCRSINKEGKTKYLLNGQPSSAATVQKILVKGLNIQSYFVVMQGGITKVLNMK
RESVRELVEETAGIRNYEIER--ENFSFNKKYTEAIYSI--SRGKYVIVEDDRKGKEILKNN--NLKIVI
PKIVSKNIEEALEVLEYHEEVKNGMEFIFNNFFIFEDEKEAKC-ENVCVTLEGTVYDPRGTLSGGKV--D
KLSKIGKEEFKKALTHINKYIGHFLRFFIKDSDAQITE---------FEISVKGD-WKDSIVELSGGQRS
LVAISLIFSILKYKPSPFYLFDEIDAALDSNHTNNLGEIIKTNTSQFVVISLKDEMFSNANLFRVVTQN-
GPTVK--------

>XP_011132486.1
MRLKWVELRGFKGYNELRTEFHSRINCIVGLNGSGKSTIVDAISLILSE-ASSTGREAKSILHKGPKY-V
GHVELCFENLDRRDEVCFKRIFSLSSQDVYYLDGKKCTKGQFTSLLMAGFSRNNYYIIRQGRIVEMATMS
EESRLRLVKNLSGIGVYEEKRQ-MLIE--PQFQVALCAALNNQLDTLIVKNDSVASQLSRVLKHSGTNTL
TQMKERN---LVGGISPSGEIEKLTDFLLSDCLIVKDAATGKL-ASDCVTLDGILISRKGTVTGGYRSND
TLNRRRLDILTTCFHKVNQNLGEIFKAIVPAGFAELHLVTAPDQV-VLQIKASQAVEPLPLVSLSGGQKT
IVALCLVMALQRYEPAPLYILDEADAALDQTFRKNVAEMLKAS-SQYIITTFRPELAEIADHFLVTNHD-
RAYINECTAAALE

>NP_001129842.1
MKIKEVRITGFRSYKDNNVSFSPRSNVVVGRNGSGKSNFFHAIQFVLSD-EYAHLKQRLGLLHESTGP-H
ARVEITFDNSEKESEVKIVRQVGK-KKDQYYIDNKMVPRAEVVNLMESGFSRSNYYIVKQGKINELATSP
DAYKLKLLREVAGTRVYDERKTEELAE-PDMFRTAVEV--INRLFYHVVETDRIATKILRKFNEMQEIFF
PRVSAPRDN-MSDVIDYEVQYDKVFKSITANVIIVRTLDQARDRNGDVVSVDGDQMSKKGVMTGGFIDKK
VLENRKYEAIDLTFKQVKKNFEQVFKQLVPHGRGKMQMRARVELY-EISVLVSVDSETREMTQLSGGQKS
LVALAIIFSIQKCDPAPFYLFDEIDAALDAQHRKSVADMIQSLQAQFVTTTFRPELLATAEFYGVRFRN-
KSHIDSVTREQYD

>XP_005536696.1
MHIHSIRICGWKSYKDEFIGFHEGLNVVVGRNGSGKSNLLEAVRLLLGD-AGPGLNQRSALLHEGPSG-S
AFIEVTFDNSDGESRVVLRRMFGL-QKDEYLLDRRSVSRAEVTALFESGFSRSNYYIVQQGKVAALCTMK
DDQRLELLKEIAGTRTYEEKRQ-TLFE-DEKFYVAVEA--ASALCYIVVDTDETAAYLIQRLREANRLFI
PRVRDDAAT-LVSRLRLRERFSPVFERVVAGTLIARSILIAKLRGNPCVTLEGDLVNKRGAMHGGYTDRH
TLDHRRANDLQRTFKGIARLFSAVFAELVPGGTAQLVMQRGNVDF-AVAIRVRPEDHFSLMAALSGGQKT
LVALALILAIQRLDPAPFYLFDEIDASLDAASRERIAALLQQRGPQLILTTFRPELVRVADCYGVTIRG-
RSCVEPVSVAELA

>KOO29801.1
MHIKQLSCEGWKVYRNRVIELSPYHNVIVGANGSGKSNILAGIQFVLEH-VASHLSDRKSLLHEGAG--S
AYVEIVFDNSSGDEEVKIKRWIAL-KKDLYYVDGKETSRSEVVSLLETGLSRSNLNIVPQFKVTSIMDAS
EKQWLNTLKDVAGVSTYDDRKDRELIK-DGKFNTAVDV--ANQLFHMVVDSDDIAAKLVEELKQASRVFM
PRLR--VEP-FVPKLQFEERFRPAVSHVFHKTVLVQTLQSGAKREDDCITLDGDQVNRKGSMSGGWLEAR
HLDNMKDAAIERTFKGVAKNFKEVYRQLI-GGEGSLIMVHSVQHY-VVKIKVSPKGDATSMKQLSGGQKT
MVALCFIFAIQKCDPAPFYIFDEIDANLDATYRAALAKMIQQQATQFVTTTFQQDQIRTADHFGVTHAA-
KSTIKEIDRDELR

>ESU40836.1
MYLSEVEIKNFRSIVYAVTGLHPGINVFVGINGAGKSNFYGAILFALMDP-LYDLKNRAQVLSNDATNK-
GYVKLILD-EGVDGKVSVSRHFTIT-TDTFYLNDVLVTSDKVANFLSIGFNPSSTFDIRQSKVTSLAMSS
PKALLDAFNSSTGTWEYDTRKA-EHISA-VG---ALESAIGAGLYSLLVEKRETAAEI----RHVR----
-----SSLKNLLD-ISNVP-TAD--TR-------A--IQQA-LY---------RIIQGSGVAVGGHRRKA
KLDDKRKAHFEEQFKAVNMRFSEIFRRIT-GNEAHLTLSVHGDGEPDILIDATANQATKD--QMSGGQRT
LTSLCFVLAAEQVSGNSFLLLDEPDACLDEAYRTVFASLLVERGIQMFIVTFRTEIITAANCFAVGM-EP
-A-ALSVDLAE--

>XP_009041384.1
LSIKTISISGFRSFRQQAIEFDPGHNALIGRNGSGKSNFFDAVQFVLSP-RFYNLRERQQLLHEGAGA-S
AYVEIVFDNGGGEDEVVLRRALGV-KKDEFFVNRRRVTKKEVEGLLENGFSRANYYIVQQGKVNALCVMK
DEERLALLKEVGGAGVYEAKRAADHVHLEDKYRVAVEV--APRLFHVVVEDDATAATIVERLEKPKRLFM
PRLRPPSMD-LRDAALLEPDVDAALDVVFGKTLLARTLEAARYSEKDAITLEGDEVSRFGALHGGSREDR
TLDAKKDEAIDRTFRGVSKHFADVFSELVPDGEAKLVM---AGPF-VVQVAVQPAAAAHAMNQLSGGQKA
LVALALVFAIQRCDPAPFYLFDEIDAALDANHRAAVAALVKRQAAQFITTTFRPEFVNIADHFGISLHH-
KSKLHHISKDDLA

>XP_009492331.1
MFIKRVKILNFLTFRDQVV-FDSGYNTIVGQNGSGKTNFFEAIRFVLGDGPFADLSTRLRYIH-GGGV-D
ASVELVLDNRDGPPELSLRRTINQ-LKEEYFLDDKPKRREEILSLLESGFSQTNFYIVPQGRISSVAEER
DEERLALLQGIAGTQIFEEKKSEGLLQVPEELSTAVQAAAGGRLHYVVVADDSVAQAFHDWRSPGR---L
T-VAS--TAEYPDSCRVQPRFHPILRMLFAGYALCPDVTGTA--RGTCVTLEGDVISPTGTLTGFRNARE
FLEQTREEAIERTLTSVAGHFGQVFAELVSAGRGELRLERS-----TVSVHVAGGSEPLAIQALSGGQKT
LVALSLIFAIQRFDPAPFYLLDEVDAHLDPVHRAAVAE--------------------------------
-GDVVPGE-----

>KHC78451.1
MHIKKIIIQGFKTYKNTTIDLSPHCNVVVGRNGSGKSNFFAAIRFVLSD-AYTHMSERQGLIHEGS-G-S
AYVEIIFDNTDGNPEISIRRTIGL-KKDDYSLDGKSATRSDIMNLLESGFSRSNYYIVPQGRITSLTNSK
NHERLNLLKEVSGANVFENKLAQELFN-NDKYKTAAEV--INSLFHIVVDTDITAATIMEELIRNKRVFV
PRIDNIEYS-LIKKLKYNEQVYKAINQIFGKTLVVSELSKGELRKKSCITLDGDRVDTRGVLSGGYRDYT
NLQQQKNDAIKKSFNQVAKSFKQIFEKLVPRGTGNLIMQKKIDNY-SVAISVSNNDEQQRIEQLSGGQKS
LCAIALIFAIQNCDPAPFYLFDEIDSNLDTQYRISVARLIHQLNAQFICTTFRPELLQLSDFYGVTFSN-
KSSVNEINKEEMS

>KNB43335.1
MHIKKVIIQGFGSYARANPDFQPGVNAILGVNGSGKSNFFKAIQFVLSP-KYMKIDRMKELFHKGRND-T
ARVDIVFDNSDEEDEVTIRRTISG-TTDSFYVNNRMYAKNELESLLETGFSRDNYYMVEQGSVKQLCELS
DEGRLRLLKEVAGTRVYEERREGGLFQPQERFVTALEN--TGRLFQVVVRDDEVASQILQYCRAERRLLL
PQMRITQYD-LVQCIEFDESVRPIMISVFGNTLLCEDLQTAEVRENNCVTLAGEKVGKRGAMRGGYVDSD
TLDERKNEAIVRTFKQVGLHFKEAFQEMVPNGNAELVIRKE-DEF-SVGIRVSGGGEALRISQLSGGQKA
VVALALIFAIQRADPAPFYLLDEVDAELDTQYRQMVARLVRKQQVQIFCTTFKPEIIEEADFYRVTLKN-
ESRIEKTTREELE

>XP_005712974.1
MHITQITISGFKSYRDAVVGFAAGHNVVVGRNGSGKSNFFDAVRFVLSD-TYSSLRDRVALLHEGAGA-S
AYVEIVFDNSHGDDEVALRRMIGL-KKDEFLLDRKNVTRSEVFSTLETGLSRSNYYIVQQGKVAALCAMT
DKQRLDLLQEVAGTRIYNSRRQHDLIN-DSKFSSAADA--ISTLTHIVVDNDATSARLVRIMKERRRVFI
PRLDDNPPT-LISKISCQ-MFLPAIRQIFGRTLVTRTVEIGEMKRGDCVTLDGDVVNKRGAMHGGYMDAE
SLDHRKDDDILRTYKGVSKFFSDVFRELVPGGKASLVMLKSIR-Y-TVAMKISSTGQAYLLQQLSGGQKS
IVALALIFAIQRLDPAPFYLFDEIDANLDATHRQAVANLIRKRLTQFVTTTFRPEFVNAGDWYGVTHKR-
KSSVQQVNKNVLT

>XP_005703178.1
MHIQAIVISGFKSYRDTKISLSPGHNVVVGRNGSGKSNFFDAIRFLLSD-AYTNLRERQALLHEGV-S-S
AFVEITFDNSDGDDQVTLRRIISQ-TKDEYVLDKKNVTRTEVFNLLETGFSKSNYYIVQQGRISALCSMK
DEQRLQLLEEVAGTKLYDERREKTLFT-DDKFSLAVEV--AQSLSFVVVENHENAAALVQELQRVKRLFV
PEVEPKALT-ILNKIVPKTELYPALQAVFGSTLVARSISVASLRENNCVTLDGDTVNKTGAMAGGYSDQE
TLDNRKDEDISRTFRTVREHFSKLFDELVPGGKARLVMKYRPLSF-AVSIEVSPSSQVYLLEQLSGGQKS
IVALALIFAIQFLDPAPFYLFDEIDANLDSTFRKAVSRLLQTQQTQFITTTFRPEFLFVADCFGVSQVN-
KSSIQEVSRDDLL

>KCZ81338.1
LRIKCIKLTNFKSFEGLIIDLNAHLSIITGPNGSGKSNIIDALLFVLGF-KAKKMRVQTELIYKDSKSR-
CSVEIIFTNR----IIKVKRELFLNKKNKYYLNDKEVKMNELSEFFTSGVDLENRFLILQGEIESISLMK
PKGMLEYLEEVIGTNVIGEEIE-DLGSIDEKYEAAVSAACGA-LNFLVVLNSEVAEKCAERIRKLKKTFI
IKIEDH-LNKLINLVKT-EEYKKCFYFALKDTLVTETINEAVLF-RRVVTLDGKLIEKSGLMC------N
LLLEKRHSLFMDALNQINAYLKEVYQTITFGGNAELELLDSFDPFSEVILSVMPKKVWRNIKNLSGGERT
LASLSLVFALHMYKPSPFYVMDEIDAALDFKNVSIIANFLNEKNCQFLIISLRNDMFEIGSFIGVYKTHN
-SKVFLINE----

>XP_008074488.1
LRMNDITLFNFKSYEGRKINISS-FTTVVGSNGSGKSNIIDAVLFLFGY-SAKKMRINAGLINKG---K-
CYVEIKFAAD----QFSVKREL-IKGRSLYYVNDNEVSVAEVRDKMKHNVDLDHRFLILQGEIEAIAMMK
PKGILEYLEDIIGTNTYYEEIA-DLGRVDSKYDIAITAASGK-LNNIVVNSVETAEKCIKIINACGRTFL
VKLMDD-KEDCIDLIDC-DKYRKAFSFVLKDTILCNNLDEANVF-RRTVSLQGDLVEKSGIMSKMKVFGS
DLKSERHERFMNGFAAINKHLKEIYQTITFGGNAELELVDYTDPFSEIILSVMPKKTWNKVSSLSGGEKT
LASLALVFALHKYSPSPFYVMDEIDAALDFRNVSLVANLIKE-EGQFLVISLRHDMFELANLVGVYKTEG
-SNIIVLDVNTQA

>EPR78851.1
ILISEIILENFKSYEGKVISLDKNFSAIIGPNGSGKSNIIDSLLFLFGY-RAKKMRVSTDLIYKDTIRR-
CSVEIIFKKT----KISLKRKLSLNKKSQYYFNGKEENMSKIREYMMQGVDLENRFLILQGEIENISMMK
PKGLLEYLEDIIGSNRYIEEIK-DLGNIDKKYEQAVFSASAQ-INNIVVDKTSTAEKCIAVIKREGKTFI
IKMKPI-LKKLIDLISC-EIYKKCFFFVLKDTLMCKDVDEAKLF-RRTVTLSGTLIEKSGLMSNFK---N
LLKDKRYTEFKTGFDSISSNLKKVYSTITFGGSAELEMINECDPFSDIILSVKPKKVWNNISNLSGGEKT
LSSLALVFALHQYKPSPFYVMDEIDAALDYKNVSVIANYISKRDTQFLVISLRSNMFELANLAGIYKFNG
-SKIIKIDVNKIG

>XP_013058917.1
LYIERIIVENFKSYKGEVIGFGRKFNTVVGPNGSGKSNVIDAILFVLGF-KAKKLRRAEDLIHSGEPKPT
VTIELK----D-QESVSVSRTVNKAGKSTYTINNEMAVQDRVTELMKMNVDLANRFMILQGEIESISNMK
PKGLVEYLEEIIGTNQLIDKIS-DLGSIPDKYTMALSAVAGS-LNNLVVDTTRIAEKCLDIIKSKNRHII
VKIIS--IQELLDKIRT-DLYKKCFYHVLGDTLVVNNMEAAKRF-RKVVTLDGKVIDRSGLMSGGAVRPM
ALKEERSSKFMSSIKQINTELKKIYSMLTFGGDAEIEPVDYLDPFSEVIMSVMPRKSWKSISHLSGGERT
LASLSLIFALHEYHPNSFYVMDEIDAALDYKNVGIVGQFIQERDCQFLVISLRENMYELADFIGVYRPAE
-TLTLAVNMNIV-

>KHN69330.1
LRLESVTVHNFKSYRGTVVDLDPGFTAIIGPNGSGKSNIIDGILFVLGF-RAKKMRSLRELIYNGEHRE-
CYVELKFNK------FTIRREAYQSRKSRYLVDGDERSTAEVAGLLSSGVDMEHRFLILQGEIESIAMMK
PNGLLEYMEDVIGTSKYKADIE-DIGGVDAKYAKALFAAGG--LGGIVVDNTSTAERCVAEIKRLGRGFM
IRMGEM-LDGMCSLVEC-EEFKKCFYFVLKDTVVCDDLEAARIF-RRVVTLDGKLIEKSGVMSGGK---E
GMKKRRLDEFLDGLRQISKSLKEIYKEITYGGNAELELVDHLDPFSEVVLSVMPKKSWKSVSKLSGGEKT
LSSLALIFALHRYKPSPFYVMDEIDAALDYRNVSVVSNYIKEMTAQFVVISLRSDMFELSNLVGVYKTEN
-SKFLVVDVGKSI

>KKO76340.1
LILESITMKNFKSYKGKHIPIDKFFTAIVGPNGSGKSNIIDSILFVLGF-RAKKMRSLTDLIYNDGKKE-
CYVELAFNK------FKIRREVYANKSTKYFYNDKEITNNDLTKLMMENVDMEHRFLILQGEIESIAMLK
PKGLLEFLEDIIGTTKYKLEIK-DIGKVDPKYELALKTSCR--LNNIVVDTTQTAEMCIDIIKNNNRSFI
IRIQEI-LESMFDLVEC-PKYKKCFYFSLTDTLLAEDLEKAEYF-RRVVTLDGKLIEKSGIMTGGK---D
HYCKSRHDEFISGLSKVNLYLKEIYKKLTYGGNAELELVDYLDPFSDIRLAVMPKKCWKNVSNLSGGEKT
LSSLSLIFALHKFKPSPFYVMDEIDAALDFRNVSIISQYIKEMTSQFIVISLRNDMFEISKILGVYKTNN
-SKFLMINVDEKK

>XP_005718415.1
LAIQRLRLENFKSYGGCDVGFHKSFSAIVGPNGSGKSNVIDAMLFVFGR-RAKQLRKLSELLHNSSAYPS
ATVTVYFHEIDGSSEIAVGRTAFRNNTSKYYLNGKEVKMGRVVELLKSGVDLDNRFLILQGEVEQIAMMK
PKGLLEYLEDIIGSNRHIEAIASDLATVEPKYAAAVGAAAGSNLDCIVVQSAENAQACIQFLRRKNRAFV
IKIMYLQGSRLFDFLQIDTEHCTAMYYSLRDTLVADSLESARMFTQRVVSLQGELIESSGAMTGGGRGPD
SLRKMRLDEFMAGFSVITLKLKELYQMITLGGDAELELVDSLDPFSEIVFSVRPKKSWKNISNLSGGEKT
LSSLALVFALHHFKPTPLYFLDEIDAALDYKNVSIVANYVKDRNAQFIIISLRNNMFELADLVGIYKTHN
-TKSVTVDPAARD

>AGE95781.1
LGLESITIHNFKSYRGTVIRLDPKFTAIVGANGSGKSNIIDSILFVLGF-RARRMRSLADLIYSGDGKE-
CFVELGFNK------FRIRREAYLSGRARYLVDGEEVSSAVVMSLLSSGVDMEHRFLILQGEIENVAIMK
PNGLLEYLEDVIGTSGYKEDIK-DLGGVESRYDRAFRVAGG--LSSIVVDTTCTAEECISVIKKLGRAFI
IRISEV-LRSMYSLIRC-EEFRKCFYFALKDTLVCDGLEQARLF-RRVVTLDGKLIEKSGVMSGGR---E
GLKKRRLDEFMEGLREVSSNLKEIYKTITYGGNAELELVDHLDPFSEVVLSVMPKKSWKSVGNLSGGEKT
LSSLALIFALHKYRPSPFYVMDEIDAALDYRNVSVVSNFIREMTAQFLVISLRSDMFELSELLGVYRTNN
-SQSLVVSISKGV

>XP_013238475.1
CVLHKMIFTNFKSYAQIVVGFDNSFTAVVGPNGSGKSNIIDGLLFVFGF-RSSKLRKAIDLIHCSEEYPF
CSVKIVFH-LDQ-SEFIVERKVYRDTRSEYHLNGTVRSLSEITRIMQHGIDLSHRWLILQGEVESISMMK
PRGLLEYLEDIIGSSALLPEIESDLLSLSSQYSIAFERAAGGILDNWVVESGADGQRCIDELRRGQRAFV
VELPKASGESLFDVVKPQSRFTPLAYYAVRETLVAPTLDIGHIFSRRVVTMSGELIEPSGAMSSGGNGAD
VAKRARLDLFMSGFREISDCLKSIYQMITLGGNAELELVDSLDPFSEVLFSVMPKKAWKNISQLSGGEKT
LSSLALIFALHAFKPTPFYVMDEIDAALDFRNVSIIANFIKQKNSQFIVVSLRNSMFEAANLVGVYKTLN
-TQSITVQRALDM

>XP_002649744.1
LKLKEIYLYNFKSYKGKKIGFCDKFTAIVGPNGCGKSNLLDAILFGLGY-SAKKLRNLKDTIYKGESEM-
--VRLLFQN---HENIILSRKVYITGQSKYYIKELSIKEKDFCLYLKNNIKTQFRFLILQGEIESISLMN
SIELLNYIEDCIGTGDYKEKI--DLGEIDAEYLIALEN-ASQ-LNSIVVTTTSVAEEAIQIIMKKKRTFI
IKI----IANLLNKIRT---YEDCFYFALKDTFVVDTLEIAKYY-RRVVTKDGKLIEPSGIMTG-----N
HYKDCRNNEFMHAFNIINKNITQIFNNLTFGGNAELEFVNFLDPFTEILLQIMKKKTWKPISNLSGGEKT
LASLSLIFALHQYNPSSFYIMDEIDAALDYKNVLLISNYIKQ-NSQFIVISFKNDMFEMAKLIGVYKTKN
-SNVITYLTHT--

>AGH55765.2
LVINYIEIENFKSYYGKILGFHQSFNAVIGPNGSGKSNVIDSLLFVFGF-RAQKIRKISVLIHNSDQHQS
CSVTIFFRKIEPTSDFTIKRTAYKDNSSEYHINDQKVQYKEVASLLRENVDLDHRFLILQGEVEQISLLK
PKGLLEYLEDIIGTIKYKPMLSKDLGAIDAKYDIAISTACGA-LDCVVVDSIDTAQKCVEYLKTNSSAFI
AKQEKWHIRNLVDLIKVDPKYLTAFYYSLRNTLVANDLDQARIY-RRVVTLKGEIIEVTGTMSGGGQPLE
ELRKKRLDEFMNGFTQIRLKLKEIYRTVTLEGDAELELVDTLDPFTEIVLSVRPKKSWKNVSNLSGGEKT
LSSLSLVFALHEFRATPIYVMDEIDAALDFKNVSIIAHYIKERNAQFIIISLRNNMFELCDLFGIYKVMN
-TSATFIAPEF--

>XP_005846106.1
GSVMRVEVSNFMTYK-RTVEPGPKLNLVLGPNGTGKSSLVCAICVGLAGRTSLLGRDVSSFVRRGASA--
GWVEITLSSGNP-RPHVVRREMHRDNSSEWYINREKVRMKDVEELVRKKVQLDNCQFLPQDKVVEFARMT
PKDLLEATEKAIGNGELYEQHRALEVECDPLHVRCLEQQVAAVWSFFVTQHKDDHDLLEEECKR-FRPVA
KPHEPRGY-GLDCVFVAPPVVKRVLCDEIHE-AVTR----VELRDRQVYTPDCAVRTRSA-Y-NSTAETD
DVTSRWLPALQRIVSTVNATFSANFRTV--GCAGDVVLHEAEDFEHYIEIRVKRSEELTDANRQSGGERS
VSTILYLIALQGVTVTPFRVVDEINQGMDPINERKVFMQLVDATPQCFLLTPK-LPLPFTR-VTVLI-N-
GDV-AVGKMES--

>KNC97459.1
GSIVRIRLKNFITYD-SEFYPGPNLNMIIGPNGTGKSSLVCAIALGLAGRPDALGRSLQDFVKDGKEK--
ATIEIELKSRGR-GNVVVKRLFKRGNSSTWKINGEHSSEKTVREKMQSSVQVDNCSFLPQEKVSEFAQMD
PPELLRETERAAGDSRLAEWHTDLEISADPRYAQALEAAIQRTMTTFVTQTREDYILLTEELITKRRIAV
FTLESKPI-GLLDYLDGPPQVLSALCQLIHA-IVL---RNNEIRERHYIS-KN--MIRRA-Y-GSVSIAQ
RIKDKWVADLSELVGRISRNFARAFDKI--GCAGEVKLSQHEDYDKWIDILVKRNEKLLTGQRQSGGERS
VSTILYLMALQELSHTPFRVVDEINQGMDPRNERMVHGEMVRATSQYFLITPK-LPLDYHE-MRVLV-N-
GET-IDATYLA--

>KNE55441.1
GSIRRVRVLNFMIYD-RQFNMHPGLNMIIGPNGTGKSTVVCALALGLGYPPKVTGRDLYDFVQNGKDQ--
AKIEITLSMGAD-EPLVILRTLDKNRHSNYAVNRKRASEKEIKSLLDKDIQIDSCQFLPQERVSALAAMG
DKELLKEVQKAAGEPGMLTKHENMHFVPDKRMAPVVESFLGQGLTKLFLVESARD---YDTVSKTKR-PK
P-VQ-QRVRGVLDLVEADD-VKN-LANR-QRV-PTD-------R---RIEHDGQVMYASYSVVSTTSR-E
LIRKAWEPTLTELIRNVSENFSNYFSQI--GCAGEVALRTSERFAEYLEIRVKRTEVLVEKSRQSGGERA
VSTILFLLSLQEFSRAPFRLVDEINQGMDEHNERMIHKLLVTASPQYFLITPK-LSLHYSE-MRVHI-N-
GPE-LADDVKQ--

>KKO74539.1
GNIISLYLTNFQTFK-SRIRFSPSLNFIIGPNGSGKSTISNALSLIFGGTPKTIGKNLKEYIRFGAHD--
CKIEAEVFYEGE--IYKIGRGISIANNF-WYVNGEIVKKGIYEQFISKNVDVNNCQYLPQEKVAEFCRMS
NEELLYSTLTSLKRQDLLENIVELNITIDQRFVNEIEVFLSYALTSFICKNQEDFEKLSRILKDELGIIV
I--NPSSV-GAIDFIDACREVKDFLKASLNN-IIIN------IETSKIAMDGK--IRRSK-Y-NSKDFIL
NKKQNTCQQISETIERINTEFIELFSKL--GCQGRIEFEHVKLCKQWLNILVKRTEKLKNSFRQSGGEKS
VSTILYLLALQKIDTAPFRLVDEINQGMDKYNEKLVLEMLFDISTQFFIISPK-VELKYNK-MNIIL-S-
-DQ-SDKAFK---

>XP_002489896.1
GAIIRLRVKNFQNTG-LEFQLNPRLNFIVGPNGSGKSSFVNAVCLGLGGKLEWIAKQLKDFIRNGCDN--
SFIEIEFKGAET-ETLTVRRSFNLTNRSTWTLNGKETTEKMVKERCKENIQLDNCQFLPQERVSRFSELK
PEQVLYNVLRSYGNGELLEDHLELSVNVD-RFATHLEKCVPRTLLAFTCVDTKTLKYCQDILRNRVNVLR
PPR--RTL-GLSDFITGEQAVVDMLISNLDV-VVLE--KILKLLKRRIMEGRQ--LRVSS-Y-GSKQVST
SIEDVWVPKLETIVNQLSTKFTKVFHFN--GREGEIHLIKGKTFSEWIHLVVKTSQVSVSSTRHSGGEKS
FTTAMFLSTLQSFTQSPFRIVDEINQGLDETAEAYVHKLIIETETQYFLITPK-LTLTYHR-MSTHI-S-
GQS-GNT------

>CEO99441.1
GAIRRVVLHNFVTYS-DEFTAGSGLNLVTGPNGSGKSSIVCALCLGLGGDTHSLGRKTSDFVKRGAET--
GYIEIELHTPSR-TRTVIRRVLSKDTKSAWLINGRPSKKKDVHDITKANIQVDNCQFLAQEKVCEFAKLE
PKSLLRDTEKAAYDGRLHELHEELELQ-VKGAERYVEHLIYHVLLGFVVENDDDWR--LLAQKKSARVVI
-TSS----EALGF-LDAGHAVMQ-LHETAYTLDP---------VRSKCQ---SVHSRPRRLFCSQFSRYD
LLRAQWRPALVDVTKKINERYKGYFQKF--DCDGQVELAEAPNEADYMNVLVKRESGLQRQSRQSGGEKS
VATMLYLLALQAVTKCPFRVVDEINQGMDPKNERNIFNQIVECTPQIFCITPK-LPLHFTD-ITTIV-N-
GPQ-PE-DLPG--

>XP_004831069.1
GAIKYISMENWMAYTGPILNAQPGVNIIAAANGSGKSAIVCAIALSLGFDVSILSRNIRSFVKRGSTK--
AVLKIGIVDNAS-NGIHIKRRISKNVKNEWFIDDKPVTLDYIKSLHMKNIQVNNLTFLAQANVGKFAAMN
QHELFRSTLKAV-DPQLYTDL-NDL-KVN-KLNCCVEESLGKYLECFILDNTDNA-N-ISLLKD--RI-I
PHITPK-MEGL-EIIDSSS-IKQVLSSVINESFIVDNINEGKIESQR-ITLKGKIYK----LIGNTT-EN
AKFSDWSTEIKSLVKEIDTKFGRYMEYIGDGSAGQVRLDIDDNIKESIRILVKSEKDLPTTSYQSGGERG
VTTMVYILAVQYITKNAFFVIDEINQGLDSHYERKLMTLLLDDSPQYFILTPQ-IPIDLRK-ATLHP-N-
GSD-LTVY-----

>KOS15433.1
GAIVRIACENFVTYD-AEFFPGPYLNMIIGPNGTGKSTVVCAIALGLGWKPSVLGRDVASYVKLGHAQ--
GWVEVELQGFPE-QNVILRRIMFRDNTSDWMLNGVAATIRDVHAAVSRHIEVGNCSFLPQDRVADFAAMT
PSKLLQDTQHAAGDPHLSEWHMQVALSLRPEAARAIETCLSWVQRTFVCQTRADYDLFTRELIDKRRLVV
EALSTTPL-GALDCIDAPPDVLRYLCSTLHA-IIG---VDPAMKDSRYISGDT--TTYSS-Y-GQRLPTA
EVEGHWLPALDALLCSVNNRFAAAFARM--GCAGEVRLAREEDYEKWIDILVKRTERLLTGQRQSGGERS
LSTILYLLSLTELSRSPFSLVDEINQGMDPRAERAVHNHMVDIAGQYFLITPK-LPLSYHP-MKVLI-N-
GEK-LRCYFAPPS

>NP_014608.1
GSIIKIRLQDFVTYT-LEFNLSPSLNMIIGPNGSGKSTFVCAVCLGLAGKPEYIGRKVEDFIKNGQDV--
SKIEITLKNSPN-TDIITRIITRSKRRSDYLINDYQVSESVVKTLVAQNIQLDNCQFLSQERVEEFARLK
SVKLLVETIRSI-DASLLDVLLEMTVSANAQFAAYLAQCVDYTSKALTVVDSDSYKLFANPIL--DKVLR
SD---TPV-GLSDFITGDKRVMKMLCQTIHT-IVLT--AQIKLTPLKIIHGNR--IKQSA-Y-GSKQVPK
EDHAVLEPKLDDIVSKISARFARLFNNV--GSAGAVRLEKPKDYAEWIEIMVKRNAPLKDSHTQSGGERA
VSTVLYMIALQEFTSAPFRVVDEINQGMDSRNERIVHKAMVENTSQYFLITPK-LTLHYHE-MRIHV-A-
GNP-SEDKMIH--

>CDR42417.1
GAIMRVKVKNFVVYA-SEFLLSPSLNMIIAPNGTGKSTFVCAVCLGLAGHPTLLGRVVSEFIKNGEQF--
STIEITLKNKNE-PDVVIRREIYLNNKSDWAINDKSSSEAKVKNFLLGNVQLDNCQFLPQEKVADFSKLT
QEELLLETQRAV-DVNMMSQHHTLTLKANTEFAGYLESLVNPDLVAITAISRDAFNKHSKRFIEEKQVMR
ST---SSL-GLVDFVKGPAPVIQMLCDTLHD-VVLS--AQIRLKPLKFFSGDV--LSQSE-Y-GSRNVSV
EIRDDWEPKLNNMVQKISDKFSSIFPTV--GSAGEVRVERGLKFSDWMQIMVKRDAPLADSHTQSGGERA
VSTVYYMISMQELTVSPFRVVDEINQGMDARNERIVHKNMVEITSQYFLITPK-LTLHYAD-MRIHI-A-
GDP-RTNEFLT--

>XP_014226097.1
GVIIRLGLKNFVTYD-EVVKPGRNLNLIIGANGTGKSTIVMAIVLGLGGSPKVIGRNISEFVKAGEKN--
ATIEIDLQLDA--RHITVKRCFDDTGHSQWFVNNQSATAKKINELMKSNIQVDNCQFLPQDKVQHFSELT
PAKLLTETERSVGDPKLIEYHIELQINLDPGYSKYFENIISSDLTAFICEDKNDLNKLLHCLRDQQVIAV
DKRVNDPL-GLIDLIEAPEIILKFLVIYINQ-IIV--AMNIQIDE-RYFTPSN--INKSK-Y-TGDRSRE
QIKERWLPMLITLVDRINANFSAYFKRM--KCAGEVSLSIPMDFERYLKIRIKRADELTTRTHQSGGERT
VTTAIYMLALQELTRVPFRCVDEINQGMDAANERRVFEMMVQNSAQYFLLTPK-LPLKYND-VTVLV-N-
GPS-SE-NIGD--

>EWM29760.1
GSILRIRMHNFLTYA-DEVRPGPRLNVVVGPNGSGKSTILCALALGLGSQAGALERGVGCFVMRDKEK--
GWVELELKGMRE-ENIVIRRDLERANRSSYRMDGAPATQALVHEKVQEGIYVNNCTFLPQEKVGKFTEMD
PEKLLMETEKVVRTEGMFGTHRK------------LEVSVDEGIA-AIVEQQCLPHVQLTFVVENDLLEK
-RRANIQ-QGIL-----KKAPHQLIDRVLIGDD---QTEGL-----AMECRRGV-AGQGGAYSGKQSRID
DLSRKWTAALRPLVAKLHLRFAEYMRQM--GCEGEVVLAE-DDFERWLVLRVRRGTTLPQAKVQSGGERS
VSTILFLMSLQSTVSSPFRAVDEINQGMDERNERLVFSRIVAN--QYFLVTPK-LPLTAMEHVTILV-N-
APF-DK-NVKD--

>CDQ04357.1
GSITRIIFSNFLTYE-YEMFPGPNLNVIIGPNGTGKSTIMCGLCLAVGGTPKLLGRLLADYIKHGSKK--
GSVEVFI------------------GGSNYFVDGEKVTQTKLRNIAESNIQIDNCTFLAQDKVKSFAEQK
SFGLLANTEK--AVGKEVDLHQSC-MSLSDDAAVYLENIIARDLLMFIFCCKEDELLLTDK---RHKISC
SEIARQIL-GASDLYTAPDPVKAYLNSVLHK-IIT--EKCLKVETSRFLTNSL--ISVSR-Y-SGNLSRD
RLLEQWLHQLENVVGKLNQYFSSFFQNM--GCSGEVHLQKPYDISKYILITAKRGERFETHQTQSGGERS
VITMLYILALQKLTVVPFRCVDEINQGMDPKNEKIVFNMIVDMDTQYFILTPK-VPLKFNQ-TKIHI-S-
GKR-KS-NVTD--

>XP_013168893.1
GCIYRIALENFVTYK-QVLYPSQSLNLIIGPNGTGKSTFVCAIILGLCGKTSVIGRKISEYVRSGCEE--
STIEIELYRNSG-RNVIITRNFNLRDVSTWAIDHKTVREKQVLELIASNIQVDNCQLLPQDRVQDFSKMN
PQELLRSTLSAVGGQESVAQLMELEINFDAKFARYLEATVPADLAAFTFESSADMNLFLQKVRRERKVAI
TATPH-DL-GLIDTINGPEPIINYLCRQIHR-IIT--YKNSKVAN-TFFTENH--VRVSA-Y-SGVKSSN
RIKSIWLPPLEELLRDIDRAFGDMFAKL--GCAGEIKLDKAEDYEKYVSILVRRSEQLQTRHAQSGGERA
LTTAVYLMALQQRTTVPFRCVDEINQGMDAINERKMFQLLVQVNAQYFLLTPK-LTLEYNS-ITVHI-N-
GHH-SK-KCKQ--

>ALC44295.1
GRIKSVYCKDFVSYN-ETFYPREYLNVLTGPNGTGKSTIVSAIILGLGGEPQLLDRSISDYIKSNKAS--
AIIVVTIYGKEK--SITFKRTINNNGESRYYVNDKDLTKSKYLATIASKIQVNNCQFLPQDRVQDFSKMN
AQQLLVNTMSSVCDNQLMKSFNQFELSMSEESAMYLENVIRQDLHAFACEDKEDMSDLINELSVKQCVII
EDRCTRPI-GLLDLVSGPMTLINKLCGTIHN-IIV--SNFTQIKS-RYFGGTK--SAASR-Y-RSDLLTT
ALFNEWEPKLIKLIDTISGKFSEFMESI--SYVGEVILTRKDDFDSYIQIMVQRDAKLADKYIQSGGERA
VAIAIYSLSLQHVTHVPFRCVDEINQGMDAKNERHIFDLLLKESAQYLFVTPK-LRLNYNE-LCVLV-N-
SKG-AH-SLCS--

>XP_013905796.1
GTIKRVKVHNFMTYSGTKIEPGPRLNLVLGPNGTGKSSLVCALCIGLGGRPQLLGRNLAKFIRRGCSE--
AWIEVTLSGGSG-HDMVVRRDIKREYSTKWRLNSRDANQSEVHDLIKENIQFDNC----QDRVNEFARMD
PCQLLEATQKAIGDARLDALHNEEI-TVDASHSRVIEAACQGMLFDFAVTDDE---KVSAQLKH---AVI
T--QPK-LSGLAELIKAPP-VQ-ALTSALSSSLFADNLD-A-LQNRR--TVTGEVIKASYS--GRSEK-E
AVKSDWLPELEEVVARINTAFEAALSEI--GCAGEVALDKSTEYDKYIRISVKRNEELLTATRQSGGERS
VSTILYIIALQGVTVTPFRVVDEINQGMDPVNERKVFGQLVAATPQCFLMTPK-LPLEYGR-ITVLI-N-
GSS-TAGSTAT--

>XP_007877929.1
GSIRRVALYQFVTFD-FEFRPGPHLNMIIGPNGTGKSTISSGIALGLGWSTSVLSRDLADFVKSDCQE--
GWIELELQGLPG-ANIVIRRTLVKTNTSDWFLNGRKSSKREVTERVGEEIDISNCSFLPQDKVAAFARMS
SQEVLVETEKTAGDANLFRWHMELEINVDPAYANAVESCLNWLMKTFVCQTRADYDLFTREVIDKRRVVA
EELSKRSL-GVLELIDGPRDVLTHLCNTLHT-IVSR--VDIRVGSLRFVIGST--VTYSA-Y-GNKAATE
LTKSKWQPALAELVSRISEKFSAAFDSI--GCAGEVRIKEAEKFEDWIEILVKREASLVTGQQQSGGERS
LSTIMYLMSLTELSRSPFSLVDEINQGMDQRAERSVHNHMVDVASQYFLITPK-LTLRYHE-MKILV-N-
G--------SKIG

>KFH73061.1
GAIMKVSMKSFVTYE-FSFTPGPNLNMIIGPNGTGKSTIVCALALGLGWNTNLLGREISEFVKHGADK--
GWIEIILSNKN--PNVVIKRHINRNNTSVWKINGKNKTQKEVLKKVQSNIQIDNCQFLPQDRVSEFAQMT
PQELLRETQRAVGGDEMLKNHVQLEININMKYVDAIENVLNNL-KTFVCQTREDYNIMTREVLDKLRVII
SDLGSRSL-GVLDAVDGPAPLLAAMCSKIHT-VVN---LDLAVESLRFSTLQD--VSYSK-Y-SGEPITE
AIRGPWYESVTVLIEKISKGFSESFGKI--GCAGEVRLGEHEDYDKWIEIMVKRAEKLKTGQRQSGGERS
VSTIMYLMALQSLSTVSFRVVDEINQGMDPRNERLVHTQLVEKTAQYFLITPK-LPLDYHE-MKVLI-N-
GDGVLKWKYLH--

>XP_013378683.1
GSIVRVKLENFVTYD-VEFRPGPHLNVIIGPNGTGKSTLVCAICLGVAGKPSVLNRNSAGYIKYGCQR--
AIIELELHNPD--ENYVIRREI--SNKSDWSVNGRQATQKAVEELASRKIQVGNCQFLPQEKVGEFARMT
KQELLENTEKAAGPENMYENHMSVTLNMDPRYAKYVEGHVSFDMRAFICEDQDDANKFLARVRDEQRVAV
PSLNQKPY-GLKDLFECPDPVMAFLCAMVHQ-IVT--RDRVVLREDNFYTEDH--VKRSK-Y-GNRERSE
ELRRGWIEPLEELVEKINKNFGDFFSQM--NCVGEVDLDRPEDYEKYIRIKVKRNEQLETPGHQSGGECS
VATVLYLMALQELSMCPFRCVDEINQGMDASNERKVFELVVHTTGQYFLLTPK-LPLKYSN-MNVLV-N-
GNH-AD-NIKK--

>EPS28475.1
GAIVRIKVTNFVTYT-SEFHPGPKLNMVIGPNGTGKSTLVCAICLGLGWGPQHLGRDLGEFVKHGCAE--
AKIEIELAGQPK-SNPIICRTIKRDNKSSFTVDGKHASSKSVANLVQSAIQVDNCQFLPQDKVAEFAALS
PVELLHSTLRAAAEPEMTTWHRELTCSVDPRYADAVEALLNRDYLAFTVQTKKDFRTLQQHLMGQLHDTI
SDNPAQSL-GAKDFITGPDPVIASLCLEFSS-TIFN-EAEVALK-RTFAAGTQ--TNYRAEY-NASSTVK
EVRDRWEPRLDALISKISDAFGDSFARI--GCAGQVSLDKVEEFDQWIQIHVKRHEQLVDSHRQSGGERA
VSTIFYLMALQSLSASPFRVVDEINQGMDPRNERMVHGRLVDIEGQYFLITPK-LSLSYKP-MRVLI-S-
GED-HTTDFGR--

>XP_008179787.1
--MIQICYRFCRTFT-ETYTPHSKLNLIIGPNGSGKSSIVTALILGFGGNPKDINRKVSQFVKKGKSV--
ADISIELYKRSN--NVLRRTIFASNDSCHYYVNSILVSKKKYSDVVENNIKVHNCQFLPQDRLEDFSKLD
SKGLLINALQSIENQDLLNNFTDTQIEVDQKNAKYIENIINYDMIAFVFEYAEDLTTFNKII--------
------DL-GALDMIQAPPVIRRYLTKSMQN-IIV--FNHMSLSK-SFFAGND--IRNSN-Y-TGEKIRE
RLHSEWLPKIQELTALLCNNFQKFLSSF--GCSGLIDLDIGYDFQAYLLIKVQRDISLLDAKSQSGGERA
LTTALFLLSLQEVTHFPFRIVDEINQGMDKVYERKLMELFMELNNQYLVVTPK-IKLSFKN-TVIFI-K-
-------------

>KDR19631.1
GSIVRITLQDFMTYK-KVFDAGPNINLIIGPNGAGKSTIVCAMLLGLGGKPKLLGRALNSYIRTSCKI--
ARIEIELKNSR--DNYVITRTITVDGKSSWQLGLTAATQKQVEDLVSKNIQVYNCQFLPQDRVADFSKMN
PQQLLENTERCIGPAEMFEHHMELEINVNPSDAKYIEKMIPHDLLAFTCEDKEDMNSLVSIFRDQKKIVV
GHRPFKPL-GVVDMITAPEPIMKYLCRMIHN-IVT--FTCSQVGS-NFFSDKH--VRCSK-Y-SGEKSNA
RISGLWLPPLRKLMSQFNKKYGECFARL--GCVGEVTLFTGKDYEQYLNIKVKRGEQLETQRLQSGGERA
VATAIYLISLQEITHVPFCCVDEINQGMDAINERMIFELMVTTSAQYFFLTPK-LPLLYDH-VVVRI-N-
GSS-DD-NISD--

>KNC24700.1
GKIKTVCCKNFVTYS-KVFNPSEYLNVIIGPNGTGKSTLVSAIVLSLGGEPILLARSIGDYVKNGCES--
ATVSVEVFDNDD-VKTTFRRSFDINNKSQFFINGQAMSKKNFLDIVSRNIQINNCQFLPQDKVQDFAKIE
PSEILQKTIDSVCQTEDIENFLSIELNVNPEFAKYIENTINLDLLAFSCEKTSDVSTLVSELCVNKMVVF
PNESIIGI-GLIELINGPPALLGYLCSLLQN-IYV--SNFTQINE-RYYGGNM--LTISK-YGREKYLQK
SIFDKWFPQINNVIMTINSHFSDFMQSM--NYVGEVKLVRKEDFDTYIEILVQRNVALPSRNVQSGGERA
VAIAVYTLSMQHITHVPFRCVDEINQGMDARNERKVFEMLVDERAQYFFVTPK-LRLKTHE-MSVHV-N-
GSQ-NV-SFQH--

>XP_002186447.1
GSITRIKLHNFLTYS-DEFRPGPRLNMVIGPNGTGKSSILNAICFGLGGEPKLLGRDARAFIAHGKDH--
AEIEIELAPLPG-GTHVFRRTIDRHGASQYFVNDEKVHPNVIREISEDNIAIDNCTFLPQDKVGSFSGFD
SKQLLQETEKTLSTSQHYRLHESCEVATDQNTAAALEQHVPNVLKSFVVENKEDYDFLFSEIRERRPIIV
DRLSDQSQ-ALDHYFTAPDQIMLVLRKQVHK-VMTNLTDFIESGQKPVLFCSD--NVVSR-Y--SKEISR
NKSNPWQAALENYVSKVDKLFSEYMQEM--ECTGEIRLKRGGNFKDWIEILVSRGTKAISAQVQSGGERS
VSTIMYLMALQDMMVAPFRCVDEINQGLDDRNERLVFRRIVENKGQYFLITPK-LPLVDMEGVTILV-N-
-------------

>XP_004201830.1
GNIIKVIVRNFTTYS-YEFKLSPTLNMIIGPNGSGKSTLVSAICLGLGGKLDLIKRSMKSMIKTGFDN--
ASIEIVLKGKKG-ENVTIKREMTERS-STWYTNGGLSDERSVKNICKSNIQLDNCQFLPQERVAEFAGLS
PEKLLFEMERTVTSGHLLEMHMTISCDIEKKYAKFIEKVIDATLFAFTLSDASSYDALSNLLF--SNAVR
KK---NPL-GLSDYITGPKDVLNMLNVILDM-IVLD--GQLKLAPPMFVAGEH--VTRSR-Y-GSRQFYQ
KIFDKWEPELSQITASISRSFQRRFTGV--AVDGRVDLVKSEHFKDWLEILVRRNSELVDHQSQSGGERA
VSTIFFIMSLQDHTNVPFRVVDEINQGMDPKNERLAHKYLVECSSQYFLVTPK-LTLFYHE-MTIHI-T-
SPS-AE-SGNG--

>XP_005651597.1
GSIIKIRVKNFMTYD-EVFNPGPRLNLVLAPNGTGKSSLTCALCLGLAGHPNILARDQKDFIRKGTNE--
AMTEITLSSGNP-RPIVIHRRLTRE-SSKYKINGVDKTKADVLKVLKDNIQLDNCQFLPQDRVAAFALMK
PGQLLMESERAMGDARLHKLHHELEVTVDQQHAKYLEQQLPGIWTRFVTVYREDQDELRREAQR-RHITS
TVTAPQGY-GLDEVFEAPPVIKRILNDEITR-AVTD----VAFRATTLYTPES-----SL-Y-NSAARQE
AKKAQWLPELQRMVGVINAQFGRNLRSM--GCAGEVSLFCGNNFDKYVHIRVRRDEELLTANRQSGGERS
VCTILYIIALQHVTVCPFRVVDEINQGMDQINERKVFVQMVEATPQCFMFTPK-LPLPYTR-VYPMI-N-
GPL-TDNQEDS--

>EXX70973.1
GSIVRVNLKNFVTYD-SEFFPGPNLNMIIGPNGTGKSTIVCAIALGLGWNTSLLGRDISDFVKHGQER--
ASIEIELKSEN---PIVITRTIEKSNSSRWKINGKNATLRDVLAKVNTNIQVDNCQFLPQDKVSEFAQLS
PSELLVQTQKAVGDKEMTEWHDEAEINVDNQYADVVESAIGQNLRTFVCEDERDYHIMTRELCDVRRIVV
STLRDPPL-GLLDQIEASPIVLNALCNLLYK-IIVN--FNHEIRTATYFVGDT--LSWSK-Y-GKRLSTK
SLREKWEPKLNVLIKDISNTFSEAFDRI--GCAGEVRVSTHDDYNKWIDILVKRNEKLINSQRQSGGERS
VSTIMYLMSLQELAKAPFRVVDEINQGMDPRNERLVHCEIVKTTSQYFLITPK-LPLEYHE-MKILI-N-
GEK-MDWKYIK--

>XP_007508791.1
GSITKIVLSNFMTYS-SSLTPGPDLNVLIGANGTGKSSFVCAIALGLNGKTDLLGRELSEFVKRGETK--
ATIEITLKRTSG-GEVVVKRTLTKATGSAWHINGQPSNSAEVDLLVKKHVELGNTNFLPQDKVASFAGLS
ETDKLSTTETTVNNGELWKLH-DCEIECNQNNQTFLQKHLGLMLSSYVIDDDQELNLFKTK-----MCNQ
THVRG-K--GLDLTFTAPNCVMKTLVALVDK-AIVMAAKYQMVSKKGVYTTKN--ELRSR-Y-NSKV-FK
GLKEQWLPQLQKVLGEISVAFHTNCRQV--GIHGEVRLREPDEFSQYLDIHVKRGEPLADKNRQSGGERA
VATMLYLISLQNLTKCPFRVVDEINQGMDPKNERKVFKQMVDSTPQCFLLTPK-LNLEYND-VTVLI-N-
G-P-GAGQSEL--

>XP_007796908.1
GAIVRVMVDNFVTYE-HEFLPGPNLNMVIGPNGTGKSSLVCAICLGLGYHPKHLGRNVGEFVKHGKDT--
ATIEVELQKRPG-SNHIVRVRINKENNRRWWINGQESTHKAVQSLTRNRIQIDNCQFLPQDKVAEFAGLT
PIQLLHETLRAAAPEQIINQQTGISCSVDDRYSDLIQSLLQRDFLCFTAQTRNDHKKLSAAFY-------
-------A-GAIDYLDGPEPVLAMLCADMHA-SVIS-A-QFQLNDKSWAAGQT--ITRRREY-GAGAVTE
ELMQIWVPEVEKLVAKINEAFSHNFEQI--SCAGEVGVHKDEDFEQWIEIKVKRNETLQNQHRQSGGERA
VSTIFYLMALQSMAQAPFRVVDEINQGMDPRNERMVHERMVEITSQYFLITPK-LTLRYDP-MRVLI-S-
GPD-GRRDFRR--

>ETN62375.1
GKIASVSLENFVTYD-SVFYPGDHLNIILGPNGAGKSAIVAGIVLGMGGNCKVLSRNIDSYIKNGKPS--
ATIRISIYSNAR--GVRFCRMFDHDRKDTFQIDGTTVSHRAYLEKIRSNIQIDNCQFLPQDRVQDFTKMN
PRELLLNTQSSVCQAQMNEWFMDLELNVVQANVIFLENTIGIDLIAFTCEQTEDMNLFLRIIREELPVVI
GDALLKPL-GLIDTLEGPFPVLNGLCKLLHN-IVS--AKHVSLDA-AFFTPTN--VTKSR-Y-TNEKSRK
ETHAHWYPEICRVVQDINRQFSNFMSRM--GFAGEVELIRQEDYDEYIRIFVKRSEKLADRKLQSGGERA
VAIAIYTLSLQHLTQVPFRCVDEINQGMDPTNERKVFDMLVGEQSQYFFVTPK-LPLRHDE-MTVIV-N-
GSP-DV-HTQR--

>NP_001027801.1
GSILRITMRNFLTYD-YEVYPGPNLNMIVGANGTGKSSIVCAICLGLAGKTAVLGRKVGLYVKRGCQK--
GSIEIELYK-H--GNLVITREIHVENQSHWMINGKQRNQKAVEEEVKNCIQVSNCQFLPQEKVGEFAKMS
KTELLEATEKSVGPPEMFEFHQQLEINVDHRFAKYVENHISFDLRAFVFQRKEDMEIFMSEVRDKMKVSI
PSRSKQNL-GLREMFDAPDEVMSYLCQQVHN-VVT--KTMIQVEENRLFTLDE--LKRSV-Y-SKMISIS
EAKERWLNPLKQLVEQINEKFTAFFRSM--NCAGEVDL-HSEDYDKYIRIRVKHNTQLETPFHQSGGERS
VSTMLYLMSLQELNRCPFRVVDEINQGMDPINERRVFDIVVGTTSQYFFITPK-LQLKYAE-MTVLV-N-
GPP-NQ-DDKA--

>CCE41683.1
GFLRKIKVRNFTTYS-YEFVLSPTLNMIIGPNGSGKSTLVAAICIGLGGKIDLIKRNLKSMIKTGHDR--
ADIEITMENFPG-PPIVIKRDFSAKD-SVWAINNKKSTESAIKQLREKNIQLDNCHFLPQERVAEFAGMS
SEKLLMETERTLKDGHLLTLHRGISCNIDKSIAPAMEKIIDNTLFSFTTKSQDGYDKLSRFAK-ETNILR
DEL--RSL-GLSDFITGPKEVLSMLCNTIHT-IVMS--QQVRL--PKFVAGDT--IRTSK-Y-GSKQVYA
TIAAEWERDLTKFVDRISVAFSKRFSKV--ASEGRVELAKADRFKDWLQILVKRESELVDNQSQSGGERA
VSTIFFIMSLQGLTDAPFRIVDEINQGMDPKNEQMAHRYLVHTKSQYFLVTPK-LTLYYHP-MVVHI-T-
GEN-NE-RETG--

>XP_005820953.1
AYILRIRMRNFLPYD-DTIRPGPRLNLVVGPNGSGKSTIVSAICLGLAGSLKIMDRSASDFIKNGKNS--
GSIEIELSQPH--KKVTILRKMKKNKKSEWFMNGEPTQEKQVAEFVKENIKLDNCHFLPQEKVVEFAKLA
PQEMLIKVEEAVGPPHMRDDHEELDINVQKEHADYTEAVLG-DMDSFVVQNRQDREILTTEMNKPSKILY
PNFERTDL-HLLDVVDAEQPMLQWLCSEFHR-ILT--WQKRELEGKRLYTPNG--VNFSI-H-GSRNMFE
RKKKLWLDGLREIVEKINECFSDSFQRM--GNVGEVKLLEKDDFANYITIMVKREQELPDGRVQSGGETS
LSTMLFLLSLQQITRCPFRVVDEINQGMDIHYEKAVFEKIVEWTSQCFLITPK-QGLNVRD-ISVLV-K-
GTD-QEGVL----

>ETO04669.1
GAIRELRVHNWMTYD-DDLRPGPGLNLVIGANGSGKSSLVCALAVVLGGQMNTISRDLTDFIKKGCSE--
AFIEVELHNPLN-VPGRIKRIIRGERGNQWLWNGVKKTQKEMRQMIDQNVDVDNCQFLAQDRVSGFSSLE
GPELLLETERCIGNSELYNDHQR-----HQF-KGEVRGLLATQLYSYVATDED--EL----LNNQRRL-I
H-IH-RPIE-------RDSTMQQYLDQ-LIA--E-SLVKN-TLKPER-L--W-SI-I-Y--DG--KSQSE
ELSQTWRNNLHAKISEISEHFSRFFKMF--SAEGKIELTPSNTFEQWIDILTQRAPIWCSSYVQSGGEKS
VATMLYLLSLQHVTNVPFRVVDEINQGMDPKNERKIHDILVDVKPQYFVITPK-LPLKYSE-MTVFI-N-
GPQ-EKKDLSHFP

>XP_003176141.1
GSIVRVKLTNFVTYT-SECHPGPRLNMVIGPNGTGKSTFVCAICLGLGWGPAYLGRDVAEFVKHGADE--
AIIEIELKAREG-QNPIICRTIKRENKSTFTINGQSVRQNVVLSLAKSSIQIDNCQFLPQDKVSEFAALS
PVELLHSTQRAAAGPEMAKWHEQVECSVDPKYASAAESLLQRDFMAFTTQSRADFRTLQRALNNDLHDSI
CSLSSSTL-NVKDFMDGPEPVLAMLCSEFHS-TVIS-E-EYRLK-NTWIAGNQ--VIRRREY-GPSASTK
EIRSEWEPRLDAIVAKISDAFADNFARI--GCAGQVSVDKNEDFDQWIRIQVKRHEALIDSHRQSGGERA
VSTIFYLMALQSLSASPFRVVDEINQGMDPRNERMVHERMVDI-GQYFLITPK-LGLVYKP-MTVLI-S-
GDD-YQQDFKR--

>XP_008867768.1
GSIYRIRLHNFLTYA-DELFPGPRLNLVIGPNGTGKSSIVCALCVGLGGSTKVLGRKMGDFVQHEKES--
GFTEIELYFAR--KNVVIRRNIFRDNRSTWHIDNKESTLNKVKEVLSKKIQIDNCQFLPQDKVGDFSRMT
PTQLLKATQAAIGNGELAGQQDQLEIHVDKLQAKFLEDTLQNVLTSFVVECREDYDTMLSALNESQGVVL
DRIKAQSQ-GLDELIRAPEVIHQILRDHVHT-MVTEGVDVFQ-TAEALLTPSK--ASVSK-Y-GNKTTTN
AIKNPWYAKLTEVVSKINISFAQYFKDI--GCVGEIHLNEDGDISKWIERRAQRTGKLNTAEEQSGGEKS
VGTIMYLMALQNLTNCPFRVVDEINQGMDIHNERKVFSRITKSLPQYFLITPK-ITLDYHP-TKVLI-N-
GDQ-TS-NTDD--

>XP_008075512.1
GCIISLQLHNFQTYS-DKFDFHPKLNFIAGPNGSGKSTVANAIAFIFGGGTKVLNKDLMDFIKFDTDN--
SYIEVKIKHRGK--VLTVRRVVPLKNSSLWLLNGSSTAYTKIQQIYAERININNCNYLPQEKVAEFTRFS
PEELFRTFVETYHEQDMVEKIVSLSLSLNTKFMNEIEGFLSYALTSFICKDFRDFELLMKTLKDKMAIAV
N--KAKTI-GLIDYVDDRKEVLDFLSSMFTS-IVLD------VKKNAMAVNNR--IKKNR-Y-DHRDFIS
NLKEELIGSLNAKVAIVNSNFSAFFQKL--NFDGKVELETETKASRWLSILVRREEPMQCSYIQSGGERS
VSTIIFLLSLLEATPAPFRLVDEINQGMDAYNERMVHSILINLSPQFFIITPK-VNLDFND-MRIFI-A-
GMR-NKFKTTL--

>XP_635479.1
GSIVRIKLNNFVTYS-DEFRPGPRLNVIIGPNGSGKSSIVCAIALGLGGGPNLLGRQLGDFIKNRCSQ--
GYIEIELHNES--DNYIIRRDLKKENGSEFHINGKSISKNDLITTIKKNVQVDNCQFLPQDKVVSFASMS
PTELLIETEKAININNMYENHEQMEINVNPEHAAFLEMTLSFLMMTFVFQSMEDRETFHSNIIDNKRVTL
RKMERN-F-GLDETFEADQVVKNAIMDSIFK-SVA--LNNETIKH-NFFTPNG--TTYSR-Y-GDRKPTG
RLREDWLVPVKEFISQVNTSFSQYFKAI--NCLGEVHLFDEDDYSKYVDIRVKREDSLTNAQLQSGGERS
VSTMLYLISLQDLTTCPFRVVDEINQGMDPKNERMIFEQIVKSSPQYFLITPK-LHLHYSP-TTVLV-T-
GSQ-KQ-NEIL--

>XP_002609805.1
GAIVRMKLINFMSYN-EEFFPGCRLNVIIAPNHTGKSAMTCAMCLGLGGSTKIVDREVSEYVKHGKET--
GYIELELHGGED-DNVVIKRQIHRDNRSDWSLNGQHATQKKVLETVASNIQINNCQFLPQHRVEDFAKMD
RYQLLENTEKAVGSPQMYEDHQALIMNVNRNYARYLEHHISYDMRAFVCEDQEDMNKFLNEVRDNQKVAV
PPVSEVPL-DLKDLFEAPEPVMAYLCQMLQD-VIT--KKNITVREGRIYTPGT--VSKSR-Y-TGEISTR
VVRERWLTPLRELVDRINYNFSRFMSML--ECVGEVDL-HADDYDKYVRIRVKRASQLENPYHQSGGERS
VSTILYLMALQGLTRCPFRVVDEINQGMDSTNERRVFDLVVGSTSQYFLISQK-LPLNFED-MTVHI-N-
GHR-DM-DIKK--

>XP_003704386.1
GIISYMYLENFVTYS-SSIKPGKNLNVIIGPNGTGKSTIVCAIVIGLGGKLTTIGRHVADYVKSGCEE--
AKIEIHLTNGV--DDVIICRMFNIRGKSSWLLNGTSSNIKEIQNLTKTNIQIDNCQFLPQDKVQDFSKMN
AQELLENTERSVGDPIILEHHQELNLNVDVKYAKYLENVIPYDLIAFVCENKKDMNLLLRCLRDEQQVAV
DKQVFQPI-GLVSLVEAPSTIMKYLVTMLNN-IIV--DDNIFIHK-SYFSENK--VNRSK-Y-SGEKSTN
TTKEEWLRPLSQIVDKINSNFSTYFSAM--DCAGEVTLFAPMEFDQYLKIKVKRTDQLETRHHQSGGERA
VTTAIFMIALQELTRVPFRCVDEINQGMDAVNERRVFNLLVQMSSQYFLLTPK-LPLQYSE-VRVHV-N-
GNH-TQ-DTEE--

>XP_657007.1
GSIIRIKMERFLTYD-SEVFPGKGLNVIIGPNGAGKSSIVCAIALGLGTAPKVLGRDLKDFVKIGEED--
AVIEVELFNGIT-NNLVIRRQFNLSNQSNWFINGRTASHKEVLQKCNECIMIDNCQFLPQDRVSAFSSLN
PAELLRETEKATGTSDLEEKHQHVELN-KDEYTNFVEMCIISVLKGFVVTNKKDENTLISKLVEEKGTIV
-R----D-QGLTT-MKAGDAVLK-LSKKFICNKE------------TIELPPGT-YFTPSSINKVKSRYT
GIKDEWLNKIKEVIEHINESFSVYMNQI--NCRGSVEL-DEEEYDKYIIIKTMREGSLQNAHTQSGGERS
VATMLYLLSLQEQTFCPFRLVDEINQGMDPLNERMIFSQIVKAAQQYFLVTPK-LSLPFGE-MTVLV-N-
GAP-YS-DAII--

>XP_003063037.1
GAVVRVKLHNFMTYG-DEMEPGPRLNVILGPNGTGKSSFVCALAIGLAGSTRLLGRKIAEFVKRGEES--
GYSEITLATGSD-GTMVVKREIRRRASSVWKVNGVIVTQERVKREMKAGVQLDNCQFLPQDRVVEFAKMT
PEQLLLETEKTIENGQLHDKHRHTLVE-DATHRNYLEQNVRWAWGTYITQDDRDRDKLSQAF---KDFLV
-ITN-VR-HGTHR-LQCAPIVKQ-VDRAFVMDPKV--------TDAVLKNDVPK-ALTPRTFNKTKSRYA
TVKDAWLPKLRELVDNINEQFKNNFAAI--GCAGEVKLEERDAFDAYLELYVKRATDMIDAHRQSGGERS
VSTMLYLISLQELTKAPFRVVDEINQGMDPVNERKIFKRMTNATPQTFLLTPK-LNLEYTE-CTVLI-N-
GET-AKQQSLL--

>XP_003074049.1
GNVVSMELENFQTFR-KSLKFCPSFNFIAGPNGSGKSSIANAMVLAFGGTPRIIGRSIGEYVKFGENE--
ARIKVVVWIEGR--ETKISRHISKDNQSKYFIDGKACRKMEYEELIGRKENIGNCQFLPQEKVSEFTRLS
PEDLLVELLRAVGEEEIVEKLCEVQLRIDARYSLEVENFLGFSLSPFICKSGKDFETFVRIMKDEKMIAI
I--MNGGVEGLSDFIECREEIMNYLIVAFDQ-IVVD------VRKNKMAAGGR--IKKSR-Y-GSEHAIT
NIRSILVSRIEEMVSRIDEQFKNLFRKA--GGDGKIVFVHELDACKWLNIMVKRSDDFVNSHRQSGGERS
VSIILFLLAIQNYRPSPFRLVDEINQGMDKENEKLVHDILVALKEQFFMITPK-APLSYSR-MKVIL-S-
SDQ-EDFRLK---

>XP_003074683.1
GAVMRVRMKNFMTHG-DTFEPGPRLNVVVGPNGVGKSAFVCAVCVGLGGSTKLLGRSIQDFVKRGTES--
AWTEITLRGREV-KPIVIRRDFKNRGASRWKMNGVEVKHEDVQREMKANMQLDNCSFLPQDRVSAFSMLN
PQELLQETEKAIGNAEMYKQHRHAEME-DHTHQNYIEQHLPHVLATYIVTDERDERAVSEHM---KRFIV
-RRS-SH-EGMTT-LNLASVVKQ-ICKVYVGDNRL--------DSTAFHNLATQ-VYCPKGYVARKSRYD
DVKRQWLPQLKEKIQKISDEFQSNFARI--GCAGQVTLAGDDDFREYLEIRVKRNEDMLDAHRQSGGERS
VTTMLYMIALQAHTSAPFRVVDEINQGMDARNERKVFKRMVEATPQCFVVTPK-LTLEYSE-CTVMI-N-
GEM-ATKQRAFVE

>XP_004356192.1
GSIVRVKLINFVTYS-EEFTPGPRLNVIIGPNGSGKSSIVCALALGLGGGTHLLGRQAKDFIKNGEKH--
AIIEIELFVKG--TNAIVRRDIYDDNSTTFRLNGKKLSATELQREVMKQIQIDNCQFLPQDKVVSFAQMS
KTELLVETEKAIGLFDMYENHERVELSASDHYAKFLENTIPGMLLAFICQSSQDKDTLYNYTRSNNGISI
TDFRRF-L-GLDQTFDCPTQVRDALIENSMVNYCT--MQFEVIQNHNYFTPEK--RTKSR-Y---DSTNE
KTKREWLEPVNEFITEINLRFTKYFENI--GCQGEIILFDEEDFERYIEIRVKREEQLANAHQQSGGERS
VSTMLFLISLQDLTSCPFRVVDEINQGMDPKNERMIFDQIVKTLPQYFLITPK-LHLEYSQ-TTVLV-T-
GTQ-RD-ESSF--

>XP_003285075.1
GSIVRIKLNNFVTYS-DEFRPGPRLNVVIGPNGSGKSSIVCAIALGLGGSPNLLGRQLGDFVKRGTMS--
GFVEIELFNPD--ENFIIKRDLKKENSGDFKLNGKNITKADLLARIKENIQVENCQFLPQDKVVGFASMS
PTELLLETEKAIGVDNMYENHTNMEINVNPEYASYLETSLSWLLSSFIFQTQKDRELFHSSLTDSRRLSI
NPVDRY-Y-GLDNLYEANPIVKAAVNDSIFK-TVA--IGKEILKS-LFQTPES--TSFSR-Y-GDKKSTI
TLKKKWLEPIQEYINQINQRFSLFFSEI--GCEGKVILNDPNDFSKYINLQVRRETSLNNAQLQSGGERS
VSTMLFLISLQNLTKCPFRVVDEINQGMDPKNERMVFEQIVKTLPQYFLITPK-LHLPYSR-TTVLV-T-
GSQ-QE-DEFL--

>XP_004345171.1
GSIVRVNMIDFVTYS-REVFPGPHLNVVIGPNGTGKSTIICAIAIGLGADVKLLGRSVRQYIRRGVKS--
ATLEVELFNPD--NNWIIRRIIASPPESQFFLNNKSVTHKEIRELVGKNIDFNNTQFLPQDRVVEFAKLS
PEELLLTTERDVSDNETYNQHEKLSLTVNPEHVDMLESCIRKDLTSFVFERRDDMNLFLQEMRG-QLVAC
DPLTARNL-GLLNLFDAPDLIKKRLCDTFHD-IFV--EQHRLVEKGRFVTAQR--IHTSK-Y-GDQSTTN
KLKDDWLTPLQEKVQKINVAFGNGFQLL--GYSGEVTLRTDADYSKYIEISVKRSESLRTANHQSGGERT
VSTMIYLLSLQQLTKCPFRIVDEINQGMDPTNERRIFRQVVHGTAQCFYVTPK-LPLDYNE-VQVLV-N-
GPC-EQ-DVAR--

>KIM77332.1
GSIVRIQLRNFVTYD-WEFRPGPYLNMILGPNGTGKSSIACAICLGLNWPPSILGRELNSFVKLGAED--
GHIEIELKGPAR-PNLVIRRNLTAKKGSSFTLNKSSATGTEIKAKMAENVQVGNCSFLPQDKVSEFAQMS
SQQLLKETQRAAGDENLSAWHMELCLSVDKRFTNAIEACFTAQLKMFVAQNQEDYDTLNRFLNDRKRVTW
QSI--GIM-GAIQYVDCPEGLVWFLQRDLHR-TINKPVQAMAVRFGAFVAGST--VQRSR-Y-GKKAPNK
NARDNWEPALEKLVASIGKKFSAAFDRI--GCAGEIRISRQEDFDKWIDILVKRTERLLTAQRQSGGERS
LTTILYLMSLTEQARSPFSLVDEINQGMDMRAERAVHNSMVDVSAQYFLITPK-LPLKYHE-MKVLV-N-
G--------LPEK

>KIP10370.1
GSIVRVQLRNFVTYD-YEFTPGPYLNMILGPNGTGKSSIACAICLGLNFPPSVLGREINSFVKIGTEE--
GHIEIELKGANG-PNLVIKRTLSARKANQFYMNGKHASGKEVAGRMQENVQVSNCSFLPQDKVAEFARMS
PQQLLRETQRAAGNASLTSWHK-LSINVDRRFVHAIEACFGADMQTFVAQCDEDYRLLNQLVADRKRISW
DHV--PSL-GALDYVTYPEGMKFFLQSTLHR-TIRKDSRAMTLK-GIYIVGNV--VRRSR-Y-GKRLANK
RTRELWEPALRTLVDSIGEKFSAAFDRI--GCAGEIKIAEHDDYDKWIDILVKRDEKLLTAERQSGGERS
LTTILYLMSLTELARAPFSLVDEINQGMDARAERAVHNSLVDVSGQYFLITPK-LPLRYHE-MKILV-N-
G--------LPEG

>XP_012049600.1
GSVVRIKCINFMTYD-HEFRPGPHLNMILGPNGTGKSSIAAAIAIGLAFPPKVMGREVKSYVKQGHDE--
AQLEIELKGNAG-ENPIIWRKFNRHERSEWKLNGESVTRAKISEIIKGGVQANNCSFLPQDKVAEFAKMA
PVTVLKETMRAAGDPRLTKWHDEISVNVNKQYAWQVESCTNAQRSTFICESKADYDRLIALLRRENRMLA
ETV--LAL-GVIDYVDAAPAVIAYLCQHMHL-TVPS--VKVKLG-GRWGTRND--VNQSA-Y-GRRGYET
ATRNKFEPALQTLVDAVSAKFSAAFKRV--KCSGEVQVLKVEDFAQWIKILVSRIDRLTTGTHQSGGERS
LATVTYLMSLSEMSRTPFSLVDEINQGMDQRAERAVHNQLVEVAGQYFLITPK-LTLTYHP-MKVLI-N-
GDS-ADTQ-----

>KIN01513.1
GSIVRVKLTDFVTYE-SEFLPGPNLNMVIGPNGTGKSSLVCAICLGLGWGPQHLGRQIGEFIKHGLDE--
AYIEIELQRRNN-HNHVVRVRIIRENNREWWLNGKRTSLKAVQALTRSSIQIDNCQFLPQDKVSEFAALS
PVELLQQTQRAAAPEQMLEWHKEISCSIDPRYTAAIESLMSREILAITAQTKGDLKKLNDQLYGTMGDTI
VNLEHPSL-GALDYIDGPEPVLSMLCGSINK-SVIP-E-QHRLQ-QRWVVGGH--TNVRAEY-GSQAATT
KVRSKWEPELDKLVEEISDAFSYNFEQI--GCAGQVSIHKDEDFDQWIQIKVKRNESLIDQHRQSGGERS
VSTIFYLMSLQSLARAPFRVVDEINQGMDPRNERMVHERMVEITSQYFLITPK-LTLRYDR-MKLLI-S-
GED-YKKDVKS--

>GAM89648.1
GSIVRVALKDFVTYT-REFHLGPSLNMVIGPNGTGKSTLVCAICLGLGWKTEHLGRDIGEFVKHGAAE--
AEIEIELGADPA-KNPVIRLNI----KKSFFLNGRAVSRKQVLDECKASIQIDNCQFLPQDRVVEFAALS
PVDLLTQTQRAAAPPEMTIMHQQISCSVDPQDAVFVESVMNNEMLAITVTNEADFRLLSDKLTGELADYI
SELSRRSL-GILDLLQGPDQVLGMLCDNIHQ-TVLS-E-QYAVQ-NSFVTPSE--ITRRREY-GDRGATQ
EIRTIWEPQLDALIEKISDAFGDNMARI--NCAGHVEVAKPEDFADWIWIKVKRNEQLVDSHRQSGGERA
VSTIFYLMALQSLARAPFRVVDEINQGMDPRNERLVHSRMVSITSQYFLITPK-LPLEYHP-MKIQI-S-
GDD-HKKNFQT--

>KJX99715.1
GSIVRVTLTDFVTYT-KEFHPGPNLNMVIGPNGTGKSTLVCAICLGLGWPPQHLGRDISEFVKHGAKK--
AKIEIELKSLPE-SNPVITTIINRDGKSAFLLDGRKSTKKAVMDLARGSIQVDNCQFLPQDRVVEFAALS
PIDLLVETQRAAAPEQMSKWHERIECTVDARLVDAVEQVIGNELQAFTVTSLADFKMLLNQLQNVMSDSV
SNMASRSL-GMIDMIEGPEAVLAMLCDNLHQ-TFVP-T-MEELR-SSYATSSK--ITRRREY-GDGAVTT
KVRDLWEPQLDHLIAQISDAFAENFAGI--QCAGEVGVFKDDDFENWIQIKVKRNEQLIDSHRQSGGERA
VSTIFYLMALQSLARAPFRVVDEINQGMDPRNERLVHSRMVDITSQYFLITPK-LNLKYHR-MKVHI-S-
GDD-HRKDFGE--

>KKF92624.1
GAIMRVFVQDFLTYD-KEFVPGPFLNMVIGPNGTGKSSLVNAICLGLGFPAKLLGRTIGEFVKHNQSS--
AVIETELRGPGP--NINIRVKITRENQTSWWLDKKSVPHKRIQEVVKSKIQVDNCQFLPQDRVVEFARLN
EVDLLTETLRAAAPEEVSTTHESLTCSVNERYADQVEALLAKDLTCFTAQCREDHTALSEQLYKKM-STI
CRLESKSV-GAIDLMEGPEPILAMLCVELHT-AVIN-A-EFYLSIASMVIGNQ--IARRRDY-G-NVSTE
EKQSMWEPQVELLIRKISDAFAYNFEQI--GCAGEVRLHKAENFDQWLHIMVCRHEQLQTGNRQSGGERS
VSTIFFLMALQSDAQSPFRVVDEINQGMDPRNERMVHNRMVQISCQYFLITPK-LTLSYDD-MTVLI-S-
GPD-VMKDFAS--

>XP_011398699.1
GAVLKVELKDFMTYT-HVFNPGPQLNLVLGPNGTGKSSLVCALCVGLGGKTGLLGREVSNYVRRGADK--
GWVKITLAGGPE-RETLIQRIMYSSNSSDWSINGKECLNRDVQARVASNIHLDNCQFLPQDKVVEFARLN
PQALLRATQASIGEDSLTTAHQAACVEVSIEHAQALECHVTAKWTYFVVQHREDQDLLKQELQRQCDAIA
TPEEASGY-GLDQVFESPALVKHFLQEELTE-AIAQGHEAVEIAQRTLYTPKL--RIRSR-Y-NASAECQ
SVQEQWLSRIRNIVDHINGSFQRNFASV--GCAGEVVLRETQDFEGYVEIRVKRSQQLTDAHRQSGGERS
VSTILYLIALQGITVAPFRVVDEINQGMDPINERKVYTQLVEATPQCFLLTPK-LPLPFNE-VTVLI-N-
GDV-ASSSPDM--

>XP_012187470.1
GSIRRIALSNFLTYD-LEFRVGPYLNLICGPNGTGKSSIACAIALGLGGHPSLLGRNLGSFVKRGETD--
GWIEIELQAWPG-SNPVVRRTITTSNKSDWYVDGRSTTKTDVLAMVSENIDVANCSFLPQDKVHEFAKMT
DAKRLVETEKAVGGARLVRWHVELEISLDQRYAAAVESCIPFVQKSFVCQTREDYDLFTSELIDRMRIVA
ETLDSKPL-GIIDMIEGPHDVLVHLCRQLHR-LVN---VDVRIQSRRFIAGGE--INVSR-Y-GNDARTA
TIRGKWEPMVRRLVGDVSRAFSRAFDDM--GLAGELRIVEDEDYEKWLEIMVKRKEELPSAQHQSGGERT
LSTIMYVMSLLQLSRSPFTLVDEINQGMDGTAERVTHNHIVGLASQYFLITPK-LPLAVRE-MKVLV-N-
GARMMHCLFLHLR

>XP_004341889.1
GSIVRIRMINFVTYT-DEVRPGPRLNVVMGPNGSGKSTIVCGLALGLGGAPTILGREVREFIKHGKDK--
ATIEIELCNTK--RNVVVQRTILQDNKSQWKLNGHGVGKARVMDVMKKNVQVDNCQFLPQDRVCNFAALT
PPQLLRETEKAVGSEEMINKHLELEVTVNPLHARYLEMVTPGVITAFICQTSKDHDTLLQELYDKQRIAL
NDPRRPPL-GMDQVFEAPPVVKAALCGQAHL-WAS--IKHVQISHRKFFTPES--KNESR-Y-GGGSSS-
--LNQWVPPLEELVERINGSFSKYFEAI--GCAGKIQL---EDFDKWITIHVKRQDSLQNAQTQSGGERS
VSTMLYLISLQDITDCPFRLVDEINQGMDPRNERMIFQQVVNCLPQYFLITPK-LPLHFTP-ITVLV-N-
GPQ-AE-KVDR--

>XP_012553166.1
GSIFRIALENFLTYK-EELFPNTSLNLIIGPNGTGKSTFVCAIILGLCGKPQLTGRKINDYVRTGCEK--
AKIEIELYKEPG-RNVIITRTFNLRGESLWAIDYRSVKEKTVQDLVTSKIQVDNCQMLPQNRVQDFCQMN
PQELLKRTLATIGDQEAIGQMEELELKFHPETARYLESTVSSDLVAFTFQSSRDMNLFLQRVREELRVAL
RSAPH-DL-GLVEGIAAPGPVLRYLCEQVHR-IIT--YHHSNVDH-TFFTTRH--VRVSQ-Y-SGARATD
TLSTQWLPTVEKLLQEIDKRFGEMFALL--NCAGEVRLDKGEDYDKYVVVLVRRSEELPCRKRHSGGERA
LSIALYLMALQRLFTVPFRCVDEINQGMDEINERKMFQLLVQVNSQYFLLTPK-LSLEYND-IMVHI-N-
GRY-KE-DHAT--

>XP_003375525.1
------------------MHPGPDLNMVFAPNGTGKSAILCAVCLVFGGTPKIIGRKVEDYIKWNRNE--
ARIHVEIASELK-R--KFSLIIKKQGRAQYYVDGVASTRKSVRCIAQKQIQVNNCQFLAQDRVVEFSKQS
PLDLLKNTVFTVGQCDLKEKYRNT-VVASIDHGLFIENTMSRDLTT-FLFDLPSD---LRIIAYAKA-PA
K-GR-ID--GVSDCIIAPQ-VKN-MRIL-NRI-LSDNLDRATMRSRITTRHNG------FV-VSTSSRTQ
NSKLEFVNAMGNAIGEISKQFCRFMFKL--DATGEICLENCERSCDYLIIKVKSNRSLKDHMRQSGGERC
ISTMLYMLALQKSCKVPFRFLDEINQGVDEQNERLLMQLINSLSSQYFLLSPK-LRDSYGD-CKVGV-K-
T------------

>XP_667068.1
GQIKRVIINDIGGH-EFDISLLPGVNLITGGNGSGKSSLVSAIALLCGWSGRKAGKNLNKYVRIGANK--
GTVCIHFANNEGDEEIIIERIIYLKGNSNYTFRGS-NAKHHLSQFRAYNIIINNVTFLTQMDAKYLIRNS
PKSLYDFFQRAHLFDYSWK--KQKI---EKG-VKILHFKS----KILSILDEK--WL----VENSRKN-N
V-LD-PSIFEFID-QEMAP--EICIPK-QRK--L-NGIF------------------------------R
LQKDHRCGK--NVNLQFKHYFSIFWSKTMR----HLKFDHDKSI---LTIYVTKNFVSREIQSLSGGESS
SIGISLLLALSQNNFSPFHLFDEPDVYMDDIRRMTMIRSLIEFNRQVLFITPHSEPIKAD--IHVILIKR
-------------

>XP_003724908.2
GIIEKISVKNFICH-GRECNFGPNVNFVVGRNGSGKSAILTAIVVGLGGKAIATSRSVKNFIKAGKNV--
AEVCIKLRNRDADPSITVTRKIMREGGNSYRITSAKNKKDELSHIMDHNIQVDNVSIMNQETSKNFLLQS
AKDKYKFFLKATQLDQVSN--PASFLKLDVRWALGVESCLKRLMYSFCCHDQHDASILKDIMNNIPAPII
--TS-KEIRDFLDIVDVNPVIFNLVDQ-VESILLIERSKDAASRQNRAFTIEGQV-YAGA---------E
KLQVIRFVVLKDIRSYIAQRTKYYFIAMMSG-VGQLIFDHKKEE---LILKVDEAKDSKDVRSLSGGERS
FSTVCLIMALWESVESPFRAMDEFDVFMDMMNRKICIELLLKFIRQFIFLTPQDMSITPKP-VRITLHDP
-ER--N-QIT---

>XP_013238202.1
PVIQSMTLVNFMCH-EHKVEFGPHINFIVGQNGSGKSAILAALMVSLGSTASKTQRKISSLIKEGSNF--
FSVAVTLFNGEREDSITVERKVTLDGSSTYRLRNSTGPREVIREIISFRLQIENLILLTQDIAKRYLASS
ATERYRLVMQGSQLQRLSE---KRFVHLEAIWATAMDALIGRHMSSFVVSSYPEREILNKLLSRFEN-IL
--LP-EPFEEARKALEISPIVEKLCTL-IHRVLLCKERTEAKISL--AFLATGKI-----------SLSQ
ALDKSRHSRWLAFRDIIFKRADLHFRMFVSG-YGRLLFDHEAEK---LDICIRSSASSTDLKGLSGGEKS
LVTSCLLLALWECVESPLRCLDEFDVFMDGVNRKTILKMLIEYSNQYIFITPQALDPRHST-VKIILRDP
-QR--S-A-----

>XP_009494541.1
GMVMAMRIESFLGH-DLHANFGPSLNFITGRNGSGKSSILSAIITVLGERATVTGRSLQGLIKNGFES--
ANLMVAIHNILADPIIVIQRILRRAGTSQYKLYRTQVKTEAIHRIVDFNYQTSNMAVLNQDEAKRFLVSS
ASEKYSMVMSGAMLDQTKR---RLYVRIDRR---ALDRLIGR-MTHIITTNPQRLPELSRLIRQYRP--T
DRY-PASL-------DFSP------TH-------AVFNY---LA-DRVFIADGALYDATRSVLFQHARQP
MLAEIQTDRAELFKEQFSIVMRGKFKDILRS-PGHLNFNHEDRQ---LDIELLATVAHKKTTQLSGGERS
LATLCLLLALWGSISGPLRCLDEFDVGMDESNRRRSRRALVDGKKQVFVISPLDVGDTSNP-VNILLADP
-KR--S-A-----

>XP_001696897.1
GHVDRIRVENFMCH-SNELQLGPHVTLVSGTNGSGKSAVIQAMQVCLGATARETSRSFAAFVKEGCHE--
ARVYVTLWNVDADERITIERSIKAAGGTDVKLLDERKPRDTLFAMLEHCIDVTNLTIITQDKARQFLSDS
GRDKYDIFMEGTLLQRQLD--KAAYISVDGRWAVAAQTILGVCLRDFIVSCGADAALLNRLMAKAGRAII
TY-DP--I-GLLDVLVIDE-LRNLVDR-VERVALAETESSGEVQNH--VTLAGTTFHR-----GGT---S
MLGASRRQLYLKMLGLVEKYVNAKFSSYMQK-LGSVKWDHERRQ---LTLIVQKATNVEDLKVLSGGERS
YTTVAFLLAVGANTETPFRVMDEYDVFMDPVNRRMATITLLECDFQYIILTPQDLSVHAAQLIEKTMDMP
--P--A--VLI--

>XP_002286372.1
GIINEVYVENFMCH-RKSVKLCRNVNFIHGQNGSGKSAILAAIQVCLGAGARRTHRNLKDLVRKEAGAD-
AKLRVTLLNKDGEDYITVERSISLRSGGGYKLLDAERSKKDLDAMLDQNIQVENVAVLDQEEAKKFLTK-
AEDKYEFFTKATELERLDR--KAKYVKINEQWAKLAEFAINGNLDRFIVSNNADMELMKKLRREVSPCLI
--SS-HTT-VVTSVISVNAMAFNLVDS-IDQSALAETKESGKALMNKVFSLPGMW-DVRN---GEGM--E
ALMRDRKKRWRQFRSHIAQMANLSFDEFLNG-SGEIEFDHDLGQ---LNLVVQDGSQTRDVKALSGGERS
FATLSLLLAIGESLETPFRVMDEFDVFLDPVARKIALSTLVEVHRQFIFITPQDLSLKTDP-LRIFMKNP
-GR--GNQLD---

>CEQ43019.1
GVIKRVRLENFMCH-YAEVKFGPQVNFLVGVNGSGKSAILTGITMALGGNAKATNRKGGDLIMEGASS--
ARCCVTLANKDSETEITIERTMNKSGGGNYKIKNSETKKATLDLILDHNIQVDNMTVLTQDQSRQFLAAS
PKDKYT-------LAQLTE--PQLHVKLQKEYGSALESFFSQSLNAFIVTNEDDRKRLRAIWSQNRNIII
--MR-YPFKQVLRACTIHPLVLQLVTN-IERAALVPRRPDGILR-NDAYSADMQL-RIHN---GKSSTQQ
ALDDARTSRWNDFRSHISVRARLQFIHHLSG-HGKLKFDHEHQQ---LHISVQDAKKRKDAKSLSGGEKS
FSTICLLLTMWEAVGCPLRCLDEF----DAVNRRISMKMMIETSTQFILITPQDMGISWGS-VKVSLDDP
-KR--A-ALA---

>XP_004830165.1
GKVIKVTLINFLNH-AHTINCSPNLNLIFGRNGQGKSAIVQGIALCFGGSGHSVGRNLNHYIKDGPNF--
ARVELQLSNQNSEDVIILTRTIYKNSSCYAI-SGL-IDRRTLAQYLRHKINVSNTTYMDQEMCKSFFFSS
AHSFYKYYSAAAGLDQMEE--SREYLKTPTKVLPIIERHLKRILVWLVATETDRAAL-EKILVSEGPNVK
KFF--NVLKVLAV-------IPQVLLNIISKTAC--D---EELD---VLNNNGLNITAAY-TLNA-DFKS
DQKINRCKRFDEYRSRMEQLAKVVFKRTLEG-DGSLIFNDVNRT---LDIHIHK--VARDLKTLSGGEQS
SIQLSMIHSLASLAFSPIHLFDEIDVYMDESTRSKNINAIIQFDRQLFLLTPHMEKIAPD--TKIFVSKQ
-Q---N-------

>XP_005651611.1
GQIKSIHAEHFMSH-QNEIELGPHLNFITGENGSGKSATLQCLQVCLGARARDTGRAAKDLINDQAST--
AVAKTVLWNTDAEPTITITRKLTRSGGSYYYLAAHGVKRAEVEAIMDHNIDASNIICLTQDNARSFAGAS
DEEKYNLYMAATGFDAVLRGLVQQHLSLDERWASAVEAAIGGGFDSFLVHSQRDLSELIDIAKRLR-PIT
--VL-NDRP-IRHVLRLEDVLHNLLDS-IERRVLVPDADAGHMRAN-VWAEDCRG-FVRG---DT-ETA-
-FRDARRRKHEEVKDHVGKELNTQFNKYLKK-RGGIKIRDERGT---LTIFAQDGRAKTDLKTLSGGERS
FVTVCYLLALCKKLQGSFHALDEFDVFMDNVNRGRSLVMIMEFETQLILLTPLNMGINNAD-MRIRMVQA
-QR--A-GAQ-AD

>XP_007514673.1
GTIKSVRLQNFMCH-EHLVDLGPRINFITGENGSGKSAVLTALTLALGTSARKTNRKVKGLIRTGQHS--
AKIIVELRNEDAEDVIIIEKNIVNTGGSTMKMKTRHEKSEDLARMCDHNLNCENICVMTQDGSREFLSGK
DRDKYNFYMKATLLESVLS--PDANVLLQDKWGLCVEECCGREFEKFLVHSAKDVSVLQKIAKDAN-PIA
--CM-NDTESVLDVLDFNNAVFNLVDK-VERVMLTTSDKEASIHKNAALTVDMSY-RQIG---GT-QQ-N
LLSKLRKLAFEEVATNVKREVSGNFGFHLSG-GGGLDVDYTNRT---LTMNVQ-NKTVTNINGLSGGERS
FTTLALTLAMGELSESPFRAMDEFDVFMDEVARKVSMNSLLEFSRQFILITPQNISIDAKK-IHVFMRAP
-RT----------

>KNZ50373.1
GTISKVILVQFMCH-RYVVELGPQVNFVIGHNGSGKSAVLTAITLLLGAKASSTSRSLKTFIRQGEMK--
AEVSLHLTNREADDEIIIQRMISNDGSSRFKIKNGDTRRDGLQAILDHMIQADDLNVLNQDAAKQFLNSS
SKQKYDVFIRGTQLKQLTE--DQYYIQVDKTWQPVLESILGNTLGAYMVVNERDERLLRSIMSNLKA-II
--RS-REYGEILRALKFDEHVKRLIND-IEKSILVEHRLEGPIS-NECYTRDGRV-GGVD---RGRAVRQ
ILNAARRECWLAFRSMITSRARVTFERYLES-SGRLRFHHGSEK---LDI----LGKLENPKTLSGGEKS
FSTIALLLTLWDSVNCPIRCLDEFDVFMDDVNRRVALKMMMESDVQYIFITPNSLSAQVSD-TKIIMEDP
-TR--H-HLA---

>EWM26551.1
GVIVKIYCENFMCH-RKSINLCPNVNFIHGQNGSGKSAILAALQICLGARANVTHRRLSDMIRQGHDGH-
AIVRVSLLNKDADDYITVERRIERHASGGYRLGSGHKKKEDLDRLLDLNIQIENCALLDQENAKKFIQD-
GSEKYRFFERATDIERLQA--MRLHVKVDQEWAGPVENAIAGMLSGFIVTSHEDRRVLQDVMRNVR----
------DVRNVADCVTVNDYVWNLVDW-MDGSAVTQTTAGAQMARPKVYDMTCQR-FVSN---KGRRRLD
RLEQGRKRNLRSFRKYIVRRATIAFDTVLQG-AGKLDFKNRV-----LEMEMRNSSVSKNVKELSGGERS
FTTLAFLIALGDAIESPFRIMDEFDIFMDAVARKTALDLLVKTHRQFIFITPQDLGVKVSN-FKIHLLPP
-ER--SMQLT---

>KFD65111.1
GYIKAVTLRNFMCH-EESLTFTDKLNFVIGRNGSGKSAVLCAIILGLGGKACFANRLAADYIRYGHNS--
ADIVVTLCNECAEKEIIVHRRLHRSYSSRYELKSADTKAADVNAILRHNIQVQNACILTQDHSRNFLHLN
SRSLYQFYMESTQLAGIKL--RVSLITVDSQWNRAVECCLGSLLNSYVCDNFKDANILRGLASNIGPLII
--VV-EGLDSVLSVVKCDAVVQNLIDK-IEKTALFADESTMKVR--AAFSADGQC-ITRP---------E
DLSRQRDQFFLSLRRKVDTSMEDIFKSYITY-DSGLIIDHEKQL---LEIYINSSTQFKSLRSFSGGERS
FATICLLLSLWEITDLPFRCLDEFDVFMDMVNRDTAINMLIDYHRQFIFFSPLHVRAG-EK-VNIFIPAP
AEK--K-D-----

>XP_012898446.1
-------MRNFMCH-EHKIDFPQQITFITGPNGGGKSAILTALQVAFCIRANSTGRRYDQLIRKGSNSP-
AKICVELNNKGASDVIFIERVISTA-SITTRVLNQSTRKKDVMDMLRQNIKIDNLVFMEQTTMKQFIQ-D
EKGKYEILMQAMNFKSLQQ--QSEFFSVKEKWRDAVEIYLNSPL-SAIVNSRRDREGVISLA-RH-DLVI
SEIR-EDLE-ILDVLEFNN-VRKIVQTRLERCILCHDYKEVTLGDRRIVTIEGDIVR------GKST-ST
RIEELQKLTYEELRNESQQQICKRFTRFLSK-EGSVAIDHSRHT---VSLSVRDSSQVQNIKVLSGGEKS
FVTLSLIMATAHIIESPFFIMDEFDVFMDEANRVISLHSIIETKKQFIFITPHNLEVSKEK-IAIYMNDP
-QQ--G-R-----

>XP_001763571.1
-----------MCH-SSSLDLIDRVNFITGQNGSGKSAILTALCVAFGIKARGTQRSLKDFIKNGQSY--
GGVIVDIKNEDADKIITVERRITESGQSFS-MKDERHKREDLQELLDHNIEVENCVIMTQDKSREFLHGS
EKERFKFFFKATLLQQVSD--LQSHLTLDATWALAIEIGVGKLLDAFIVANHRDMLLLRQIASRVQ-LII
--IY-DNMPSVKSVLQTNTVVMNLIDQ-VERLVLAADYDEGTIFRNKVLTKDGKL-FSRG---GS-ETVQ
VLNDARCSKFERNCVFLRRQLTWQFNGHLRG-SGSVKVDYEKET---LAFELHPGSAVRDTRGLSGGERS
YSTLSFALALHDMTEAPFRAMDEFDVFMDAVSRKISLDTVVNFGSQWIFITPHDISVKALG-VKKQMSAP
-RP----------

>XP_007038352.1
GTIKRIRLENFMCH-SSEIELCEGVNFITGQNGSGKSAILTALCIAFGCRAKDTQRKLKEFIKTGCSY--
AIVQVEIKNEDAEDYIMIERRISDSTSSTF-MKDRQSRKEDLRELVEHNIDVENCVIMSQDKSREFLHGN
DKDKFKFFFKATLLQQVDE--LRAHVTLNGTWAPAVEQAIGKLLNAFIVTNSKDASALRTCAKEAR-FIV
--IH-ESINKTLSVLRSNPTVFNLVDT-AERQVLVKDYNIGAVFRNMVFTLDGRM-FSRG---SV-QTID
ACQKARWKKFNRNASLLKRELTWQFNGHLGG-SGHINVSYEEKT---LSVEVKPSGIVRDTRGLSGGERS
FSTLCFALALHEMTEAPFRAMDEFDVFMDAVSRKISLDTLVEFGSQWIFITPHDIRYEARR-FFHQGNDP
-MP--RQWLW---

>EYC23321.1
GRIAGVELENFMCH-GHKVDFDNNCFYIGGPNGSGKSALFASLNIGLGGRGNNNDRSVKSYIKEGRSK--
AKIRLILTNTGSPDYIVVERTITPS-ASTYALKSIKKKKTDLDQLLVRGIQLNNIFWMSQDRSRHFLHMK
PDRLYQIFMCATELEHTKA--PEMYMKLDRKWTFAVEEATRRLLTSFVFHSKRDHQTFERMMRANRGPAI
--FT-RTVAEILQVVEIDNVVRNLIDM-VEGTVLLNSDQDARIDMKVAYTTTGMA-MGNR---RGG---K
KLSECRNEKFPIMCHAITMRLKMTFQRLMAY--GNLLVDRQKGV---INISVAHKSVVQDLRGLSGGERS
FTTACFIMALWEIMEAPFRCMDEFDVFMDMINRRVVMDLLVNLHNQFIFFTPQGIKLGERD-VQVFMPKV
-RE----------

>CCI50002.1
GIIEEIYCENFMCH-QKRVELSPNINFITGENGSGKSAIIAAIQICLGASARSTHRSLKNLIRHGHDGH-
ALLRVTLRNDDTSKRIMVERLLRRDGSAEYRLKNENKLKFDLEAILDHNIHTENCTVLDQENAKLFIKG-
DEDKYKFFLRSTDLYKMRV--PNLHVRLERQYAVAIEVALKGSLQSFLVTNGRDKALLDDLKRQAHAAII
--IA-KSK-EICNLLEIDANVFNLIDV-IENKVCIEDRSLARLLMGKVY-LPGKF-VARS---GNAY--Q
ELRQMRQSMWKLLRNEIAHRSSMEFNRLMLN-AGKLKFSHSGGT---LEITVVNASRITNMKELSGGERS
YTQISLLIALGQCIECPFRVMDEFDVFMDAVNRDMAIQLLVQAGKQFIFVTPNDLSLNLRS-VL------
-------------

>CEM25432.1
GKIKRLELQNFMNH-ERAFDPASSINLIVGPNGSGKSALTSAIALVVGLQGQNAGRTIKKYIRDGPSK--
AVVTLTLTNREADDEIELKREIWRSGRSKYILKGSGEA------LRDAKLNLDNIVFLHQARSKTLLKTS
GIELYD---------------QQYFISVDQR-RMAIEKIFRNSLTTFIVPDQENSKQILDCLPEQRQ--L
PRVS-RRVDGLLS-VRCDKKM-PVLNHMV-TTIITRDRDTQQIHDSKIVSFSG---N-GGT--GGGM---
---------------AQRAKMKKTFQQCCAN-QGNLGFRSETYS---IDVEVVTQLVTKDLKSLSGGEKS
TVQCALLMAFAQLEDFPVHLFDEPDVYMDEVNRIRNMDLLFELQKQWFFFTPHYEQVIGGP-VKVVLAPP
-Q---A-------

>KOO36462.1
GVLRALELQNFMNH-THRIDFDPHVNFIIGKNGSGKSAIVNALIAGFGHRASATGRNAKSLIKHGADY--
ALISVHLANGDPDDTIVAERRLERTGAGSYKLKDGDSTHAEFAELCQHNIQADNCALLTQEHAKKFLHGN
EADRYRFFLQAANLESRQH--KQLHMSVPETLGPAVEMAVGKMMLTWIVSCKDDEIKLRSILKELP-PVT
--IR-KELARLIDAIEISDMVYNLLDS-AEFKLLFNDISTARVYA-EVFAAQGRF-FRKT---TGETLRE
KEEEARKSHYRKEAKARGKMASSEFNRRLSN-AGELMFDHQNET---LRLEVKNSAATQDARNLSGGERS
FTTLAFELAMWEFCATPFRVLDEFDVFMDDTYRKQAVETLLELGRQFLFITPQDMHFESKR-PTITMKDP
-RK--G--AA---

>KOS16492.1
GVIERVDMINFMCH-RNSISLGPRINFIIGHNGSGKSAILTAITVALGGKANTTSRSLKDFIREGASA--
AEVRVHLRNHDADDRITIERRIHADGGGSWKIRTSATKREELDAICDHNIQVDNMNILSQDAARQFLGSH
AEDKYSFFLRGTQLTQLAQ--PAMHIRLDARWAPLIESVLNDSLNAFLVTNHEDRARLARILRECRN-II
--TA-ADYSSILRVLDTEHIL-RLIDA-IEKSALVHQRVQGELR-NQCYSADLRI-TGGP---TGSSTQH
VLDHARLEKWHYFRRFVAIRARANFALHLQG-AGSLHFDHNAQT---LKLRVHG-QYGKDPKALSGGEKS
FATICLLLSLWEAIGCPIRCLDEFDVFMDAVNRKVSMKMIIDAGVQYILITPQNMGVSLGP-VQVHMQDP
-ER--R-A-----

>XP_014155732.1
GIIGKITMKNFMCH-EYEVPFGACINFITGGNGSGKSTTLTALSICLGASAKSTNRNLKEHIMWGKQK--
CTIIVELTNADAEDIIIVERTISQNSASGYKLKSSDRKRDDLQEILDFTIQIDNVQILTQDNSKEFLSDD
PVEKYNFFYKATSLMQLAN--SRAFVAVESEYNIALEASMGKNMSTFLINSHRDAHVMNQLINKVYQPLM
--IA-KATTSIMDLIEVNTQAFNLLEL-IEQTIICPSRQEAIARHNKVLDISGQI-TDDS---------K
MLSYMRMEKFASFKASLKARVKLRFTHLLGK-RGQVHINHHKKL---LHIKVEKNEKTRETKTLSGGERS
FSLVCFLIAVWDAMDCPFRALDEFDVFMDMANRKLSMELLEQVNRQFIFITPQTMQQKQGK-KRITIAPP
-AR--G-QLN---

>CBJ48925.1
GVVLKINVSNFMCH-RKTVPLCKQVNFINGRNGSGKSAILAALQICLGAKAHLTHRKMTDFIRHGWKGD-
AVLEVTLLNTHGEESITIRRTIKQPSGGGFALVGADKEKSELTRLLDTNIQVDNCAVLDQENSKKFLQS-
ESDKYAFFMKATDLERIHA--PRASIQLEQEFRACIEGHLSRNLNNFVVSCQQDKTRLMAVVRSYRRPII
--V--QPYPGIMQAINVNDQAFNLVDQ-IEKNCLFATKEEAKALRGFAYSQGGSC-SKVS---DGNVQTE
MLSNERTRRWRQMRDFVARQTSRLFDAYLQG-SGEVRFDNECQT---LGLTYQDASQCSDVKLLSGGERS
FATLALLLALGQSHECPFRVMDEFDVFMDAMSRNIAIKQVIEFSRQFILITPQDLSVTASD-CKIIMQPP
-RK--GDQLE---

>XP_013339611.1
GIIEEVYMENFMCH-SKRIQLGPLINFIIGHNGSGKSAILTALTICLGVKASQTNRSLKNFIKSGEES--
AYVAVKIKNQMSNKSIIVERHFTQTG-SGFKIKNAETKRAELENIVDFALQLDNMNVLSQDKAREFLSSS
PYDKYKFFIRGTQLEALDG--HRMHVRLKPEWASILETTFGRQLNSFVVKNAQDSRLLSRILEQQR-AII
--IN-NNTLNILRIMEINDAVRNLIIN-IDQTVLMPDRPSAELQ-NRVMCHDGRY-NSTR---AGGFNVK
KLKSARKSRWKLFRKYITTRAKITFSYLLSN-RGRVLVNHTDKM---LDINVED-DKGRQTKTLSGGEKS
FSTICLLLSIWEAMGSPIRCLDEFDVFMDSANREVSMKMMIQAGRQFVLITPQAMGYTEGR-VSVHMADP
-ER--G-QLD---

>XP_013756817.1
GVIQHVSFFNFMSF-EKEVELGPRVNFIAGRNGSGKSTIVAAIMVGLGASARRTRRSLAELVGDHGEA--
AIVRVRMNNRSASSSVTVERILRKAGTSSYRLLSAETGADELRAMLDANIQVQNYCVLDQTTSVEFMAKQ
SSDLFKLFVIGTR--------HLLRTSSPPTIRTSFTSLYDVSARSPSPGL---TTEVI----Q--P---
--------------VVVNALIDVC------RIE-RMVL-----GSCQ-LMHRGPAHARTNVAAWTPDQTK
GMRLNLKERMKDARLQAKRRLERMFVRLLGG-IGQADVDYNKRE---LTLRVAK-AIPRPVRDLSGGERS
TTMVAYLLSLWDAIGGPFGVMDEADVFMDVANRSVSMDLMVNMGMQTVFLVPDAS-VTGND-VTMFTLDP
-ERELGDQLPGAD

>XP_001418935.1
GAFVRVTMHNFMCH-ANKVELGPRINYVTGENGSGKSAILTALAVALGAKMKSIGRTAKGMIKTGASF--
ARVVVVISNDDADRSITVEKVLNATGANSLKIKSESTRVDELNKLADHCIDVDNITVMTQDMAKKFLHGD
ATKKYQFFIDATLLSDLME--PDMHVTLDQSWIVPVEEALGQSMTTFLVSSPKDMDKLRQISKECG-LIQ
--SV-DNIVEIESVLECHDVVFNLVDS-IERAVLMKDEREAGMYKQAAYTFHRKI-FMTG---QVDEA-Q
KLRVGRRETMVTQARQTAANVSHRFNYHMQG-AGQIEVNYEESQ---LIIKLK-TRAITDTRALSGGERS
YSTLAFNLALGDESDSPFRAMDEFDVFMDAVNRRISMKTLLEFNKQFLFITPQDLSINADP-VKVQMIAA
-RP--S-------

>XP_001630433.1
GIIEKVTLVNFMCH-TMEVPLGPNVNFIIGRNGSGKSAIMTALVVGLGGKATVTSRSLKGFIKEHCHY--
ALISIKLRNRDADPSITVERRINSDGSGSYKLKSHSTKKEELNHILDQNIQVDNISVLNQDTSRNFLNSD
PKDKYKFFLKATQLEQISD--PNAHLKLNQKWALAVESCIKGLAIAFCCTDSHDEQILRQIMKQVCNPII
--IS-RQVRKVLDELVVDPVATNLIDQ-VESVLLVEDPKEADVFHGGAYAINGQV-IGGR---------K
RLTNMRTQAYQDYRGFIAIRAAFFFSMMLSG-QGKMKFDHKNEA---LYLQVNEGRNAKDTRSLSGGERS
FSTVSFIMALWEAMESPFRCLDEFDVFMDMVNRRISMQMMLKVQRQFILLTPQDMSIGGGP-VKIFLRDP
-ER--G-QLP---

>XP_002490668.1
GTITKVTMINFMAY-DNEVLLGPQISFITGNNGQGKSTILSALTVGLGARAGETDRNFKSFIKDDRNK--
ATIIIEICNESAEDLIIVERVIIRDGAQKYIVKNAKSKKKDLVAMLKYGIHITNMAIINQSAAKEFLRTS
PSQLFKYFMQSTQLHDSMA--KAFYITLPKQWAVLLETMLDQSLNSFIVQDYHDQQLLSSMLRKYRNMVL
--KR-KEYHNVQNFLEISEAVEYLVDM-IHQTLLIESPQDADAS-HTIWSLYGAC-EL-R---NGTLATD
SLVSGRVEHLSQIKETIAQDVNVSFKQAMRS-YGKVKIDFNKQE---LHLSFST-GEPKSVSTASGGEKG
FAQIAFLLAIWKHMDCKIRAMDEFEVFMDDVSKNLTIKMILDRHRQTVFISPLKVDVPEDA-VRILVGK-
-------------

>XP_007416401.1
GAIEQLEVFNFMCH-DYSMDFSPQANFIIGNNGSGKSAILTGIMLALGGKASTTSRSLKGFIQHHKSR--
AEIKLQMSNCEADEAIIIERAITKDGGGGYKIKSGDTHRSELQDILDHMIQADNLNVLSQNAAKDFLTST
SKDKYGLFMRGTQLQQLTE--KELYVQCDKAWSQLLETVLNRTLGSFVVTNRDDENQLRHILKSHQN-II
--RS-KDFAQILRMLQFNEFVKRLINE-IERTILVNHRREGPIS-GECFTIDGRV-GGIT---GGKQVSI
LLKHARKNKWLQFRCHISVRARMKFINHLNG-TGKLNFDHHHQK---LEVHVDQQAKLRDPGGLSGGERS
FSTISLLLTLWDAVNCPIRCLDEFDVFMDPQHRRVAVDMMVQSEVQYMFVTPQELPTMFGP-TKIVMADP
-KK--H-K-----

>XP_012769994.1
GKVVKVQLINFLNH-ANLIHCSPYLNMIFGMNGEGKSAIVQGMALCFGGYGHSAGRALLHYIKDGPSY--
ARVEVTLSNQGAEDAIVLARVIHKNHSSFYM-GGT-VNKKEVDRYLRHKMSIGNTTYMDQESSKSFFFSN
PSSFYRYYSAAAGLVEMEQ--NEDYLVVRDKVLAVVEHHLRSVHTWVVASEQDRRAL-ESLLIKHGRSSK
KVF--RMLTSLAV-------IPPLLLYVIGRAVC--D---DQME---VLSEGGDKVNVVY-SLRL-NSRS
LQKKNRCRRFEECRARIEHKAKKAFRQTLDG-DGNLVFNDVNRT---LDIQIHK--LATDLKTLSGGEQS
AIQLSMLQSLATISFSPIHMFDEVDVYMDESTRIKNIESLVQFNRQIFLVTPHSEKIKPD--SKIFVARD
-V-----------

>XP_013935936.1
GIILRLELYNFMCH-AAKLDFGEQTNFIIGRNGSGKSAILTGISVALGAKASDTDRSLKGLIMHGKNV--
ARAIVTFKNEEAHKIITIERVLKVDSSPSCQIKDETTKKQTIDDILDYGITIGNMTILTQTEAKTFLAST
DEGKFRYFMEGTRLQETFN--VKMKFSLSDKWGWVIEILLQRQLGTFVAENFSDSSLLRERMKFYQS-IT
--VR-REYANMVDVLVFDRTVECLVDT-IHSTLLIEDRETAQVL-NSVICMIARI-S-KR---NNRLQTN
HLASSRLDNLTATASLLIQEVNSVFESALRG-TGKIDFDFAKAR---LVLKVSK-EKLRNVESFSGGEKS
FAQIAFLLAIWKPMQSKVRGLDEFDVFMDQVNRRLALKLILQKKTQTIFITPLQISVDDHP-VHIHISPP
-ER--V-TE----

>KPI35945.1
GILESVHAVNFMCH-ENKWDLGPLINFICGKNGSGKSAILTAIQLCFGGKAAATGRKLEDYIRTGQTG--
ASVTCSIKNQNADDSIKIERHWTASGTAGFRIRNANSKKGDLDEIVEFTLQFDNLATLTQDDARSWIAAK
PTEKYRLFLRGVLLEQLDA--PRKHVTLKPKFTNMIEKIFGQTLNGFIVTNKADQELLTSLARKCGE---
--IV-TGLGEVLRALRVDELITKMIIA-VESAILVEDYGQAKINNNECYALAGRL-F-YR---GGNPAQE
TLKGSRKERWELFRKYIGRSARSGFIVQLSG-RGKLTIDHTQHK---LDVKIED-AAGRAVKTLSGGEKT
YTQICLLLALWEAMGSPIRCLDEFDVYMDALNRGKTIAMIQEIGKQYIMISPGSRAITRAP-VKAFVAPP
-ER--G-QLG---

>KPM11958.1
GYIESITLQNFMCH-TNHLEFGSRINFIIGQNGSGKSAILNGIVLGLGGRASATNRGLSSFVKNGETK--
AKIIIKLSNYSSEKSITIERTIYISGYSSYRIRSESEKKEELDNILKHLIYIDNICVLTQEISKNFLNKN
ASDKYKFFVKATQIEDTQN--PAEYIRLDDSAALAVECCLKSFLFAYVVDNGDDANVLKSIMNRLFQPII
--IR-K-VRRFLQLLNINTPVANLIDH-IEQILFIPNFREAHILSNNAYTADGLM-YPST---------K
MFEYSRKKAYLKMRTYMAYIVDYLFKNFLSD-IGKIEVNYQKKT---LDIEIKRINSYSSTKSLSGGERS
FSTVAFIISLWNICRSPFKILDEVDVFMDMINRKISLDTMIEYNKQYIFLSPLQIQLQHTE-VRIFMPDP
-ER----------

>CED84316.1
GVIQEVELVNFMCH-SYEVKLGPQVNFLTGANGSGKSAILTAITVALGAKANSTGRGIKSFVKTGEDM--
CRVTVKLKNREADDIIIIERGVHREGASSYKLKSSTSKREELDKILDHNIQVDNINVLSQDAARAFLASN
ASDKYNFFLKGTQLAQLSD--MQLYVKLDPKWQQVIEANLGSSLSSFAVTHQADAAAL-RALFRFQRPVF
--VF-TDIAKPLSLLQIDSNVRDLVDR-IERIAVEWDRDKAGTE--IVWTANPAR-IS-V---RGTRQSV
ALLNARGARWNAFRRYIALRAKVTFQEHLAG-LGKILFNHHDLK---LSLRVQDQSREKNPNQLSGGEKS
FSTCALLLSLWDAVGCPIRCLDEFDVFMDAVNRRQTLNMMLEVNTQYVFITPQDMSVRTGP-VRISMADP
-VR--L-EGRL--

>XP_013246144.1
GVIEKVELFNFMCH-KRSVQLGPNTNFIVGNNGSGKSAVLTAITAALGGKASCTNRSLKSFVKSGESA--
AEVILQIKNTEADDRITIVRRINADGGGSWKLKGQDTKREELDAMCDHDIQVDNMSVLSQDSARQFLSSN
PDDKYLFFLKGTQLSQLAK--PRTLLSLDQAWLPVIEAVLDKALNAFIVTNEEDRVRLNSLLRKYRGIIL
--KA-SEYSEILRTLEFSDFVKRLIIR-IEKGVLVKQRRDGALR-NKCFSQDMKV-TGGY---RGSSTEK
SLKNSRMQRWHEWRSLISIRAKALFTSHLEG-AGTLQFEHPGEKEDSLQIRVRDLRKEKDPRALSGGEKS
FSTICLLLSLWEAINCPIRCLDEFDVFMDAGNRSIATKMILDARIQFILISPQGMAAKLGP-TRVIMKDP
-ER--G-QLD---

>KOF83590.1
GYIQKIILKNFMCH-HKEVKFGPHVNFIIGRNGSGKSAVVSAIIVGLGGKASATSRSVKSFIKNGKQS--
AEIIIHLSNEDADNQIVIERKLCRDGVNGYRIKSSNTKREDLRNVLDSNILVDNVVILNQEISRSFLQKN
ASDKYRFFLQATQLAQIQA--PAEWIKVDPRWALAIEVCLKSLITAFCVHDHDDCSQLEKIFREVSSPFI
--IS-QQVKPILDMLDIKAVVGNLIDQ-IENIILIEDATEAKFRHFKAFTLEGQI-FPEP---------N
HLEQVRDKAYKSCRQVIALRMKQVFIVFLHN-MGQLNFDHDKGL---LEITVNTGKSCKDVKSLSGGERS
FATVCFILALWCGTESPFRCLDEFDVFMDMVNRRICMDMMLQVARQFIFLTPQDMSLNYP--SRIFMPDP
-IRKGG-QLN---

>CDO56944.1
GYIKKVKLINFMCH-SNSIELGPKINFIVGHNGSGKSAILTAIAICLGGKASQTQRRLSSFIKDGSTF--
SIITVHISNNDPEDEIIVERTISKTG-SSYKIKNAQTKRDVLEKILLHEIVIDNMSILTQDAARSFLTTT
PSKIYQYLSEGIQHETWKL--MAQYVTLDPKWRFILNRQLQGSLTAFIVENAEDRKLILKIFEQYR-YII
--IS-KDYSQVLDVLDIDEHVKRLIDQ-IESTILVENRREAHLY-NTCYAMTGII-GGND---RNASGSK
MLQNTNYQHFLN---VATMSIYQEFTRILRS-EGKLNINHNKKI---VELSAAKGTAGRDTKTLSGGEKS
FSQIAFLLSVWKVINSRIRGLDEFDVFMDEVNRKVSMKLMIKANSQTIFITPNNMAM-QDD-VKINMADA
-R-----------

>XP_001885493.1
GIIEYIEMHQFMCH-KYTFHFGPQINFIIGHNGSGKSAALSALTVALGGKANSTGRGIKSFIREGQSV--
SEVTVHLKNQEASKTIVITRRFTKEGGSSWKIKSKDTKKEELAAICDHNIQVDNMNVLTQDSARQFLSSH
PQDKYKFFLRGTQLSQLSD--KRVHVKADEKWGEILRVQLGGYLTAFAVTDARDREGVKRVLGEFGGTII
--IF-EDYSNVLRALEIDPYVLRMINQ-IEQQILANTRKEAQAM--GAWSADGSV-RVID---HGENREK
ALKASRLVKWQEFRRHIALRCKLVFAFHLSG-YGKVLFNHDAQT---LMLRVQDGSKDKDPRSLSGGEKS
FSTICLLLSLWESIGCPLRCLDEFDVFMDAVNRRISMKMMIDTKKQYILITPQDMTIHLGP-VRVLMSDP
-ER--G-NLP---

>CCX07758.1
GVVTKIVCENFMCH-RYEIPLGPFLNFVIGHNGSGKSAVLTALTLCLGGKPQATSRALKSFIKEGQDT--
ARITVCLKNGDADDLIKVQRIFSKDGGSQYKLKSRDNKKEELEAIADHGLQVDNMTILSQDQAKQFLNST
NVEKYRFFHRGVQLSQLDQ--HRSYVTLDPKWMDIVERFFGASLEGFVVTNHQDGQLLKEILKRNR-SFY
--VS-AAFPRVLRILDIDDAVRRFIVS-CEQAILIEDLEEAEVSQHQCFALNGRV-G-GG---IGVKSVS
AAAKARIERFKKFQDFISARARAQFQFMMSA-RGRLRLEHHMKP---PELIIEQ-SGSRAPKSLSGGERS
FSTICLLLSLWEAMGSPIRCLDEFDVFMDSVNRSISVSMMIAAGKQFVFITPQSMD-VST--CKIYMPDP
-ER--GNQLT---

>XP_006695216.1
GILESVTCVNFMCH-ERHCELGPLLNFIVGENGSGKSAILTAITLCLGGKASSTNRSLKAFVKEGQER--
AMLAVKIKNRDAEDSVIVERHFSKSGASGFKVKSATTKKQEVEELVEYALQVDNLNILSQDNARSFLNAN
KYQKYKFFIEGVQLQQLDN--AKAYLRLEPRWSYILEATLGGSLNAFLVTNNQDQKRLSAMMNELNHCIL
--IC-NRLGEILRVLRINIMVRDLIIN-IEQILLVPERVRAQIFANRCLALHRTV-N-TG---GPS-T-Q
RLQQSRLAKWRKFQRYISSQSRANFIYLLSG-RGKLLLDHKRKA---LDLVVED-AAARSTKTLSGGEKS
FSSICLLLAIWEAMGSPLRCLDEFDVFMDNVNRAISTNMLITANRQYIFITPNAIENTLDK-VKIILTDP
-RQ--R-T-----

>XP_007287162.1
GIIESVECFNFMCH-ERFVELGPLINFIVGENGSGKSAVLTALTLCLGGKASSTNRSLKSFIKEGRDN--
SIIIVRIKNQDAEDTIRVERHFSRAGSSGFKLKSVTTKKADVDEISEYAFQVDNLNVLSQDNARQFLNSS
ASMKYKFFVRGVQLEQLDN--PQAHIQLKAEWGGILDTTLGATLDSFLVANKRDQQRLARLMQRFTRPII
--IG-KLMLRVLRILRFNDWVRSLIVA-IDRIILIKERKKADVLSNQCLAFHGRI-Q-AK---ETGANTA
AGKLNRLNRWRLFQRHISARARICFQYLLSG-KGKLAIDHPQKR---LSLFVED-TGGRSTKTLSGGEKS
FSSICMLLAIWEAMGSPLRCLDEFDVFMDNVNRTISTKMLIEASRQYIMITPNAIEASLDE-VKVILTDP
-RQ--R-T-----

>XP_007350076.1
GVVTSLELKNFMCH-GHTLDFGPQCNFIIG----GKSAILSGLTIALGGKAATTGRGLKSFIKERSTQ--
AEVTVGILNKDAEDVIYVTRTIPREGGSTYKLKNASRRKVDLTAICDHNIQVDNLTVLTQGSSTQFLSSH
PRDKYAFFMKGTLLTQLAQ--KQLFVELDKRWAPALRSYMGRTMMSFVVADVRDRAKLKSILDRTGSTII
--IS-PDYKGILRALNINEWAKRFINA-LERTGLTTTRVQAKLE--FLAAEDMMV-RVDG---GGSVTTQ
AAEAARRDKWCMFRMFMSLRCKMQFAYHLSA-YGKVTLKHSKGE---LRLEVRE-ASVKDPRALSGGEKS
FSTICFLLSLWDCIGSPVRCLDEFDVFMDAVNRKVTMRMIMEARKQYILISPQGLDLKILP-VRVLMSDP
-ER--A-GR----

>XP_007352249.1
GVIETLYMTNFMCH-ARGFGFGPQMNFIIGHNGSGKSAALSALTIALGGKTNSTGRGLKSFIKEGQTQ--
STVKVGIKNGDAEPRIYIERKFTKEGSSSYRITSAETKRSELNAICDHNIQVDNLNILTQDAARQFLSSN
ARDKYSFFIKGTQLESLMQ--EAMFVRLEEAYGPVLRNVLGPSLRSWVVSDARDLKPLKDLFKRCHNVIT
--VA-PDYREMLRALNIDEWVTRLING-IEQRALAQDRLSAQMD--GVFTADEMV-RR-E---GGRYTEG
ALDHGRMKKWYQFRKHIAVRCKYQFQYHLMG-FGKIMFDHNNAK---LSLRVQEGVKDKDPRSLSGGEKS
FSTICLLLALWESIGCPIRCLDEFDVFMDAVNRRVSIKMLIDTAKQYVLISPQALSVEIKD-VKVLMDDP
-ER--G-Q-----

>XP_007830282.1
AVIERIVIVNFMCH-EHIVELGPLLNFIVGENGSGKSAILTAITLCLGGKASSTNRSLKSFIKEGESQ--
GSLTVSIKNQDADDSIIVERTFRINGTSGFKLKSAAQKRDDVQDVVEYCLQVDNLNVLSQDNARQFLNAT
PAQKYTYFLQGTQLQQLSD--RNLHVQLKPKWSSILESMFGGTLDAFLVSSPNDRTRLITLMKQIGQPIY
--IS-NDQLQILRVLKFNDQVRNLIMT-IENIVLIENLQEARVSQNKSISFHGTI-KPGP---QGSLTQK
ASKDARLDKWRMFQRMISASARTNFSYLLSS-RGRLLLDHVNKK---LAIEVED-VSGRNTKTLSGGEKS
FSSICLLLAIWEAMGSPLRCLDEFDVFMDSINRKVAAEMLVSAGKQFILITPNVVEADFGK-VKVIMAKP
-RK--D-N-----

>KDB16895.1
GIIESITCYNFMCH-ERHVELGPLINFIVGENGSGKSAVLTALTLCLGGKASDTNRSLKSFVKEGRDH--
ASLVVRIKNADADNFIVVERYFSRTGSSGFKIKNDKTKKQEVDEISEWALQMGNLMVLSQDNARQFLNAT
PAQKYKYFVSGVQLEQLDN--PRAYVKLKPEWAGILDKTLGEALNAFVVRSKRDQSRLSALMRRLNKPVY
--IA-YGTSEILRVLDFEEVVRSFIIN-IEKVILIKERVEARVIGNACLCFHGRY-T-NR---GGTIGSK
SLKYARLNLWRQFQRQISARIRIQFNYLLSG-RGKIDLDHPNRK---VNIHIED-SVGRNTKTLSGGEKS
FSSICMLLSVWEAIGSPIRCLDEFDVFMDNVNRAISTNMLVDTSRQYILITPNAIEARLEK-VKIILTDP
-RQ--R-T-----

>KDE07849.1
GIIERVELQNFMCH-KLTVDFGPQINFLVGNNGSGKSAILTGITMALGGNARATNRKGSGLVMEGATV--
AKCSVRLRNREAHDSITIERTLRLNGGGSYKIFNAEDNRATLDSILDANIQVENMTVLTQDQSRQFLAAS
AQQKYNFFLKGTQLAQLTE--PRRYVELDHKWSALIEAVGANTFNGFVVSNEGDRKRLFNLFRQHRKVII
--KA-YPCADVLRALKFNEHVKQFINA-PENAALVITRPEGHID-NRAFSRDMQL-LRSN---DNRAITK
ALTSARVARWTDFRDQISARAKLQFMHHLSG-TGKLQFDHNHMR---LNLRVQESKQ-KDAKSLSGGEKS
FSTICLLLTMWEAVGCPLRCLDEFDVFMDAVNRRISMKMMVDTEVQFILITPQSMSSTYGP-VRITLGDP
-NR--S-QLA---

>KDE09053.1
GIIEQVDLYQFMCH-TYTIKFGPQMNFLVGHNGSGKSAILTGITMALGGNAKATNRNGAGLVKEGATS--
AKCRVRLSNGDPEASITVERTLRSNGGSSYKLMNHQTSKVVLDSILDHEIQIDNITVLTQDQSRAFIATT
GKDKYKAFLRGTMLSQLRD--PRRYIEVDQQWSNVIESLCGRILNAFVVSNEQDRIKLSALLHRHGVHII
--KR-YDCGNVLRAIKIDRLVEQFIKG-CEDAVLVQRRCEGQLD-NRVYSRGWIV-KRSR---DNKAGSE
LLETARMEKWEGWLTSLPASLELHFLSYLAS-TGRLKFNHKEEE---LKLHIVKHSRWKDVKSLSGGEKS
FATICLLLAMWKVAACHIRCLDEFDVFMDAVNRRVAMKMMVDTRAQFILITPQNISSTYGA-VKIILGDP
-AR--T-QLA---

>KDQ21431.1
GIILALELVNFMCH-KLSFKFGPQINFIIGHNGSGKSAVLSAISVALGGKATSTGRGLKSFIKEGESV--
AEVTIQIKNEEAEDIISITRRFNKEGSSSYKIKGTATKKEELSAITDHGIQVDNLNVLTQDTSRQFLSSA
PSDKYNFFLKGTQLTQLSE--QDLYVDVKRDWADLMRKAIGNSMSAYGITDPRDNAKLRNILNQTQGAIF
--TT-GDYRNVLRVLEIDEWVKRLINQ-IERTCVTRTRREAEMT--YVISADGRV-TRDG---GGSSNKL
SLKSSRMAKWHDFRRHIALRCKVQFTYHLSG-FGKVLFDHVAGT---LNLKVQDGSRDKDPKSLSGGEKS
FSTICLLLSLWEAIGCPIRCLDEFDVFMDAVNRRISMKMMIDTGRQFILITPLDISIALGP-IRIHMSDP
-ER--G-QLS---

>KEI42104.1
GIIEQIDLENFMCH-KLTVKLGPQCNFIVGNNGSGKSAILTAITLALGGKAAATNRSTKNFIRQGATS--
ARIIVRIKNREAENSIFVERSLRADGSGGYKLRGTSTSKADIDKICDHRLRIDNLNVLTQDEARSFLSST
PKQKYSWFLKGTQIETLKR--ANVHVSVEPKWTDLLETIFDNNLEAYGVTNRDDETKLTRILRQFN-AIL
--RT-TEFRQAYDLLRFDEFAEQLVNA-PEQAILVDDKRVGELR-GQCFSSDGKI-GGLR---GGSLMTK
ALSQARNKRLEKIIEVVTERARVKFFDNLVG-SGSLIMDHREKL---LHMRISEERRDKDVRSLSGGEKS
FSTICLLLSLWDAAASSLRALDEFDVFMDVSNRNVSMKMITDNETQFILISPQGMGVQSSD-VRMVLNDP
-VR--D-QLN---

>CDR38662.1
GVIKRVTLKNFMCH-ANQVELGPRLNFIIGHNGSGKSSILTAISVCLGAKATETNRSLGDLIKEGTTV--
SEITVVLSNEEAGNEIIIQRVLRK-GTKQYSLKSENSKKTDLDAILDYGIAVSNMSFLSQDMARSFLTSS
DEQKYKFFMKGTLMSEMID--RSRHAFLPEDFSGIIESQLSAHVNSFVVENHADWSQLQSIMRRNRG-II
--TR-REFHNILDALEFDEDAKYFIDQ-IEKMVLVKDRKVGELE-NRVLALQGEL-R-TS---NGAFLSD
LLNVSRLKAFKTSRGSTLVQADMDFKSSLEN-SGQLDFDLKRNK---LTMLVSK-KKPRHVDSLSGGEKS
FSQIALLLATWKPMKSRIKGLDEFDVFMDQVNRKIGMKLMLNKKAQTIFITPQDIGIADPK-VRIHVQDP
-RA--H-Q-----

>XP_008618305.1
GIIEEIYCENFMCH-RRCIRLCRNINFITGENGSGKSAIIAALQICLGASARATHRSIKNLIRNGHDGN-
AIVRITLLNDDAEKRIMVERLIRRDGTAEYRLKNEHKLKADLDAMLDHNIQIENCAVLDQENAKLFLKD-
PTDKYKFFLQSTDLYKMRA--PQMYFSLPQQYAVAAEVVLKNVIGSYLLANGRDKNVLDNLKRQMNPAIL
--IA-KTN-PVISLLDINPDVYNLVDV-IESKYVYPTRKEADAMFGSVY-MPGKL-LVRN---GNAY--N
TVATMRKRKWENLRIEIANRTSIGFNKFMQN-AGKLKFLHDEQR---LDINIMNQSMVSDMKQLSGGERS
YTQVALLMALGECIESPFRVMDEFDVFMDSINRTHTLQLLVETRKQFIFVTPNDLSVKEDA-VKIQLNPP
-RR--LDSS----

>XP_012749018.1
GIIEAITLENFMTH-HHEIKLCPNVNFITGQNGSGKSALLVALTVCLGVNASYTNRKLSDLIKHGHNS--
ARITVKLRNRDADPSIIVQRIINRNGTTQYKLKDHTTSHRDLQVILEENIQITNMMILMQDTSREFLNSS
PSNKYKLFLDATQLAQTKN--IETLIKVDEKWSLAIEACIRGALKAFLVETHFDAELLSQMADELGA-CT
--NV-RTELRILESLDFSAPVINLIDS-INNIYLIQKRVEAEVYPRSAFTIEGRI-FLSG---SG----D
TLKIKRFQKWQRIRNITSLRTSIYFNTLLTN-TGSINIDHDQKT---LDVKVMNHV-QSNTKQLSGGERS
FTTVSLLLALWANMECPFRAMDEFDVFMDEVNRKISTKLLLERKRQYIFVSPLNINFQQGP-LMIFVKAP
-IR--G-QIP---

>XP_001643449.1
GYIRKVILRNFMCH-ENSVELTPNLNFIVGNNGSGKSAILTAIIVALGVKASETSRSLKELIRKGCNS--
SKVTLHLDNNDADDIIIIERTIKKDSGASFSLKSIESKKKDLQDILDYSIPVNNMFFLTQDMAKSFLTSN
ASDKYDLFMNGTLLNQIKN--NDSYISVHEKWARPIQKFLGQILNSFIVSDFEDLALLKRLIAEREKLFI
--NY-SDYQKIVDALEFSPVVENIVDN-IENILLIENTEEANFKSNIALTCRGQI-S-------GGLRII
KLEASRIQTYTETRSVTFTEALGDFISSLKN-KGRLVFDTEKKL---LDIDVGN-SKLRSVDTLSGGEKS
FSQMALLLATWKPMKSRIIALDEFDVFMDQVNRTVGIKLIIKKKTQTIIITPQDIEIAERN-VNIQIRDP
-DR--R-NN----

>XP_001835450.1
GIIEAVHMVDFMCH-EKSFEFGPQINFIIGHNGSGKSAVLTALVIALGGKTAATGRGLKTFIREGRPW--
AEVTVKIKNQDADNSIIITRRFTKDGSATWKIMSEHNKKDELSKICDHNIQVDNMNVLTQGTSRQFLSSS
SGDKYMFFLRGTQLFQLAE--KQLYVRADARWGKLLRIQLGGFLMSFVITDARDRPQLSKLLKDYNNQII
--IS-QDYSKVLRALEIEPFVTRLINQ-IERVVLNPERKALNQL--QGWSADLTV-RT------GQ---N
ALKSSRTHRWHEFRRHIALRTKLIFQYNLSG-YGKVIFKHSDQT---LQLRVQDGSAEKDPKVLSGGEKS
FSTICLLLSLWNAIGCPLRCLDEFDVFMDAVNRRISMKMMIETDKQYILITPQDMTIHIGS-VKVHMQDP
-DR--R-QLR---

>EGT44868.1
GRVASVKLQNFMCH-ANQIDFKNNCFYIGGPNGSGKSALFAAINLGLGGRGSDNDRTVKSYIKDGTTQ--
AKITISLTNTNSPELITIERTINQT-SSTYVMRSVKKKKCDIDRIINRNIHLANAFWMSQDRSRSFLAFK
PGNVYKLYLESTNLENIRQ--ASKYITLDAKWAYAVEECMKNLANNFLCVSNKDAKTLQQIFDERLHPVI
--KC-TQ-NNLYRMLSIDPDVNNVIDK-CEKILLIENNQDAKIGNNRAYTLDGQA-YANT---------D
NLRLLRVKAYPSLREFTDMKVKEKFKELLAH-LGGLDMDHANKA---LNVNVKCKKETRDLKGLSGGERS
FVTAALVMSLWEVMEQPFRMMDEFDVFMDMMNRKLVMDLLVELHNQFIFFTPQGIKLNKVD-LQVFMNKV
-RE----------

>ELU03571.1
GIIEKITLKNFMCH-EQTQSFGPNVNFIIGRNGSGKSAVLTAIMVALGGRANTTSRSLKNFIQTKKLS--
AEVSVTLSNREADKSITVERRITSEGSSSYKIKNAQNKREELDNILDQYIQVDNVSILTQDTSRNFLHKN
DGDKYKFFLKATQLEQLER--PKTYVTCKPALALPVEMALGKLMTAWCVTDHHDEFVLRKIFQRSMNPVV
--CS-QQIAAVFDLLSIHPMISNLIDQ-IERALVINDLKKAQVRENSCYTAAGTV-YNHP---------T
KLSQIRKASLDGLKRSKSLSTNVFFMRFVGN-RGRLHFSHSSKQ---LRLEVEHGEGSKDLKALSGGERS
FSTICFIMALWEAIESPFRCLDEFDVFMDLVNRRIAMDLMMMIDKQFIFLTPQDMSLQHQD-VRIFMPTP
-ER--G-QLP---

>XP_007931822.1
GVVEEIYCTNFMCH-AKRITLGPLINFIIGHNGSGKSAVLTALQICLGTKASETSRGLKALIKEGTDK--
ATVGVTIKNESAERSITVERHFTHN-SSGFKLKSAATKKSDLDDMLDYSLQMDNINVLTQDKARAFLSST
PTEKYKFFMKGTQLEILNG--DHMHIAIKPLWSPIVERICGKTLNAFVVTCKYDRDILDQLANRVGEMVF
--IT-TVVE-VMRILNISEAIRNLVIN-IEQTVLFEDLDKGDFFHNRTITLHGRW-DYDP---YGGVKVQ
LLTKTRHRRWGLFRGHISMRTRINFNYLLTN-RGRLNFKHSEKT---LDLTVED-DTGRQTKTLSGGEKS
FSTICLLLSIWEAMGSPIRCLDEFDVFMDSVNRLQSMKLMIQTGRQFILITPQAMGVEFHD-VTIHMKDP
-ER--N-RLD---

>KHN77414.1
GRVIAIELENFMCH-GSKAEFNCNCFFIGGANGSGKSAIMAALNIGLGGLSIMSDRSLQDYIKHGARR--
AKISITLSNTQHNEHVIVERTFTPT-TSTYKLKSIHSRKKDIDRLLVRGIQLRNIFWMTQDRCRTFLQMR
PDKLYSAFVQATGIDQVRD--LRNYVRVEERYELAVEVAFSALLRAFVCDNWQDNKTFEKLLRN--NPRI
--IS-KTTT-VLRQIEVETNVFNLVDQ-IESILLLDDDNYAHLSENRAFTVSGEV-IAKS---------Q
NLNASRRREFAVRRALMGEHLSELFEHLLTH-RGHLEVSHSKRT---IQIFVEGRNNLQDLKGLSGGERT
YTVACFIVALWETVETPFRCMDEFDVFLDMNNRKMVLELLVNLQRQFLFFTPQGLQLSARD-VQVFMRKE
-NA----------

>KLT43062.1
GVVKEISLQNFMCH-ENTVTLAEKVNFVVGHNGSGKSAILSGLAVALGAKATVTGRGLKSMIMTGKDR--
AKVTVTMRNVDAEDEIVIERNFDKSGASNFKFRASDDKRDMLNKMCSQQISIDSLCMLTQDNAKTFLATD
PKVMYSFFLKGTGLASIME--RQLHVKLDPVYRNCLSNMLGSSLCSFAVRDPADQ----NTLQRFERPVT
--WY-KDFNQVLSKLEVNEDVLRLITS-IERTLVAPSDNDADVD-HIVFSASERH-NGHV---RNLRQSR
LLKTGRTDRWQVLRKNTSIRIHMRFIENIRG-DGRLHFDHDAEE---LRL---EMV-YKGPASLSGGERS
FVTVSLLLSMWDSAPASLRCLDEWDVFLDSANRRIAANLLMEASKQFVLISPLDMNVNTGR-NKVILADP
-VR--N-QLE---

>XP_013025223.1
GVIESIHLVNFMCH-DSRISFGSRINFVIGHNGSGKSAILTGLTVCLGAKASSTNRNMKSLIKQGKSF--
ARISVTISNRESDDSITIERTIRREGSSEYKLRAHDTKREELDSICDHGLQIDNMNILTQDTARQFLGSS
PKEKYQLFMKGIQLKQLED--PRRFMTVEEKWHLTIERILGNVINGFIVRSHHDQLILKELMRRAN-AIV
--VG-RDYSPVLQAIHFDDEVLHLINH-IEKMLLIEDRKEATYK-NTCYALDGRI-VSNQ---RSSGISE
TLEETRNEMWAKFRKLITLRTKELFELYLSN-TGKLVIRHQDEF---LEPRVYATLSQVSVQGLSGGEKS
FATICMLLSIWEAMSCPLRCLDEFDVFMDAVNRLVSIRMMVDSEKQFIFITPQDMGIAFDD-VVVFLSDP
-VK--S-SLP---

>CEP23442.1
GVIKRVSLKNFMCH-ANELELGPRLNFIIGHNGSGKSSILTAISVCLGAKATETNRSLKDLIKEGTNM--
SQIKVVLSNVYCEDEIIIERTIRRDGSGAYIIRSETSKKSDLDTILDASIAVSNMVFLSQDQARSFLTSS
DADKYRHFMRGTLMEDIVN--QHSYTFVSKKWTQLINAQCGAHVNTFIVRNANDQRQLKKLMDKFHS-IL
--IR-REFNDVLDCLEFDDDVKYLIDL-LESVVLCDDRYQANVE-NLALCPVGRQ-QKSA---HGAFMSK
LLMDSRLKAFRNSRSAACGAAQMTFNSSLEN-SGTLEFDHGRRT---LQMLVSK-KKPRNVDSLSGGEKS
FSQIALLLSTWKLMRSRIKGLDEFDVFMDQVNRKIGMKLMLSKESQTIFITPQDIGIADEN-VRIHIRDP
-RA--H-------

>XP_014086641.1
GKIKKVVLVNFMCH-AHCIELHPRVNFMVGRNGCGKSAILAALVVGMGGRARATNRSLHSLIRNGQSS--
ARVEITISNEEAEDEITIVRAITQS-ASNYKIKNAGEKLDELKRIMDINIQVDNAFVMNQDSAREFLKME
PKKNYQLFLKATQLDSIQE--QESYLSVEQKYRDVVENQIADLLRAFIVNNTADRTLLNSII----QPII
--TA-KLVAALYDVIKCDPVVMNLIDQ-IETILLTDAKQTAHLIQNRIITQPAEY-FPAP---------E
QLKQSRMYFVKHFKGHMITMLQYTFNNVLSR-TGKIEVDHKEQT---MEISVVRADAVTNTRSLSGGERS
YTTVAFLISLWACVDHPFFFLDEYDVFADEVNREYMTRLLKFENRQFVFLTPQDMSIEASD-IKIHLAEP
-IR--N-------

>KPJ00296.1
GSIHSIHVRNFFCH-ENEINLNRNVNFIVGRNGSGKSAILTALVVGLGGRASATNRNLHSFIKKGSNS--
ATVEIKIKNSKANDYITIVRNINASGGSSYKVKSATTKFEEVNAIILADIQVDNISVLNQDDARSFH-SD
AKKIYSLFRKATNLDQTEG--VQHYLKLEKKWGGAIEHIIGGSIKNFCVNNVEDSRKLFDIMKQVYSPVT
--CS-ELVRAALDALHVDPVVANLIDN-IETILLVAEHEDARLDNRSIVTLDGEY-HPAP---------D
EIKATHLKLCHKVQSLIARRVQHCFQSILTG-SGQLEIDYANES---LRITCAE-RRAASTASLSGGERS
YSTVAFIMALWECVELPFYFMDEFDVFMDNVNRKVVLELLVAHGRQFVFLTPQDASVTASS-VTIHMADP
-RP----------

>XP_014205364.1
GKITRVFMKNFMCH-DAEVNFNQRVNFIVGANGSGKSAILTALTVGLGARAKITNRSIKEFIKKGKSS--
CLIEISVTNDLPENIITIVRTISQSSG--YKIKNWKTKREELDSIIQQNIQVDNISVLNQDVSRTFLVAN
SSDKYKLFMKATRLDVIGE--PKHFIKVDPRWIPAVENHLGGTLTLFCVDNIQDNRVLTVIMNEVFDPVV
--IS-RFVERLLDAMEIHPVIANLIDQ-VECILLIPTSDEAEVSKNRAITMNALF-FPDP---------D
KHMDRRKVFYNEMKKKISERVQKSFSNILSN-KGKITIDHHKKE---LSLEVTKKRTTHDAKALSGGERS
YSTVAFILALWDSTRLPFYFLDEFDVFMDKINRRVILDILLQHHSQFAFLTPLDTSIIADN-ITIHLAPP
-ER--S-S-----

>XP_001383583.2
GVIERISLKNFMCH-DSELELGPQINFIIGRNGSGKSAILTGISVGLGAKASDTNRSIKSFIKDGKST--
ARVTIVFLNEEAEKRIIIERKLQRIGGNTYAIRSHSTKKATLDEILYKSITIDNLAFLSQDKAREFLMTS
DEQKYSLFMSGAFITNIID--SQADVEVSSKWSALINTVLNRMLDSFIVCDEHDRRLLESILAHYSK-II
--VR-KEFN-FVDMITCNEEVLRLVDS-IEKLVISDKNESPSIN-NMVFTLSGRY-GK-A---GDTIRMK
SLDSDRFNFVHTTILSSVEQASRTFENCMAG-KGSLSFDHGERK---LTLLAQK-DKQREVTSLSGGEKS
FAQISLLLSIWKVMDSKIRGLDEFDVFMDSVNRSISIKLLLNEKSQNIFITPQDIAVGNSS-VKIHMSDP
-RK--D-T-----

>XP_002099272.1
GKVISMRLTNFMCH-SNFIEFGPNINFLVGNNGSGKSAVITALALGLTSSARATNRSIQKLIKNGEAS--
ATISITLCNARPDPHLTVVRQIRHS-SSTYDLQDARKKVSEIRRMLLCGINVENIFVLNQEAAREFLKLE
PASNYKLLMKATQLDVCTS--IHQYISANPKYRDLIENQLMSCLRSYIVSSDRERQSLRALLQNKFGPII
--TS-PTVRTLIDEISCDPVVMNLIDM-IETVLVTESKETAFLSNNTVLPNLGEY-IPSP---------K
KLRVARAQLFQRSRHHYFTMVQFQFEQALAQ-RVSFETSDKEKT---WKINVFPGNETSNTRSLSGGERS
FTTVSLLKGLWSTSDHPFYFLDEYDVFTDEVNRKFITEILIGESRQYCFLTPQDTRVEASN-ITVHLEAP
-ER----------

>XP_002553321.1
GFIKRVQLRNFMCH-EHELELGPRLNFIVGNNGSGKSAVLTAITIGLGAKAADTNRSLKDLIREGCNS--
SKIVVVLNNEGGGTEIRIERTIKKSGPAGFSLKSETNKKRDLQAIVDYAVPVMNMCFLSQDAARSFLTTT
PADKYKHFMRGTLLEDTET--ERNYVTVSQEWARPIQRYLGGTLSAFVVANVSDGALLKSLIRACQ-IVI
--TY-KNFSEVADALEFSRSLQCFVDQ-IEKVVLVTNKSDADVKRNITLSLRGQS-SLSA---HGGFRIF
QLNESRWQSLTYAKTDTCVTADTDFKESLRN-SGGLNFNFSKET---LNMLVKP-EKPRNVDTFSGGEKS
FSQISLLLATWRPMRSRIIALDEFDVFMDQVNRQIGTKLIMNKRTQTVIITPQDIGIAEDP-IRIHMKDP
-ER--L-NS----

>AGO12399.1
GYMKRITLKNFMCH-EHELEFGPRLNFIVGSNGSGKSAILTAITVVFGAKASDTNRSLKSLIREGCGT--
ARIAIVLANQGAGSEITIERTLKRDGQSSFSIKSENNKKRDLQRIVDYSIPVLNMCFLSQDAARSFLTST
PQDKFRHFMRGTLLEEIDM--NALEVSIPERWARSIQSIVGPSLGGFVVNTSKDNLLLRQILRKYP-VIV
--TY-ATYHSISDVLVFRRDLECFVDQ-IETIILVDNKDDAHVKQNTALSLKGQS-SLAP---SGGFRLW
SLHESRRITLMNNIKSTCREADSDFRATIRNGSGALNFD-TPGA---LMVLVKA-ETPRNVDTLSGGEKS
FSQITLLLSTWSTMRARIIALDEFDVFMDQVNRTIGTRMIMKKRTQTIIITPQDIGIARDP-IKIHMRDP
-QR--R-ND----

>CDK25719.1
GVIESIRMTNFMCH-SNEVTLGPQTNFIIGKNGSGKSAVLTCLSVCLGAKANETDRNLKAMIKNGKNT--
ARLSVTFKNEESENRIIVQRFLKRDGTSGYSMKSVATKKAELDAMLNHGITITNMTVLTQTEAKQFLAST
SEHKFKYFMAGTRLDIAVS--RDLSVSMPEGWSQIVENVLNRQMSSFLVQDFHDQKILSGLFRKHKG-IL
--VR-QEYNDIMDVLNFDENVKCFIDE-INFTCLMTDRSQAEAI-NKFLVPYARL-MLGD---NSNILAE
KLGESRKQNLKTTRKRLCMEVNEAFQQALSA-VGELEFDFENGK---LSMMVSK-EKKRMVESLSGGEKS
FTQIAFLLALWKPMQSRIRGLDEFDVFMDQINRRLSLKMILDKYCQTLFITPLDVGVPDSP-VHIHIADP
-ER--N-V-----

>XP_007879138.1
GAIERVELTNFMCH-ENAIDLGPRLNIVIGQNGSGKSAILTAMTIALGAKASSTNRNLRTLVKHGSAQ--
ATVRITLSNAEAHNRIIIERRIKAEGPATWKLQDRSTTSAELHAICDQSLQMDNINVLTQDNARQFLGND
PKKLYTLYFDGTQLSTLSK--PQRHLKVDMKWAPVLESVIGNTLNAFFVTCHQDRSRLERYIRQLSK-MV
--LG-SEFQEILRVLEFNEVVKRLVTQ-IERSALVETRRDGQLR-NQCYSGDLQI-RGGD---VGSASIA
ILQRARWDKINEFKRSTASRTKHLFTKHLQG-SGSLHFDHGAKT---LGMSIRN-SKMGDPKALSGGEKS
YTTTSLLLSLWQAIKSPIRCLDEFDVFMDTFNRKIALDLLMGENVQYVLITPLELPVNVDD-VMVHLAEP
-ER--G-QLM---

>KEZ43601.1
GIIETVTCINFMCH-TRHVELGPLLNFIVGENGSGKSAVLTAITLCLGAKASSTNRSLRTFIKEGQEQ--
SSIQVKLKNQGAEESIIVERYFSKNGTSGFKLKSALTKRRDVDELVEYCLQMDNLNVLSQDNARQFLNSS
PALKYKFFVQGVQLEALDN--QKRHVRLKPEWSSIIERLLGATPSAFIVVGQRDAVRLRNLMRRAGNTVL
--IS-NRLGRILRVLQFNDLIRDLIIH-IEQALLIGSRTDAKVF-NAGLCHHSVL-N-SR---GDQ-SLQ
ELKQARLKRWRSFQRFLSARTRVNFNYLLSG-RGRMFIDHRSRM---LALQVED-GGGRETKTLSGGEKS
FASICMLLAIWEAMGSSIRCLDEFDVFMDNINRAISTNMLITASRQYILITPNAIEASLSK-VKIILSDP
-RQ--R-T-----

>XP_008720103.1
GILEAVHVVNFMCH-KNKWKLSPLINFMCGKNGSGKSAILTAIVICLGGKASGTGRSLKDFVRHGANS--
ASVTCYLKNQNADNTIAVERNFTSSGSSSFKIRNVDTKKGDLEEILDHCLQMENLNVLSQDMARSFIASN
ASAKYKFFLKGVLLEQLDQ--PRKHIKLHQNWARVLEKVFGKTPNSFIVTNKHDQDILHELQRK---GLF
--MP-PYVAEIMRALEINFLVRNLIMQ-IETAVLEENFDEARINQNLCFTLAGRL-F-YR---QGRPAQD
TLKASRMRRWRFFRQQIGRSARSAFMYLLSG-RGKLIIDHTQHL---LDLLVED-GTGRSARTLSGGEKS
FSQICLLLALWEAMGSPVRCLDEFDVFMDAVNRNLSVNLLIEAGRQYVLISPGTKSIKPAP-VHAFVAPP
-ER--G-QLS---

>XP_012757682.1
GIIESITLENFMCH-RHEIKLGPNVNFISGENGSGKSALLVALIICLGAKAGFTNRKLTDLVKNDASH--
ALISVKLRNRNAEPSIIIERRINKNGPSNYKLKDHTTRYNDLSLILEENIQIDNMCILMQDTSREFLNST
PQTKYNLFLNATQLGQMRK--PRMRLKVEEKWALAIESCIHPMLKSFLVENHADGELISAMARELGD-YI
--IV-KSDLSILRALESTPQVLNLIDA-IHSCVLVETREQGHIYQHHALTITGRI-FTGR---SG----Q
EMKTHRFAKWQKFRMMISRRTALYFNIFLSG-SGGIEFDHDEKR---LKVDVQNPAKQGDTKQLSGGERS
FSTVSLLLSLWEAMECPFRAMDEFDVFMDEVNRRISIDLLLGKNRQYIFVTPLSLNATLER-ANNHIKCN
-IK----------

>XP_013108236.1
GKILRMHLTNFMCH-SNLVEFHSRVNFLVGSNGSGKSAVLAALVLGLGGSAKTTNRSAKAFIKNGEST--
AKIEIVMANDQPEDKITVVRTISMT-SGSYVIKDANKKVDDLHRILMYNVQVDNVFVLNQDSAREFLKLE
PSKNYKLFLKATQIDVVLE--NNSYVEVNSEFRDVVESVIAGLLGAFLVNSTSDRQVLEKILA-KYAPII
--TT-KAVKKLLQEIRCDPVVMNLIDR-IESILLANNKDIAAISNNCVISNLTEY-HPVP---------L
TLRKSRFDFLKKLKEHMALLLQLSFSMILKN-EGSLDVDHQEKT---LKLSVVRKNAVSSTKSLSGGERS
YSTVAFLISLWSCVDHPFYFLDEYDVFTDEVNREYMTRLLVDELRQYSFLTPQDMALMSED-IKILLGEP
-DR--G-------

>XP_002122639.1
GILESISLRNFMCH-TRSMRFSGGVNFIVGHNGSGKSAVLTAIVIALGGKASSTSRSLKTLIKTGTSS--
AVVEITLRNNESEPKITVERRISADGQSQYKIKSSTTKKEDLLTILDENLHVDNLTCLNQEMSKNFLHKN
ESDKYKFFLKSTQLDQMSR--PKSCLTLDQSLAVPVEAAIKSYLHAFVVENHNDEKILMSIRNSVFHAIA
--IM-KSVHLVLDLLVIDPVVANLIDL-IETILVIPENKDASTQANTAYTKLGEV-FTD----------G
EIDNYRQFAFNQMRSLISMRCTMDFNVLLNG-KGKMVFKHEEQM---LYISVKHASLTDDLRALSGGERS
FSTVCYILALWQAIQSPIRCLDEFDVFMDMANRRVAMDMMVEMKRQFIFLTPHDISLPKSP-IHVWMADP
-DR--A-QLP---

>XP_002433017.1
GKIECLQITNFMCH-SNEIKFNSMINFITGRNGSGKSAIMTALIVVLGGTATITGRGLSDFIKKGENW--
AKISITLLNENSESKIIISRNISKTGSNSYVCKSENKKKEEVDKIILANWQIKNVCILNQDVARSFLCSD
DEMRFTMFSKATQLDYLKI--QTVHVTFDPKWGKAVESILGSLMTSYCCDGQKDFQVLSDIMNKVCKPVI
--IS-KLVSNILDVLTFNDVVFNFIDQ-IETIVLFETDEEAALSNNFGLTISCQY-FPAP---------E
TLVRTKLNRLKILQTHTANLVSFYFQAILQG-DGQLKIDFDKKI---LDLEVIK-SARKDTKTFSGGERS
YSTVSFILAVWKIVNLPVYFLDEFDVFMDKVNRKVIMDLLLEHNKQFVFITPQDISIQSSE-ISVYLPEP
-KR--K-D-----

>XP_003057842.1
GTIMKVKVTNFMCH-HNEVDLGPRINFIVGENGSGKSAVLTAICLALGTKAKNTNRKIKGFIREGATF--
AKLEVSIRNVDADEVITIERTINGSGSTSFKIRNQWNNRDHLLRITDHNIDVDNIVVMSQDASRQFLHGK
DTDKYKFFVKATLLEEIQN--PQIHVKLNQKWGKAVEEHMGKIFESYIVASMKDRATLEKLLRECQ-TIV
--TS-KGIAAMMDVIDINPTVFNAVDM-VERVVVVPDYTTAQVYKNSVYSFDH-I-FSMG---KSTQM-K
RLNAGRQKILKETAHEVNKTVSHRFNHYLSG-AGKVIVDYTTAT---LTLDVK-GQTVKDTRAMSGGERS
FSTLAMTLSLGESIESPFRAMDEFDVFMDAVNRKVSMDSLIDFDKQFLFITPQDISVDASV-IKVQMKAA
-RP--S-------

>XP_504902.1
GFIRSVECINFMCH-ENKIDVGPGITFVSGQNGHGKSAILNALIQVFSTDRKMKGRGLRRNIEDNAKS--
AKIIVKINNKDPEDIIIIEREIFEK-SRKLKIMTKKEKTEVLLQIMKHSYQFDNLVIQTQENAKK---GD
PKSLFDFFYNGSGFESIEN--VRQYIKVPSQELTLIHQPLTRLLRSYVVATPEDERTLRSILPR--NPIY
--YV-KDVRQILRCLDVEARVIQLVEW-VHSTAIAGSTEEARAK-NEAIAPHRIV-TATQ---RGSQ--R
ALGETRVLAKGQALSLGIMQTSAYFSNIMKA-SADIVFDLKTRK---LEVKNSSKGGARDVATTSGGEHS
FLQSALMAALWQMVDAPIICLDEYEVFMDDTTRVTAQKNLINTRAQAILISPTVVKSAVDD-FTYVVRDP
-------------

>EST06671.1
GIVDKIELRNFMCH-ANTIEFGPKLNFVMGRNGSGKSTILTALMIALGGKTSSTNRSLKDLVKKGETS--
ATITVTVHNGDAEHSIIIERRILAEGGGTWKMKSANTTKSELESFCDFNIQPDNIHILTQDTARQFLGSD
PSEIYKFFLEGTQLSQLVR--PQTHVKLDMRWQRILETVMGNTLNAYFVSNHADRVRLKKIMDRVGQ-IV
--IG-TAYSDILRVLDCDEIVKRLIMS-IERAALVDRRADGRLR-NQCFSADMSI-SSGA---TGSLSTR
RLRSSRYAKWNFFRRSIALRAKSNFARNLAG-EGTLKFNHKLEK---LSLAVDQGAQQHSNKGMSGGERS
FATACLLLSLWQAMSSPIRCLDEFDIFMDQVNRRVALSMIVNEHVQYIMITPQDMPMKGED-VRMLVNPP
-ER--N-ELA---

>XP_012283644.1
GKIMRVFMRNFMCH-DAEIVFNPNINFIVGRNGSGKSAVLTALTVGLGARASITSRSIKEFIKKGKNS--
ATVEITLFNTSAEDCITVVRTIGASSV--YKLKNWRTRRDELDRIICRNIQVDNISVLNQDISRTFLVAD
PREKYRLFMKATQLDVIGD--PNSYVKLDPTWAAAVEDYIGGSLRSFCVDNQNDAKTLTNIMREVLEPVI
--CS-KFVRELLDVIEVDPIVANLIDQ-PECTLLIPTNEEANISKNAAITKNALF-FPDP---------N
KHLRRRKKMYHEMKELIGEKVQEAFKNVLSQ-KGGIQIDHSSRV---LHLEVSEPRPTNDARCLSGGERS
YSTVAFILALWECTGLPFYFLDEFDVFMDKVNRKVIMDILMDHRSQFTFLTPLDTSIVGDE-ITIHLAPP
-ER--S-RVA---

>KLO12587.1
GIIQSLEMIHFMCH-KWSFTFGPQINFIIGHNGSGKSAVLSAITVALGGKAQSTGRGLKAFIREGENA--
AEVTITLKNEDAEKSIVITRRFTKEGTSSYKIKSKETKKEELSAICDHNIHVDNMNILSQDSARQFLSSH
PREKYNFFMKGTQLKQLSD--EARFVTVDPTWRHVLQTQIGQMMFAFAITDPADRPALKRILQETNRAIV
--VA-EDFADVYKAIEVDPYVLRLINN-IERTYLSARREEGGID--GVWTVDGIV-RSDD---GGSTNSK
QIKKSRLNRWHEFRKHIALRTKMHFQYHLAG-YGKLLFNHDHES---LQLKVQESGADKDPKSLSGGEKS
YSTICLLLSLWEAIGCPIRCLDEFDVFMDAVNRRISMKKMIDTGKQYILITPQDMSVEKGP-VRIHMGDP
-ER--G-QLA---

>KND96804.1
GYIKKIILKNFMCH-DHELDFGPQMNFIIGRNGSGKSAIITGISVGLGAKATDTNRSIKSLIKDGKNT--
ARIIVEIDNDDSSSKIIVERKLLREGSNNYYIKNESTKKKTLDEILQKFIVVNNLSFLSQDKAREFIAST
ELSRFTHFSEGTNIQSILL--QRCFVSVKSRWSDLINAFLQKTLDSFIVCDEHDRRLLTELMRSRRK-II
--VR-KEYT-VLDALEIVNDVLYLIDS-IEETVICDAISSAQLR-ERAFCLNGRI-ARGR---NGAILRI
TLENDRFENLNITIKEKLTRAKLSFEHCLAG-KGRLEFDFANKK---VLTEVQK-KETRTVSSLSGGEKS
FTQIAFLLSIWKVMKPRVCGLDEFDVFMDSVNRTIAIRLLIHENAQSIFITPQDITVGESE-VKIHIKPP
-RQ--E-------

>NP_001257189.1
GRVASIHLKNFMCH-ANLIEFNKNCFYIGGPNGSGKSALFAAMNMGLGGRGSDSERNVQAYIKDGTTQ--
AKITITLTNENAPELISIERTINRT-ASKYTIRNIKTKKSDVDSVVTRNIHLTNAFWMSQDRSRSFLAFK
PSTVYKLYLESTNLENIRQ--STKYVTLEPKWACATEECFKNIANNFLCCSQEDAATLRKIFDIKINPIV
--VS-RT-DQLYRTLAFDVDVHNIIDK-CEQFLLIEDKTAAKLGDYVAYTPDAQI-FANG---------E
EMQTVRLKAYPTLKKYTELKVTDKFKELLAH-VGGLEFDHEKEN---LNVNVHTKKPVCDLKGLSGGERS
FVTAALVMSLWEVMEQPFRMLDEFDVFMDMMNRKLVMDLLVEMHNQFIFFTPQGIKLNRVD-LQIFMEKV
-RD----------

>XP_447016.1
GYIKKLTLHNFMCH-RNDVELGPGLNFIVGKNGSGKSAILTAITIGLGAKASETNRSLKDLITAGCNS--
SRITIYLSNSGAKDTIIIERTISRTSTAGFSLKSENNKKRDLQEILDYAIPISNMCFLSQDSARSFLTST
PTDKYNHFVKGTLLQQIKD--EKNYVSISEKWAPSIQRYMTTTLSSFVVSSHRDNGLLRQLMKKCN-FII
--NY-KNFNKILDALDFDGNLAAFVDM-IDRVLLIENMSEAKFLEDKALSIRGQL-T-------GGTRIG
KLTRTREQNLERTQQITFFEADNDFKASMRK-AGHLDFDKKEKK---LSILILP-DRYREVSTFSGGEKS
YSQMALLLATWRPMRSRIIALDEFDVFMDQVNRKIGSKLIVKKNTQTIIITPQDIGIADDS-VRILMRDP
-KR--T-T-----

>EPZ36266.1
GRLKSIEMENFMCH-SNKADFISGINFICGNNGSGKSAVLTAITVCLGGRAAGTQRKVVDFIKDGCVS--
AVVRIWLHNGDGDDEICVERRISRDGGTVFKTRNSNTGKNEVNGICNYGLVVDNLVVLNQETAKQFLQSS
EEKKYEAFLKGKMAQMQGQIKQSAFVEIDEEWNDVIQCVIGREMRNFAVDNHYDKMELMKIFERCN-AVI
--VM-KNS-QIKRNLKINEIVESLKLN-IERIGMFQTRKEATL--GKID-----F-SVSK---DN----N
YLDKSRDSKWHKMRTSMALMARQSFHQHMAG-YGNIKFVHKVGK---MQIQVYS---HLGVRSLSGGEKS
FSTVCLLLSLWGTMSSPLRCLDEFDVFMDAVNRRQSISFLIDYKVQYVLISPQDFSIPQSK-VRIIMNDP
-KR--S-N-----

>XP_005535062.1
GILEWIRLENFMCH-RCEVKFGPNVNIISGPNGSGKSAIVAALQLVFGSSSTSTDRRARDLIRIGASS--
GLVAVRLKNRGRDDSIVIQRRLTRTGVSKWSFHNAETARLELEAIMDHSIQVSNVAILTQKKSKEFLSGK
PSDLYKFFMEATKLGEVRD--TASFLRVDPKWTLPIEFSISAVLSAFVVHNLTDA-EALRRLAEQRK-YI
PRIQ-DDL--LLELITVHSQIR--IEAVLQNVLLFDTAEDARA-RNR-VSAGGQV---GA---GGSNQ-Q
RIEDGRVKSFIQLRAQIQKHVSAYFGYYIHG-YGSIKFDDRSQE---MRLRVASLCFAQDLRSLSGGERS
FTTLALMLALGEAMEAPFRIMDEFDVFMDEANRRVAYKTLIDIRRQFVFITPLTLPLRADE-VRVVLVPP
-VR--GTQLD---

>XP_005719003.1
GILHSVRLDRFMSH-TCEYMLGPNMNIINGKNGSGKSAIVAALQVGLNGKVGITERKLEELIKHGEDS--
AIITIKLLNRLTDDIITIERRITK-GTSPNSFAKAKLTKQEVQNICDHGIMVENVAILTQTKSKEFLAGK
PEQHFKLFQKATLLGPLQD--SDQFVNIDESWAAAVEIAIGNSLRGFIVMDSHDAKVLEGLLPRGG-PIT
--IA-DGVRGILETVEIHNAVFNLLDQ-IERQVLSATEDDVQLWSNKVWNKRCRA-YSRN---GS----K
MLKRGREDLLIKLHSSLKKMVKANFRRFLSG-SGSISFGKSTGG---LRLSTEGRHRTDDLRTLSGGEKS
YTTLCFILALAEICQTPIRVMDEIDVFQDEASRHASFTTITQFNRQIIIITPLALPFTSNE-VRVVLPDP
-LR--Q-EIMD--

>XP_006678002.1
GTIERVELVNFMCH-SYQVSLGSKINFIVGHNGSGKSAILTALTVCLGGKAGFTNRNLKALIKTGEDV--
ASVTVKIRNKDASDSITVERKIVRDGQNSYKIRDVHTSHGDLMSINDHQIVVDNMAILTQDTARMFLASS
SHDKYLFFLKGTQLEKLTA--PRMYVQLREEFSYVVESLLSSSLSAMVVDNHDDMRLMQDIAKKCGHMVF
--KC-SKFSNVYRSIKVDPTVLGLVIN-IEKTALVCTRNEGELKGNNIATQDGTM-GNQF---GGYSASK
FLSKSRNSAYEDFKKYISIRAKRMFSELIRG-RGTLKLDHQARE---LNLHVDGPVNDRDPKALSGGEKS
FATVCLLLALWESMASPFRALDEFDVFMDAVNRRLAMKLMVDNQSQYILITPQNMSVQGGP-VRVSLVDP
-ER--N-QLS---

>XP_007252049.1
GVIESITLKNFMSH-HLPFQFGPNVNFIVGNNGSGKSAILTALIVGLGGKATTTNRSLKSFVKYGESS--
AEVTVKLRNRDSEDCISVEQRITSDGCRTCKIKNKATKKEELTAILDHNIQVDNVSILNQEMSKQFLHKS
EADKYKFFMKATLLEQMKR--PEACISLDPSLAVAVESCLRGFMKTFCCDNYKDEKVLQELMSSHFGPIM
--VC-PTVHEVLDILLVNPVIINLIDM-IECILVIKNTAVARVQRNRVFTADGQV-FTN----------D
RLDNIRQARYKTLRRSLSVRCKLYFNNFLIH-CGSMMFDHNNET---LSISVKPKDNINDMRSLSGGERS
FSTVCFILSLWEITESPFRCLDEFDVYMDMHNRRISLDLLLELLRQFIFITPQTTSLPSSS-IKIHLQDP
-ER----------

>XP_003215461.2
GIIESIKLKNFMCH-SMPFEFGSNVNFIVGNNGSGKSAVLTALIVGLGGKAIVTNRSVKGFVKDGQSS--
ADITIILRNRDAENSITVKQHISLEGHRTYKLQSSTAKKEELTAVLDHNIQVDNVSVLTQEMSKQFLQKN
EGDKYKFFMKATQLEQMEE--PEAFLHLDAELALAVESCLKGLVQAFCCDNHRDERMLQSLMSKYCHPII
--VS-KQVANVLTALEIDPVVANLIDM-IETILLIKNNAEARVQKNKAFTGAGQV-YQR----------K
VLEEVRFDAYVLFRRFLAMRCKIYFNSLLNQ-SGKMQFDHKNGK---LSITVQGKALLDDMKSLSGGERS
FSTVCFILSIWSITESPFRCLDEFDVFMDMVNRRISMDMMLHMYRQFILITPQNMSLPSNR-VRILMSDP
-ER--G-QLN---

>KDR12930.1
GIIERIYMRNFMCH-SSEICLNPRINFVVGRNGSGKSAILTALIVGLGGKASSTNRSLKEFIKKGSNT--
ATIEITLRNTYNEDRIIVLRSISNSTAQCYRVKTGQSKKEELDRIVSANIQIENVTIMNQDTARTFLNSN
SHEKYNLFMKATQLEQIKQ--PQAYIKLDASWAPALESFLGSFLRSYCVDSARDAQVLMQIFNDVLEPII
--TS-RFVKGILDSVVVDTVVCNLIDQ-VENILLIPTSREADTSRNKAVTKKGLF-YPDP---------L
TYLDMRENTFNTIRRLIGLRVQHMFQSLLYR-TGAIVIDHQKQT---LNVKVSS-RSVGDTMTLSGGERS
YATVSFIMALWDAIDPPFYFLDEFDVFMDKVNRRVTMDLLLQHNYQFVFLTPQDTYIQSDE-VTIHLQDP
-CR--G-NQ----

>CDH53746.1
GTISCVEIFNFMCH-KHKIELGPKINFIIGHNGSGKSAILTAITIALGAKANSTNRNLSSLIREGSNA--
ALAIVKLTNKDADDEIIIERKLLRDGGGQYKIKSSNTKREELVAICDHSIQIDNLTVLSQDMARQFLNSS
SHDKYMLFMRGTQLLQLHE--PQRYLKLKPEYSDVIEMVLNKFMNAFVVENFNDQKLLKALLRKHRGTIF
--VA-KDFERMLRALEFNEWVKRLVIV-IQQIVLVQKRSQGDIN-NKCFSQDCKV--GAQ---QGLRSEK
RMNKARTDRWLEMRKYIALTASGHFRYFMDG-DGVLKFSHEKQK---LDMRVLGGARRKDSKSLSGGEKS
FSQVSLLLALWQGVSSPILCLDEFDVYMDAVNRKQSMKLMMDSSSQYILITPQDASMVPGP-VTVHLADP
-ER--R-Q-----

>XP_009268158.1
GIIQYVEVYNFMCH-KYSFDLGPQLNFIIGHNGSGKSAILTAITLALGGRATATNRSLKSFIKSGQSQ--
AQIILKLKNEEADKTIVVERTVRDIG-NALKLKSASTTRQELTAICDHMIQVDNMNVLSQDQARQFLSSH
AKEKYDFFLKGTQLTQLSD--PRRYVKLDNKWSKVLESVLGGTLNAFACSNFQDRKKLLGILKRHGS-VI
--QM-GRFNEIDRVLKCSSEVRCLVNQ-SESSILVRDRQDAKIR-NTCYVLNLQV--GGG---VGSSTIR
QLKKARTQKWLQFRKHIAMRAKYQFMFHLSG-YGTINFNHSERR---LDLMVQDGRRDKDPKSLSGGEKS
FSTICLLLSLWEAIGCPIRCLDEFDVFMDAVNRKISMKMMIETGIQYVLITPQDMSISLGK-VKVHMKDP
-ER--A-N-----

>XP_012557221.1
GILEKIVLSNFMCH-KKEVSFGTNVNFVIGRNGSGKSAILTGIMVGLGGKANITNRSLKGFIKEGCSA--
CSTVVTLRNRDADSSIIIERKITADGSSSYKIKNKQTKKEELMAILDQNIQIDNVAILTQDTSRSFLNSN
EKDKYTFFLKATQLEQMTS--ADSLVKIDYAWVLAVEKCIGQVMPSYACDNGQDMIVLKQIFNQKCDPII
--VS-PSTRTVMDLLEFNSVVANFIDQ-IESIILIADPKEADVWNNNALSIAGEI-IGGR---------K
LIEKARSERFFKFQKYITDRARYNFLMLLSG-SGKLTLNHEEKT---LIIQVNEGASTNDSKSLSGGERS
FSTICFIMALWEAMEAPFRCLDEFDVFMDMLNRRISMNMLLKLERQFILLTPQDMSVTSSH-VRIFLQNP
-DR--G-QIP---

>XP_012944778.1
GVIKRVSMSNFMCH-DRDVVLGSHVNFIVGRNGSGKSAVMTALVLGLGGKASVTSRAVKNFVKSGKRS--
AWVEVVLNNKDSHGKIVVHRRFTVEGASSYNIKSEKDKSHELARITDHNIQVDNVSILNQDTSRNFLNKS
ATDKFKFFMKATQLEQMSS--PEVCFDLDSKWAMAVETCLRGLVSSFVCHDHHDERLLLSFFS-VCSPVI
--IS-ASVSRVLDVLKCDPMVVNLIDQ-IERVVLIEDSGEATVQHNRCFTLEGQV-YSEP---------S
KLDEVRQEAYLKMRKDIASRTKYYFIILLFK-GGKMMFDFDKKT---LDILVKEQAEGKDLKALSGGERS
FSTVCFILSLWEAMEAPFRCLDEFDVFMDMVNRQVSMDMMLETDMQFVFLTPQDMRLRKID-VKIFMPDP
-ER--S-QLN---

>KNE61697.1
GVIEEIELTNFLTH-ASVVKLGPKVNFLNGANGSGKSAVLASIMIALGAKANNSGRKLSQLIKDGKNE--
CKVCVKLANRDAENFIQVERRITRNGGGGYAIRGEHERKKDLDLICDHGIHVDNLTWLTQDAAKEFLMVK
DTDLYAFFAKGADIDQTQE--ARMHVKPPAKWIYTLRCILGQDMKNFVVSSHEDRKTLQRIFDRH-H-IM
--VV-SPLSRVLNALNFAIAVKKLVVT-IEKLVLFDDRETAR--GNETYIPTGAV-GSRT---SDKSIDG
QLRQARGASFNTLVNYISLAADASFQKRMAG-RGNLIFDHAKKT---LHVSAQL-TVERSLRTYSGGEKS
FSTVCLLLALWDAMPSPIRCLDEFDVYMDEVNRSEAMKMLMEAESQFVFITPLTLRLEEQK-VKIMLPDP
-VR--N-N-----

>XP_005707007.1
GIIEKVFLMNFMCH-RSEVILGPNVNILQGPNGSGKSAVIAAIQVALGSKALSTERSLSELVLQGADY--
ALIRLRIKNKNRDDAIVIQRKIFRNGGSEWSLFDAE-PRQEVEKLLRHNIYVENATIVPQQRWKELLQKK
GDDLYGFFLEATGLRNYER---ESYIKVNVKWARAIQECIGNILGKFIVSDHHDRKLLASL----G-VVV
--VV-TNLNNMIDELLVDALVYNLLDL-LDMNLLFDSLHECVVQQNKCWSVEGRV-FMRN---GG----K
RISDNWRKSYSKMHKRVERTIQLYFALFMSG-KGELHIDRKRRT---VSIKVSAYILTEDLKSLSGGERS
YTTLSFMLALGEALQVPFRIFDEFDVFMDEGNRHTAYQIIFDENRQFIFLTPLHLPVICNN-LRFILQPP
-SR--NRQLD---

>XP_973544.3
GTIIRMVLKNFMCH-SMEVDLSENISIIIGRNGSGKSAILTALVVGLGGKASLTNRSVKSFIKTGKVS--
GSVEIELYNGMANDKITIIRNLTASGGSSYRIKAADTQLREIHNITTSNIQVDNVCILNQDTSRNFLSNN
PKNKFILFMKATKLDSLSE--PQSYIKLDKKWAVAVESYLTGLLGSFAVDNPSDNQLLVQIFNQVWGPII
--TS-QFVKSLYDVLEIDAVVANIVDQ-IEGILLIPSNDRAQLSHNQGITITGKY-FPDP---------T
ELAKARTRHYKLTENYFVTYIKHSFKKIMEQ-KGSIDINLHEKT---LDLVVIQ-QGLTTTSNLSGGERS
FSTVAFLYSLWQCMEFPFYFLDEFDVYMDKLNRTKVIDILIHHELQFVFLTPQDVSVKK---ASILLEDP
-ER--N-T-----

>KFG26366.1
CFLQNIQLVNFMCH-DNYVAFTKKVTCLVGNNGSGKSAIMIALGVLFGVRATAM-RSYKQYIKTGEDY--
SVIRVELK---VSDVIVIEKRLSPESS-RIRITTN-KTQDDLNALIEQRINLRNLCFLTQDQAKKILKHN
LKSIYSFFKSATDIENIENNQEALEIHVDKKWSRATESALGSCIFGFILHCKNVKARLEGIFAKHKRYIV
PRIEAKQIQPVLAQIQSNP-L--VVEQLIEKIGLLDNRQSATLQ-KK-V---GEL-TPAPQ--------E
EIEKGRVRKREDLTYKISNSSIRNFSDLMSE-SGSLEFDHQKEV---LDIRVKT---KGDKNSLSGGERS
FSGLCFLLSLWPLITSPLRILDEFDVFMDALNRKAALNLIFETDTQVIIITPLGVSPP-AD-CDVILKPP
-VR----------

>KFH67772.1
GVIEMIEMFDFMCH-RHKVPFGPKINFVIGHNGSGKSAILTAIMVCLGGKANATNRSLKALIREGATQ--
TDVKLQLRNRDAEDSIIIERRISRDGGSSYKIKSAKTKREELAAMCDHNIQVDNMNVLSQDTARQFIQST
AEEKYRFFMRGTQLTQLSQ--PRRHVKLQQNWAPVLESALGANLNAFAVQDDGDMRTLRGILQRRRS-VF
--TT-KIY-RINRALDFHEWVRRLIDK-IEQTILVEQRQQARISGNSCLTLDLQV-GDRF---GGAASIK
YLKKTRMLRWTMFRSSMAARSVHNFNIQLSG-SGELSFEHKEKK---LTIRVEEVARDKDPKSLSGGERS
FSTICLLLALWDSMASSIRCLDEFDVFMDAVNRRISMKMLIGTGVQYILITPQDASVSPGP-VRVHLHDP
-ER--N-QL----

>BAP73348.1
GYIKQIKLTNFMCH-ANTLRLGPRLNFIVGNNGSGKSAILTAITIGLGAKATTTNRSLKDLIKQGCNS--
SKIQIVLCNENSHKEIRIERTLKREGTSGFSIRSENSKKRDLDAILDYSIPVMNMCFLSQDAARSFLTSS
SQEKYLHFMKGTLLEETKQ--PQYHVKVSEDFAFLIQTHINSTLGAFVVNNSRDELLLKKIFDACQ-PVI
--TH-QQYRGISDVLNYMPELEYLVDL-IEKTVLVKNKSEGRIRQNNVLASRGHM-SLSG----GGMRLQ
KIYNARRAALELSVKGTCTDADIDFRTSMKSGSGSLSFK-VAGQ---LNVMVQM-TSPRNVDTLSGGEKS
FSQIALLLATWLTMRSRIIALDEFDVFMDQVNRKIGTDLIIRRDTQTIIITPQDIGMADEQ-VNIHIRNP
-ER--H-VD----

>KHJ30520.1
AIILEITCINFMCH-SRHVKLGPLINFVVGMNGSGKSAVLTAITLCLGGKASNTNRNLKSLIKGNQEK--
AILVVKIKNEDAEPSIIVERHFSRSGGSQFKLKSSRTKKADVEDIVEFQLQVDNMNILTQDKAKSFLHST
PAEKYKFFAEGVQLEALNN--PNLHIKLDATWGDILETQLGVQLNGFIVTNTSDQRRMSNYLKSYNNCVM
--IG-EQTEQVLRVLDINELVRQLIIN-IEQTLLIKHREDAKVFTNRAYSLHYGF-T-GR---GSSFTSR
LLKQARIQMFRRFQASISARSRINFQYLLSD-RGSLNIDHKRKK---LDVHVED-GKGRQTKTLSGGEKS
FSSICLLLALWEAMGAPLRCLDEFDVFMDDVNRDVSTKMIISAGRQFILITPKALGVANDQ-VRIILLDP
-RE--K-GID---

>KGK40429.1
GVIERLELFNFMCH-HASLNFGPQTNFIIGRNGSGKSAVLTGISVALGAKATDTDRSLKCLIMHGKNT--
ARAIVTIKNQEAEDKIIIERTLRADRPHSLAIKNSRTTKKTVDKILEYGITIANMTILTQTEAKTFLASS
DKDKFNSFMEGTRLKESFG--NIMHIEVKAKWGHLLENIIQRQLTMFVASNHSDVAVLRNRFRFFNS-IA
--IR-QEYHKILDVLKIDESIRCLVDT-LNATLLVPNRIEAREE-GSIFCLVVRI-Y-KR---NNSLQTN
QLHKARLNNLLQTTYLTFQEVESVFVQALKR-RGKIEFNIKKGT---LTLKVAK-GPLRPVESFSGGEKS
YSQIAFLFAIWGPMHSRIRGLDEFDVFMDNVNRRIALKLILNKKRQTIFITPLSVAIEDSS-VHIHISPP
-DR--A-N-----

>XP_011118772.1
GTIELIRLENFMCH-PCEMKFGPFMNFVVGQNGSGKSAVLTALTLCLGAKAAVTNRNVKSFIKEGEHM--
AVVEVHLRNRDGDETIIIQRTFNRDGVTSYKIKAKSTAKKELSDIIDYSLQVDNMTVLSQDLARQFLSST
DEDKYKFFMKGVQLDDLYA--PELFVKLDKRWSSIVERQLGRVLTGFITSSLEDKDRLMGLTREYKN-VY
--YT-SAFLEVLRALEINEEVKKLVMI-VEQTILVEDHMEGRIE-NRCYSINGNI-K-MG---QGSGGVQ
ALQQTRMERWGYFRKYISVQSRYQFRFLMSE-DGKLAFDH--KK---GILQLRQ-TDTRNTKTLSGGEKS
FSQICLLLALWEAMGSPFRCLDEFDVFMDA----------IKAGKQFILITPQDVSIDETA-VRIVMPDP
-QR--N-QIQ---

>XP_636454.1
GIIESITLENFMCH-RHKLDFCSNVNFIAGENGSGKSAVLIALIVCLGAKAGFTNRKLSDLVKAETNT--
AVITVKLRNQEAEKSVIIERRISRTGSSGYKVKDYNDKFNDVSLILEQNIQIDNMSILTQDTSRQFLNAG
PQDKYKSFLMATQLDKMTK--THLSLKINESWAFAIESAIKATLRNFLVFSIPDGITLQKLGHQFG--YT
--KI-PTTESVLRVLDSSHFIINLIDT-VEQIGLGNDRKEISVYRGSFFDPQGNY-SKTK---SG----T
ILERNRYKKWQRFRLSISRRSDQYFNIFLSG-TGSLTFDHQNGK---LDINVEQGTAKGDTKGLSGGERS
FSTVSLLLAFWENMECPFRAMDEFDVFMDEVNRSISINLLMSKSKQYIFVTPLALNIKTSE-VKVFVRAP
-VR--T-GVT---

>KGU04359.1
GVIEKLTLKNFMCH-DSELKLGPQLNFIIGRNGSGKSAILTGISVGLGAKATDTNRTIRDLIKDGKST--
SRITVVLKNEDADKKIIIERKLQRSGSNTYSIKNEANKKSVLDEILYKSITIDNLAFLSQDKAREFLTSS
DKNKYEYFMDGAFITDILE--AKSYIHVNNNWKPLLSTILNKTLDSFIVTNEGDRSRLDRLLKQYQS-II
--VK-KEYSAVLDMLNVNDTILYLIDI-IEKNVIVESASEADSR-NQSLVLFGRM-SY-Q---NNTFRQR
KLNAERFNFLHTTIQSSIQEAKRTFEKAMWG-QGTLKFDFAEKT---LQLNVQG-EKKRTVESLSGGEKS
FSQIALLLSIWKVMNSRIRGLDEFDVYMDSVNRSISIKLLLKEKSQNIFITPQDIAVGNDK-VKIHMSAP
-RE--E-------

>KND02887.1
GTVARVELVNFMCH-KYAVSFGRKINFIVGHNGSGKSAILTALAICLGGRATFTNRSLKEFLREGSQV--
GSVSVTLRNEDAHNTITIERKILREGSSTYRLKSAQTKRDELVAICDHQILANNMTILTQDSARSFLAST
SVDKYNFFMNGTQLNQLSA--GRLHVKVQDDFARVIESLLGNTLNSMAVENQEDLLTMQSILDRCRS-IL
--KY-SRFNQVLRALEFNDVVRDLILQ-IEQMVLVQTRDEGAIGSNSVFTIDCSM-GSRG---GGLSTQR
EVKNSRLNSWSSFRHYISIRAKTLFAELMRG-RGRLVLDHHGRS---LELKVDGTSKDKDPRALSGGEKS
FSTVCLLLALWESMGSPFRALDEFDVFMDAVNRRVSMKAMIDNACQYIFITPQTMGVPGGP-VRVHLQDP
-ER--G-QIA---

>EKG10481.1
AIIEEVKCVNFMCH-AHTVTLGPLINFIIGHNGSGKSAVMTALTLCLGGKATSTNRSLKSFIKEGEDA--
AMLAVRIKNQSAEKSIIVERHFNRNGASGFKIKNAKTKKMDLEDIIDAQLQMDNMNVLSQDMARQFLNST
PSDKYKFFLEGTQIATLDR--PRRYVRLKPEWSAILEKSAGTQLNAFVVTSKHDEGILRELMRRTNRTVL
--IG-DRTRHWDRALKIHPLVRNLIIN-IDQTVLIEDPEEAQFYPNKVFTMSRGW-A-SS---GAG-QQH
VLKQARRVRLILFKRTIADRSRITFTYLLTK-RGDLRIDQKAKE---LDLSVED-ASGRQTKTLSGGEKS
FSTVCLLLALWDAMGAPTRCLDEFDVFMDSVNRDISMKMIIEASRQFLFITPQAMGVSLGQ-VKIIMSDP
-ER--G-QLA---

>EME40173.1
GIIDEISCRNFMCH-SKTITLGPLINFIIGHNGSGKSAILTALTMCLGGKTKATNRSLKGLIKEGTES--
ATLCVTIRNQNAEKVVKVERHFSRSGTSGFKIKNENTKKADLDDILDYCLQLDNIAVLSQDNARAFLSST
PADKYKFFLKGSGLETLNA--ARVHVRNKPEWGSVIERTLGGVLNAYCVTCKDDQTFLNKIAERLRDVSY
--IG-DASGEIMRVLRIDDQVRNLILN-IDQTVLIKDGQRVDWKGNKVIAM-GRY-DWSR---SGTQKSK
ALKETRHRRWGLFRKYISLRARLNFQYLLSS-RGRMLLNHNDKL---LDISVED-DSGRQAKTLSGGEKS
FSTICLLLSIWEAMGSPIRCLDEFDVFMDSVNRAQSMELMIHTGRQFILITPQSMNVKMGT-VTVIMSDP
-ER--G-QLN---

>EMF09069.1
GVIESVYMRNFMCH-TNIIKLGPLINFIIGHNGSGKSAVLTALQISLGNRASGTNRTLKEMIRTGCDS--
GMVGVKIKNENADDILTVERHFTKSGSSAFKLKSTDTKKGDLDDVLDHALQMDNINVLTQDLSRQFLAST
PAEKYRFFIKGTQLETLDS--ENVHVQLKPEWSSLVEVTFGNSLDSFVVTSKYDQNILQSLSGRIGPAAI
--IV-SGTGEILRVLRINPLVKQLVIN-AEQTVLIQDIAEGAYYGNRVLTI-GRW-EWSR---GGGEKSA
TLKSTRRRRWGLFRKYISMRTRIQFNYLLSS-RGRVLLDHADKK---LDIHVED-DSGRQAKTLSGGEKS
FSTICLLLSIWEAMGSPIRCLDEFDVYMDSVNRAQSMRLMIQTGRQFILITPQSMNVDLGD-VHVHMADP
-ER--Q-TLE---

>XP_004348080.1
GIFLEIDLQNFMCH-GRHMKFSPQFTFVTGVNGSGKSAILCALMVGLGGKTGSTGRSIKELIKTGADR--
AVVRITLSNEFAAKRIIVERVFLKSGSSSYKLINETKSAHDLAQLKDARIDVDNISVLTQDHSREFIKAS
PDKLYDLFLRGTDLERMSN--PRRYLELDASWAVAVEACLKDTISAFAVDNFDDARRLEDIMNQVFHRMI
--IT-RFVREVLRVLRCEAMALNLIDQ-IHTTVLLKDLEEARVLAGTGYDKIGFY-EGGT---------G
RLDVIRAVLYRDFRISIAQRACQYFIRLLAG-QGKLKFHFESSK---LEIRAQPSSGSKDIQSLSGGEKS
FGTICFLVSLWHSMPSPFRVLDEFDVFMDQVNRSLSAKLLTDFFRQHILITPQSIDV-SGK-VEVHLAKL
-D---G-------

>EMR82170.1
SIIEEIQCVNFMNH-KNKVPLGPLINFVVGENGAGKSAVLTGITLCLGGKPSATNRSMKSLIKTGTDR--
GMLLVRLKNQDAEESIIIERHFSGSGST-YKLKNTASKKGDMDDIVEYQLQVDNMNVLTQDEAKTFITST
PAQKFDFFRKGVQLEQLDN--PRLHVKLDPKWSDILEVSIGNTLNSFAVTNKADQARLQKIISSTGRTIY
--IT-NQINHILRMLDISEIVRNLIIN-IDQVLLIDDLEEARIESHRCFTPNGRL-Y-CN---GPNYQNR
LLKHSRMKQYRSFQRHISARSRINFNYLLSA-RGKLEIDHKNRL---LDVHVED-KKGRQTKTLSGGEKS
FSSICLLLSLWEAMGAPLRCLDEFDVFMDDVNRDVSTKMIISAGRQFILITPKALGVDNHP-VSIFLKAP
-RD--R-LIP---

>XP_004996281.1
GIVKALHLVNFMCH-RMEIKFADNINFINGVNGSGKSAILSALVLGLGAQPTNTGRTVSSFIRNGARD--
ATIRVSMKNSEAEDVIHVERVITKKGST-YTMYDANTSRRSVLDMCDHNIQIDNVSILTQEVAKTFLTSS
PTNLFKFFKKGTHVETLEH--PAQYIRLDKTWGVAVETSLRNFLPAYLVDNAADAAKLKRILASVF-PVY
--VY-SA-RQIDQVTSIEPVVEALVDH-TNITFLCKDYDQGELWLRAAFLPNGEM-RAGA---G-----H
DLVEARKDKLEFYVDYHFCRMRTYFQRCLQG-SGKLDFEKQNGK---LHLTVLAANSARSTKSLSGGEKS
FSTLAFLMSLWDVMQCPFTALDEFDVFMDMMTRSVSVDLLLALNKQLFILSPLKMGFQMGD-AQLHLNPP
-DR--H-QLN---

>KIM39560.1
RIIERVELCQFMCH-TYTFDFGDQLNFIVGQNGSGKSAILAGIAVALGGKAIATGRGIRSLIQEGKSK--
AEVAVVLRNKKAEVKIIVVRTITLKGASSYKIKSAATTKGEVDAICDYDIRVDNITILTQEAAKTFLKST
PESRYKLFLQGTYLEQLKD--RDMYVTLDLNYGEVLRQHVGNVLLSFAVTDARDIRPLKEILRKYNHMVI
--VS-SEYHQALRLLKIEPWVTRLIDH-IERILMAPTRVEANLK--GALSSEGKL-RRID---GGNKSEE
ETRNARCDRWVLFRTAVTVQLKNQFMYNLSG-LGTMEVDHENGT---IELRIQDVAGQKDPAVLSGGEKS
LTTLCLLLSLWEVCANPIRCLDEFDVYMDAQNRKVAILMLVNSGRQTVIITPHAIDVYSEP-VLIKMADP
-TR--G-E-----

>CAD59408.1
GKVLKIVLKNFMCH-RHVVEFNKRANLLVGKNGSGKSAILAAMTIGLGCNAGQTNRSLKDLIKHGETQ--
AVIEIHLENTNAEGRIICERTLNASGGGSYKLKNEHTSRAELQKILLANIQVDNICVLNQDLARSLLKSD
ESKQYTFFSKATQIDTIKQ--PAQYIEVNKKWSGIVETALGGCLSAFFVSTQEDWRTLDALLKREFLRIF
--TG-RVVSDLMNLIKVDPVVMNLIDS-IDTILVTEHQSVAQLSNNSVIAEPCEF-FPQP----------
-MRDIRFSHLHKLTTHMALRVKHKFTNIMQN-LGKLRVNQEECR---LSLSVVRQNAVSTTKSLSGGERS
YATVAFLIALWSCVSTPFFFLDEYDVFTDQVNRHTITRLLLNEDRQFCFLTPQDMSVQATA-LTIHYV-P
-AR--C-GCQ---

>XP_001948837.2
GSIKSITLENFMCH-SNHLSLNPRINFISGLNGSGKSAIQTAIVVGFGARASITNRSLKSLIKYGQTS--
AAVSITLANSGPEKQITIVRQITES-STTYKFLNENGFKDELKNLTLHNILVDNICVMNQAMVKTFHKAN
PSAKYDLFYKAISANVYNE--PKAYIKVNDKWIFAIENYLGGTLRTFLVDNFTDNKVLQSIMDKIINPVI
--TS-KFIA-FFRMLNFSPIVANLIDN-IETIMLVDDTAEAPMEQNNSLTLDGQV-YPSP---------K
ANKKSSTEALQNYIEYVRLKVIESFDLVLMK-KGNLEINQHEQS---MEISMF---DSISTSCASGGERT
FATVALILALWSNMQLPFYSIDEYDVYMDNVNRLATTQLLMM-KNQFIFLTPQDISIKSAD-IKIVLKEP
-RS----------

>XP_012647798.1
GKILKVSLRNFLNH-ESVFECCPNFNVIFGKNGQGKSAIVQAIALCFGLDGKGAGRTLANYIKDAHNT--
ATIEVTLSNSDANPYLTLLRCITRTSSTYYI-KGS-ISKRKLTEYLNQKINIRSVVYMDQELSKSFFLAT
SHSFYNYYMSAAGLDTMSH--EKRLIKLSSNIPSIIERHIGKLVFAYLVASESDGKKIRHLLEANSRVIV
K-LQSQDL-NL-D-INMDE-L-HLFHHFL-TTAVFSSYDRA-LNEHEIFTLDG--Y-------GK--RNT
LGKQNRSEKFCKIKQEIKNIAKHVFKDTLAD-QGNLVFNDVQHT---LDIQIFK--VATNLKTLSGGERS
CIQLSLLQSLASITYSPIHIFDELDVYMDQSTRMRNIDALLDFNRQFFLT--HFRDNLSH--SKLFVGHK
-L-----------

>EFO23010.2
GRIASIELFNFMCH-ESKINFNRNCFFIGGSNGSGKSALFAALNMGLGGRGSQNERAVKQYIKDGQSR--
AKVRIVLTNRGRPDAIAVERIINFT-SSTYQLKSLTHKKTDLDKLLARSIQLDNIFWMSQNRCREFLQLK
PGKLYNMFMAATGLDFSRQ--PSAYIRIDESWALAVEHCLRHLLSVWLCDNVQDRNILDSILQK--NMYI
--IS-KSIL-VARMMTVDDNVFNLVDQ-MESILLIGSDGLAKLANNCGFTKNGEV-FAKT----------
--KNRRNEKFIEVRNLTAKRLNELYSGLMSN-KGSLIVDHGERA---IYII--AKGNLQDLRGLSGGERT
YTSACFVMALWQAMETPIRCMDEFDVFLDLNNRKIVMELFADLSHQFIFFTPQGVAFAHRD-VQLFMPKI
-RR----------

>XP_003955174.1
GSLKKVILRNFMCH-ENEMELGPRLNFIVGNNGSGKSAILTAIAVGLGVKASETNRSLKDLIREGSYS--
AKITLYLDNSGSDDTIIIERTLKRDGPPSFSLKTKESRKKDVQSVLDYSIPISNMCFLSQDAARSFLTGS
PHDKYMQFMKGTLLQNIDD--EKNYITIKSKWTRAIQKAISSSLSSFVVVSQKDQRLLRDIERSCN-IVI
--SY-KNFAQIVDAIEFTPELECLVDM-IEKVVLIDDYKEANFRANTALSLRGQL-T-------GGFRLH
TLKSSRLEVFKNRRYVTCLEANHSFIGSMKN-KGMLKFDFQKAL---LDIKACR-PEERDVDTLSGGEKS
FSQMALLLATWAPMRSRITALDEFDVFMDQVNRKIGTGLIVKTRTQTIIITPQDIGIADST-VNIHMRDP
-ER--Q-NN----

>XP_003871340.1
GIIEHLSLRNFMCH-DSELNLGPQINFIIGRNGSGKSAILTGISVGLGAKANDTNRSIRDLIKDGKTT--
SRIILTLKNEMAEKKIIVERKLQRTGSNTYAIKDENQKKSVLDEILFKNITVDNLAFLSQDKAREFLTAT
AKTKFEYFMAGAYITDIYN--MMSYISVKQNWKPLLDAILSKSLDAFIVRDERDRAQLDRILRQHHH-II
--VR-KEYS-VLDMLNVEEAVLYLIDN-IEKLVIANSAEEAKLY-NYALVQFGRV-SR-Q---NGVLRSR
QMREERIEFFLITIKHAVFSAQRSFEDSMEG-KGKLNMDFNERT---LELMVKK-DKNRTVESLSGGEKS
YTQIALLLSIWRTMNSRIRGLDEFDVYMDSVNRSISIKLLLHEKSQNIFITPQDIAVGSGD-VRIHMSDP
-RR--D-N-----

>XP_012545856.1
GTIISIHMRNWFCL-ENKIKFNRNVNFIVGRNGCGKSAILSALVIGLGSRADITYRNVQSLIRRGANS--
ATIEIQLRNSRAHDHITIIREINAS-GSHYKIKAASTRLKEVEAIKHAGIQVDNISVLNQDDARSFL-KG
PEKMYALFRKATNLDQAED--VKDYIKVEKQWIGTLEHILGGSITTFCVNNASDSRKLIDIMNKVYAPVS
--CS-ALVAGALGWLQVDPEVYNLVDA-LETVLLVPDHQTAELSRHSAVSRDCEY-YPAP---------E
SIKETHLQFSHFAQTYIIRQLYYIFQSILTG-CGNIEVDAAAGR---LRLQCS--GAAPHSAGLSGGEQS
YSTVAFLLALWDCAEMPFYFMDEFDVFMDDVNRKIIMQLLINHGRQFVFLTPKDISVSAGP-IDIHLPNP
-RS----------

>CBY09437.1
HKIKKIILENFMCH-RKELELGDRITFITGKNGSGKSATMNALTAVFGGRQSDTGKSVMGWIRKGNSK--
ATIKITISNETPESDITFERVITKN-SSSYFLTGAMVSASHIKLIANFKIQATNFTVMTQETIKNFMK-N
PKKLYEHFSRGTSIEELKS--SSDHVNMERQYAGIVEKMLGNMLMGYIVYSESDKATLNRIIS-----FR
KFVE---FKDALKALKIND-V--GVENLLNAFLLCDNEQTADIQ-SE-A---Q---NPGGSMTGG----G
KLESARLKEVRHLVAETATTVSRHFKDICRK-EGEAKIEPEKQE---IDIEAVQMSKKGNTATLSGGERS
ISTVILLIAIWYGTTSPFRCIDEFDVFMDANHKHMATRILCTYNSQVIFLTPQGLSNQEGD-FQFLMKDP
-TR--A-Q-----

>XP_003740460.1
GTIEKVSVKNFMCH-SQEFSFVPQVNFIIGRNGSGKSAVLTAIMAGLGGKASVTNRKISSLVQNGRPS--
ARIEVTLNNTEAEPSITVVRTIRAVG-GSYEIRAHDTKREELQNILDHNIQVDNIVVLNQETSRNFLQKS
AKDKYVFFLKATQLETVKA--ARSFISLDDRWAYAVERHCSNSLRAYMVDNKDDAKLLKLIFDKYNDIIY
--TR-KSCMSLTRVVDIDTDVFNLVDV-INMVLLFDSVEAATTKTNAAIDAEYRV-NPAP---------K
ELGKLRRDTFVKVRDLACFRVNTVFQSLMAN-IASLVFEHEERK---LQIDVKTRQSQRDVRGLSGGERS
FSTVCFICALWSSTDTPLRVLDEFDIFMDMSKRRKSLQMLLEIRCQFIFLTPLEMPIDALK-VKIQMPEP
-ER--GPA-----

>XP_004182464.1
GYIKKIKLVNFMCH-EHELTLGPRLNFIVGNNGSGKSAILTAITIGLGAKANSTNRSLKDLIKNGCNQ--
SKITIILENNNGDPEIIIERTLKREGSSSFVVKSASDKKKDLQQIVDYSVPVGNMCFLSQDAARSFLTST
PEDKYFQFMKGTFLLEISK--KSQFVTIEKQWTRCVQRAIGRSLSSFIVTNQKDSRLFQKIMKSER-ICF
--VH-REFRQILDILEFDLHVRNFIDY-IEKIILIDNMTEANFRTNSALSLRGFL-S-------GGSKIS
ILNHSRTVNFGYQKTSTFADADFDFRNSLRK-KGKLDFGKTKET---LNVYTGQ-KEPRNVDTLSGGEKS
FSQIALLLATWKPMRSRIIALDEYDVFMDQVNRKTSTQLIVQKRTQTIIITPQDIGITDSD-VNIHLRDP
-ER--L-NT----

>XP_004350003.1
GIIESISVENFMCH-RHEIKFGPNVNFISGENGSGKSALLVALIICLGAKSGTTNRKLADLVKNDANQ--
AIITVKLRNKEAEPSIIIERKISRSGGGGYKLKDHTTKFSDLAVILELNIQIENMAILMQDTSREFLNSR
PQDKYNLFLTATQLDQMKK--PKTMIKIDERWSYAIESIIRGLLGSFLVGSYKDGNLLFEMAKSVGN-YT
--VV-KNTESVLRAIQCNVIVRNLIDT-LETYVLVNNVEEGNIYKIRAYTPIARI-FGSR---DS----N
KLKIHRQKNWVKFQRKISLRVSQYFNIFLSG-SGKIDFDHEDKK---LEVSVQDVTGKGDTKSLSGGERS
FSTVALLLSLWEAMECPFRAMDEFDVFMDEVNRRISIELLLSKTRQFIFVTPLSLNITPSP-IYIHVRPP
-QR--G-QIT---

>EJT99973.1
GIIQSLELINFMCH-KNKFHFGPQINFIIGHNGSGKSAILTALTVALGGKAMATSRSLKTLIKEGEPA--
AEVTVVLKNKEADDYISITRRLTMEGSTSYKIKGAKSKRDELTAICDHNIQVDNMNVLTQDTARQFLSSK
PKDKYAFFLRGTQLLQLSL--PEMYVDAQGQFVPVLKVILGHMMRGFVLTDARDRTKLKRLLDETNDTIV
--IS-EDYHEFLRVLDFDEWVKRFINS-IETTLLCKNRAEASLN--GAFCADGQY-RKYE---CSFSTRK
SLRQARQDKWHTFRRHIAIRAKLGFQKYLNG-FGKLDFNHAVNT---LELKVQERAREKDPKSLSGGEKS
FSTICLLLSLWEAISCPIRCLDEFDVFMDAVNRRISMSMLTSTGVQYVLITPQDMSIKLGP-VRVHMNDP
-ER--G-QLN---

>XP_004260152.1
GTIKRIELENFMCH-RHLLDLSPQVNFIVGENGSGKSAILVALAICFGAKAQFTSRRAADVIKTGETY--
CKVIVHLNNIGSEDTISFERKITKEGSGSYKVVGLDNKASDVNEVLDHNIPFDNCILLMQETSKTFLTTK
ATDKYKFFLQATQLESVID--PKEQITLDTKWNHAVENCVKATLASFIVRSENDKRKLRELGQKTR-VVF
--VI-KGTKKLLDVIDISTVAFNLVDH-IDAVAVAINRGE------KMMNLGAQI-YLQN---GSSGQTK
VLEAERKTKYKYLLRQTSTKTIQLFEQYLKG-SGRVRLDHTKKE---LDIEVSNSQKERDAKTLSGGEKS
FSTVCLLLSLWNVVDCPFRAMDEFDVYMDSISRKIAIETLMETRRQYIFITPQNLDVNSTD-VKVFIRKP
-QR--E-HV----

>XP_004261841.1
GTIEKIELINFMCH-KHVVDLCSQVNFIVGENGSGKSAILVALALCLGAKANFTNRRACDVIKTGESQ--
CIITVYLRNRGCSESIIVEKKICREGQSSYKIMAVARKMSDLNEIIDHNIPIDNCVLLMQDTSKTFLTTR
AEDKYKFFLQATQLENIRD--TNSYVKLDNKWNLAIESCIKSTLASFIVRSENDKRKLREVASSIG-VVF
--VI-KGCRNISSVIDVENVVYNLVDH-VEQIAVAETRKD------KLVERGASI-YLQN---GAVHKTD
ILKDERKGKYKDLLRVTSKKTMEMFDSYLKN-KGKIRLDHTRRI---LDIEVSDNERERDAKTLSGGEKS
FSTVCLLLSLWNVVDCPFRAMDEFDVFLDSVTRKVAINALMETRRQYIFITPHNLDVQSSD-VHVFINRP
-DR-----VN---

>ERG86291.1
GRIVSLELENFMCH-SHKIEFNNNCFFIGGSNGSGKSAILAALNIGLGGQGSMNERSLQDYIKYGKKR--
AKITTMLSNKGREEYLIVERILTPA-GSTYQLISVECRKRDLDSLLARGIQLRNIFWMSQDRCRVFLQMK
PERLYSLFMLATGLDSAQD--RRNHVSVDDRYSSTIENVLSPVLRAFILDNPKDCRTFEDLLTR--SPRI
--TS-QSTE-VLRLIKVNTNVFNLVDQ-IESILLFDDDNHARLADNRAFTMSGEV-IPKS---------K
GVEVARRKEFHMRCGLIGMIVGSMYETLLSH-RGHLEISHSQRT---IRIVTKSRDDLQDLKGLSGGERT
YTMACFIMALWDAIDAPFRCMDEFDVFLDMNNRRMVMELLISLHKQFIFFTPQRLSMGHHE-VQVFVPKV
-HD----------

>KIW02792.1
GIIEEVSCRNFMCH-SNTVKLGPLINFIIGHNGSGKSAVLTALQLCLGGKATSTNRSLKHFIKAGSDQ--
ATLQVKIKNQNAEQSIIVERTFSRSGTSGFKLKNQDTKKSDLEDILDAALQMDNMNVLTQDMARQFLNSN
AADKYKFFYQGTHLEQLDS--SNRHIFLKPKWADILEKQAGAALNAFVVSSKADQTILSEIMRRVD--VF
--VT-SRTQEWMRVLRFNDLVRNMIIN-IDGTVLEENSERAEM-KNKIFAMNRGL-T-SS---GGE-SQG
TLKRARLDRWKKFRDLIVLRAQSSFGYLLSQ-HGTLEISHVDRT---LDIKVQD-KKGRQTKTLSGGEKS
FSTICLLLALWEAMGSPVRCLDEFDVFMDQVNRDVSMGMMITASRQFILITPQSMNVKLGD-VKIHMSDP
-ER--G-QLT---

>KKA29293.1
GIIESVTCVHFMCH-ERHVELGPLINFVVGENGSGKSAVLTAITLCLGAKASSTNRSLKSFVKEGKDQ--
SIIQVKLKNRGAEDSIIVERHFNKTGTSGFKLKSSSSKRQAIDEIVEYCLQVDNLNVLSQDNARQFLNAS
PALKYKYFVQGVQLESLDH--ADRLMALKPKWSTIIEKFLGATPQGFIVKTKKDMDILQRLQQMVNNSII
--KI-SPLGQILRVLDIEPIVRDLIIN-IEQTLLIPRRAEASVF-NACICFHGML-T-TR---GSNLSTT
LMRTSRIERWRYFQRHLSARTRVNFQYLLTG-RGKMVIDHRAKV---LALQVED-AKGRATNTLSGGEKS
FSSVCMLLSIWEAMGSSIRCLDEFDVFMDNINRAISTNMLITASRQYILITPNAIEAELDK-VKIILTDP
-RQ--R-Q-----

>GAO48185.1
GVIKKVQLINFMCH-SYEVPLGPQINFIIGHNGSGKSAVLTAITVCLGGKATATNRSMKNLIKEGETT--
AQVTVTLLNRDAEDEIVVVRRFSRDGASSYKIQSQNTKREELEEISDFGLQIDNMNVLTQDTARQFLSSS
PHEKYVLFMKGVELSQLDR--PRLYIKPKPQWVGVIEVVLGGTINAFAVTSHEDRTLLNSLMQKCDGIIL
--VG-KDYRNILRVLDIDEFVKRLIVN-IESAVLIANRREAEFYTRQCYALNKGV-S-ST---T-----Q
DLGLARIERWKKFTKMITVRAKSMFQYMLSG-LGKLIVNHTEQK---LELRVRTKSREKDPRSLSGGEKS
FSTVCLLLSLWEAMNCPIRGLDEFDVYMDAVNRKISMTMMVDANKQFILITPQDMGVPMGR-VRVHMMDP
-RI--T-ARR---

>XP_003684190.1
GYIKKIKLRNFMCH-ENEMEFGPRLNFIVGNNGSGKSAVLTAITIGLGAKASDTNRSLKDLIREGCNS--
TKITIVLENSGSGSEIIIERTIKKDGVSHFSLRAESFKRKDMQTIIDYSVPVSNMCFLSQDAARSFLASS
PVEKYGHFMKGTLLQDIND--PHSYVTVSEKWTRAIQRYLSSSLNAFIVSTLEDNELLRRMFKEVG-IIF
--TY-KEYYKLVDAIEFNLGVQSFIDQ-IEKVILIPNHNEASYDRNNALSLRGQL-V-------GGFRLE
VLYKSRVQNLQTAQKATCLDADLDFRASLRN-SGNLSFNTKSKR---LEIYILS-GKPRTIDNLSGGEKS
FAQMALLLATWKPMRSRIIALDEFDVFMDQVNRKIGTGLLVKKRTQTIIITPQDIGISDSA-VNIHMKDP
-ER--Q-NN----

>XP_003681588.1
GYIKKVSLRNFMCH-ENELALGPRLNFIVGNNGSGKSAILTAITIGLGAKASDTNRSLKSLIKEGCHQ--
ARITLTLENGGAGSEIVIQRIIKADGAASFSLRSESNKKKDIQAVVDYAVPINNMCFLSQDAARSFLTST
PQDKYVHFMKGTLLQDITD--PDLYITVSERWTRAIQTQLSQYLNTFVVSNQQDCNRLREIVRSCG-LIM
--TV--TVHQLADALEFASEVEFLLDT-VLKVLLIQDRDVADFLQGNALSIRGQI-T-------GGRRIK
ILTHSRVQNLQAAQKSTCLDADLDFRSSLKG-SGNLAFSIPAKQ---LMIYTLP-NRPRNVDTLSGGEKS
FSQMALLLATWKPMRSRIIALDEFDVFMDQVNRKMGTRLILEKRTQTIIITPQDIGIADSS-VEIHMRDP
-RR--Q-NT----

>XP_004341725.1
GIIEMIKLENFMCH-RHELKLGPNINFIIGQNGSGKSAVLVALTVCLGAKAGFTNRKITNFIRGDASS--
ASVSVTLRNREADKTITIIRTIARSGSSGYKVKSDSTTRREVLMVMEQNIQIENCVILMQDTSRAFLNSK
PAEKYKFFLSATQLQQISD--PDLCLTIDDQWATAIETALGRTMDAFVVDNHHDEKILKEIGRRVG-PMY
--VQ-RQIDHVLSQLQAEVMVYNLIDQ-IDNIILIPDRQQAQIFQNRGYLPDGRL-LVRG---GA-EVFE
LLENDRLNKWLLFRRSIANRTTFHFHGFLSG-AGSLSFDHQHRH---LDIEVQD--GARDTRTLSGGERS
FSTVALLLSLWEAMESPFRAMDEFDVFMDAVNRHLSLKLLIESHRQFIFITPHDLTVASGP-VRVNMRDP
-ER--ADQILD--

>GAM83237.1
GIIEEIFCQNFMCH-EKRIPLGPLINFIIGHNGSGKSAVLTALTLCLGVKATATNRSLKKFIKEGSES--
ALLRVKIKNQLADDSIFVERTFNRSGTSAFKLQSANTKRVDLEDMLDYGLQLDNLNVLSQDDARQFLSST
PRDKYKFFLKGTQLEQLDR--PKLHVRLKPEWSPIVESIFGGVLEAFVVTNPQDQSILRTLQQKCSG-IY
--IG-DRVQDLLRILDIHDLIRNFIIN-AEQTVLIKDRRTADYYTNKVLCM-GRL-A-SS---ANG-QRK
LLKKTRSGRWIEFRRYITARAKVTFALLLNA-KGWLVSDHKNRA---LEISVED-GGGRQAKTLSGGEKS
FSTICLLLSIWDAMGSAIRCLDEFDVFMDNVNRDRSMRMMIQAGKQYILITPQAMGVAVDH-VKIIMSDP
-ER--G-QLP---

>XP_011273348.1
-----------MCH-ENVLDFGPRLNFIIGHNGSGKSAILTGISICLGAKASETNRNLKDLIKEGANT--
AHIQVVLSNEDAGSEIIIERILRRDATTSYTLKSENQKKADLDAILDYNIAVNNMAFLSQDAARSFLTST
DDQKYKFFMRGTLMDEIHK--KNTLIQIPEKWAQLVESHIASNLTTFLVENFNDHKQLQQILRRHNS-IV
--IR-KEYSGVLDLLHFDERVKYLIDM-VESVVVANSRQEAQLE-NKSLSITGRS-SINA---LGGFRVL
LYEASRLVAFRESRAATFFEADLDFKTSLAN-SGNLDFDYDKKK---LTMYVSK-KKPRHVDSLSGGEKS
FSQISLLLATWKPMRSRIKGLDEFDVFMDQVNRKIGMRLMLDKNSQTIFITPQDIGIADEK-VRIHIKDP
-RA--S-R-----

>XP_011302748.1
GRIKKLVLRNFFCH-DHVMEFNKNVNFIVGRNGSGKSAILTAITIGLGGRASTTERSFKTFIKSGKVS--
CTIEITLINEKAEKVIKVVRTISET-SSKVIIKGQRKRKADLLKITSANIQVDNISILNQNAAKKFLIPK
GDRMYELFMQATQLNIIGK--IKAAIKMDSSWTPIVEKAIGNLISGFCVDNRGDAQLLGKLIQEVYQPII
--CS-KLVNRVFDIMEVDPVIANLIDQ-PESILLIPTSDEAALKNNKALTKTGTF-YPDP---------D
QHLQRRRKEYKDMRSEMGERVQNAFSAILIG-KGSLIINYVDKT---LDLSVIQGRDRNETITLSGGERS
YSTVAFVLALWECTAVPFYFLDEFDVFMDKVNRRIIMEILLLHECQFGFFTPLDASVRSSD-LTIHLEAP
-ER--Q-L-----

>KIV81869.1
GILEEVELENFMCH-DKAFKLGPLINFICGKNGSGKSAILTAIVLCLGGKASATNRRLQNFIKEGRDH--
ARIICKIKNQSADDTIQVERHFSRAGGSGFKLKSERTRKSDLEDICDHILQMENMTVLSQDQARQFLSSS
SAEKYRLFMKGVHLEQLDQ--PKKHVRLKPEWSTILEKYFGSALNSFIVTSKRDEALLTGIMKRAR-VVF
--IL-SDTPRVLKVLEINELVKKLVIG-IEQTILIPDLTEARTFENKCFCFGGLL-S-LR---NGHAAQD
KLNETRKFRWKQFRSFISAHAKAQFMYMLSG-RGTLIMDHQKKM---MDLRVED-GSGRSARTLSGGEKS
YSQVCLLLAMWEAMGAPIRCLDEFDVFMDAVNRNISVNLLIDGGRQFILISPGTKSIKSAP-VKVHVAAP
-ER--G-QLV---

>CEP60429.1
GYIKRVKLRNFMCH-ENHLELGSKLNFIVGSNGSGKSAILTAITIGLGAKATDTNRNLKEFIREGCST--
ARVEIVLNNEGVETEITIIRTIKKDGAATFAIRGDHTKRRDLQTIADYAIPVMNMCFLSQDAARSFLTST
PADKYKHFMRGTLIEDIEA--DRAYLTVAREWAKCIQAYLGNSLGAFIVSNAKDNQILREIFRAHLRPII
--TR-RTYGNIIDALEFE-GTQFLVDF-IEKVLLIKDKTEANLYPNKALSWVFNF-L-------SATSVI
CLNESRLQSFDLARSDTCFTADVDFKESLQN-SGGLSYDFDKKV---LNMFMKP-NSPRNVDTFSGGEKS
FAQTSLLLATWRPMRSRVIALDEFDVFMDQVNRQIGTKLIISKRTQTIIITPQDIGIADDP-ICIHMNDP
-ER--R-R-----

>KJX99882.1
GVIQEVYCRNFMCH-SNRVKFGPLINFIIGHNGSGKSAVLTALQVCLGGRAVGTNRSMKDMIKEGQES--
ATLAVKIKNEDADVSITVERHFSKSGSSGFRLKNDQNKKSDVDDMLDYALQLDNINVLTQDMARAFLSST
PSEKYRFFIRGTQLEMLDQ--EKFHISLRPEWSPILEKVFGGALGGFVVANRYDQDLLSNIMRRVGGPPI
--YI-CKMDGILRALRINTMVLNLIIS-IDTTCLVKGLKEAAFYGHKTIAL-GRL-DVTR---SNQPKSR
LLQKSRRRRWGLFRKYITVRARLNFSYLLQA-RGQVLMNHAEKK---LDIVVED-VAGRQARTLSGGEKS
FSTICLLLSIWEAMGSPIRCLDEFDVFMDSVNRTQSMAMMIQAGRQFILITPQAMGVEMGD-VKIHMRDP
-ER--A-RLP---

>KIM90081.1
GIIESVEMFEFMCH-KHSFKFGDRFNFIIGRNGSGKSAVLTAITVALGGKANFTGRGLKSFIREGQSI--
SEVTVTLKNDDAGKRIIITRRFTAQGASSYKILSDQNKKADLDDICDHSIQVENLNVLTQDSARKFLGTN
EKDKYGFFLRGTQLQQLSD--TVMYVELDAKWGDIMRISIGHQMRGFAITDARDFGPLKSILQRHKATII
--VS-EDYSAPLRTLKINDYVRRLINS-IERTYLAAHWQDARLD--GVLTSDCRV-TRID---NGRKSEK
ALHRSRQSRWEEWRAICSISCKIHFQYNLAG-YGVVIFNHDKQT---LKIKVQDQDNGKLPIALSGGEKS
FSTICLLLALWETLGCPIRCLDEFDVFMDEVNRQISAKLLMDTGKQYILITPLGLDRIIEP-VTVQMADP
-ER--S-RAQ---

>CEP11990.1
GTISRVEVVNFMCH-KFQIDLGPKINFIIGHNGSGKSAILTAITVALGANANATNRSVSSFIKEGSSA--
AIVTIHLTNNNADERIIVERRINKEGGSPYKLKNKSQKKEDLVAILDHNLLVNNLTMLTQDMARKFLSST
SEDKYKLFMHGTQLTHLQS--PKAFLELQPEFANVLESVLNKSMGGFAVETFRDRDLLVKILRQSSHIVF
--VS-DDYSKTLRALRFDEWVKRLITM-IEKMLLMKNRERAEIY-NDCFTDEGKV--GGK---SGMKTEK
TMGKMRIEKWEAFRAYISLAAKSYFGYYLHG-EGSLRFNHAAKK---LEIRVSGGSRQKDSRSLSGGEKS
FSQISLLLSLWQSISSPLICLDEFDVFMDAVNRKQTMGMIMNATSQYILITPQDASMEPGP-ITVHMADP
-ER--A-Q-----

>XP_012048998.1
GIIKSISLIDFMCH-RHTVDFGPRMNFVVGHNGSGKSAVLTAIAVALGGKANLTGRGLKDLIRTGADR--
AVITIILANSSAEPHIVIERTIHSNGSSGYKFKASDNKRSELTSISDYNINIDSLTVLTQDQSRSFLQAD
PSKLYKFFLNGTQLSNLLE--EEMFVHLDMRYADVLQVMLGSALCSFAVRDHEDRIKLSNILSKFARPIY
--RH-SEFS-ILSKLRINEEVLRLIDH-IEKNMLAPTLIEGRLDV-VVHCADLTT-SGTK---SN-RHSV
VLRKARHTWWHQTRSHIAIRAKTAFVVFESA-EGRLNFDHGHEK---LSLVIHQISHYKGAKALSGGERS
FSTVSLLLALWSTVPCPIRALDEWDVFLDAANRKVAAKNLMEGGKQYILITPLDMQIDTGP-KKVIMADP
-ER--G-QLN---

>XP_456553.2
GVIEKIILKNFMCH-DSELNLGPQLNFIIGRNGSGKSAILTGISIGLGVKASDTSRSIKNLIKDGKST--
ARVTVVFRNEEAESKIIVERKIQRQGSNGYFIRSENTKKSVLDEILYKNIAIDNLAFLSQDKAREFLTTT
DKVKYDYFMAGSLINDIIE--TASLVSVESDWRDLINASIGKTLDSFLVCDEHDRKILSDLFKKYRK-II
--TR-REFD-FLDILSINENVLYLIDL-IEKNVICDDRNRADLT-KLVYSLLGRS-SG-D---RNTFKIR
SLSDDRFNYLHTTILKNINEASSSFERSLAG-KGELKFDFGEKS---LTMLVQK-SKKRTVESLSGGEKS
FTQIALLLAIWKVMDSKVRGLDEFDVFMDSVNRSISIKLLLSEKSQSIFITPQDIAVGDSK-VKIHMNDP
-RS--D-N-----

>CEL63137.1
GIIEKIELLNFMCH-ARTVPFGPQINFVIGHNGSGKSAVLSGIAIALGGRTASTGRGLKSFIKEGENV--
AEVAITLKNEDADNAIRIARRFTDKGSSSYTIKGAKSKKEELTNITDHNLQVDNVVVLTQDTSRQFLASK
PKDKYQFFLNGTSLTQLSD--QVQYVELDGRWAELMRVYLGGLMASFAVTDARDREPLSRILQSHGQPII
--VG-EDYRDPLRILTVNEWVIRMINS-IERTCLTRTRAEAQLD--NVLSADLRS-QK-D---GGFFTSK
GLQLARLDTWHIFRRHISLRTKQQFSYYLGG-RGSIDFDHKSHT---LDLRVIDHAKDKDPKALSGGEKS
FSTICLLMSLWEALGCPIRCLDEFDVFMDQVNRHIAMQTMVSTKKQYIIITPLDVS-NIAA-VRIHMADP
-ER--G-QLP---

>XP_011418269.1
GIIEKICLKNFMCH-SRDVSLGPHVNFIVGRNGSGKSAIITALVVGLGGKASVTSRTIKGFIKTGKYN--
AEVEIHLRNRDASDKIIVERKFTHDGSSSYKLKSKETKREELNAILDQNIQVDNVAILNQDTSRNFLNKS
PHDRYKFFLKATQLEQMLL--PQACFKLEPKWAMGVERCLGALLQSFCCHDHHDEKVLESVFDRVCRPII
--VS-RKIRRVFDMIDCDPVVMNLIDQ-IENILLIEDKKEATVDANHAFTIEGQV-HSVP---------Q
ALLEARKTNSRKMRSFISLRVKLNFIVAITT-NSKMEISHKKET---ISILVQTGEGAKDMRSLSGGERS
FSTVCFILALWDAMESPFRCLDEFDVFMDMVNRRISMDMMMVVHKQFIFLTPQNMSLGIEK-SKIFMPDP
-DR--G-QLP---

>XP_012263077.1
GKVKRIFVRNFMCH-DAEIILNQNVNFIVGRNGSGKSAILTALVVGLGAKATVTSRSVKAFIKKGKSS--
ASVEISLVNELANDTITVVRTIGSSSG--YKLKNADTKKDELERIVLENIQVENISILNQDVSRTFLVSS
PKDKYGLFMKATHLDKIGQ--PQLHIKMDRDWAAAVESFLGNILQSFCVDNSQDAKALTKIMKEVFEPII
--SS-KYVRGLLEAMEIDPVVANLIDQ-VECVLLIPTSKEAEMSRNHALTQQGTF-FPDP---------D
EQLRRRRHLYQKMKKHISNKVQHSFQSVLAK-QGTVKIDHENRL---LNLEVNVKRTTNDARSLSGGERS
YSTVAFILALWDCIELPFYFLDEFDVFMDKVNRRVIMDILLDHRNQFTFLTPLDTSISADD-VSIHLAAP
-ER--A-GAK---

>XP_002835739.1
GIIQSVTCQNFMCH-RWEIKFGPFVNFVIGHNGSGKSAILTAITLCLGGKAAATNRSMKSLIKEGEDT--
SRITVKLKNQDGEDAILIERNFTRDGSSGYKLKSNDSKKEELEEICDYGLQVDNMTILTQDSARQFLSST
NAEKYKFFAKGVNLEQLDQ--PSVHVTLDPKWLHIIENLLGSNLNAFLVTDYEDVTILKKLMREVG-CVN
--VI-SGMLNVLRILDIDDNVRRLIVG-IEQTILIEDLQKADAERHGCFSINGKL--------------R
IAISVRLRRWGLFQCYISARARAQFSWMMSA-KGRLRLEHTWKP---AELIIEQ-TGNRGPKTLSGGEKS
FSTICLLLSLWEAMGSPIRCLDEFDVFMDAINRNISVNMMIRAGKQFILITPQTMN-NTTN-VKIIMRDP
-ER--DNQID---

>KIM28195.1
-------------------------NFIIGHNGSGKSAALSAITVALGGKATSTGRGLKSFIKTGETA--
AEVTLTLKNGEPNNSIIITRHFTQNGSSSYKLKNQHTKREELSAILDHLIDVDNMNILTQDLARQFLSSN
PTEKYNLFLKGTLLTQLKE--PRMHVRLDNRWASALRLGIGNQLGGFAVTDYQDRATLRKILDDNGRNIT
--VA-EDYAQVLRVLDVDEWVIRLINN-IERLVLTDTRAEARID--FIWTADCRV-QRDG---GGTTSSN
LLRRSRMQTWQFFRQYISLRCKLSFQYYLSG-FGQIELDHEHSS---LALKVQDGSREKDAK-MSGGEKS
FATICLLLSLWDAMGCPIRALDEFDVYMDAVNRRISMKMMLEA-KQHILITPQDMGVQLGP-VRIHMNDP
-ER--G-QLA---

>KKO76585.1
TVILKLELINFMCH-DHVIDFKKPFTCIGGRNGSGKSAIMISLGILFGQRSSNLERSFRNLIKTGQQF--
CVIKCVLNNT-KDDFIILEKRLTHKSS-SFSITNKQNKMEDLEYILDFNIKLENLNFLTQEQSKKFLNAD
SSNLYKLFLKGTEIADI-RL-KQDYIKLDQKWWKVA-SLVQKFVTSFICFNREDREKLSHIFKTF-N-FS
--IL-ISLKNLLDVIECN-IVMNLIIM-IEEKALIEDRNEARVR-NDIYTLNGII-KKIG---GS----N
DVCESRITKREEIKEFIGHNASKRFEELTLG-KGELIFDHENEE---LHIKLEH---AGSKETLSGGERS
FAAMSLLFSLWPYISCPVIILDEFDVFMDDLNRKYIINKFVEYQNQVILITPLNTKLE-DK-VDILLNPP
-RD----------

>KMV65763.1
--IVSVELIKFMCH-DHLISLRKPLTIVSGCNGSGKSAIMVAIGLVFGQRASHLERSFKDLIKSKESN--
AAVRIVLENH-GEETIIIEKRIGMKSA-TTSIMNGETRREDLETVLEFALRFENLNFLTQEQAKRFLSMD
PEMLYELFMQGTEIAEICR--PDFEVKVEERWSKAI-SIVNNSLSTFIVTNRVDKDALLRIFRRH-K-FP
--IS-TSVKRVLDALEVNPFVMNLIIT-IEQTILVESRKEAEIR-FEAYTRNGKI-RLVG---GS----R
TALEGRIVKRDSMRNEIARRAAEEFSRLTKG-EGALEFDHQKKR---LDVQLRH---VGFRSMLSGGERS
FASVSLLLSLWPSLSCPIKVLDEFDVFMDNLNRKHAIRQLLGFGFQGILITPLSIELF-ED-CDVVLDKA
-GR--D-E-----

>XP_002400604.1
GIIESVQLRNFMCH-TKDFSFSDHTNFIIGRNGSGKSAILTSLIIGLGGKANTASRSVKNLVETGKRA--
AEVTIRLRNHDAENSIIVHRRLTAEGASTYKLKSGTTKRDELLHILDQNIQIENVMILNQETSRNFLQKS
AKDKYLFFMKATQLEKLKL--PGSLLKLDQRWDLATESCLKSLLYTFLVDNDQDAKLLFQLMAKVMDPIV
--TS-SLYTKVLENLDIDPDVINLIDQ-VEKVALIESNEEANAMSNSAFTAKGQL-YPAP---------K
KLLRMRQAKYCNLCEQTVLRLKLIFSSTLMN-QGSLDFDHNKQM---LHIRVEKNGARQDLKALSGGERS
FSTVCFVLALWDTMECPFRIMDEFDIFMDMGKRRVSLEMILEMNGQFIFLTPIEMPIDALR-VNMMMPEP
-AR--S-------

>XP_008073114.1
NIIKSITLSNFMCH-TNKLTFNSPITVIGGFNGSGKSAIMIAIGIVLGQRTNALDRSAKSLIQNGKNC--
AKIQLELSNAHQGGSIILEKVIKRDGAHSTRVKNDSSKKEDIDFITDYQLHIDNLNFLTQENSKKFLKTK
AENLYSLFLQGTELDDVAE--NKSYVTLDFKWNKAI-SIIRYTLSNFIVFCKEDKSRLKRIFNKY-D-FT
--IL-ISLKDAIDVIEIHPVILNLIIM-LESIILVDDRSVASIR-KTAYTEDGKI-KMVN---NS----S
STLENRIQKREHLKLEVSNKIARKFEELTAN-EGILNFDHKEKQ---LELKMKN---AGNKSTLSGGERS
FAAMCLILAMWPFISCPVKILDEFDVFMDNLNRDTILQELIEIELQIVLITPLSVK---VE-VDFILEHP
-NR--K-------

>EGI61102.1
GKVKKIRLHNFMCH-DAEITLNENVNFIVGQNGSGKSAILTALTVGLGARANVTSRSVKEFVKKGRNS--
AIIEITLVNKTAENIITVLRNIGTTSS--YKIKNWRTKRDELDNIISMNIQIDNISVLNQDVSRTFLVSK
PEEKYSLFMKATLLDSIEI--PKAFIKLDAAWAPAVESFLGGTLNSFCVDNSQDAKLLNSIMKEIFELVI
--CS-KFVHQLLEAMVIDPVVANLIDQ-IECILLIPTNEEAAISKNKAFTLHGTF-FPDP---------E
KHIERRQKMFLQLRDTYSVYVQKSFTDVLSQ-KGTVVIDHQKKV---LDLHVSR-KSGNDTRSLSGGERS
YSTVAFILALWDCIQLPFYFLDEFDVFMDKVNRRVIMDILLEHQSQFAFLTPLDTSILAED-VTIHIIPK
GQR--S-RRGVSQ

>WP_031586512.1
MQLKRLEAYGFKSFAEKEIVFHRGITAIVGPNGSGKSNITDAIRWVLGEQNTRNLRKAEDIIFSGSSARV
AEVSLVFDNSDGAQEVVVTRRLFRSGESESYINHARCRIKDVYQLFADGIGHEGMSIIGQNSMDHILNSR
PEERRAFFEETAGITKYKTRKRRELLEVPGKYVTAIEVALAGSQQHVVIEDTETAKAAIAFLKRRRRVFL
PSLVVRALAGASNLIRIEEKYRRVAEFLLGRTLVVDTLDHASINGRRIVTLEGELLHPGGSISGGGRFHQ
EMDDVMTKQFQSAFTKIQGYFQQSFVKLFGGGQAELKLLDNEDILHAIDILVTPNKKRQGLSALSGGERA
LTVIALLFAFLTYKPSPFSVLDEIDAPLDEANVARFGQYLRELATQFIVVTHRKGTMESADMYGVTTDGA
GSQVLSVKLDE--

>WP_054493882.1
AFVRRLEIHGFKTFASQVFEFPEGITAIVGPNGSGKSNIADAIRWLLGEQRMSVLRKSEDLIFNGTDRRM
AQAFLTIDNSSGDSEVVIGRRTYRSGENEYLINGRKVRLRDIQELLAHGIGVTTYTVIGQGLVDAALSLR
ADERRQMIEDAAGLGAYQGKRRQDFLRVPPKLAVAVSAALGDRLQGLVVRDLEAAIVIREWLANHNRVIL
P--NLKRIQGAADLVQAE--DPGLLEHLLGAWLIVRDWNTARL-RFNIVTIDGDVLHADGSLQAGQGDTA
ELDRLMTERFRETFDAINAAFKRYFKRLFGGGTVDLELTNPEDPLSSVEIIARPGKRPQSIALLSGGERA
LTAAALIFAILSVSPAPFCVLDEVDAMLDEANVGRFRETLLELETQFIVITHNRGTIEAADIYGVSQTEP
GSTVISLALDEI-

>WP_054521713.1
SRLKSLELQGYKTFASRLFEFPGRITAIVGPNGSGKSNIADAIRWVLGEQSFSLLRKTEDMIFSGSEHRM
AMASIIFDNEDQESEVSIARRAYRDGQNEYLLNGQRVRLKEITELLSRGLSERTYTIIGQGLIDAALSLR
PEERRRFFEEAAGVGLYRIRRQQQVLSVAQDYEQAIAAALGERIEGLVLEDPEAVDTLLAFLEGSERALL
VGEIQH-S-DAIEFVQVTPANQGLLRALLGNVWVVRHRRDARLPPGRLVTLQGEVFSSDGVIAAGLDRRA
ELDGLIREAFLKTFKAVAREFQQNFVRLFGGGEARLYLEDETKPGESIEIEVRPGRREQGLALLSGGERS
LTSVALVFSLLKVSPPPFCILDEVDAMLDEANVGRFCDMLKELETQFIIITHNRNTVQTADIYGVTMGKD
MSQVISLRLENAE

>WP_006000380.1
MKIKRIEIIGFKSFVDRVLNFEPGVTAILGPNGCGKSNVIDAIRWAMGEQNAKNLRAMEDVIFGGSKKRM
AEVTMVFANPQSQSEIMITRRLYRNGDSEYLLNKTPCRLKDISELFMDGVGARAYSIIEQGKIGSILHSR
PEERRVLIEEAAGVTKYKARKRSEGVHVKPGYEAAVAAALGSQIQAI---K-EDAATVLALSHEKDRCFL
P-T-P-PV-GLKELIDFDTS---AFAALVEGVFVVETLEDYQ-TPG-LVTPQADVLNWQGYLAVGQGDSS
RINRTTRKRFKEAFEQVNEQFKQVFPRLFVGGEAELRLTDESDLLESIDIIAQPGKKLQNVGLLSGGEKA
LTAVALIFAIFLIKPSPFCVLDEVDAPLDDANIGRFNDMVKEMSSQFVVITHNTRTMEIADLFGVTMEEP
GSSLVAVRMDE--

>WP_006036555.1
MFLKRIELAGFKSFADKEMEFVRGITAVVGPNGSGKSNISDSIRWVLGEQSAKSLRKMEDIIFAGSDARF
GEVSLTLDNGDNEDEVTVTRRVHRSGDSEYMINKQPCRLKDITELFMDGIGKEAYSIIGQGRIEEILSTR
SEDRRGIFEEASGIVKFKSRKRKELMRVPERIEMAVETALSGALQHVVMENEASARTAIAFLKQRQRAFL
PVIRGRPASGAADLVSCERKYESIVANLLGNVLIAETLEQARISQRRVVTLEGDIVNAGGSMTGGSLQKR
EMDDEMSKRFRVTFEAIRTHFVVVFAKLFGGGRADLILAEPDRILDTIDIVAQPGKKLQNLQLLSGGERA
LTAIALLFAILQVKPVPFCVLDEVEAALDEANVARFAQYLREFLTQFIVVTHRKGTMEEADLYGVTMEEG
GSKLVSVRLEDDF

>WP_006304625.1
MYLASLTLKGFKSFADKSIVFDPGLSVIVGPNGSGKSNISDAILWVLGEKSPKILRAMEDVIFAGSTKRM
CEVCLVLNNDDHDREVAITRRLYRSGENEYLINNSPARLRDIIDILHDGLGKDTHSIISQGKLDAILASK
PEDRRQLIEEAAGIAKHRRRK-TEQYVELRD-----------VLSGFV--TNTLEELCVCDEFARE-V-I
KAV-PEALE-LYAIAR-DDNVASALAYLLASALAAYTLN--------FVAPQGICLYADGRMSTASA-DA
AVERAMKKAFLASFAQINDNFSQIFSMLFIGGNGHLELTSPDNIDETLEIIAQQGKKVQKMSLLSGGEKS
LCALALLFATYKARTVPFYVFDEIEAALDDINLSRLLGAIESLSTQLIVISHQRRTMEQADLYGISMHAD
GSHVVSQRLEGAQ

>WP_006307901.1
MYLERIEMTGFKSFADKVIEFDQGMTAVVGPNGSGKSNLSEAIRWVLGEQSAKSLRRMEDVIFNGSQARL
AKVTLVLNNEDHPDRVAITRQLNRQGESAYFINQEAVRLKDITDLLLDGLGKNSFAMISQGKVESIFLSK
PEERRGIFEEAAGVQKFQVRKRNDLIQVPDAYQEAIELALGAALQQIVVRDDQAAKAAIDYLRQTRRAFL
PNIKGRAAGGASDLVQAATENQAIVKQLLGTTLVMTDLPAAALKNQKLVTLTGDVILPGGSVTGGRDHKE
EMDQEVASRFKATFDQINDQFQKTFVQLFGGGRARLELIDPDQLLETVDIIAQPGKRQQHLALLSGGERA
LTAISLLFAILETKAVPFVVLDEVEAALDDANVYRYGRYIQTFATQFIVITHRKGTMEYADLYGVTMEQT
GSKLASVQLNESA

>WP_006587911.1
MPLTELTLTGFKSFAEKKIKFGDGITGIVGPNGSGKSNITEAIRWVMGESSAKSLRNMKDVIFAGSQYRH
AEVELVFDNKNRDDRVTVARRILRNGDSEYLINNQTVRLKDVHALFMDGISQDSLAIISQGKVDEILNSR
PENRRAIFEEAAGVLRFKEQKRNELLDFPAELEAALTTALGGGVQDLVTDTKQSARNAIMQLKQSRRAFL
PGLRFSPLSGASELVKTKGQVDAAVNYLLGNVIVADTIDNAKIA-RRIVTLDGDVISPGGSMSGGAKNQS
NLDEEVKKRFSQAFKEIAKSFSQIFPVVFGGGNAKLVLTDSDNLLETIEIIAQPGKKLQKLSLLSGGERA
LTAITLLFAILQVNPVPFCILDEVEAALDDANVTRFAKFLHHYHTQFIVITHRRGTMEKADLYGVVMQES
GSQVLSVSLKEKD

>WP_006597886.1
MHLKSLRITGFKSFADTELSFDQMIAAIVGPNGSGKSNIIDAIRWVLGEQRSKSLRRMEDVIFSGSDYHY
AEVVLTLDNGSGQDEVSVTRRIFRSGESVYKINGRQVRLKDIQAIFADGLGRNGYSIVGQGSIENIVNSS
PQALREIVEEAVGIVNYKMRKRKELMDVPETLTQAIDTVLGGRSQNIVVAKVETANACIELLKKYRREFL
PNLHFRDLKGASELVSCDTAVRPAIDSLLGRVVVVRHFDVAPIKRQTIVTLSGEVFYPGGAIVGGTSKKQ
ALSEAMTTQFAEGFEKLQKSFGEIFKILFEGGQASLRYEDPDHILESIELMARPGKHLKQLSLLSGGEKS
MTAIALLFAFLTLNPSPFCVIDEIDAALDDHNIDRFTRYLETVKTQFILITHRKNTLKVCDIYGVSMAKS
GSKLLSIHISDTE

>WP_006890017.1
MKLEKIKLSGFKSFVDSVIPISGNLTAIVGPNGCGKSNIIDAVRWVMGESSAKHLRSMADVIFNGSSGRT
ASVELVFNNTDSQDTIAIKRQVSRDGTSVFMLNGSRCRRKDITDIFLGGLGSRSYAIIEQGTISRMVEAK
PDELRVHIEEAAGVSKYKERRREEFLDVQAGWDTAVETVLGSYLEAICIESADQIIPGLQRLTD--SLLV
TLAAQSP-LELLDKVKA-----WDLSNLLSGVYCVDDAETATLSKHSVITPDGTWFGSGWIKIIRAKDSS
KIDKESRLRFKETFDKINTGLQEKFPKLFGGGHAYLELTEQ-DELESVNIIARPGKKNSSIHLLSGGEKA
LTAVALVFSIFELNPAPFCLLDEVDAPLDDANVGRFSKMVEEMSVQFLYISHNKVTMEIAKLAGVTMKEP
GSRMVAVDIEEVS

>WP_006930940.1
MYLSRLQLLGFKSFAQKKLDFNEGISCIIGPNGSGKSNIVDAVRWVLGEQRTSVLRKMQSVIFNGTRTRM
AEVSLTIQNNKKEDEVIITRRLYRSGESEYLINNSVVRLKDVLNLFMDGLGPNSYSVIELKMVESILSEN
KAERRLLLEEAAGIVKYKIRRKTDIISADERATLLLENLLGDALNYVLVDSVKAARQIIDHVKKEKRILI
PRV-PRP-P-LKDQIKYAPEYEDLIELLLGDVIITPDLDEAQLNPQRFITEQGEAVNFNREISSGELAKD
KINKTAREQFMTTFNQIKENFEKVFKSFFNG-EGTIELEEEADPLEAIIFKIRKGKRLQTLTLLSSGEKT
LTAISLLFAIYLVKPSPFCILDEVDAPLDDINIGRFTEALKQFNTQFIIVTHNKRTMEAAELYGVTMEEE
GSKIVSVKFN---

>WP_007786350.1
VFLKGIHIQGFKSFADSKLELGQGLSVVVGPNGSGKSNIADAVRWVLGEQSAKSLRKMEDVIFSGSTQRM
AEVSLIFDNTTGDREVTITRRVYRDGEGQYLINKAACRLKDIQELFMDGAGKEGFSIIGQGRVEEILTLK
SEERRSLIEEAAGITKFRSRKRLDLIAVEENYELAVEIALGAGMQNVVAENEQAAKRAIAYLKAHQRVFL
PVIQGYSVKGAADLVTYDKVYRPAIEFLLGRIVVVTDMEAARIRGKRIVTLEGDQVYPGGSLSGGSIQRS
ELDKTMSERFIESFTAVNQAFQEVFKELFDGGHAELQLVEPERILETVEIIAQPGKRPQLLSLLSGGERA
LTAIAILFALLRVKPSPFCILDEIEASLDDANVQRFAQYIHRLSTQFIVVSHRKGTMESADLYGITMEEC
GSKLLSVKL-DRQ

>WP_008517020.1
MFVKRLEMHGFKSFGDKIFDLTPGITVVVGPNGCGKSNITDAVRWVLGEQSARHLRRMDDIIFGGTANRF
AEVSITLDHSDGDQEVTVTRRLYRTGESEYLLNKRPCRLKDILELFMDGIGKEAYSFIGQGRVDEILNAR
PEERRQIFEEAAGILKYKTRKKADILQVPPTYVAAVEAALGTALQNLVAENDGVAKEAIAFLKKTKRAFL
PTLSVQRLDGAADLVQTEERFTDVAESLLARVHVVENLEAAPVRRRRVVTVEGDVILPGGAMSGGFDKKK
EIDSRMGEKFAHSFAIINEQFSVVFKELFGGGRAHLRLTDPDHPLEAVEIVAQPGKKLQHMSLLSGGEKT
LTAIALLFAFLKFRPTPFCILDEIEAALDEANLNRFTDFLRTYQTQFILISHRKRTMEQADLYGVTMEES
GSKLISVRLRDDK

>WP_008902242.1
MYLKSLTMQGFKSFADKKIEFDNEITGVVGPNGSGKSNISDAIMWVLGETSIKSLRKMEDVIFSGTNKRF
AEVTILFNNIDRDDEVAVSRKMYRSLESEYRINGEKVRLKDVKELFMDGIGKDGYSLIGQGRIDEVLSNS
PDKRRAIFEEASGISKFKSKKKSDNLKVRKEYETAINIALGAAVQNIIVKRQSAVYDMISVLKKNNRVFI
PTVLPSNPKGADSLIEVDDELKNIFSYLLGKIVIAKDYESANFNNRRVVTLDGESLNVGGTITGGSNKNE
KLDYSMKKNFKESIEKIGIYFNEIFKILFNGGQASIEIEDEEDYLNAIEIKAQPGKRFQSLSLLSGGEKA
MTAVALLFALLKVRPAPFCILDEIDAALDDANITRYCDYLKTL-IQFILITHRKLSMEIADLYGVTMEEL
GSKVISTLLKE--

>WP_009530239.1
MYLKGIEIKGFKSFLDKSITFPKGMISIVGPNGSGKSNILDAIRWVLGEQSIKSLRKLEDVIFSGTQTRY
CEVTLILDNEDKDTELSIKRKAYRSGESQFFINGKKCRLKDIKEILLDGIGKEGYSIISQGRVDEIINST
GNQKRALLEEASGITKYRYKKKRNVITVKKGYEKAIEQLLAGRLENIIIDKAHQSKDAIDYLKRENRAFL
PTIKPSS--GAIDVVEYDNKFANIISNLLARMVIVDDMDTGKIKSSKIATKTGEIFNIGGSITGGSSNFK
SLEKSMIEDFKTNFEIINKNFDDIFKILFGGGSGRLILENEDDILNTIDISVQPGKKLRGISMLSGGEKA
LSAIALLFAIIARKPVPFCILDEIDAPLDDANIYRYISYLLTLTTQFVTITHRRGTMEASDIYGVTMQEK
GSDIVSLKLEDKH

>WP_012938849.1
MRLKSFSAHGFKSFADKNIDFEPGITAIVGPNGSGKSNISDAIRWVLGEQSVKYLRKMEDVIFAGSSGRM
AEVDLVFDNTDHDDEVSLQRRVFRSGDSEYIINGKNCRLKDVVALFADGLGRGSLSIIGQNKIDEILNSR
PEDRRSIFEEAAGIAKYRLRKR-ELFSVEDAYVTALETALGGALQNIITQDARAAQDAIAYLKKVQRAFL
PTLRPRGASGAGDLVRCEEAVRPAVRFLLGQVLVADNLDHAAARDRRIVTLEGDVVYAGGSLSGGQKQQS
GINSDMTRRFREAFKQINGYFSDCYEKLFGGGRAQLRIQDEKNLLESIEIEAQPGKKMRNLSLFSGGERA
LTVIALLFALLTYQPAPFVILDEIDAPLDETNIDRFAQFLKAYQTQFIVITHRKGTMEAADLHGVTMEES
GSRVLSVKLSEAE

>WP_013120912.1
MYLKRLEIQGFKSLADRELYFNPGITAVVGPNGSGKSNISDAIRWVLGEQSAKILRKMEDVIFSGSDKRM
AEVTLTLDNSTGESEVTVTRRVFRSGESEFFINKTPCRLKDIHELFMDGIGKEGYSIIGQGKIDEILSSK
SEDRRLIIEEAAGIVKYKNRKRKELLNVPKKYEIAVEVALGGALQFIVTRTDNDAKAAINFLRKCNRAFL
PTVKAKRIKGAAELVTFDREYEPAVKSLLGNIIVAEDIDTAQIKEGKVVTLDGDVVNPGGSLTGGSYNKS
EMDQIMSKRFCKAYEEINENFRRVFTELFGGGHAELQMTDKENILETVEIIAQPGKKPQHLSLLSGGERA
LTAISLLFAVLMVKPSPFCVLDEIEASLDEANVDRYAAFLRKFQTQFIVVTHRKGTMEAADLYGVTIDDT
GSKMVSMKLADIS

>WP_013175459.1
MYLKRLELKGFKSFAEREIEFMPGVNVIVGPNGCGKSNIVDAIRWALGESNVRHLRRNDDVIFSGTDKRL
AQVDVAIDNCDRDAEVSVTRKVHRSGESEFYINRVPARLKDVQDLFAGGLGKKGYSIIGQGELEQILNLK
PFDRRLLLEEASGLIKYRHRMRRDLIEVPPGLEAAVETALGRSIQDIVVRSEKDARRAIEFLKEKKRAFL
PLLRVSPAKGGHELVDYPAGFEKVVKYLLGRVVVVETLQSAKVRGPKLVTLEGEVLTYTGAITGGTVSNK
ETRAVLSSQFVEFLKGVSQSFHHTFLAMFGGGSAFLNSNGAIEDLDSVEIAVKPGKRKQLLELLSGGERA
LTCIAFVFALLALRPSPFCLLDEIDAALDDVNLARFAGFLKRLDIQFIVITHRQGTIEIGQLYGITMPEE
GSRVLSVTMEEEA

>WP_013275864.1
MYLKRVELQGFKSFADREIEFQPGINAIVGPNGSGKSNITDAIRWVLGEQSIKTLRKLEDVIFAGSHGRM
AEVSIILDNSDHESEICITRRVFRSGESEFYLNKVPCRLRDIQELFMDGIGKDGYSIISQGQVDEFLISR
PEERRMIFEETAGIMKHRARKKSDIIDTDRKLETAIEAALGGALQNVVCDTEQNAKEAIEYLKRNNRVFL
PSVKPRSISGAYKLIEYDKKFTPVLTYLLGRVIVAEDMDSATIRDSKVVTLEGEIINPGGPITGGSFKKK
DLTKTMEEMFLDTFKRVKVEFQRVFVELFGGGKAELILDDEENPLDSIEIIAQPGKKLQNLTLLSGGERA
LTAIALLFSILNIKATPFCILDEIEAALDDANIDRFTRYLKKVHTQVIIITHRKGTMEVADLYGIAMEET
ASKLITVKLED--

>WP_013278623.1
MHLKKIEMHGFKSFAEEKVEFEPNITAVLGPNGSGKSNIADAIRWVLGEQSAKSLRKMEDVIFAGSSQRI
AEVTLTLDNSNGDNEVTLGRRVTRSGKSEYLINNSVCRLKDIEELIMGGLGTEAYSIIGQGKVDEILSSK
ATERRLIFEEAAGITKHKQRKKQELLEVPKEFEIAIETALGSRLQNVVVATEEDAKEAINYLKREKRAFL
PLVDPRRAEGAADLIDYQDKFSPVVKNLLGRIIIADNIDAATIKGRKVVTLEGEVVNPGGSMTGGSSQNN
KIESRMEKKFKETFDEIKMKFEEVFTELFGGGQAELKLEDPDNLLETIEINAQPGKKLQKLSLMSGGEKA
LTAIALLFALLKVRPSPFYILDEIDAPLDEANVDRFTDFLQNLLSQFIVITHRKGTMKAADLYGVTMQES
GSELVSLKLTEAS

>WP_013484287.1
MYLKSLTIQGFKSFPDKVLTFGPGITAVVGPNGSGKSNISDAIRWVLGEMSVKSLRKMEDVIFGGTPVRY
AEVSLTVDNSDHEEEVTVTRRYYRSGESEYRLGGAQVRLRDIYELFMDGLGHDGYAVISQGRIAEIVGAR
SEDRREIFEEAAGIAKFRFRKKRQLLSAPAEVAVAVETALGASAQHIVVENEENAKDAIRFLQRAERAFL
PSVRGGDIGGASELVSFEERFREVAEHLLGRTVVARDLDSATMKRRRIVTLDGQQVNAGGSLTGGSRRAR
GLTGEMRAQFSKKFAEINGHFASIFVELFGGGRAWLELTDPQDVLGCIEIHVQPGKIIKNLASLSGGEQA
FVAIALYFALLKVRPSPFCVLDEIEAALDEQNVVRYASYLRRLSTQFIVITHRRGTMDEADLYGVTMQDQ
GSKLLTLHLDEME

>WP_016482148.1
MQLKQLQLLGFKTFADRELQIGPGLTAIVGPNGSGKSNIVDAILWVLGEQNPRLLRRAQDVIFSGSDKRM
AEVRLLLDNSDHSSEVSISRRIYRSGESQYFINGAPCRMKDIVELFLDGAGKGAYAVVGQQEVDAVLSAR
PEDRRELFEEAAGIKKYRVKKRQDLLTVPKPYRIAIEVALGSSLQDIVTPSAEEAKAGIAWLKQHRRVFL
PLLRPG-LAGAVNLVGFDNRYVPAIQLLLGRVVVVRNLDTATLRSWRMVTLEGELLTPGGALTGG--SLS
EIDASTRDIFLQTFEAVREEFDRLFKRLFGGGRAQLLLTNPNDLLETIEIIAQPGKKAQNLSLLSGGERA
LTAIALLFAFLSVRPSPFVILDEVDAPLDGANVEKFVQLVREFRSQFLVITHNPVTMEAAPWYGVTMREP
GSSIISYRVPQKE

>WP_018250069.1
MFLKNITIKGFKSFANKKVDFEPAITGVIGPNGSGKSNISDAIRWVLGEQSAKTLRKMEDVIFAGSSKRI
AEVTLTLDNRDGEKEVTVGRRVSRSGESDYLINNNQCRLKDIKELFMDGVGKDAYSIIGQGKVETILSEN
STDRRELFEEAAGISKHKSRKKKELIDTPKDYETAIEVALGSALQNIVVEDDRVGKKAISYLKKNRRAFL
PLVSSRNADGARDLVSFSDKYKSVVDNLLGRVIIAKDIDAAKIKDRKVVSLDGDVVNPGGSMTGGSNQNG
EIEEEMKEKFINTFKQVKVEFEKIFTDLFEGGQAELNLEDEEDLLTTIEINAQPGKKLQKLSLMSGGEKA
LTATALIFSLLKVNPSPFYVLDELDAPLDDANVNRFAEYLRRLMAQFIVITHRKGTMAAVNLYGVTMQES
GSQLVSLNMEEEE

>WP_018449955.1
MYLKALELTGFKSFANRIVEFDSGITSIVGPNGSGKSNILDAILWVLGEQSYKNIRESSDIIFSGGKNKM
AEVSLIIDNGDRDSEVKITRRIFKTGENEYLINNKKSRLKDIHNLFMDGIGKQAYSIIGQGRVERIISSS
SKELKEIIEEAAGVKRAKIEKKNNLIDVPAGFEEAVQTLSGGMFRDIVVKDSEIGKRCIELLKRKKRAFL
PNIRVSNTGGARNIVKVDKNIEKVIQFVYGNSVVVENLEVGQLK-NRIVTLEGDIITSRGRMTGGHSFKR
EIEEEVTSKFFMAYNQINENFRYMCETILNGAKGMLKMTDPDNLLTTLELSVKKNKPEQTLLLLSGGEKS
MLAVSFIMAIFMFKPSPFTFFDEIEAALDEKNTKKIIELLHQFKSQFILITHNKETMKGSHLYGVTMNEI
GTKIVSVDV----

>WP_019227130.1
MFLKKVYVNGFKSFAEKEIVVEHGITAVVGPNGSGKSNISDAIKWVLGEQSAKSLRKMDDVIFAGTEKRY
AEVNLIFDNESGEKEVSIKRKLYKTGESEYYINKQQCRLKDIKELFMDGIGRDGYSFIGQGRVEDILSPN
SETRRQVFEEASGIVKYKSRKKNDIIKTEKEYETAIEIALGSAIQNIIVKTEQEAGNIIDYLKRNKRVFL
PMLQERSVKSADLLVNTNPEYERVIKFLLGRILVVDNLDNGKIRGSKIVTLAGDVINAGGSVTGGHISSK
ELEVQMRDKFVEEFASIRVKFNEVFKKLFNGGNGDVYLEDEDDALNSIEITVQPGKKLSKITLLSGGEKA
LTAIALLFAILKTKPTPFCILDEIEAALDDVNINRFSQYLKEFETQFIVITHRKGTMECADLYGATMEEK
GTKLVSLKLSDI-

>WP_019879490.1
MYLKSLEAVGFKSFAEKTVNFQKGVIAVVGPNGSGKSNITDAIRWVLGEQSTKYLRAMQDVIFSGTQLRL
AQVSLVFDNSDHDQEVEITRRLYRSGESEYYINKKGCRLKDVHNLFLDGVGKGSLFVIGQNKVDEILNGR
ADEKRILIEDIAGIIKYKLKKRSEILTVPKEYILAIETALGSSMQNIITQDDKVAKVAVEYLKENKRVFL
PTLSPQIL-GAESLVACKPELKIVANFLLGRILVVDNIDNANIRNKRLVTISGEVINIGGSLTGGSFKNQ
DIDKAMTEKFKVAFKELNEEFGKTYKNLFAGGSARLELLEADDWLNSVEIFVQVGKKQQALSLLSGGERS
LTVIALLFAILSLRKTSFCVLDEIDAPLDEANLHRFNRYLQEYNTQFIIVTHRKPSMQIANIYGVTMQEP
GSKVLSVQIKDE-

>WP_020396806.1
MRLSKIRIAGFKSFVDPTLDLRSNLVGILGPNGCGKSNTIDAVRWVMGESSAKHLRSMDDVIFNGSSARV
ASVELVFDNSAGNQEIAIKRQVSRDGSSKFFLNGSRCRRRDITDIFLGGLGPRSYAIIEQGMISRMIEAK
PEELRITLEEAAGISRYKDRRQTEVLEVETGWELAIETVLERLLDA-PLLEDLSAW-------------Q
HGLRLANESNLAQKIKQP-----LIAQQLKNVFYAENLAEAA-ETDSYVTRDG--VWLSK-LWQLPPLER
KIDRETRALFKETFEQVNNRLGEMFPRLFGGGECYLEMTEQ-DLLTTIRIMARPGKRLSSIYLMSGGEKA
LTAVALVFAIFELNPAPFCMLDEVDAPLDEANVGRFCSLVRHMRVQFIFITHNKTTMELAELIGVTMREA
GSRLVSVDVAEVK

>WP_020404636.1
MYISELELQGFKSFAHKKVKFDSGITSIVGPNGCGKSNIVDSLRWVLGEQRPSLLRAMANVIFNGTAQKM
AEVSLTFVNDKGESEVTITRRLYRSGDSEYLINGTTCRLKDIMELFMDGMGSDAYSVIELKMVEEILNDK
NNDRRRLFEEAAGVTKYKDQRKEEIFDTDQKHAVALESVLGDMLNFVVVKTLDEAQRAAKILKENDRAFI
PQLAAT--KS--DEVKTKREYSALKQLLLGNVLVFDSVEAAKGKDDVGVTFDGEVVTDNKFFQSGSKSKD
EINETATERFNTTFEKIRTNFQQVFKTLFEDDYCDLLIEQDVDPLEAIEIKAQRGKRPSGISQLSGGEKT
LTAIALLFAIYLVKPSPFCVLDEVDAPLDDANIERFAKMIKNFNTQFIIITHNKKTMSKAEMYGVTMPDT
GSRLVGVKLDEED

>CCX92729.1
MYLKSLELQGFKSFPDKLIRFGDDITAIVGPNGSGKSNISDAILWVMGEQSSKTLRKMEDVIFGGTQKRF
AEATLTLDNSDRDDEVMVTRRYYRSGDSEYYINKQSARLRDINEMFMDGLGREGYSNIGQGRIDEILSLK
SGDRREIFEEAAGISKYRHRKRQRLIRTEDSYTVAIEIALGAAMQQIVVGTEQDGKAAIGYLKRTGRAFL
PNIQGRQLNGASELTASDEKYRGIVENLLGRTVIVSDMDAAAMQRRKIVTLDGQVMNPGGSMTGGSVNKR
DITKEMTTIFVSEFGKIDHYFGQTFEEMFGGGKGQLVLEDPENPLTCIEIRVQPGKQVKTITLLSGGEKA
FVATALYFAILKVRPTPFCLLDEIDAALDDRNVERFASYLHNLKTQFIVITHRRGTMEASDLYGVTMQEQ
GSKLLRLDLNQEE

>CCZ91722.1
MYLKSIEVHGFKSFANKIFEFHNGITGIVGPNGSGKSNVADAVRWVLGEQSAKQLRNMQDVIFSGTQMRY
AYVALTIANDDHPEEVQVARRVYRSGESEYLLNGTSCRLKDVQELFFDGIGKEGYSIIGQGQIDKILSGK
PEERRELFDEAAGIVKFKKRKREDIIQVEKKFETAVETALGGNIQNIVTEDEQVAKKMIGILKKNHRAFL
PTVTPKFLSGMSAHVSRDAKYDKVVEYLLGRYLLVDTLDHASIKHSRMVTLDGELLNPGGSMSGGAFRNG
DLDEEMRKQFTEKFAEIQQQFDKVFKELFGGGKGTLELVEEEDVLDAITINAQPGKKLGNMMQLSGGEKA
LTAIALLFAIQNLKPSPFCLLDEIEAALDDSNVKRYAKYLHKLNTQFIVITHRKGTMEAADLYGITMQEK
GSTLVSVKLIEQL

>CDA68857.1
MYLKSIEVYGFKSFANKTFQFHNGITGIVGPNGSGKSNVADAVRWVLGEQRIKQLRSMQDVIFSGTEARY
AYVAITLDNSDHDDEVTVARRIYRSGESEYLINGAACRLKDVNELFYDGIGKEGYSIIGQGQIDKILSGK
PEERRELFDEAAGIVKFKRRKKEDIIKVDKKYETAIETALGGNIQNIVTDDEETAKKMIGFLKKNRRAFL
PSIKNPFAKGADELVRTETRYKDVAKAMLGRIVVVDNVDNAKIRDGRMVTIEGELLVPGGAISGGAFKNT
ELDSAMRKQFQEKFAEINKEFDKVFKELFGGGRGTLELMEDEDILEAIRIIAQPGKKLQNMMQLSGGEKA
LTAISLLFAIQNLKPSPFCLLDEIEAALDESNVGRFAKYLHKLNTQFIVITHRRGTMEKADLYGITMQEK
GSALVSVNLIDDL

>CDB25713.1
LKFKKLEVYGFKSFADKPVEFGEGITAIVGPNGCGKSNVADSIRWVLGEQSAKLLRNMQDVIFNGTEKRF
SEVNLYFDNTDHNDEVVISRRLYRSGESQYLINGTPCRLKDITDLLRDGMGREGYSIIGQGRIDELLSSK
PEDRRTIFEEAAGISKFKSRKKIELINVKPKFETAIEMALGAAIQNIVVRTEDDAKYLVDHLKRNRRVFL
PSVKPRDFNGASDVIAFDPKYSRVIEGLLGGTVIVEDMDTASLRGSKIVTLDGDIINPQGSITGGSKNDK
ELSAEMLSIFNDQFEKIRTNFVKIFKELFDGGNADLLLLESDDPLAAVEIVAQPQKKLQSISLLSGGEKA
LTAIAILFAILKLKPMPFCVLDEIEAALDDANASRFAKYLRRFETQFIVITHRKPTMELADLYGVTMEEK
GSKIVSVKLSEVQ

>CDB41693.1
MLLKALELQGFKSFPDKTLEFGKGITAVIGPNGSGKSNISDAVRWVLGEQSSKSLRKMEDVIFGGTSLRF
AEVTLRLDNTDRDDDVSVTRRYYRSGESEYQLNGETVRLRDIHELFMDGLGRDGYSMVSQGRVADLISSR
SPQRRDMLEEAAGISHFRYRRKRQLITVDAKYAAAVETALGAAVQNIVTDDESAAKRAIAYLKESRRAFL
PAIKPRRLSGADRLLRCDDEYLPIIRNLLSHTAVADNIDSAAIKGRKVVTLDGQVMNAGGSMTGGSRGQG
DLTGKMSERFREQFDRINTIFGQTFSELFGGGKAELILENPLDVLECIEIKVQPGKNVQNIDLLSGGEKG
LAAIALLFSILKVTPAPFCFFDEVEAALDDVNVTRYAQYARRMNTQFILITHRRGTMEEADLYGVTMQED
GSKLLELKTAEAK

>CDC00268.1
LLLKRLELQGFKSFADKILEFVEGSTAVVGPNGSGKSNISDAIRWVIGEMSAKSLRNMQDVIFAGTETRF
AEVSLVLDNSSHNDEVVVTRRLFRSGESVYQINRSNCRLKDIHELFMDGLGRDGYSIIGQGNVSQILSTK
AEDRRSLFEEAAGISKYKYRRKKGLVDVKKEYVTAIEIALGGALQNIIVESEEDAKTAINYLRRNNRAFL
PAVKGRDIKGGSKLIKYNSKYDGIIKSLLGRVVVVDNVDNAAMRGKRVVTLEGEILNAGGSMSGGSVNKE
SMEELMKEHFGKQFQEINESFSLVFSELFGGGKGELTLSDPSNVLESIEIIAQPGKGSQNINLYSGGEKS
FIAIALLFAILRVKPAPFCILDEIDAALDDVNVSRFATYLKNYQTQFIVITHRRGTMEAANLYGVTMQEK
GSKLLSLHIDDAD

>CDC20750.1
MYLKSLELQGFKSFPEKKLDFNKGITAVVGPNGSGKSNIADAVRWVLGEKSAKSLRKMEDIIFNGTENRF
AEVSMIMDNSDKDPEVTVTRRVYRSGESDYLLNGTKCRAKDILELFMDGVGKEGYSIIGQGRIDEILSNK
SEDRRMLFEEAAGIVKYRTRSKSELITLDKKYETAIEIALGGAVQNIVAKNENDVKKAISYLKTNNRAFL
PAIKPKNIKGAKELISYDVQYENIMSSLLERVIIVDTIDNGALKNSKVVTLDGELFNVGGSMTGGSISKE
QLNVLMEEQFREQFKVISDNFAETFKEMFGGGEASLKLSNDQDILNCIDIIVQPGKTLQNMMLLSGGEKA
LTAISLLFAILKMKPSPFCILDEIEAALDDANVNRYADYLKNFDTQFIVITHRKGTMEAADLYGVTMQEK
GSKLVSVKFDENY

>CDE11764.1
MYLQSLELQGFKSFPDKKLTFDKGLTAVVGPNGSGKSNIGDAVRWVLGEQSTKTLRKMEDVIFSGTKTRF
AAVTLEINNATGYAVVSVTRKLYRSGDSEYRINGKSVRLKDVTELFMDGMGRDGYAIIGQGRIAEIVSAK
STDRRDIFEEAAGVSKFRYKKKRQLITTNSRYGVALETALGGAMQNLVVADENAAKQWIRHLAKNRRAFL
PSVRGRTLRGACNLVQYDPQYTEIVRFLLGRIAVAEDLDTAALRQRRIVTLDGQIINAGGSFTGGSAQRE
SLTTEMQRIFSESFSIINRNFQEIFRELFGGGEARLELTDPEQVLESIEIKVAPGKVIKNLISLSGGEQS
FVAIAIYFAILRLRPSPFCILDEIDAALDEGNVRKYAQYLRNFTTQFILVTHRRSAMEEANLYGVTMQED
GSRLLRMEQEEAG

>CDE47612.1
MKLKKLELYGFKSFAQREIVFDEGITGIVGPNGSGKSNIGDAVRWVLGEQSAKTLRSMSDVIFNGTQKRY
CEVSLVFDNDDHEAEVMVTRRVYRNGESEYYLNRTACRLKDVVDLFRDGIGKEGYSIIGQGRIDEILSRK
SEDRRQVFEEAAGIVKFKARKRTQLMTVPQAYETAIDMALGAAQQNIVTDTEETAKELINYLRQNRRAFL
PAIRGKYAKGASELVQCAPEYRGIVENLLGRTVIADNLDHGPIRNARLVTLEGDVMHSGGSMTGGSAQSE
RLLIQMRSTFVENFSKMQGYFAETFTRLFGGGHAELKLMDPDDPLNCIEVNAQPGKKLQLLSLLSGGERA
LTAIAILFAMLKLKPTPFCILDEIEAALDDANIGYYADYLKEYGTQFIVVTHRKGTMERCNLFGVAMEEQ
GSRMVSVSLQDQE

>EQB63853.1
MYLSELEIIGFKSFPKKRLVFKAGVSAIVGPNGCGKTNLVDAIRWVLGEQRPTVLRRMDQVIFNGSMDQM
SEVSLTIENNKNEQQVTISRRVYRDGTGEYLLNGIPCRLKDIVDLFSDGVGAFAYSVMEQSMVESLLSEN
AWERRALFEEAAGITKYKHRRQNNLIQADTAYAWAIEAALGERKSFLVVDNLDSAKKALGQLKENQEGFI
IELVNSTIEGGSDLVENGKHVDWLANSLLHKTIVVKDFEVAKLEPDQIVTLDGELLTKTGVVKGGEKKES
KINETAKDLFLETFQKVRGNFQSVFGQLFEGGEADLILEEMLDPLESIEIFARRGKRLLTLSQLSGGEKA
LVAIALLFALYLVKPSPFCILDEVDAPLDDMNLQRFLTLVKNFNTQFIIITHNKQTMDAADLYGVTMEEP
GSKIVSVKFEKPV

>WP_037377717.1
MNLKKLEISGFKSFRDKSLDFHNGITGIVGPNGCGKSNIVDAIRWVMGEQRVKALRKMDDVVFNGSQDSI
AEVTMTL--NGQESEISVSRKVVCEGEHEYYLNKVPCRLLDIKEFFMGGVGARTYSLIEQGHVSNLVEAK
PEDRRLFIEDAAGVSKYKSRKK-DHINVSREYESAVEAVLGEKLQYVVVKSQEDGVRAIDHLKNCQRGFV
SLKNHETH-ELLQKVKVHEDFKQIAECLLGDVLIIPTIEKGSLKGKTFVTPDGDIISPHGVLTGGSGAAT
RINKISRARFAETFEAVNACFKDVFAQIFPGGRGELLLTDENDLLETVDIDIQPGKRRQNVNLLSGGEKS
LVAVALIFAILKYRPSPFLVLDEVDAALDDANTNLFNRLIQDVQSQVVMITHNKSTMEVANLFGVTMQKQ
GSSLVSVNLN---

>WP_038046928.1
VRISSLTLEGFKSFAGKELAFPGNIIAIVGPNGAGKSNICDAIAWVLGEQSARLLRTMGDVIFAGSAQRA
AQVTLILDSHPGPHRLEISRRILRDGTSEYRLGGRRVRLKDIQDKLAEGLGTRAYAIIEQGRVSQVLSAK
PTDRRALFEEAAGISHYRLRRKSDYLQAEEAVERLLKASFSGEAVDVVIRD------------Q--R--L
PSL----LEG-A--L---PQL-G-LASAL-PLALADP-EEARLTNSLVLLPGGSLLG-NGR--G-----T
ELDTTCQERFLATLSAANELFGEVFRELFGGGEAQVLLSDPESPLDSIEVKVRPGKHTQSVLLLSGGEKA
LAAVALLLALFRIRPAPFCVLDEVDAPLDDLNVERLCQHLKAQQTQFLLITHNRRTMAHADLYGVTMEEP
GSRVVSVRLEE--

>WP_040929197.1
VFLKSIEAKGFKSFADKTIEFNDGVTAVVGPNGSGKSNIIDAVRFVLGETSAKQFRKMEDVIFNGTTERS
AVVQLNLDNKDRDDNVTIRRELFRSGESNYYINKERAKLKDVTELFMDGLGKHAYNIISQGEVDHVLNQK
PETRREIIEEVAGVMKYKTRKKKELIEIDSSYMTALDAALGSQTQSVVTKTEQDAKRAIHYLKDKNYAFL
PTIQRRSLSVLKDL--VDTKYDALIGHLFNTTIIVENYDDGRLRNKRIVTKAGEIFNPGGAVSGGSRQNK
EMDYEVSERFKETYHNVNEHFKKVFKTMFGGGEAELRLTEPDDYLNALLIYAQPGKKLTSMSLLSGGERA
LTAISLLFSILEVRSSPFIILDEVEAALDEANVLRFSNYLRHLYSQCIVITHRKKTMEQSDLFGVTMQEK
GSELISVDLKTEE

>WP_042085886.1
MQFTRLRLTGFKSFVDPELRIEPGLTGVVGPNGCGKSNLVEALRWVMGENSARSMRGMDDVIFAGTDRRL
AEVSLVVENPDRDDRLEITRRIERDQGSSYRINGRDVRAKDVQLLFADATGAHSPAMVSQGRVGALISAK
PRDRRAILEEAAGISGLHSRR--TKISVEPGYEQALGAALGDDLDAAHTEDADRIWRHL-----------
----PDEL-A-SQWVKAPSVLSRR----LTQIGLVPNRAELRLPRQRLVTPDGAMMRWDGLYSSARAPSG
SLNREGRDRLLTAFNAVNGHFTSLFQTLFGGGHAQLELVESDDPLDALEIMASPGKRLQNLSLLSGGEQA
LTALSLIFAVFITNPSPICVLDEVDAPLDEANVERLCTLLDDMRTRFLIVTHNEVTMARMHLFGVTMAER
GSQLVSVDLEREQ

>WP_042699254.1
MHIVQVEIDNFKSFSRKKIPFYEGFTVISGPNGSGKSNIIDSILFVLSLSTSRNLRKLTDFINTMSGK-T
AEVTLTF------DDTRIRRRIKRTANSYYYLNEKTCSQTEILEYLSKGIKPHGYNVVMQGDISRIMDMS
DLERRKIIDEIAGVAEFDDKKSGSLGKVDSAYTLALNIAAGGRLNNVVVDSDQTAADVIRYLKDERRLLL
PKMKPQLL-GAINLIDFDPAYRDAFNLVFGQTVVVETLDAGRLG-RRMVTLEGELLERGGAMTGGSIRKD
SFRQMKFDAFMQAYTGINLHFQDIYSRLN-DGAGHLVLDDHEDPFQGMTFEVSRGKEVTRLNLMSGGEKS
LTTLSFIFAIQQFMPAPFYALDEVDSNLDGVNVERLSQMVRDIKSQFVIVSHRKPMIEAADMVGVTLRSD
KTLVTGVKVNG--

>KJS18933.1
MYLKRLEIQGFKSFADKELEFNLGITVVVGPNGSGKSNVVDAIRWVLGEQSAKTLRRMDDIIFSGSNNRM
AQVSLTLDNTSGDNEVTVSRRLYRSGESEYLINKVPCRMKDIHQLFMDGVGKEGFSVIGQGKIDEILSLK
AEDRRSLIEEAAGIVKYRYRKREDLITVPSSLETALETALGGALQYLVTNDDQGAQLAIKYLKNDKRAFL
PTIK-SNKNQAVDLIEFDAKYQGIMEHLLGKVWVIENLESLEIKNSRMVTLDGEIMTPGGSLTGGSRKQK
EMDQIMLKKFRETFSLVNEAFNSVFKEMFGGGSASLELSDEGNLLDTIEIIAQPGKKSQNLLLLSGGERA
MTAITLLFAILKVKPSPFCVLDEIEAALDEANVDRFSIFLKQFKTQFIVISHRKGTMEAADLYGVTIEET
GSKLISVKLSEI-

>CEP68357.1
MYLKGVEIQGFKTFVDRRLEFGPGVTAIVGPNGSGKSNIADAILWVLGEQSARTLRRMDDVIFAGSEKRM
AEVTLHLDNSDGEEEIAVTRRFFRSGEGEYYINKVPCRLRDIQELFLDGSGRGSLAIVGQGRLEEILSAR
PEERRAVLEEAAGIARYRWRKKQEKLAVPAELTRAVEVALGGAAQQILVRTAAEAEAVIQFLKARGRAIL
PWLEPRPVKGAAGLVQCEAEVRPAVEYLLGQILIVADIRRAALERPRLVTLEGEVIQPRGPVTGGVARQN
EMERLMARQLKATLAAVQEHFAAIFQELFDGGEARLELTGSEDILAALEIVARPGKKPQHLALLSGGEKA
LTAVAFIFALLKVKPSAFCIFDEVDTALDEANVERFARLLRQFRTQFIVISHRQGTMAAADLYGVTMMEQ
GSRLVSVRLEQPA

>CQR71421.1
VLLCRLEAYGFKSFAEKELEFGRGITAIVGPNGSGKSNISDAIRWALGEQSLRTLRKMEDVIFAGSTKRV
AEVSLVFDNSDGANEVIITRRVFRSGDSEYYINKTACRLKDIHEMLADGLGRESMTVIGQNKVDEILSSK
PEERRLLFEEAAGITKYKQRKKKQLFSVPDKYVNAIEVALGGAQQHIVTDTDQTAKQAITLLKTQNRAFL
PTIRITRLVGAAEVVSTDERYKPVADYLLGRVIIAKTINAAAIRGSRIVTLDGELVNPGGSLTGGSRGRS
DIDTTMSKQFNKAFKAINQSFGDVFVRLFGGGRAELVLIEPGNILSTIDIIVQPGKKMQNLALLSGGERS
LTVIALLFAILTVRPAPFCVVDEIDAALDEANVERFSEFLHDYSTQFIVVTHRKGTMEAASLHGVTMEES
GSRLVSVKFIDAG

>WP_046444660.1
MFLKRIELNGFKSFCNKEIIINKGITGVVGPNGSGKSNIADALRWVLGEQSSKNLRSMQDVIFNGTQTRY
CEVALIFDNSDMETEISVKRKMYRSGESEYSINNTGCRLKDILELFRDGIGKEGYSIIGQGKIDEILNSK
ATARRKVFEEAAGIMKYRVRKKKEVIDVPKKYETPIEVILGNALQNVVVEEDTDAKDIIAFLRKNNRVFL
PALKVRQFAGASEAIDCAEEIRPAVDFLLGRTVIVRDMDSARLKDARAVTMDGDFIKPGGVITGGSLKND
NLLSGMKESFRAKFALINENFTNTFRDLFGGGHAELVLED-GDIMECVEIIAEPGKKLQNIQLLSGGEKA
LTAIALLFAMLNINPSPICLLDEIDAPLDDANVIRFSEYLQTLDLQFIVITHRKPSMAICDLYGIAMQEK
GSDIVSVQL----

>KKM11875.1
MYLKRLEIQGFKSFVDRQLTFGPGIAVIVGPNGSGKSNIADAIRWALGEQSAKSLRKMEDVIFAGSEKRM
AEVSMTLDNSTGEQEVTVTRRVFRSGEGEYFINKTPCRLKDVLDLFADGLGREAMTIIGQGKVEEVLNAR
PEERRALLEETAGIIKYRNRKRRDVVEVPAKLETAVEVALGAAVQDVITETDDAARRAIQYLKESGRAFL
PVLRPRPVKGAADLVQAAERYMPAVRFLLGGILVVEDIRTAQLRGTKMVTLDGDVINPGGSLTGGTYRKR
EVDSVMQQRFAATFKAVADAFTSVFKTLFGGGYAELYLSEPENLLETIEIVAQPGKKLQHLSLLSGGERA
LTATALLFAILQTRPSPFCVLDEIEASLDEANVERFAQFLRDLDTQFVVISHRQGTMEVADLYGVTMEEP
GSKLVAVQLTDVD

>WP_046499816.1
MYLKRLDIKGFKSFANEEIILEPGINIIVGPNGCGKSNIADAVRWVLGEGNVRQLRKNEDIIFNGTDKQM
AMVDMTIDNSDHEGEITVGRKLFRSGESEYLLNKSRVRMKDIVNLFTGGLGKRGYSIIGQGELEQVLNGQ
AFDRRLILEEASGSIRFRQQRRQDIINVPSGMEMAIETAAGKGLENIVVAKAEDAREAIAFLKRQRRVFL
PVLRVQNLRGASQLVKYDPQYKKAVDYLLGRVLLVSDLDCGQVKQSRIVSLEGDLINVSGAMTGGSAART
ETEKAMAKNFSQFMLLANESFKRTFTEIFGGGEASLVLEEDSHYLSAVDIVLKPGKRSQPLNLLSGGEKA
LTCIAFIFALLRLRPVPFCLLDEIDAALDETNLMRFTQFLKNMEIQFIVITHRQTTIEAGSIYGVTMPQQ
GSSVLSINVSDIS

>WP_050698383.1
MLLKSLEIQGFKTFPDKTLTFNQGITAVVGPNGSGKSNISDAVRWVLGEQSTRTLRRMEDVIFNGTPARF
AEVTLCIDNADRDDTVSITRRYYRSGDSEYMINKAAVRLRDINELFMDGLGRDGYSIIGQGKIDSIVAAR
SEDRREIFEEAAGISRFRYRKKKRLIKVPREYAVAIEIALGAAMQNIVVETEQDAKRAIGFLKQRNRAFL
PNIRGNDLDGAGKLCDCEDRFNGIKNSLLGRIVVVEDLDAAAVKRKRIVTLDGQVVNAGGSLTGGSLARG
DLTRQMRELFVTRFKQINENFLQTFKELFGGGTANLALTDPEDVLRSIEISVQPGKIVTHLELLSGGEKA
LVAIALYFAIMKVSPPPFCMLDEIEAALDDVNVDRFAAYLRRMNTQFIVITHRRGSMEEADLYGVTMQDE
GSKLLELHADEEQ

>WP_050725703.1
MRIKRLDICGFKSFMSKVFVFDDGVTGIVGPNGCGKSNVVDAIRWVMGEQSAKHLRAMEDVIFNGSEKHM
AEVSITFINDRGDHEITVTRRLFRSGESEYLLNKAPCRLLDIIELFLGGVGTKAYSIIEQGRIGLIVSAK
AEDRRSLIEEAAGITKYKARRRTDLLSAAEEHERAIESVLADRLQAIVVDSHGRAVEIASYLADARRSFL
PLRSRE-D-RAADVVRAEQAHLGLVEALLGDVLIVDHLDDAAL-EGTFVTRAGEVVSAIGGVTGGEADGS
RIDSTSKERFNETFEIVNSKFQQVFPRLFGGGRAELLLVKDETRPDPVEIFAQPGKKNQNVNLMSGGEKA
LTAVSLIFAIFLIKPTPFCLLDEVDAPLDEANVGRYNDMVKEMTSQFILITHNKRTMEVGDLYGVTMEEP
GSKTVSVKLSRDE

>WP_050748600.1
MFLKKLELKGFKSFAKPTINFESPITAIVGPNGSGKSNIVDAIRWVLGEQSAKTLRRMADVIFAGSKDYK
ASVTLYLDNQDKDSTVKISRKVNMDGQSDYYLNGKICRLKDIENLLMDGLGKDTYSIVGQGKIDSIINSR
PEKLRELFEEAAGISKYKSRKKKDQIEVDKKYELAIETALGGRLQNIIVKDDKSARECVDYLKETKQAFL
PMVNGRNVKGASSFVDCEDYLKPVIEYLLGRTIISTDLKSAEIRKGKIVTLEGDVINSGGAITGGSKNSQ
EIEETMSSLFHEAFLKVNGEFNNTFKELFNGGQASLKLTEPENLLETVEIVAQPGKQLKKLSLMSGGERA
LTAIALVFAFLKVNPSPFYILDEIDAPLDDANVTRFARYIKEYFAQFLIVTHRKNMMAEAEIYGVTMEES
GSKLISLKLS---

>WP_051492357.1
LYLKSIELQGFKSFADKVLHFNRGITAVVGPNGSGKSNISDAVRWVLGEQSVKSLRKMEDVIFAGTQHRF
AQVSLLIDNSDKESEVTITRRVYRSGESEYFINKTPCRLKDINELFMNGVGKDGYSIIGQGRIDEILSTR
PEDRRAIFEEAAGIMKYKMRKKKQLITVRDNFETAIEVSLGPALQNIVTRDEYTAKNAIEYLKQNNRAFL
PAIKPRDLNGASEMVECAPNFRDIITNLLGRTVVVDNIDNGELRQGRVVTTEGEVLNPGGSMTGGSQPSR
EMLSVMKKQFMEEFERINKNFNDVFRELFDGGRAEVVLEDPDNVLECIEIIAQPGKKLQNMMLLSGGERA
MTAIALLFAILKLRPAPFCILDEIEASLDDANVYKFADYIKKLTTQFIVITHRKGTMEASDLYGITMQEH
GSSVVSLKLSDDK

>WP_051689468.1
MKIKRLEIVGFKSFVDKSLDFQQGITGVIGPNGCGKSNVVDAIRWAMGEQNVRHLRAMEDVIFGGSETRM
AQVSIVFDNSAKDSEVMVSRRLYRNGDSEYQINKTPCRLLDITELFMDGVGPRAYSIIEQGKVGMMVSAK
PEERRVLIEEVAGVTKFKSRKRLDALRVPAELEVAVEVALGKRLQAIPVTGDESVFSLLQVLQEEKASTM
TAFSQGL-VG--------------VQRLLTGIYLVDSVVEFTLP-GLLVDRSGNCLDWQGVLVAGNAEAS
QINRTTRRRFKETFEKVNETFQQVFPRLFRGGKAELRLTDENDLLETVEIIVQPGKRLQNVNLLSGGEKA
LTAVALIFSLFLIKPTPFCILDEVDAPLDDANIDRFAEMVTEMQSQFIIITHSKRTMSVLDMYGVTMQEP
GSKLVSVRMEGDP

>WP_052644680.1
MILRKLSIFGFKSFADKDLRFGSGMTAVIGPNGCGKSNVVDAIRWVFGEQKASMLRSMQDVIFSGTQRRM
AEVTLTVENNKGENEVSITRRIYRSGESEYRLNKVPCRLRDIHNLFLDGVGSAAYTTIENSMINAILSDK
ADERRVLFEEAAGIGKYKQRRKNDLIKIEEKVVSLVEKVLGNRIQTIVFDTDAQLEAAVEYLGKEKSAMI
SRLGSKELK-VASFVKTEEDCSVLADYLFGSMFISPDYPTAQFKKNGAVTEQGVICSFDGT-VAGDAKEK
KLDKEARTQFLETFELVQKYFTEMFTTLFEGGEANIQLEENVDPLEAININVRAGKKMRGVQLLSGGERA
LTAISLLFALYLVKPSAYCILDELDAPLDDANIGRFVKVLRKFKTQFIVITHNKRTMEAADLYGVTQQES
GSTIVSVKFDEEL

>WP_053232645.1
MKIKKVEICGFKSFVDRVVLFDHDVTAIVGPNGCGKSNVVDAIRWTMGEQSAKNLRSMDDVIFNGSETRF
AEVTLTFDNTDGAAEIAVTRRLDRQGNSDYFINKTPVRLMDVTELFLGGIGAKAYSIIEQGKIGYIVSAK
PEDRRGLIEEAAGITKFKAKKRTDRIECPEAYTQALAGALGERLQHVVVSDVDAGLRVLEFLEQGDRAAI
P----RRLQGLADLVRGEQQDEALVRHLLEGVLVVRDLASARLDVATFVTERGEVLGAGGVITGGRGEQK
QMNRESKKLFREAFDAINERFQQVFPRLFGGGKAELKLTNADDLLETIDILAQPGKKIGSIELMSGGEKA
LTAVSLIFSIFQYKPSPFCLLDEVDAPLDEANIGRYCEAIRAMHSQFIVITHSKKTMQMADLYGVTMETP
GSKLVSVELRQQR

>WP_053551480.1
MKIKRVEILGFKSFVDKTLDFQQGITSIVGPNGCGKSNTVDAIRWAMGEQNAKNLRAMEDIIFGGSESRM
AEVTMIFANDDGDAEIMVTRRLYRNGESEYLLNKTPCRLLDITELFMDGVGARAYSIIEQGKIGMILSAK
PEDRRFLIEEAAGVTKYKSRKR-DLMEVPAEWEVAVEAVLGENLQALLVDS-ADAWETLTFLQ-QKRSFL
PALAGSL--AAVASL-LQGVFVPSLEPFLNQ---ALPLGVTVTGELYRGELHGGQEELDGG--------T
KINRTTRKRFRETFDLVNAKFQEVFPRLFRGGTAELRLTDEQDLLETIEIVVQPGKRLQNVNLLSGGEKA
LTAVALIFSIFLIKPTPFCMLDEVDAPLDDANIGRFNEMVREMVSQFIIITHNKRTMEIADLYGVTMEEP
GSKLVSVRINE--

>WP_053956972.1
MYLKKIELQGFKSFANKQIDFEKGVTGIVGPNGSGKSNISDAIRWVLGEQSAKTLRRMDDVIFAGTTQRM
AEVSLTLSNESGDTEITVTRRVYRSGESEYSINKSLCRLKDVKELFMDGVGVDGYSIIGQGKIDEILNNK
SGNRRLLFEEAAGIVKYRTRKKLKLLTVPRGYETAIEVALGNSMQNIVCQKTQDANKMIQHLKKNKRVFL
PRFLDKSFDGAVDLVSFPNEYKNIFEYLLGRIILVDKIENGLLKK-KIVSLDGDVINPSGAITGGSYHSK
EMEHTMKDQFAESFAKIKINFNEVFQKLFGGGKAQLLLENEEDLLNSIEIIAQPGKKLQNLSLLSGGERA
LTAIALLFAILKVKPTPFCILDEIEAALDDANVYRYANFLKEFETQFIVVTHRKGTMESVDLYGVTMQEH
GSTLVSVKLEEAS

>KPJ67838.1
MHFTKIKLAGFKSFVDPLIHFKNKLVAIVGPNGCGKSNIIDAVRWVMGESSAKQLRGMADVIFNGSINRQ
ASIELFFDNTDTKNEIVIRREVNRDGISNYYLNSTCCRRKDIVDVFLGGLGPNSYAIIRQGVISQLIEAK
PDELRVYFEEAAGISKYKERRNAQDLQVEAGWEKAVETVLNNHLNAVCVDNMEMLSTALQDVTH--NVLF
------Y-SDLANKVKS-----LSVAEMLSHIYVTTTLSEAKLSKYSVITQDGIWIGSNWLCVNFDKDEH
KIDRETRNRFKQTFDIVNDKFSELFPIVFGGGRAHLQMNCD-DLLSTVEIIAQPGKRNATIHLLSGGEKA
LVAIALVFAIFQLNPAPFCMLDEVDAPLDDNNIIRFCNLVKGMKIQFIIITHNKTTMEIAKLTGVTMQEA
GSRIVSVNIEDIK

>KPJ76742.1
MELKRLELFGFKSFADRRFEFDSGITVIVGPNGCGKSNVVDAVKWVLGEQSPKSLREMADVIFAGSESRF
AEATLTFDNSSGDPEVEVSRRLYRSGESEYLLNRKPCRLRDIRELFMDGIGVDAYSLIEQGKVDVLLQSN
PHERRLIFEEAAGISKYKAKRREDLIEVDVSHAVVIESALGPAEKLLIADRQADVLALARHLEGQLQVFL
AAIQPVGLAEAIDYVRAADSVRPAIEHLLARTIVARTLDGAELHLGRFVSLSGSVLEADGSIAVGPPGPD
RINHESRQRFVTTFDAVRGHFQELFRKLFGGGKADVFLEGEEDVLEAIEVVARPGKQLQRISLLSGGEKT
MTAVALLLAIFRARPSPFAILDEVDAALDESNVDRFTDLVKEFQSQFVIISHNKRTMAIADLYGVTMQEP
GSRRVSVKFSDHE

>KPJ81232.1
MRLSRIKLSGFKSFVDPAVHFPGNLTGVVGPNGCGKSNVIDAVRWVMGEISAKHLRSMSDVIFNGSAGRT
ASVELVFDNADGSAEVSLKRQVSRDGTSTYFINGSKCRRKDITQLFLGGLGSRSYAIIEQGMISRLIEAR
ADDMRAFLEEAAGISKYKERRVRRLLQVEPGWESAVETVLGSYLEAVCVDRLEGVPELVGELAG--EIFV
-----GP-GGLASLVRA-----ASALPLLAGVRAASTLGEAVRRGGSVVTRDGIWIGPNWLRVSRSEDDR
KIDRETRSRFQDTFDRVNAGLKEKFPKLFGGGSAYLELVGE-DTLTAVAVMARPGKRNSTISQLSGGEKA
LTAVALVFSIFELNPAPFCLLDEVDAPLDDNNVGRFCDIVRDMRVQFIFITHNKSTMELAGLIGVTMNEP
GSRLVAVDVDEVR

>WP_054122281.1
MQFTRLKLSGFKSFVEPELRIEPGLTGVVGPNGCGKSNLLEAIRWVMGEGSARSLRGMEDVIFAGTASRF
AEVMLSAET-DP-GELEVVRRIERGAGSAYRVNGRDVRAKDVALVFADATGAHSPALVSQGRIAAVIAAR
PAERRAMLEEAAGIAGLHVRRAAGAARAAPGYERALAAVLGRDAGAPL-AGDGRFWTGA-----------
------E--R-LHHVTCPPELAAR----LALVRVAEA-DAG---AEWLVTREGHLRRWDGFVARGEGGAG
ALNREGRERLRAAFEAVDAHFRRLFARLFGGGEAHLALVDSDDPLEALEIFAQPGKRLQSLTLLSGGEQA
LTAVALIFALFLTNPAPICVLDEVDAPLDDANIERFCDLLDAMETRYLIVTHNAVTMSRMHLFGVTMVER
GSRLVSVDLGGES

>EDM97503.1
LYLKALEIQGFKSFPDKVLTFGEDVTAIVGPNGSGKSNISDAIRWVMGEQSTRALRKMEDVIFGGTAKRF
AEVSLVLDNSEHESEVMVTRRYYRSGESEYYINRRSVRLKDVNELFMDGLGREGYSIIGQGKIDEILSVK
SGDRREIFEEAAGISRYRHRKKGGLLHVEDQYTVAIEIALGAAMQNIVVDTEEAGKAAIQCLKRRDRCFL
PSIRPSRVKGADRLVRFEPAYEKVFSNLLGRVVIAEDMDCAAMRSRRIVTLDGQVLNPGGSMTGGSASRA
DITAEMKTIFSNRFAIINQAFGETFQSLFGGGRATLELEDPDDILNCIEIKVQPGKALKIITLLSGGEKA
FVAIALYFAILKVSPTPFCVMDEIEAALDDANVVRFAHYLRQMKTQFIVITHRRGTMEEADLYGVTMQEQ
GSRILTINLNDER

>EDS10400.1
LRLRGLEIQGFKSFPDKRLTFHDGITAVVGPNGSGKSNIADAVRWVLGEQSTKTLRKMEDVIFGGTQARY
AHVQLTIENADGDAEVSVSRRLYRSGESEYRINGTSVRLRDVHELFMDGLGRDGYSIIGQGRIAEIVSAK
STQRREIFEEAAGISKYRYRRKSKLIEVDGDHALAIEIALGAAMQNIVVEDETAAKRAIAMLRSSKRAFL
PTVRGASLSGAADLVRCDSRYEGVVAQLLGRIAIVRDIDCAALRGKRVVTLDGQVVNAGGSMTGGWTARE
RLTSDMRTIFSENFTKIAANFSVVFTELFDGGKASLSLADPTDVLESIDIFVQPGKIIKNLSALSGGEQA
FVAIAIYFAILKVRPSPFCLLDEIEAALDDVNVVKYAQYLRTLKTQFITITHRRGTMEEADLYGVTMQEE
GSKLLELNVGEEG

>CBE68484.1
MRLLRLTAFGFKSFAEKEVTFEPGVTAIVGPNGCGKSNLSDAIRWALGEQSAKLLRRMDDLIFAGNSVRM
AEVSLIFTDNYGEHEVTVTRRLYRSGESEYLLNHVPCRLRDITDLFLDGLGGEPYALIEQGSIGSIVSAK
PAERRLLIEEAAGIMTYKVRKRKDLLEVPARYERAIETLLGDALQGLVMQRAEDVQEAIRLLIERGRAFL
A--QNETS-SAIDLIRCADGDRPLVEALLADGIVVGELSDAALNPPAIATLTGELVTSRGIIAGGPGGGS
EINDTIQQRFNDTLQTVAGHLDRLWSCLIPGGQASLSLTQEDGEEEPVEMAVRPGKR-AALNLLSGGEKA
LAALSLLLALFHTRPSPFCLLDEVDAPLDDANAERFASLLKEMSAQFLLITHNKRTMSAADLYGVTMEEH
GSKLLSLHMNRA-

>AEN74136.1
MYLSKLELQGFKSFADRVLHFDPGITAIVGPNGCGKSNLVDAVRWVIGEQRARVLRRMEHVIFNGTARRM
AEVLLTIENTRGHSEVTIGRRLYRSGESEYLLNGTPCRLRDIQELFMDGMGAGAYSVIELKMIEDILSDN
AQDRRHLFEEAAGITRYKLRRPRDLLGIAPELQPALDAALGERAAWIVVATEEEARQALRLLREAERAFI
VGLTPNP--G-LDHVRARPELRPLAASLLHDAYLVDDLETARLRSARFFTPQGEWIDSRNWWHGGSMQAQ
EINQTAAARFLETFETIRRNFQELFRELFGDARADLVLADPNDPLESIEILARRGKRPSTLAQLSGGEKA
LTAIALLFALYLTKPSPFCILDEVDAPLDEANVERFMRLLRSFNTQFILITHNLRTMELSDLYGVTMQEP
GSTLVSVRLEEAE

>EHG21837.1
VQLKRLEAYGFKSFAERVVQFDQGITAVVGPNGSGKSNITDAVRWVLGEQNIRMLRRSEDIIFAGSAARV
AEVVLVFDNTDKDDEVVVKRRLYRNGDSEVYLNDSRCRIKDIYQLFADGIGHDGMSIIGQNRLNDILDSR
PEERRVFFEETAGITKYRARKQQDLIRIPERYLTAIDVALGGSVRNVVTEDTDTAKSAISYLKRKNRVFL
PTITVR-NGGANTLVQAEGKFQRVADHLLSQTLVMETLDDAIAKGRRIVTLTGELLNPGGSLTGGGRKKQ
KIDQDMTRTFREAFRQIQEYFNEIFVRLFGGGIAELRLTDKDDILSSVEILVTPDKKRQNLSALSGGERA
LTVIALLFSFLRYRPSPFSILDEIDAPLDEANVSRFGDFLKEFNTQFIVVTHRKGTMRVADMYGVTVEDA
GSKVLSIRLKDE-

>WP_004044246.1
MHIKELVLDGFKSFGRPRIPFYEDFTVVTGPNGSGKSNIIDGVLFALGLARTRGIRKLTDLIYNPGHADE
ASVTVVLDNSEGSEEITIKRRVKETPDSYYYLNERSVNLSDIKDLLAQGITPEGYNVVMQGDVTEIINMT
PYQRRGIIDEIAGVAEFDEKKTNQLGSVDGEYAKACETAAGGRLANVVVDDDGVGSSCIGHLKSRKRAFL
PKMDNRP-DGARNLVDYDSQYESIFSYVLGSTLVVEDMETADLG-DRMVTLDGDLVERSGAMTGGSGGGD
QYESQKKATFMESFDAIAENFTDIFERLS-NGTGHLQLENPDDPFEELTMKAQGDKPIQRLDAMSGGEKS
LTALAFIFAIQRHNPAPFYALDEVDAFLDAANAERVGQMVDDLDAQFVVVSHRSALLERAEAIGVTMQGD
NSAVTGIQFGGGE

>WP_005006725.1
MILKQLELSGFKSFADPHLDFTRGFTAVVGPNGCGKSNVSDAIRWVIGEQSSKHLRRIADLIFNGSDSRR
AEVSMTLADPGLLEEIKVTRCYHRSGESEFYINQVPCRLKDITDLFLDGISPKVLTVIEQGNIQDIVTSK
PDDRRMWIEEAAGVLKFKARKR-DVVKAPAEFEAAVEAVMGEKLQSMIVDSYTDSVEAIRYLDQNKRGFI
PPKSAVPG-GLADLIQTREEYRPILNHLLGHVVLVRDLETAQLGEQSVVTLKGEVIDDEGVVTGGAQDDE
KIDKTTRQLFADTFELVNERFKANFERLFSGGRAELIMLDPSDPLESIDIKASPGKTMQNIQLLSGGEKA
MTAISLLFAILQVRPSPFCLLDEVDAPLDEANVTRFQDMLSEMKTQFIMITHNQKTMSFADLYGVTMEER
GSKVVSVHLNN--

>WP_009604460.1
MIFRNLTMAGFKSFAEKDMDIEEGLTGIVGPNGCGKSNIVEGLRWIMGESSARQMRELDDIIFAGTDNRF
AEISLRLDNKEKDDDLEITRRVERGKGTQFQINGKPARAKDVQLLFADATGARSAGMVSQGRIGAIVGAK
PEDRRSLIEEAANIKGLHQRK--DQISVSDRMEVALAACLGSDLSLPY-SGETGYWRQ------------
----DIEA-A-ATYISGSDALKKA----VSGISLIEDKHIADVKSQALVSKDGTLWRWDGLVRKGSVSNS
ALNREGRARLMESFAAVNKHFTQLFTTLFGGGHAELRLINSDDPLQAIDILASPGKKMQSLSLLSGGEQA
LTALAIIFAVFLTNPAPICVLDEVDAPLDDSNVSRFCDLLKDIRTRFLVVTHHRMTMARMDLFGVTMEQK
GSRLVTVDLQTET

>EQB64549.1
MFLKRIEMENFKSFGRKVIDFRSGYTSVTGPNASGKSNIGDALLFVLGTKSNKSLRKLTDLIHRNQSGKY
LKASVTFDNSDKENEVTFTRVVKLSENSYYYINDDKARLQDFEYLLEKKIFADGYNFVRQGDITGIVEMT
PLERRGILEEVGGISVYNNEINMSLISYSADYEKAVRAAGGNRLFSIVVDRDEDAQSAIESLKRKGRLFL
PKIIPLRLQSLSEKITADDSLKDIVSYVFSDTLLVKDMKVAEVG-GRIVTLDGDLIDPSNAMTGGTLPKS
KLEEQKKVVFLEVFEAVNKNFIGIYKELTNGGEGYLMLENVTNPFQGLVIKASKGKKVDNLASLSGGEKS
IAALSFIIAIQNYDPSPIYFMDEVDMFLDGVNAENVGRLFRRNSAQIIAVTLRKATMKYAHIIGVTFQ-D
KSTVFTK------

>WP_021659812.1
MFLKALEIYGFKSFPDKRLEFDHGFTAVVGPNGSGKSNLSDAMRWVLGEQSSKSLRKMQDVIFGGTQARF
AQVALVIDNADGQEEVTVLRKLYRSGESEYRINGQAVRLKDVHELFMDGLGKDGYSIISQGKISEIVSAK
SEQRREIFEEAAGIAKYRYKKKLTLLKVERAYATAIEVALGAAAQNIVCQDEGAAKAAIQFLKQQRRAFL
PVIRGRSLDGASELVDCDDRLRPIAENLLGRTAVVEDLDTAALKGRKVVTLDGQVVNAGGSLTGGSLSKA
ALTKEMIARFEENFSQINRHFSRIFVDLFGGGKAALSLTDPENVLESIDIQVAPGKIINNLQSLSGGEQA
FVAIAIYFAILTVHPSPFCILDEIEAALDDVNVNKYAAYLRTMETQFICITHRRGTMEEADLYGVTMQEE
GSKLLKLDVSEGS

>WP_022652446.1
MRLTHIKLAGFKSFVDPTIPIPGQLVAVVGPNGCGKSNVIDAVRWVLGESSAKQLRSMQDVIFNGSGQRR
ASVELVFDNSEGQGEISIKRVLTRQGDSSYWINQQQVRRRDIADLFLGGVGTRGYAVIEQGMISRIIEAR
PEELRAYLEEAAGVSKYKERRAAQALQCSPTWQVALEAILQAAINGRPV-HPTSVP-------------L
RATAANTA-PLLDQVQLTHTVLPWLHSVLAQVFCVESLAEVQ-GRGRVVCRDGHWADAYG-VQHAGSVDA
KIDDETRERLQATFQQVNASMAELFPLLFGGGRAELVLTEG-DVLQAVQIIAQPGKKNSTIHLLSGGEKA
LTAMSLVFSLFRLNPAPFCLLDEVDAPLDDANTGRFCDLVKMMRTQFLYISHNRLTMEMANLIGVTMQEQ
GSRVVAVDIIELH

>WP_023387854.1
MYLKSIEIRGFKSFADRHLDFREGITAVVGPNGSGKSNISDAVRWVLGEQSVKSLRKMEDVIFSGTEFRF
AEVTLVLDNSSRATEVSVTRRLYRSGDSEYLINNNQCRLRDIHEMFMDGIGKEGYSLIGQGKIEAILSGK
MEDRRALLEEAAGIVKYKSRKKERPV---KGYESALETALGAAVSNIITDDENIAKELIGVLREKNRAFL
PVMKGTKKRG--DFLEVEEGYSNIAENLLGRVFISENIDHASARGQRIVTLSGDVVNAGGSMTGGSAAGA
DMTLRMRIMFQENFKVMSENFEDTFRRLFSGGHAKLILG-EGDVLEAIEISVQPGKKLQNITLMSGGEKV
LSAIALTFAILRMKPTPFCILDEIEAALDEANVARFSAFLREFETQFILITHRKGTMEASDLYGVTMEEK
GSKIVSLDLSQRR

>AHG90482.1
MRLTKLELHGFKSFADHNLVFDRGATAIVGPNGCGKSNVSDSIRWVLGEQRARMLRSMTEVIFQGSSARV
AEVSLHFDNADGPKEVVITRRLSRSGDSEYFLNRAPCRLRDIQDLVRGGLGADSGVVIESKMIDALLSDR
PDDRRELFEEAAGVGLYRDRRREDFITADATTAALVERYL-GATHAVVVR---DT-DVADAVRDWHNGLL
--LP-AD---LAEQVGAAEAAGTWVRALLG---------------GRTLG-DGTAFDARGALLPG-QTGR
EIDTTARELFLATFAQVRENFRQIFMTLFGGGECDIRLEDPQRPLDCIEIHASRGKRTQRIHLLSSGERA
LVALSLLFGIFLTKPSPFCLLDEVDAPLDDQNIGRFVRMLNQFKTQFIIITHNPTTTEAADVYGVTMQEP
GSSLVSVRLAESS

>WP_025785082.1
MFLKRLEIIGFKSFAEKSIEFVPGVTAVVGPNGSGKSNIIDAIRWVLGEQSAKSLRKMQDVIFAGSDSRF
AEVTLVLDNTTGDTEISVSRRVFRSGESSFQLNGQACRLKDINDVFVDGLGKEAFSIISQGRVDEILNSR
PEDRRSIFDEAAGVLKYRMRKKVELISVDKKYIKAVETALGGAMQHIIATTERDARAAIGFLKKKNRAFL
PVMKARPVHDADQLVTVQSAYRNVTANLLGASIVAKTLNGAEIKGRRIVTLDGDVVNAGGSLTGGGSKVS
EMDMEMKTRFKSTFDAVQQRFRTVFKEMFGGGEADLVLTDPENLLETVDIIARPGKKLQNLSLLSGGERA
LTAITLLFSIIEVRPVPFCILDEVEAALDEANVIRYSRYLKKFDTQFIVITHRKGTMEGADLYGITMQES
GSRLISVKMSE--

>WP_026973238.1
MRLKQIRLSGFKSFVETKIPFPTDMTAIVGPNGCGKSNVIDAVRWVLGESSARNLRAMTDVIFNGSTRRK
ASVELVFDNQQQSSEIAVRREVTREAQNTYFLNGAKCRKKDITDLFLGGLGPRSYAIIEQGMISRLIESK
PHELRVFIEEAAGVSKYKERRTKDALSIDPNWAKACDAMLGQWLEAEYADELAALA-------------L
SA---EP-EGLAAQIDG------DLSYLCGEVMLVEQLEQAALQLQSLLTPQGEWLGRDWQCLNVGQGRT
KIDKQTRARFRETFDKVDADLRQLFPKVFGGGTAWLELSSE-DLLETVTIMARPGKKNASISLLSGGEKA
LTALALVFAIFRLNPAPFCMLDEVDAPLDEVNVGRFADLVHSMTVQFIFISHNKVTMEKASLAGVTMQEP
GSRLVAVDIAEFA

>WP_027868681.1
MYFKRLEMHGFKSFAEPVMDFHEGVTCIVGPNGSGKSNISDALRWVLGEQSPKALRKMEEVIFNGTESRM
AEVTLVIDNSAGEKEVAITRRMYRSGESEYLINNNPCRLKDIRELIMDGIGVDGYSIIGQGKIADIVSNK
SETRREIFEEAAGIVAYKTRKK-EMMKVPDGYETAIETAMGGAMQNIISEDDDSAKRAITVLKINKRLFL
PSIKGRRVRGAVDLVQFDERYRNVYEYLLGRVAVVDTLDSAAMKRGRFVTLEGEVINASGAITGGRFKNT
DLDRTIIRTFRENFNRVEENFESVFTELFGGGHAELRMENESDPLESIDIVAQPGKRLQNINLLSGGEKT
MTAIALMFAVLKAKPTPFCILDEVEAALDDENIYKFSHYLQKFETQFALITHQKATMETADLYGITMPEH
GSKMLSLRMGDYD

>WP_028505972.1
MYLKSLEIQGFKSFPDKELKFNKGITAVVGPNGSGKSNISDAMRWVMGEQSTKAMRKMSGVIFHGTQSRF
AQVTINISNEDHDDLVSVSRKLYQNGDSEYMINGNAVRLKDVVELFLDGLGRDGYSVIGQGRIADIVKGR
SSDRREIFEEAAGISKLRLKKKTQLIDVKNEYTIAIETALGGALQNIIVNDESVAKRCIGLLKENKRAFL
PSVRSKELEGANELVKTDNKYSEVIKSLLGNVCVCENIDLAVIKNKKIVTLDGQIINAGGSYTGGSVSKE
QLTDNMKSMFIQTFDVINTNFKKIFAELFGGGTAELILTDPENVLECIDINAQPGKVITNLLSLSGGEQS
LVAISIYFAILKHSPSPFCLLDEIEAALDDTNVVKYAQYLHRLKTQFIAITHRRGTMEEADLYGVTMQDK
GSRLLAMSGSDKQ

>WP_028508060.1
MYLKKLELQGFKSFPDYCIDFDRGLTAVVGPNGSGKSNISDAVRWVLGEQSVKQLRKMEDVIFNGTSARY
AEVSITFDNSDGGPEICITRRLYRSGESEYQINKVNCRLKDITVLFLDGLGRDGYSLVGQGRVDDILSTK
SEDRRRVIEEASGIVKYRVRKREDLIETDSKYEIAIETALGNALHNVVTKSEADAAELIDVLKEKRRVFL
PNIRARDASGASDLVRCGKDLTDIVANLLGRILVANDLDAAVISGAKVMTLEGDSVNPGGSLTGGSLRKD
DLLTKMRSEFTEHFDTINKNFSQVFTDLFGGGTAEIVLNDSEDVLECIDIKAQPGKKLQNLSLLSGGERC
LTAIGLLFAIQELKPSPFVILDEVEAALDDVNITRFTDFVRRHKSQFILVTHRKGTMEACDMYGVTMAER
GSKILSMELR---

>WP_036221249.1
MRLVRLEIEGFKSFGTYQFRIPKGITCIVGPNGSGKSNVVDAVRWIFGERANSKLRTASDVLYAGSPNVR
AWVKAIFDENN--KEISVERIFTADGKNSYFLNGSSVRLKDIANLFMGGTGRDLYSIVGQGEISNLVNSS
PEQIKALVEEAANVAVYKVRKRNNLLDVPRDIEVAISILLGGRAQNIVVKNSDVAQKCVEFLKRTRRAFI
PMIDLRVISGAAKLVKSVVGYEGLVNFLFSHDLIVRTLQDADLRSHRIVSLDGQLVASSGTITGGSIERK
RTDEEARNLLRETLEVINKNFGKMISILFSQGSGYLSFVNEEDVLTSVEINVKVGKRTQKLYMLSGGERS
LVGLALIFSLLMINPSAFYILDEVDAALDDFSTQRFVNLLVEYNSNFIVMTHNKIVMEKADLYGITMVN-
GSTVIPVELSESE

>WP_040349683.1
MRLESIELKGFKSFADRKIEFDEQITAVVGPNGSGKSNISDAIRWVLGEQSAKSLRKMNDVIFQGGENSL
AEVNLNFSNEDKADKVKISRRIFRDGDNEYRINGKKVRLKDVRELFLDGVGKEGYSIISQGRIEEIISSS
AKDRRNIFEEASGIAKHKFRRQNNLISVKEGYEDVIDNLMGASLQNIVTKNKADTRDLINFVNKMKRIFL
PSIKSF-RDEAYDLIEAPDNLANIIDHFLGSTVVVSDIDKASLNK-RIISMNLDIINTWGSMVAGNDKNQ
KLEKEMKEEFIKNFNIINDKFMRIFKTLFIGGDAKLILDS-DDSLNAIEIEARPSKSLKSISLLSGGEKS
LTAVALLFAIFETNPAPFAILDEIDAALDETNIKRYIEYLKSLKTQFIMITHRQTTMQLAEIHGVTIGDN
GSKIYSIDFAN--

>WP_048597091.1
MYLKSLTLKGFKSFADKEMIFDPGLTVVVGPNGSGKSNVSDAMLWVLGEQGPRNLRAMEDVIFAGSSKRF
AEVTLVLNNSDHDTDVAITRRMYRSGESEYLINGAAARLRDINDILHDGLGKETHSIISQGKLDAILVSK
PQDRRDLIEEAAGIAKHRRRKSKDVCRVPTEYETLVEAYLSDVLSMLIVKDTNSALHMMTSCSSQKRLLY
PALTDTQITGLFDALDVNASYKSILFALTGTVFFADTLQHAELKPETFISKDGSCLYADGSLI--HTSSR
AIEHKMKEQFLQTFKQVNQNFVQIFSILFPGGSAHLELCDQDSIQDALEIIAQQGKKIRNMMLMSGGEKS
LCALALLFAVYKTRTVPFYVFDEIEAALDDANLSKLLHAIDELTTQLIVISHQRRTMEEADLYGVSMHAD
GSHVVSQRLRELQ

>WP_052608339.1
MFLKSLTLRGFKSFAEKTLEFEPGVMVVVGPNGSGKSNLVDAVAWVLGAQGPRSLRKMDDVIFAGTSTRR
AEVSLTIDNGSAESEVTITRTLFRSGDSEYAINGVPCRLLDIQELLSDGIGRQQHVIVGQGQLDSVLNAR
PEDRRLIIEEAAGVLKYRKRR-DDHLSIEAGTEAAVASALGDAMRAIVVKGGDSVRLALDSLVA--DAAL
VSSQ----MGVRTSLPG-----DAVLARLAGHILVDGDWSRLDARDVAVTRAGDRFGRSAWRIGADESAK
AVDQEIISVFEKAFDDVQGNFTDLFTTLFPGGSGRIFLTDPSNLLETIEIEARSGKNTKRLSLLSGGERS
LTALAFLFAVFRSRPSPFYLLDEVEAALDDVNLHRFLDLVREFEAQLLIVTHQRRTMEAGDMFGVSMPPG
GTKVVSQRMRG-I

>WP_053943288.1
SKLKYLEMYGFKSFAEKRLSFDKDFVAIVGPNGSGKSNISDAVRWVLGELSAKSIRKMEDVIFAGTRWHM
AQVTLAFDNSDGPEEVTVSRKVYRSGESQYLINRNQVRRKDVRNLFFDGIGKEGYSLIGQGRIEDLLSNQ
SDDRRAIFDEAAGIAKFKYKKQRDLIEVKPSYERAVDVALGSALQNIVVESQEDGKFLIKVLKKKGRIFL
PRIRGS-KSEGMDAVQFPEDLRPILEHFLAKTVFTKDLDDAALKLGRIVSLHGDVINSWGSMVGGKIYQS
DLDRVMKDRFQQAFQEINEEYNRIFQVLFNGGRAKLTL-DSEDTLQAIDIQAQPGKKLQSLALLSGGERS
MTALALMFAIFSIHPAPFCFLDEIDASLDEANIGRYVRFIKTLGTQFIIITHRKTTMEPADLYGITMDK-
GTRVVSLRFDQEE

>WP_002836530.1
MGLKSVEIQGFKSFKDKKLNFDNPITAIVGPNGSGKSNISDAILWVLGEQSAKNLRKMQDVIFAGTQKEF
AQVCITFENDLWDQEITVTRRVFRTGESEYYINKNQVRLKDVKELFLNGIGKEGYSVIGQGKIDEILSSK
SEDRRELFEEASGISKQKYIKQKDLISVEKQYEKSVDAIMSSAFQNIIIRNENDGKELISFLKSNKRLFL
PKI-KP-YKLLNEFIKSDEKFRDIVDYFAQKTLVTQNMDDALVKK-RIVTLDGDIINSWGSMVGGYKKPN
KLNREMKEVFTKKFEEINTKFVAIFKQLFNGGYASLKLTE-DDVLSSIEITAQPGKKLQSLNLLSGGERS
LTAVALLFAIFETRPSSFCILDEIDAALDEINIKRYKEYLIKFKTQFIIITHRKSTMEIANLYGISMEKD
GSKMIKLDVDREI

>WP_005661665.1
MYIARLQLKNFKSFGGSELPLSEGFTAIVGPNGSGKSNILDGLRWGLGDSNGGRLRRQSDLLFQGTTTRS
TEVALELKDGD---STVIRRRFSDESGAVTLVDGVKHRLQDLSEVKRRRLDGDRFAFIGQGDVTDAITHR
PMQRRNHLEELFGIDTYRKRRNSESFQCPEDLTVAMDAALGGRQFWLLVESMEDAKEGIEELKRSKRAYL
PRTRPRG-EGAIDLMSVMEVWRPALEHIFGDLLIVEGYEVGSLSGRPIVSVAGEVFSPGGTISGGQKRNE
TTDLQAGELFGNALEKIDLRFNGLFQRLFGGGEAHLRLQEDVGLWDSVDIVARPGKGSAYLAQLSGGEQT
LTALSLLFASMEVAHVPMVVLDEVDAALDEVNLGRFAGIVSDYSLQILAMTHRRQTMERADMYGVTMSEP
GSQIVGVRLEDL-

>WP_013048013.1
MFIERLRLKGFKSFGGSELTFSPGFTAIVGPNGSGKSNILDGLRWVLGEGSPNCLRRQSDLLFQGSISLE
TEVSLCIREDP---ICTIKREFSPETGTSLFVDGMRIRLQDLDDVKRQHMEGEQFAFIGQGEVAEAIHHR
PQQRRSILEALFGIDQYRKKRRAEAFKCEEKLAAPLEAYLGGRQFWLFVKSLEEAQLGIELVKQKRRIFL
PQCHPRD-PGATDLIASEQLWSPAVNHLLGDLLIVEEYDVGNLRGSPIVTLQGDVFTVGGSVSGGKFRKQ
STDERVGLLFGEALKNTDERFNSLFQRLFGGGEAHLELEEGLSLWEAVDIFARPGKRLQNLAQLSGGEQS
LTAIALLFATMEVAEVPLAILDEVDASLDEYNLLRFIDLVSDYHMQILAMTHRRSTMERADLYGVTMDEP
GSKVIGVHLDETE

>WP_013810011.1
MCLKRLDIQGFKSFADRKLELNPGLTVVVGPNGSGKSNISDAISWCLGEQRASFLRRMEDVIFAGSDKRM
AEVTLTLDNANKPEEISVSRRLYRSGESEYLINKVPCRLKDIQALFMDGLGRGAYSLIGQGKVDEILSSR
PEERRSVIEEAAGIVKYRHRKRKDLIRVPVGLETAIEAALGGALQNLVTETSAQAKEAIHYLKKSNRAFL
PSLRPSGAKGAANLVEVADKYRPVVELLLGRLVVVDSLENATVRQRRLVTLTGELFHPGGSLSGGGPVRS
ELNRLMGSQFQIAFTAINKNFNEVFQQLFGGGGATMTLTDE-DALTCIEITARPGKKNQPLSLLSGGERA
LTAIALLFAILQYKPSPFCVLDEIEASLDEANVKRFADYLVRAEVQFIVISHRKGTMERAQLYGVTMDET
GTRVLSMSLGDGN

>WP_014215502.1
MKLKSIEISGFKSFADKEIKFQNGITGIVGPNGSGKSNITEAIRWVMGEQSAKSLRKMPDVIFSGTETRR
ASVTAIFDNTDHESEVMISRKLYRNGESQYQINRNDCRLRDILNLFIDGLGKESFSIISQGRVESIFSSK
PEDRRAIIEEVAGVLEYKQNKKQEIISVPSQYVVSIETALGNQLQNIVTDNEQTAKTVINYLRTNRRAFL
PVLKARASNGAAELVHVQDKFINVAKYLLGTTLIVDNLDNGKINRRRIVTLDGDVINAGGTMSGGATKND
EMDREASHRFKETFDQVANEFTIVFKQMFGGGQAHLELTDPDDLLNTIEIKAQPGKKLQRLSLLSGGEKS
LTAITLLFAILKVSPVPFCILDEVEAAFDDANVSRFAKYLKTFTTQFIVITHRKGTMVEADLYGVTMQES
GSKMVSVSLEEQK

>WP_014547313.1
MQITKLKIFGFKSFAQREINFTKGLTAVVGPNGCGKSNITDAIRWVLGEQKAAALRKMQDVIFSGTEERL
AEVSIVIDNSDGDSEVIVTRRVHRDGSGEYLINNQECRLRDVHALLFDGLGSSTYSQMNADMIKAVLSDK
ADDRRVLFEEAAGVSKYKQQR--ERIEATPEYASSVEAALGEILDSVVVNGDSAVNEIVDALKSENKVMS
LSAAP-APNCLKDFVKTDDEVSPWLSGILSRYFVVDSLQTANLKGNNFVT-ADTIVRTSGLVSFGVSTST
KLDDIARQRYLDTFARIQKNFQFVFSKLFLNGETKMNLVEPMDILDAIEINVRTGKKMRGIKALSGGEHA
LTATALLFAIYMEKPSPYCVLDEVDGPLDDANVGRFMALLREFQTLFIVVTHNKRTMAEADLYGVTQEIK
GSRIASVQLADTK

>WP_015053443.1
MHIKEIEFINFKSFGKKKIPFYEGFTTISGPNGSGKSNIIDGILFVLGLSSSRTMRKLTDLIYNGESAKF
AQVTIKFDNSDHADEVSITRKIRETDSSYFYFNGKAVSLTDIHTHLAKGVTPEGYNVVMQGDVTRIINMT
PVERRKIIDEIAGVAEFDSKKENELGSVDHKYSTALEIAAGGKMQSVVVENDEDAARAIDYLKQRQRAFL
PKMEPRYLDGAIDLIDFDSRFESAFWYVFRDTLIVDTMTNARMS-GRMVTLEGDMVEKSGAMVGGSKQQQ
QYEELKKETFMATFHGINEPFREIFNELS-DGIGELVLDNFDEPFSGLTLKAQREKTLQRLEAMSGGEKS
LTALAFIFAIQQYRPAPFYAFDEIDMFLDGSNAGKVAQRVKTANAQFIVVSLRKPMIEAAETIGVAMQEN
NTSITGVKLR---

>WP_022530198.1
MGLTRLQLKGFKSFADATIEFSPGITGIVGPNGSGKSNLSESMRWVMGEQSAKGLRQMADVIFAGTALRM
AEVTMTFDNRDHAKTLVVRRALYTDGTSEYAINGKTCRLKDITDLFMDGLGKGSFAIIGQGRVDEILNSK
PETRRDLIEEVAGVYKYKLQKRQELIQVPKEYTTAIEMAAGGALQNIVVATERSATNAIQFLKQNHRAFL
PVMRGRPLVGASDLVTTRTMYQNIAENILGQLIIAQDLDAAAIRGRRIVTLAGDIVNPGGSMSGGASKHD
EMDSAVADRFLETFQGVAKAFARIFPIMFGGGEARLTLTLPDDLLHTVDISAQPGKKLQQLSLLSGGERA
LTAITLLFAILQVRPAPFCVLDEVEASLDDANIDRFAHFLQQYHTQFIVITHRRGTMVAADLYGVTMQES
GSKMVSVSLKEAN

>KHO46891.1
-------MQGFKSFAKHELIFGDKFNVIVGPNGSGKSNIYDALCFVLGKSSSRSLRKAQNLIYNGGKERA
GEVAIYFDNTNKEAEVKISRIVKPNGQSTYKINNQKRTRQQILDLLAFKINPDGYNIILQGDIVHFIDMP
PTERREIIEEIAGISVYEEKKNDDLGSVPSKYAVALERAAGPRLRSIIVDSDKTAADCIRYLKENKHAFL
PKIKGARLKGALGLIDFDKKFKNAFGYVFGNTIIVESIDVARIG-SRMVSLDGDLAELSGAMQGGFFSKN
EIDSKKSELFMKTFDLVNTHFQEIFGKLTTKGQAYLEIEDPEHIFENVLIKVKTGTRFMDIRSLSGGEKT
LTALAFIFAIQEFDPASFYVLDEVDAALDKHNSEQLAQLIQKYHAQYITASHNDQIISAADIYGVSMNEH
GSSVVSLKL----

>KHO51978.1
TRITRMVMQGFKSFAKHEIVFGEHLNCVLGPNGAGKSNVMDALCFVLGKSSSKDLRKAANFVYNGGKAKH
GEVTICFSNSPRNDEIKVTRIVKQSGQSIYRLNDETVTRREIVELLNVKIDPDGYNVILQGDIVHFVEMP
PEQRRILIEDIAGISVYEEKKKEELGHVNQKYALALEIAAGNRIKSIVVETEKIAADCIRYLKQNKTAFL
PRMHGREPTGAIDLVEFDSKFSKAFSYVLENTIVVDSIDVARLG-SKFVSLDGDLAERSGAMQGGFRERN
EIDGRKKELFMRTFDVVNANFQKFFTMLTSKGEAYLVIEDPENPFDAVRINVKSGSKFLDIRSLSGGENT
MTALAFIFAIQEHEPAAFYVLDEVDAALDKHNSHRLAELLRKYKAQYVVISHNDGVISAADLYGVSMNEH
GSQVVSLKV----

>WP_034303236.1
MQLKRLEIKGFKSFADKVLDFTDGITAVVGPNGSGKSNIIEAIRWVMGEQSAKTLRRMHDIIFSGTDTRI
AEVTLVLENQDGEEEVSVTRRINRNGDSDYLINKDACRLKDIVDLFMDGLGKESFSIISQGQVEAVFNSK
AEDRRAIFEEAAGVFKYKTQKKTDMMDVPADYTEAIDVVLGAASQFIIVENEKAGRQAIAYLKQKKRAFL
PTVKPRSASGASELIHYDDKVKAVMGNLLGSTIVAQDLQSAAIKNSRVVSLEGDVMNAGGSMTGGGGKRD
QMDTEVKKRFYETFSQVKEQFALVFPRMFGGGKAQLRLTDPENLLESVEIEAQPGKKLQSLSLLSGGERA
LTALSLLFAIIQVRPIPFCILDEAEAALDEANVRRFGRYLHEFDTQFIVITHRKGTMEEADLYGVTMREK
GSNLVSVQLQDDE

>WP_035167207.1
MQLKSIEIVGFKSFAEKKIDFPDGMTGIVGPNGSGKSNIAESIRWVLGEQSAKTLRKMFDVIFSGSANRM
AAVTLTLDNSDGPSEIKVARKLFRNGDSAYFINEKECRLKDIVNMFMDGIGQGSLSIISQGNVEAIFNSK
PEDRRSIVENVAGVYKYKQQKSKEFVKIDTEYIKAIDVAMGGQSQNVIVENNSVASKAIHFLTKNRRVLL
PTIKGRAVQGASDLIAVDNKFLQVIKFILGTTIVARDLDSAKIASRRVVTLDGQVVNPGGSLTGGASKKK
SMDDTISTKFAESFAEISKNFSKVFVDMFGGGEAKLVLVDPDDMLNTIEIMVQPGKTYRNLSLLSGGEKA
LTAITLLFAVIKVRPVPFCILDEAEAALDPFNADRFAQYLKRYDTQFIVITHRKETMIYADLYGVTMQES
GSKVVTVNLDNQE

>WP_035191458.1
MKLTALTITGFKSFAQKRIEFQPGMTGIVGPNGSGKSNVVEALRFVLGEHSAKSLRRMADVIFAGSSKRR
AEVRIELDNSDGQESIEIIRRLYRDGSGEYLLNNKTVRMRDITELFMDGIGRESFSIISQGRVEEIFNSK
PQDRRGLVEEVAGVLKYKKEKKQQLLQADQTYSLALETALGAQLQNVVVTDTQAAKQAINYLRKQKRAFL
PALKPKSVTGASDLVQINVPNPVVTAYLLGATVIAENLDAAILQNSKIVTLQGDLLASGGAMTGGQNKQD
EMDAEVKKRFLATFNAISASFENVFPQMFGGGYAKLQLTDPDDPLTTIEIMAQPGKKFQTLSLLSGGEKA
[truncated: 488,106 more chars]
