# Supplementary material for: Mechanism of DNA capture by the MukBEF SMC complex and its inhibition by a viral DNA mimic
Source: Cell. Author manuscript; Available in PMC 2025 Jul 4. (PMC7617805; doi:10.1016/j.cell.2025.02.032)
Supplement: Data S1 [file EMS206515-supplement-Data_S1_.zip › Data S1/HeadHinge_MAFFT_MSA_pruned30.fasta.treefile]

(WP_035485003.1:0.4486997354,(((((((((((((((WP_008097431.1:0.1851113450,WP_012376719.1:0.2347211680)100:0.1300733518,(WP_013044092.1:0.3000369457,CDE82784.1:0.3075133853)100:0.1293657929)100:0.3472310505,(WP_019110135.1:0.3921852757,(WP_006982016.1:0.2617652280,WP_007413980.1:0.3140999625)99:0.0637397611)100:0.0927338056)100:0.0683422991,WP_052882579.1:0.5376547610)99:0.0622315708,WP_053378541.1:0.8231323581)91:0.0998425045,((((((WP_010582928.1:0.3997273602,((WP_011120744.1:0.2867169405,WP_012910249.1:0.2046506005)100:0.0719116328,WP_002653839.1:0.2233556921)100:0.1737379315)83:0.0404919664,(WP_010036073.1:0.2448695923,WP_020471266.1:0.2247809344)100:0.1715967013)100:0.1576745931,KPJ76742.1:0.3475813757)91:0.0464926094,(KPK78181.1:0.2820339649,KPL23145.1:0.3855016244)100:0.1354033463)100:0.1046768909,((KPK65447.1:0.5676460241,(KHE90929.1:0.3604036508,KKO18372.1:0.3231934413)100:0.1155214323)64:0.0656707570,(KPJ63402.1:0.4918907721,KPL04588.1:0.2780298056)99:0.1741656902)65:0.0429583796)100:0.0752770791,((WP_042240566.1:0.2750557128,KIC71053.1:0.2423026686)100:0.0716358201,((WP_053331980.1:0.2880197695,CRX39063.1:0.2832465390)100:0.1133747534,WP_042103692.1:0.3267937522)100:0.0520242466)100:0.5584194280)90:0.0568583551)91:0.0518694967,((((((((((((WP_044201346.1:0.3108626338,(WP_014798459.1:0.1847753589,WP_027001321.1:0.3042876449)100:0.2462933147)3:0.0206925669,WP_002693946.1:0.2757037760)3:0.0187738986,(AHM60002.1:0.2249692027,(((WP_044087362.1:0.2471649090,WP_052599329.1:0.2892934022)100:0.0546563707,AEV97937.1:0.3419410121)100:0.1005680763,WP_028298926.1:0.2411162696)100:0.0575002081)100:0.0738827881)100:0.3771257643,(WP_013061488.1:0.2881749959,AEN74136.1:0.2726346333)100:0.1752357410)8:0.0461435806,WP_020404636.1:0.4274148865)100:0.0731695491,(((WP_011361465.1:0.2280280026,WP_012505054.1:0.1975389221)100:0.1997194930,WP_012498563.1:0.1784354462)100:0.1054701635,KPK89556.1:0.5149089031)70:0.0812944091)63:0.0343133310,WP_014559219.1:0.3528407086)69:0.0500505453,WP_047133632.1:0.3393455363)75:0.0259375736,WP_006930940.1:0.4761365642)100:0.0531589533,(EQB63853.1:0.4346204924,(KPK99444.1:0.2674310458,KPL04490.1:0.3254630887)100:0.0776528409)100:0.1238677620)100:0.0838074944,((WP_052644680.1:0.3686871062,WP_014547313.1:0.6257609472)100:0.1494191753,(AHG90482.1:0.4357883899,KPK81853.1:0.5974957467)100:0.3077206474)100:0.0815858665)97:0.0623280746,(KPJ59468.1:0.5389453377,KPK70105.1:0.4928595709)100:0.1340509208)100:0.0903353914)91:0.0676683630,(((((AFD03236.1:0.4236950910,(WP_012828801.1:0.2948877820,WP_014808347.1:0.4735280409)99:0.0932263227)90:0.0522652832,((WP_012471515.1:0.2607555605,WP_053551480.1:0.2531278683)91:0.0606552043,(WP_006000380.1:0.3371357827,WP_051689468.1:0.2557954633)100:0.0777344439)100:0.1107313262)90:0.0308619891,((WP_044248815.1:0.3025108566,WP_053232645.1:0.2421460909)100:0.1960539464,WP_050725703.1:0.3802211535)99:0.0732451923)87:0.0338340342,(WP_021271710.1:0.5179790381,WP_011163674.1:0.3716338791)100:0.1400456004)99:0.0727925119,((((((WP_012175139.1:0.2437962156,WP_027358854.1:0.3839705760)45:0.0861556028,((ETR70203.1:0.3436302476,WP_028314206.1:0.2648895138)100:0.0640038674,KPJ76913.1:0.2783836242)56:0.0530409880)45:0.0343580650,WP_028325025.1:0.4451989249)100:0.2017337323,(WP_006424234.1:0.4722499468,WP_044348929.1:0.5644035680)98:0.0886503806)98:0.0548999839,WP_037377717.1:0.5778745679)78:0.0823447366,(WP_005006725.1:0.5082740000,WP_025322142.1:0.3897659717)61:0.0747989623)56:0.0547351059)93:0.1010738126)71:0.0272725559,((KPK36171.1:0.3186448690,(WP_040334684.1:0.2868013421,WP_028845245.1:1.0063791001)100:0.1467784382)100:0.2234919169,CBE68484.1:0.6320615061)72:0.0856807683)88:0.0485730457,(((((((((WP_017793947.1:0.4019431468,(WP_029574155.1:0.2299488063,((WP_013188637.1:0.3640304838,WP_026460124.1:0.2244372953)100:0.0810816095,WP_007000453.1:0.3580083933)95:0.0558403524)64:0.0611895895)12:0.0414574797,(WP_028327007.1:0.2750171292,WP_022871627.1:0.3446608667)36:0.0966397986)3:0.0182171052,((WP_030014506.1:0.3267320742,(((WP_009885108.1:0.1877645653,WP_005884994.1:0.1927046343)100:0.0957246254,WP_051298046.1:0.1999327844)100:0.1058820512,WP_015771261.1:0.3480464975)92:0.0495312339)18:0.0256542964,WP_044492809.1:0.2540108401)75:0.0685873550)11:0.0399383992,(WP_020441399.1:0.3020019750,WP_013138753.1:0.3419604667)100:0.1723399682)86:0.0823443187,KFI77073.1:0.4146546650)100:0.0638590658,((WP_052608339.1:0.2699579027,(KIE50442.1:0.2524331685,KIE52758.1:0.2853278906)100:0.0898149726)100:0.2394091095,WP_052666420.1:0.5206770937)95:0.1054606666)100:0.1496407796,(WP_011564365.1:0.8763188607,WP_027007159.1:0.3917139629)100:0.3088429145)99:0.1047555946,((WP_009138925.1:0.2806121814,((CCY06077.1:0.2529731313,WP_022739701.1:0.1962896245)95:0.0466633137,WP_012802975.1:0.3014301804)100:0.0527778318)100:0.1803811255,((WP_006304625.1:0.3573777774,WP_048597091.1:0.2358615587)100:0.1274936925,EMZ41793.1:0.2550234558)100:0.1247805178)100:0.2417702431)100:0.2581823799,((((((((((((((((((((((((((((((((WP_008188167.1:0.1594022194,((WP_012954241.1:0.1905425906,WP_006527079.1:0.2018911977)100:0.0435276800,(WP_041710531.1:0.2216652563,ABX07996.1:0.1821710371)100:0.3565059353)36:0.0343207536)36:0.0638082010,WP_015165900.1:0.1763990209)36:0.0647596248,WP_011434475.1:0.2401709794)100:0.1182477263,WP_011143312.1:0.2208887727)100:0.2960578256,(CDE92132.1:0.4536252208,EKE02420.1:0.2194903555)100:0.1534151387)100:0.0758689499,((WP_011447100.1:0.2724513183,WP_015284566.1:0.1177861806)100:0.1291685158,WP_042699254.1:0.2227130213)100:0.2563916653)99:0.0518602318,WP_004044246.1:0.4446217226)47:0.0385902721,(WP_012035208.1:0.2264325874,(WP_015053443.1:0.2357729910,(WP_042685571.1:0.2598920067,ABK14943.1:0.3499252866)100:0.0790689358)97:0.0297043225)100:0.0641067837)98:0.0688953224,(WP_012939453.1:0.3503709950,WP_013684063.1:0.1815991799)100:0.2045948174)100:0.1413477693,((((((EQB72613.1:0.3362540157,(EQB67245.1:0.2455426527,EQB69835.1:0.4501061153)100:0.1443323394)92:0.1093942413,(WP_011177657.1:0.2243572197,WP_048101649.1:0.3122998709)100:0.2510520010)93:0.0831056400,(WP_010901200.1:0.2516517679,WP_010917065.1:0.1598037675)100:0.5329207389)100:0.2915098074,EQB64549.1:0.4811518282)100:0.2104797192,((WP_020449466.1:0.1930534571,AIZ57105.1:0.3255324564)100:0.1788381029,ADD09188.1:0.2282660608)100:0.0846286202)45:0.0606827226,(((AIF20142.1:0.1637123277,AIE93143.1:0.2936981123)100:0.1033933722,ADD93323.1:0.3573412739)100:0.4205930540,AIE95425.1:0.5993494541)97:0.1328597834)100:0.1781858517)100:0.1110837300,((WP_007546474.1:0.3808827421,(WP_012513528.1:0.3447653027,WP_012991731.1:0.3318480745)100:0.1694851680)100:0.1856852852,WP_010477478.1:0.4179682208)100:0.1684916264)100:0.0466837517,(((AIF10691.1:0.5558490148,((ADK25982.1:0.2114675777,ALI35014.1:0.2253453637)100:0.1422408737,AIE97632.1:0.4893559323)100:0.2662635836)100:0.2536330905,KON31626.1:0.5155658735)99:0.1249605185,EMR73897.1:0.5726955518)100:0.3898869857)97:0.0577531765,AAQ22369.1:0.6701080057)14:0.0402039712,(EGQ40413.1:0.8388573823,(AJF61950.1:0.1468402798,(KHO46891.1:0.2450117613,KHO51978.1:0.2607464756)100:0.1228345089)100:0.2936098495)92:0.0936980818)20:0.0544437401,EET89617.1:0.9286998780)93:0.0942855718,(((((((((((((((KNZ49141.1:0.4310045669,((EUC53692.1:0.0740614884,KIJ14690.1:0.1208257724)100:0.0766962393,KOS15636.1:0.3546480060)100:0.0451591281)100:0.0579846658,ERZ98086.1:0.1740308768)100:0.0520641570,(EPB89473.1:0.2572745689,((KNG46250.1:0.4557731503,((CDO51412.1:0.2402056264,XP_503989.1:0.3006167119)98:0.0713217171,((KGK39740.1:0.3082378316,CDK28246.1:0.2158159754)95:0.0717732489,(((XP_453397.1:0.2300581792,(XP_004181808.1:0.1562421011,NP_116647.1:0.1602832261)100:0.0999127198)100:0.2183926860,XP_011276286.1:0.1353442167)18:0.0455450324,(((KND96989.1:0.3235794103,XP_004200731.1:0.1138069011)89:0.0342322842,XP_001527771.1:0.3458376168)100:0.0680922076,XP_002490963.1:0.3700517043)99:0.0447301539)17:0.0361482038)17:0.0424640030)100:0.0869508479)100:0.0726134510,XP_002173070.1:0.3046688496)100:0.0669308095)93:0.0480109604)8:0.0305310469,XP_006678903.1:0.2886337291)89:0.0369408897,KNE56318.1:0.3392996182)100:0.0704936070,(((((((XP_003055298.1:0.2282178022,(XP_007511160.1:0.2675817805,CEF97215.1:0.2332158608)100:0.0703644834)100:0.1472001235,(XP_011400761.1:0.3176825474,XP_005645407.1:0.2261402477)100:0.1731467643)62:0.0309660136,CAB77587.1:0.2560934602)93:0.0638925844,XP_005820384.1:0.5733348093)94:0.0488601077,((XP_008861504.1:0.2997681049,XP_002296149.1:0.3980355994)100:0.0868955989,XP_002682487.1:0.4144358145)65:0.0364802006)70:0.0281286181,XP_014154526.1:0.4533779658)96:0.0427150215,((((((ERL94587.1:0.1980532115,(((EZA48342.1:0.3162219733,XP_012228669.1:0.3670402934)96:0.0563825985,XP_011704616.1:0.2946693523)100:0.2745351545,XP_008548925.1:0.9802773513)100:0.1416530961)98:0.1696572892,(CDW56074.1:0.2850826998,((((T34063:0.2096031545,CEF60496.1:0.2722014115)100:0.0378001302,CDP92053.1:0.1695236379)100:0.1408234932,CBY22577.1:0.4050605746)13:0.0527137594,CDS34006.1:0.3226074532)10:0.0383864558)13:0.0277215643)97:0.0310314365,XP_001378464.2:0.3394264833)98:0.0568469593,XP_012559325.1:0.3177539004)100:0.2412104130,((XP_005713354.1:0.2279338036,XP_005536350.1:0.5538075061)99:0.1119226768,XP_005703252.1:0.6345266656)98:0.0757259806)97:0.0532182973,(CEO99251.1:0.5481937574,(XP_004991317.1:0.3588551192,XP_004340652.1:0.2971845507)93:0.0699476032)77:0.0207146817)85:0.0341591266)97:0.0664247752)54:0.0495473607,EPZ36015.1:0.4921327896)100:0.0782195271,XP_004257662.1:0.6025382050)99:0.0412784348,(KNH01738.1:0.4865530817,(EPY21217.1:0.3113633560,XP_009306737.1:0.2034252520)100:0.1678108150)100:0.2896314307)98:0.0698206753,(((XP_012768073.1:0.2971795200,(XP_004829979.1:0.2135535331,XP_765813.1:0.2975424736)100:0.1868983929)100:0.6543485162,AHB60958.1:0.8278170901)88:0.1318302322,(CEM00736.1:0.5499036687,(XP_002141943.1:0.2456842905,XP_666991.1:0.2364704547)100:0.2952986698)88:0.0500786085)100:0.1635568867)96:0.0500818969,ETO34086.1:0.7036477308)99:0.1811433380,((EPR80111.1:0.5247895415,NP_584776.1:0.5252502425)100:0.1715641879,(KCZ79660.1:0.7977279929,(XP_002649733.1:0.8810381647,XP_008073698.1:1.0046554425)99:0.1245973991)94:0.0880943321)100:0.1537696925)94:0.0566272275,(((CAI39061.1:0.8807374971,CDW87992.1:0.8542515483)100:0.2864536012,XP_011300024.1:1.3884286414)92:0.2067027910,((CEF65619.1:1.7973136745,XP_013059435.1:0.8704526131)91:0.2958475102,XP_001310542.1:0.9903988175)86:0.0660757247)93:0.0721734418)100:0.1736901710,(((((((CEF70232.1:0.3982169906,(NP_497771.1:0.5868958878,CDJ97183.1:0.2827506913)95:0.1048542781)94:0.0537512217,(EGT45343.1:1.1640107859,(KOO31526.1:0.4552996870,(CEF59634.1:0.3162305813,CEF68320.1:0.2251032244)100:0.4557036471)90:0.0526314719)93:0.0665933689)98:0.0639136095,((XP_654748.1:0.4341053812,KNH09500.1:0.5973292848)85:0.1006307484,(XP_001328834.1:0.3400030238,XP_001328078.1:0.4210315434)100:0.1532241963)71:0.0488120371)30:0.0155067554,((((((EJK60895.1:0.2365095276,XP_013754645.1:0.2129932639)86:0.0409404427,(((XP_005839157.1:0.1929861780,(((XP_006373322.1:0.1555313371,(XP_005644101.1:0.1159400351,XP_002951177.1:0.1772916948)100:0.0447399610)100:0.0344207435,XP_003059430.1:0.1496390929)100:0.0533856330,XP_012898164.1:0.2326575254)97:0.0383991555)73:0.0188049478,((XP_637730.1:0.2032072009,XP_004360407.1:0.2406840187)97:0.0730564268,CEO95476.1:0.2254019256)73:0.0156133825)83:0.0264164093,(XP_008880145.1:0.1058325478,CCI46058.1:0.1745933073)100:0.0929759672)86:0.0394340351)82:0.0081638270,((((XP_012647611.1:0.2290517897,((XP_952594.1:0.2463829025,XP_004828663.1:0.0740870706)100:0.0860060444,XP_012766059.1:0.1499859871)100:0.0612854790)100:0.2650617849,XP_628362.1:0.3105215353)100:0.0775253284,AGU69478.1:0.2636194196)98:0.0421994884,(XP_005707847.1:0.3001651243,XP_005718415.1:0.2388220574)96:0.0886670428)83:0.0390836946)76:0.0261024210,(XP_014152151.1:0.2106993843,XP_004996487.1:0.2158024611)90:0.0583043083)71:0.0158871594,(((((((KGK38296.1:0.1865435888,XP_013934156.1:0.1123434778)100:0.0378526900,XP_001524664.1:0.1692497205)97:0.0394566579,(XP_011271896.1:0.0886776791,(XP_004181014.1:0.1261523141,NP_013187.1:0.0923076393)100:0.0858754892)80:0.0206322030)99:0.0296826913,CCA38128.1:0.1960820667)100:0.0874788646,(XP_013017466.1:0.1434423755,XP_002172140.2:0.1028096274)100:0.1217167015)38:0.0283792380,(GAA99708.1:0.2523307667,KIY43282.1:0.3047275814)92:0.0627694441)25:0.0205602895,XP_013238475.1:0.6049950393)90:0.0672584719)81:0.0438746039,(((KFD71885.1:0.5776688656,XP_009958094.1:0.1325040445)64:0.0543513030,(((KPI97761.1:0.1636623419,(((XP_005176333.1:0.1776291241,(XP_968011.1:0.1702836967,ERL91328.1:0.1751183558)100:0.0805527171)97:0.0298474462,KDR21154.1:0.1184101061)97:0.0261194005,XP_002427445.1:0.2775703302)97:0.0235304637)100:0.0493682020,(CBY22367.1:0.4288337661,AGH55765.2:0.2843915938)17:0.0379634111)17:0.0397887816,(XP_005096414.1:0.1187635511,CDS31144.1:0.2851006401)19:0.0284297847)39:0.0090721394)90:0.0339360074,XP_003737619.1:0.3743116925)100:0.0454505843)83:0.0773494009)94:0.1752342544,(XP_001712642.1:0.3494963855,AFP65532.1:0.4608509888)100:0.7685741921)95:0.0837397179,((KCZ81338.1:0.3832329454,(XP_008074488.1:0.4112580436,EPR78851.1:0.2979471432)12:0.0779542408)100:0.0730395163,((KHN69330.1:0.1521480818,AGE95781.1:0.1743159517)100:0.1894470751,KKO76340.1:0.2582921036)100:0.1514297054)100:0.0508411198)61:0.0516691435,(XP_013058917.1:0.5293708821,XP_002649744.1:0.5111773970)86:0.0672771777)100:0.4270567866)100:0.2274293440,(((((((((((((EJW03902.1:0.5609121194,KKO74700.1:0.5907479609)100:0.0974373351,(KMV65373.1:0.3577741753,KHN69007.1:0.3183560298)100:0.4059946432)100:0.1435282701,EPR79184.1:0.5184277185)100:0.1683058831,(AFP65463.1:0.5915215565,XP_003239874.1:0.9217076797)100:1.3690018530)98:0.2645530417,((XP_001328416.1:0.4749895919,XP_001581334.1:0.7341212397)99:0.2130028055,XP_001319807.1:0.8870370236)34:0.1161647939)85:0.0840282127,(((((((((((EWM21580.1:0.1825562607,CBN79764.1:0.2228434244)100:0.0449831498,(EJK63391.1:0.3124918665,XP_009041384.1:0.3949161467)98:0.0628992297)100:0.0907001470,CCA17167.1:0.2966860117)100:0.1431356972,((XP_005536696.1:0.5036803444,XP_005703178.1:0.3270523320)100:0.0789392667,XP_005712974.1:0.3252460480)100:0.1349150260)56:0.0357448293,XP_004256179.1:0.5551889700)57:0.0187624485,(CEP01172.1:0.3798366806,KOO29801.1:0.5577693056)85:0.0856041213)92:0.0602448648,((((((XP_499623.1:0.2505780905,((((CDK24291.1:0.1718582462,KGK36958.1:0.2630352164)98:0.0292066281,CCA38019.1:0.1923648196)98:0.0429742425,KHC78451.1:0.2447083336)100:0.0524475112,(KKA02036.1:0.6399960709,(XP_003647515.1:0.1841949413,NP_012461.1:0.1761816726)100:0.1311537065)100:0.1416170905)100:0.0932866111)100:0.1096610861,XP_002176088.1:0.1974933217)98:0.0472025787,(XP_009268114.1:0.2635635483,XP_001729715.1:0.3665080498)99:0.0607266383)96:0.0303453763,((XP_006679162.1:0.2840699304,KNE54362.1:0.2594994324)88:0.0397051423,(KFH66931.1:0.1373147993,XP_013239151.1:0.7847368856)78:0.0427797821)68:0.0413704933)99:0.1257442102,(((XP_004991790.1:0.3521196798,((((CDP95796.1:0.1454770808,NP_001129842.1:0.3472841166)100:0.0672415250,CEF67468.1:0.4060739906)100:0.1443467997,(XP_557814.2:0.5936744857,(XP_011306730.1:1.1508395788,XP_014228163.1:0.4568488722)100:0.1215834567)100:0.0745203856)100:0.0991914193,XP_003389383.1:0.2571862514)100:0.0997619629)99:0.0379866495,XP_004364852.2:0.3434162422)99:0.0416893463,XP_014160107.1:0.2954485172)97:0.0428460920)96:0.0260044182,XP_013758425.1:0.4373166789)85:0.0312119842)66:0.0444480456,(XP_003056807.1:0.2965017083,XP_009492331.1:0.9645734436)15:0.0822341217)4:0.0254783618,(XP_643274.1:0.2459415085,EFA85660.1:0.3322050407)100:0.4310183397)94:0.0700779027,(KNH06679.1:0.3361268969,(CCW60184.1:0.2633795751,CAC12695.1:0.2059207939)100:0.2006601882)100:0.2692307442)99:0.0666968120,KNB43335.1:0.6035108723)98:0.1057651461)81:0.0705430332,(((XP_001013113.2:1.0551561893,XP_001425210.1:0.5966138978)100:0.3250448567,EJY67404.1:0.8427198066)100:0.2077072837,ESU40836.1:1.5924604516)74:0.1778861127)34:0.0294632926,((CEM09698.1:0.5527667739,XP_002788667.1:0.8523981897)77:0.0727997533,(XP_628440.1:0.1932931374,XP_002141442.1:0.1821697494)100:0.3954095538)90:0.1087787304)79:0.0831993900,XP_011132486.1:1.0412743569)78:0.0713598237,((XP_004832387.1:0.3299006248,XP_012768790.1:0.3248561695)100:0.4200434584,XP_012647568.1:0.9654675769)97:0.2922345220)100:0.3395638161,((((((((((((((EST42629.1:0.7237241423,XP_013239054.1:0.4576227946)95:0.1594318342,EPZ34969.1:0.1828855505)94:0.0679874547,(((((XP_505843.1:0.2216738396,((XP_004180476.1:0.0792208545,NP_116687.1:0.1059276999)100:0.0388630702,KKA02118.1:0.1942366176)100:0.0375142589)82:0.0219720975,XP_001525975.1:0.1926567163)89:0.0225108236,(KGK36821.1:0.2215893734,XP_013936118.1:0.1388504196)100:0.1134035717)100:0.0723885401,XP_013017280.1:0.2438352192)100:0.0310488240,(KIY73698.1:0.3316760110,CUA78233.1:0.2907723202)100:0.1035904250)100:0.0744804008)92:0.0384571102,(KNE57820.1:0.2402828931,XP_009497405.1:0.3284873584)35:0.0260015623)100:0.1165570040,(CEO96272.1:0.3013345309,((((EWM26225.1:0.1624977456,(CCA19500.1:0.1622278398,XP_008617538.1:0.1145016877)100:0.0761716639)93:0.0319046362,XP_002286201.1:0.2470340499)93:0.0415250112,((XP_005762429.1:0.2576465226,AGU69477.1:0.3283482864)93:0.0500553408,XP_012899309.1:0.2292257985)41:0.0168343310)67:0.0263247787,((((XP_007508145.1:0.2051189603,(XP_001701741.1:0.3198654666,XP_005843626.1:0.2425887016)100:0.0576047298)92:0.0264954518,XP_001762053.1:0.1603073490)100:0.0551222854,(XP_013757176.1:0.3498474448,XP_005714385.1:0.2342030218)80:0.0374581280)78:0.0238422888,(XP_004365221.1:0.1945625976,XP_005831185.1:0.2242634827)56:0.0474333667)46:0.0295112064)66:0.0327265308)94:0.0327614851)99:0.0406185109,((((CDJ01307.1:0.2431765591,(XP_009011724.1:0.2221802104,XP_010160136.1:0.2274767554)90:0.0630104213)89:0.0488951078,(XP_003741690.1:0.2856384885,CBY10348.1:0.4220946423)72:0.0718753680)82:0.0253792536,(XP_008546863.1:0.2209321433,KFB37773.1:0.2573336324)100:0.1022134019)84:0.0379108242,(((EYC45537.1:0.1513109536,XP_002631210.1:0.5199184341)100:0.1393671370,XP_001900116.1:0.2244485403)91:0.0531995818,CEF65312.1:0.3969711358)100:0.1240231721)98:0.0421618521)97:0.0313232651,((((((((XP_009692431.1:0.3398306846,XP_004831165.1:0.1828369672)100:0.0496998866,XP_012767195.1:0.1702798503)100:0.0931485569,XP_012647668.1:0.3221888559)100:0.1287886169,(CDS51638.1:0.2348032769,XP_013236208.1:0.4419788517)100:0.0787094491)100:0.2860414402,XP_665922.1:0.2886890678)100:0.0919625705,(KHJ41826.1:0.5925385022,XP_004258690.1:0.4232063638)99:0.0764318189)93:0.0637767446,((XP_011132895.1:0.8547692961,(ESL08251.1:0.3929752553,KNH05655.1:0.5063210914)100:0.4536666172)86:0.0984733848,XP_001319034.1:0.5184488315)90:0.0708003196)88:0.0502313516,(XP_005707547.1:0.2602974531,XP_005535971.1:0.3444951029)99:0.0635533886)71:0.0366209354)70:0.0278157854,XP_002773547.1:0.4693655328)98:0.0473789019,((XP_001443869.1:0.2827913509,XP_001008623.2:0.2336282980)100:0.2189873695,EJY79816.1:0.4008055583)92:0.0904849855)87:0.0435308194,CEL94539.1:0.7449994095)69:0.0221686363,KOO27944.1:0.5973834880)97:0.0589998574,KPM07700.1:0.4545017618)99:0.0907028461,(AFP65348.1:0.3004671960,XP_001712302.1:0.3582896468)100:0.7342761862)77:0.0715764517,(((XP_007604730.1:0.3600480293,(KKO76727.1:0.2707668705,XP_003886710.1:0.2862400370)100:0.1031972590)100:0.1173588290,EPR79422.1:0.5003948126)100:0.2576114031,KFG27426.1:0.6170641678)100:0.2163096141)100:0.3186737846)96:0.0833675832,(CEM14996.1:1.1288078765,XP_008614975.1:1.0573739236)98:0.5286876329)92:0.0519232652,(((((((((((((((XP_005846106.1:0.2416475481,XP_011398699.1:0.4653499744)100:0.1610198051,(XP_013905796.1:0.6055191047,XP_005651597.1:0.4313332399)100:0.1264186502)100:0.1360785737,(XP_007508791.1:0.7800394485,(XP_003063037.1:0.4669682628,XP_003074683.1:0.4133743710)100:0.3239926605)100:0.1047730091)100:0.1838128156,((EWM29760.1:0.9768008460,XP_002186447.1:0.5961783912)98:0.2268819249,XP_008867768.1:0.5134202803)98:0.1531684435)97:0.0655488889,(CEO99441.1:0.6857399941,ETO04669.1:1.0080804901)95:0.2594560715)8:0.0567640141,((((XP_635479.1:0.1724908949,XP_003285075.1:0.3186327330)100:0.1794054552,XP_004356192.1:0.4407487328)100:0.2048497653,XP_657007.1:0.8024904039)10:0.1143832541,XP_004341889.1:0.4095753764)10:0.1205714658)73:0.1128908464,XP_005820953.1:0.8618694623)64:0.0346719800,(((((XP_014226097.1:0.4036720013,XP_003704386.1:0.3407391900)99:0.1311101222,(((XP_013168893.1:0.1810148971,XP_012553166.1:0.3204206858)100:0.3423917077,KDR19631.1:0.4494907511)86:0.1083671964,(((ALC44295.1:0.5170426452,KNC24700.1:0.3905730303)100:0.2566826582,ETN62375.1:0.4538315217)100:0.1749028905,XP_008179787.1:1.0574175830)86:0.1539615780)98:0.0426055475)100:0.1034855556,(CDQ04357.1:0.6317315015,XP_003375525.1:1.3640919376)94:0.3127716687)94:0.0728169949,(XP_013378683.1:0.3860172530,(NP_001027801.1:0.3731762924,XP_002609805.1:0.4310084290)88:0.0555684459)100:0.1310522416)94:0.0747182159,XP_004345171.1:0.6825760967)88:0.1025519559)70:0.1079236103,(((KNC97459.1:0.4216025425,(KFH73061.1:0.4082911239,EXX70973.1:0.3375395642)77:0.0515357436)77:0.0568984595,((KOS15433.1:0.4254108141,(XP_007877929.1:0.2693180014,XP_012187470.1:0.4586933407)100:0.0813767041)100:0.0905327069,((KIM77332.1:0.2274679391,KIP10370.1:0.2205730975)100:0.2497793277,XP_012049600.1:0.6209127937)100:0.1026025039)100:0.2059370572)100:0.0961159443,(((XP_002489896.1:0.8601745463,(XP_004201830.1:0.3368036999,CCE41683.1:0.3399774293)100:0.2717469050)100:0.1340219362,(NP_014608.1:0.4494506789,CDR42417.1:0.4111217328)100:0.1748618492)100:0.2808049293,(((EPS28475.1:0.2558462897,XP_003176141.1:0.1788705312)100:0.1194672416,(GAM89648.1:0.2595598614,KJX99715.1:0.2549538358)100:0.1354901171)99:0.0408670983,((XP_007796908.1:0.1944475249,KKF92624.1:0.4753336766)100:0.1330740477,KIN01513.1:0.2158039249)100:0.1248368220)100:0.2770429570)95:0.1149447891)99:0.1430386741)71:0.1397713079,((KKO74539.1:0.5705992007,XP_003074049.1:0.6084724274)96:0.1719936986,XP_008075512.1:0.6428844344)100:0.5537838491)97:0.1405276411,KNE55441.1:0.7614262437)100:0.2135258600,XP_004831069.1:1.1329210912)100:0.4149621117,(((XP_667068.1:1.4763863067,CEM25432.1:0.7679835369)100:0.0864084957,((XP_004830165.1:0.2913893260,XP_012769994.1:0.3598024977)100:0.4740345987,XP_012647798.1:0.4947873506)100:0.5866181136)100:0.3707716795,(((((((((((((((XP_003724908.2:0.4374069963,(XP_001630433.1:0.2607265988,XP_012557221.1:0.4053860486)100:0.0838263897)98:0.0731846977,(KOF83590.1:0.4661158560,ELU03571.1:0.4948962698)20:0.0487720171)21:0.0359330379,(XP_012944778.1:0.3672446014,XP_011418269.1:0.2939793520)100:0.0873845509)85:0.0743881219,(XP_002122639.1:0.5166815076,(XP_007252049.1:0.2942496317,XP_003215461.2:0.2408120630)100:0.1062324203)97:0.1266571078)97:0.0587329725,((EYC23321.1:0.3844930836,((KHN77414.1:0.2805903703,ERG86291.1:0.2837782392)100:0.2482549541,EFO23010.2:0.4132465338)100:0.1852335852)100:0.1388075124,(EGT44868.1:0.0935303608,NP_001257189.1:0.3013433384)100:0.3985214107)100:0.5444202053)25:0.0134570695,((KFD65111.1:0.9754577848,KPM11958.1:0.5229222256)73:0.1378939933,(XP_003740460.1:0.5869398650,XP_002400604.1:0.4059153009)99:0.2261329287)25:0.0604828857)99:0.0450844940,(((((XP_014086641.1:0.3286193817,(XP_002099272.1:0.5995031692,XP_013108236.1:0.2824077057)100:0.0907359291)100:0.1476895964,CAD59408.1:0.5242347088)100:0.1972154968,XP_001948837.2:0.7800193601)43:0.1072270652,((KPJ00296.1:0.1507174868,XP_012545856.1:0.4264647458)100:0.3773275021,XP_002433017.1:0.5892384546)99:0.0515272831)41:0.0642568531,((((((XP_014205364.1:0.2691078095,XP_012283644.1:0.2224466570)99:0.0515781380,EGI61102.1:0.2462895420)99:0.0493524867,XP_012263077.1:0.2456236951)100:0.0738088212,XP_011302748.1:0.5671993227)100:0.0988331344,KDR12930.1:0.4145534881)100:0.1082559136,XP_973544.3:0.5762042704)38:0.0301185489)100:0.2037851465)100:0.1243347139,(XP_013756817.1:1.6263527539,(XP_004348080.1:0.8795175556,XP_004996281.1:0.8574075170)100:0.0613322388)100:0.1097763093)99:0.0307361164,XP_014155732.1:0.7903469996)96:0.0492257976,(((XP_013238202.1:0.7535345432,XP_009494541.1:1.2698349907)63:0.1457110310,((XP_504902.1:1.4011169172,CBY09437.1:1.0715895287)100:0.1320954732,(KFG26366.1:0.7936967830,((KKO76585.1:0.5030936046,KMV65763.1:0.5387569846)43:0.1169964923,XP_008073114.1:0.5442357469)100:0.3023573628)100:0.3532060932)100:0.1477969863)100:0.0783706388,(((((((((CEQ43019.1:0.3360992448,(KDE07849.1:0.1483640091,KDE09053.1:0.5283854547)100:0.1126919089)100:0.2006942553,KEI42104.1:0.7056553976)99:0.0857751136,(KNZ50373.1:0.4063230411,XP_007416401.1:0.3437527494)100:0.2781960088)93:0.0547770017,XP_009268158.1:0.4290633701)51:0.0527012276,((KOS16492.1:0.2747880264,XP_013246144.1:0.3878694121)100:0.0427250447,(XP_007879138.1:0.4422759174,EST06671.1:0.4331715582)100:0.2181471608)100:0.1131637941)51:0.0309852233,((CED84316.1:0.4651309448,(KLT43062.1:0.5119360884,XP_012048998.1:0.3989352109)100:0.3443358298)94:0.2049955198,((((((XP_001885493.1:0.1854820314,XP_001835450.1:0.3171549295)100:0.0925574561,(KIM39560.1:0.7083144204,KIM90081.1:0.3738642447)100:0.1134628774)100:0.0384665865,KLO12587.1:0.2671615295)100:0.0654247663,((KDQ21431.1:0.2445360688,CEL63137.1:0.4045928013)88:0.0643659702,KIM28195.1:0.3719688668)14:0.0157656682)81:0.0532341068,(XP_007350076.1:0.4849551883,XP_007352249.1:0.3241626075)89:0.1393212603)90:0.0346617671,EJT99973.1:0.3628131446)100:0.0851394257)51:0.0440627394)98:0.0680649702,((((EPZ36266.1:0.8388553758,KNE61697.1:0.8101098906)100:0.2098991963,(CDH53746.1:0.2909843759,CEP11990.1:0.3422890629)100:0.1780064829)98:0.0595021161,(XP_006678002.1:0.3846138913,KND02887.1:0.3007366242)100:0.2788407181)98:0.0508776060,KFH67772.1:0.4112964421)98:0.0718143893)100:0.0944116432,(((((((XP_013339611.1:0.3150923775,(((XP_007931822.1:0.3116491275,EMF09069.1:0.2597362166)100:0.0629674719,KJX99882.1:0.2988177152)75:0.0845060749,EME40173.1:0.2695729610)100:0.1040776992)4:0.0542036952,GAM83237.1:0.3305838959)100:0.0638742880,(EKG10481.1:0.2565016209,KIW02792.1:0.2859952759)100:0.0925465927)100:0.0740560881,((((XP_006695216.1:0.2707622039,(KEZ43601.1:0.1836103673,KKA29293.1:0.2203468085)100:0.1118441798)100:0.0421504929,(XP_007287162.1:0.2681262760,KDB16895.1:0.2591608609)100:0.0695650487)100:0.0574757862,XP_007830282.1:0.4083792783)100:0.0868594265,(KHJ30520.1:0.2553194997,EMR82170.1:0.3210508001)100:0.1372609344)100:0.1299673084)100:0.0949988249,((KPI35945.1:0.3918538141,XP_008720103.1:0.2211164212)100:0.2210586270,KIV81869.1:0.2652229949)100:0.1768832835)100:0.1362604334,((CCX07758.1:0.3440911391,XP_002835739.1:0.2472846737)100:0.1255751043,XP_011118772.1:0.5500751571)100:0.1289200472)100:0.1222483827,(XP_013025223.1:0.5902175614,GAO48185.1:0.3342954181)88:0.1175642348)82:0.0667760846)100:0.0914906331,(((XP_002490668.1:0.7918722802,((XP_013935936.1:0.2385526264,KGK40429.1:0.3515764817)100:0.3051848799,CDK25719.1:0.4044352843)100:0.1078046357)100:0.1238539080,((((CDR38662.1:0.2542050202,CEP23442.1:0.2888788981)100:0.0659924965,XP_011273348.1:0.2678141618)100:0.0823160164,(((((XP_001643449.1:0.4589765012,XP_003955174.1:0.2247734555)100:0.1186800434,NP_013487.1:0.1320179803)62:0.0537316752,((XP_004182464.1:0.4221684286,XP_003681588.1:0.2746080373)29:0.0298290869,XP_003684190.1:0.2302091590)29:0.0420894289)61:0.0514352656,XP_447016.1:0.3612923647)99:0.0661892510,((XP_002553321.1:0.1891494084,CEP60429.1:0.3460977028)100:0.0947801489,(AGO12399.1:0.2761839570,BAP73348.1:0.4162884645)79:0.0916998113)79:0.0588316740)100:0.2846795935)100:0.2079992273,(((XP_001383583.2:0.2874015809,XP_456553.2:0.2421647997)100:0.0724287090,(KGU04359.1:0.1593056104,XP_003871340.1:0.2780036784)100:0.1060334914)100:0.1036618342,KND96804.1:0.4246680208)100:0.3127534167)100:0.0667201995)100:0.2337316952,CDO56944.1:0.6056147214)100:0.1613160655)100:0.1174171680)100:0.0764437722)99:0.0831291037,(((((XP_012749018.1:0.4538234840,XP_012757682.1:0.2109392768)79:0.1121311572,XP_636454.1:0.4769685576)22:0.0213244251,XP_004350003.1:0.2561095397)100:0.3044972708,XP_004341725.1:0.4728806002)100:0.1072924176,(XP_004260152.1:0.2551973262,XP_004261841.1:0.2464012701)100:0.5752098802)100:0.0898723528)92:0.0593742058,(((XP_002286372.1:0.4967715005,CBJ48925.1:0.5802301949)100:0.1246505741,EWM26551.1:0.4993693624)100:0.0662874392,(CCI50002.1:0.3138390623,XP_008618305.1:0.2371801487)100:0.4459132066)100:0.3075858547)90:0.0657649427,((XP_001696897.1:0.8737729027,XP_005651611.1:0.9157801189)95:0.1607466271,((XP_007514673.1:0.5831135284,(XP_001418935.1:0.6654597033,XP_003057842.1:0.3219713827)100:0.1112854211)100:0.1434776029,(XP_001763571.1:0.2978530293,XP_007038352.1:0.2949195218)100:0.2801199247)100:0.1786989655)81:0.1629585801)76:0.0890409430,(KOO36462.1:0.9024561634,((XP_005535062.1:0.5442317439,XP_005707007.1:0.7376634980)100:0.1407263570,XP_005719003.1:0.7754280526)100:0.1951157671)81:0.1037368669)94:0.1373278363,XP_012898446.1:1.0346073767)100:0.2312728514)100:0.3694031781)100:0.2497452643,(((((((KKK41523.1:0.1324358979,MBY8989201.1:0.0908679339)100:0.0412890555,(TKJ18070.1:0.0905723589,UCC18905.1:0.0820905825)100:0.0289458061)100:0.1046821543,(((NVM45044.1:0.0773451534,MBY9015777.1:0.1621392089)100:0.0575709917,NHJ23434.1:0.2069729378)100:0.0574757241,MBY9018218.1:0.2626127542)100:0.0330466049)100:0.0534342260,(TXT65738.1:0.1148444107,TXT64636.1:0.2096817149)100:0.0622039990)100:0.3683938332,(QEE14684.1:0.3464125342,MCF2139414.1:0.4176227760)100:0.4608562160)67:0.0980755069,OLS15698.1:0.6725450421)100:0.6070298126,(MCF2136836.1:0.5587251741,(MBS3795489.1:0.4669476421,(UCE09717.1:0.3220138966,(RDE11687.1:0.1500718567,MBY8996567.1:0.1775177236)100:0.2127620010)100:0.1013130802)100:0.1678631708)100:0.4728944213)100:0.4507310401)99:0.1747084178,(((((((((((((((((((RGB57741.1:0.7117693859,QNK39827.1:0.6608812388)100:0.2594629435,((CDC21253.1:0.4506245367,(HBH95255.1:0.4038875622,RGF47927.1:0.3196953098)100:0.1398299788)100:0.1559381108,(EDP20994.1:0.0726009381,OLA50321.1:0.0894357403)100:0.3764609664)89:0.0994468812)93:0.1067341505,((((((SCZ81030.1:0.4470596275,MBF4695157.1:0.4079763389)18:0.0758556271,(((CDE15955.1:0.2347727681,QOS39287.1:0.3700064623)100:0.2175478537,MBE6131903.1:0.2870348224)100:0.1237787754,MCH5180200.1:0.2860479716)100:0.3472019460)15:0.0372214106,((SHM89526.1:0.2559487969,(((AQS59600.1:0.2342550590,(ADG07295.1:0.3030682401,PSR32663.1:0.3049255321)100:0.1180530034)98:0.0858635509,ADG81467.1:0.2313854259)97:0.0576866395,AFV10683.1:0.2252255017)100:0.0617906179)100:0.1033565939,PNT90668.1:0.2443626528)83:0.0489021918)19:0.0505063400,(EHL05496.1:0.2442954211,HCJ96380.1:0.3592680505)100:0.2958582748)21:0.0583865658,(((SER41673.1:0.8362551865,MBO1094970.1:0.6670925768)100:0.1870792897,(WP_130837789.1:0.2914871762,ERL22129.1:0.2571359586)100:0.1289457255)99:0.1444073143,WP_036935105.1:0.3892215198)94:0.0742960982)23:0.0411606429,CDA59354.1:0.3410784605)59:0.0570920054)100:0.1019394364,((SFO23098.1:0.2293987076,EDR98826.1:0.3061612754)100:0.2160527319,(EEG54057.1:0.2386549839,EDK23282.1:0.3195792306)100:0.8827845760)100:0.4280307494)100:0.2014200841,((GAW93203.1:0.2255061121,ACB84362.1:0.2421320448)100:0.0929991361,(CAH2716702.1:0.6145157536,SOC24099.1:0.3101793346)100:0.1125148497)100:0.2658573322)100:0.0630909711,(((PGE59985.1:0.3327941634,EGK59428.1:0.5591797179)50:0.0526864235,ABZ83560.1:0.2220846616)50:0.0975051918,QZA33694.1:0.2924506128)100:0.3945692555)100:0.0714648644,(((AVX21114.1:0.2436168451,WP_227765675.1:0.2979134537)100:0.0948441168,QUL99310.1:0.3779620637)100:0.0677714931,GAV23544.1:0.3939660797)99:0.0743438080)100:0.0822085735,(((((ABR48311.1:0.2276877513,QVK21685.1:0.6224502948)82:0.1017948062,(((PWM22601.1:0.2865525318,HAE61800.1:0.2751499276)100:0.1751729564,(PWJ35715.1:0.6869430909,HBB15177.1:0.4093943900)100:0.0875557465)100:0.1840282584,(ABR34950.1:0.3597260006,(QAA33589.1:0.1930809479,(HAB94210.1:0.2511017055,CCY29889.1:0.2106945035)100:0.1150361641)100:0.0738062350)100:0.1384028414)78:0.0761759401)75:0.0526506494,(RIA75480.1:0.2959810966,OHE41308.1:0.3085575390)100:0.4046135029)93:0.0334589618,(((((WP_027090781.1:0.1993089686,HAV17873.1:0.4164862605)100:0.0827093187,(OTP10197.1:0.3532353384,AMC92971.1:0.3958660172)100:0.2268170497)86:0.0697596879,CCZ24280.1:0.3700438482)100:0.1064591411,(OHE37810.1:0.3695142020,AUD63404.1:0.3991289503)100:0.0998921604)100:0.0529484501,QVK18885.1:0.3566457775)100:0.2099826949)99:0.1140701134,MBI5838872.1:0.9091398884)6:0.0632208403)6:0.0555139458,(MCH5180172.1:1.1783936164,MCL1836709.1:0.9398113300)15:0.1161587143)8:0.0804386503,((TMQ52396.1:0.3554160916,QDE81672.1:0.5724611771)100:0.3200081024,(MBI4786049.1:0.2663799560,HBW52662.1:0.3810929340)100:0.5827449063)9:0.1519623517)90:0.0859309160,((CBL01226.1:0.2684146533,MBT9683122.1:0.3537822738)100:0.1994678382,(EFD01122.1:0.1956733294,EFU75322.1:0.2853255445)100:0.0695651173)100:0.7518502718)96:0.1251771368,((((WP_026394562.1:0.2872704457,CBK78480.1:0.2225004849)100:0.2519855611,EOS80087.1:0.3527398519)100:0.1764139910,KRN50716.1:0.7184630136)100:0.6255042581,((ADL36133.1:0.2614022013,(((RHO12624.1:0.2338738532,SHK37927.1:0.4204153724)100:0.0816236007,SEP63817.1:0.2712745856)100:0.0643945499,HAR71641.1:0.2438821498)100:0.1264088609)100:0.2725341689,HAK17591.1:0.7602182387)100:0.3220777281)100:0.3418194240)99:0.1365313303,((((((((((((CUJ22239.1:0.2162071224,CAC9684860.1:0.3984108744)100:0.2775377535,(WP_175767935.1:0.4487624433,MBB4246018.1:0.2016758085)100:0.0617816299)100:0.0803516416,MBX8596369.1:0.3719648185)100:0.3370650277,((ACE84405.1:0.1810474317,QOC87990.1:0.2994610191)100:0.4749303810,(KRA52149.1:0.3540704553,(PSM15670.1:0.5223829722,QDI03431.1:0.3851559998)100:0.4542225534)100:0.1628044586)99:0.0881515409)100:0.1244155658,(TNI26516.1:0.7549747297,((QWT47182.1:0.3367022473,QDL38743.1:0.3329613512)100:0.3388907973,MBK1874942.1:0.6291752564)100:0.0657482750)100:0.1481667488)100:0.1950444696,EGP10343.1:1.3013972655)17:0.1203410645,(MCG7977163.1:0.3191483492,(WP_018234232.1:0.2347328877,BCO31203.1:0.3229669382)100:0.1483213903)100:0.4150777842)10:0.0864383441,EAQ65264.1:0.9164614618)17:0.1067969304,(((((((WP_019197725.1:0.3919074110,MBO9428667.1:0.4734850489)100:0.1838122034,(TCU53594.1:0.5808371188,MBK1698296.1:0.5023998151)99:0.0942059311)99:0.0829524082,((ALN74401.1:0.2802254284,AWN40843.1:0.6510455662)100:0.1353419822,WP_019646942.1:0.5743335855)100:0.1534837198)100:0.2965838378,((AXK44030.1:0.2887456889,QDK35353.1:0.3921708521)100:0.3486883523,WP_068150331.1:1.1414407852)100:0.0973858343)100:0.0780235994,MCK1667297.1:0.6670372472)100:0.0972108836,(((OQY25352.1:0.5768012588,(SDL24674.1:0.4048389499,ABB33277.1:0.4212036329)100:0.1922194717)100:0.1671688860,(MBK1672153.1:0.3631422076,MBT9541385.1:0.2823320388)100:0.1742541033)100:0.0962542987,(EAQ65899.1:0.4796351009,PPC76385.1:0.3675219217)100:0.2266127429)100:0.1385484348)92:0.0970556194,((((((NTF17954.1:0.8573703364,(WP_046864031.1:0.2916368101,MCG5237879.1:0.3091469208)100:0.1824134318)100:0.2818535717,SOC21474.1:0.8248340523)98:0.0566968799,(BAL13106.1:0.1640640943,(OJX16420.1:0.4010389740,CDX23991.1:0.2958881654)99:0.0566791556)100:0.4029665569)98:0.0944070881,((KRA97940.1:0.4218486704,QIA25433.1:0.2850390149)100:0.0728033142,CDX56786.1:0.2159433311)100:0.3652012979)67:0.0795053013,(SEH35255.1:0.6195064688,MBK1670602.1:0.7625113898)89:0.1641111214)48:0.0201260656,(ACJ00838.1:0.3224804577,MBB4265413.1:0.4951534844)100:0.2272263619)100:0.3742315647)95:0.1494678851)99:0.1217222623,(QZE47364.1:0.9264311413,((HBF09881.1:0.3790620071,(OEE32527.1:0.4778840632,AMO68671.1:0.4208186003)50:0.0992371931)59:0.0756944656,PVB81634.1:0.4724444460)100:0.2008822222)100:0.2535724641)99:0.1499870125,(((((WP_122894123.1:0.1674993741,UFH60386.1:0.2210076658)100:0.6523108832,QKJ23293.1:0.6322951545)100:0.2756084577,((((BCS97430.1:0.4651464741,MBU2955819.1:0.3693381644)100:0.1531542815,MBA4502127.1:0.6351956900)100:0.0689346646,UEX76644.1:0.5765145480)100:0.1474780818,((AJQ96602.1:0.1780801834,SDK24700.1:0.2288834763)93:0.0487868886,(WP_119396353.1:0.3429965105,RMA81109.1:0.2740062778)93:0.0558469656)100:0.2373800783)100:0.1331579799)100:0.1678391858,((KJK24265.1:0.5960450181,(((APZ17813.1:0.2490596364,SDP93037.1:0.3667601405)100:0.0384338636,WP_052156576.1:0.2957663528)100:0.1269358806,MBB0026141.1:0.3202216445)100:0.3212357660)99:0.0739223570,KQV52838.1:0.6398265964)89:0.0956870043)86:0.1184192853,(QQO23506.1:0.4533560438,UPK05917.1:0.5825326001)100:0.4852701909)100:0.6707933393)99:0.0842212389,EJZ84105.1:1.6263373082)80:0.0934413832)52:0.1029283894,((EDY20954.1:0.4927698837,((MCE9611080.1:0.2084367311,MBB5353033.1:0.5063023326)100:0.1843137342,WP_018969542.1:0.2753479330)98:0.1515645508)100:0.3851270931,((QJE97282.1:0.3197033510,TDU68110.1:0.3283098042)100:0.2325154944,MBN9692767.1:0.4506179087)100:0.5596151975)100:0.5245509831)91:0.1542443537,((((OGK09081.1:0.3192666355,PKL39284.1:0.2085171966)100:0.4347098678,OGK80463.1:0.5767302658)100:0.1723891919,REK28629.1:0.9956656184)84:0.0656313202,((MBE6370548.1:0.7320308128,HBM17352.1:0.5960289190)100:0.1624765190,MBT3380859.1:0.3253287060)100:0.5343442436)100:0.8850357109)98:0.2638679401,((((((((((EGP47081.1:0.4817152149,(QHE87145.1:0.4610472939,ACR01758.1:0.1794958621)100:0.0589045939)82:0.0720950063,QTO23916.1:0.5652991176)69:0.0469422313,(HCY17533.1:0.5440650107,SEF35287.1:0.6431348532)99:0.1858185631)97:0.0353123375,CUI47286.1:0.4294707194)100:0.0502862766,(BBF23338.1:0.7597830858,(AKU48392.1:0.6799684481,AAW77849.1:0.3827601891)96:0.0718180765)27:0.0465022713)99:0.0598674005,(((((AXE37736.1:0.3301827969,QNP54900.1:0.4398420012)100:0.1347897050,((OLO66680.1:0.3403730133,AOZ73313.1:0.4892359979)100:0.1796002063,(WP_075891382.1:0.3945787232,EYT48927.1:0.4004204366)100:0.1741714566)100:0.0806471128)100:0.1273115898,((((WP_028027825.1:0.3435972174,ACV54057.1:0.4878811274)100:0.2777581412,(PMB97916.1:0.3879020283,QCP04460.1:0.2303676360)100:0.2097967415)50:0.0725039276,(((((KAA6435251.1:0.3350890018,(KRE67756.1:0.2295244477,KAB1631355.1:0.3915084906)100:0.1165691760)100:0.1242104253,ANG86520.1:0.3936992064)100:0.1148956023,WP_108718582.1:0.2844457112)100:0.0832279468,TDT65246.1:0.3152871743)100:0.0934430349,((AEG43890.1:0.1576007466,GFZ87813.1:0.2239001758)100:0.1745002557,PUB31844.1:0.3902366011)99:0.0983166744)99:0.0502174366)100:0.1111366893,(((((((((EEI14195.1:0.3295208973,AKV59446.1:0.2919446052)100:0.0814455296,EEW50594.1:0.3460880809)97:0.0375645905,UBI06236.1:0.5005536941)100:0.1112363783,((BAC00198.1:0.3028930744,SNV72292.1:0.3660857224)100:0.0814072469,EEG27300.1:0.3466730681)100:0.1107831213)100:0.0655601765,MCJ7859491.1:0.3366251984)100:0.0875744390,QXA52789.1:0.3298501912)100:0.0997334776,OAH45650.1:0.2679254207)100:0.1353537414,(BBZ54548.1:0.4524912086,EHI41059.1:0.3510122616)100:0.0845626764)100:0.0866725845,(WP_075724653.1:0.4169118139,(QGU07192.1:0.4999620570,CAQ05230.1:0.3014460765)100:0.1544072807)100:0.3514774771)92:0.0354888976)100:0.0864607066)100:0.1400343185,(((((((((((((WP_052121171.1:0.3124608146,(ARU53009.1:0.5055871794,WP_182378684.1:0.6227595777)100:0.0799756159)100:0.0756323089,(TXK04115.1:0.3327346874,MBD7957374.1:0.4154314905)100:0.1330212875)100:0.0904650628,((MBX9034086.1:0.6261080998,NUW31585.1:0.3764738109)97:0.0789033234,(WP_193669607.1:0.6050502578,WP_213571521.1:0.6199746111)90:0.1089322538)87:0.0537721169)88:0.0634810176,((AOX67224.1:0.3128535079,MCA4996945.1:0.4227654661)21:0.0621492899,AMB59197.1:0.2739411504)21:0.0412805739)88:0.0948625661,RCK58644.1:0.4521999892)88:0.0749521117,(((AEG44735.1:0.1343527691,EHY87234.1:0.4378124912)93:0.0999133207,ACV09213.1:0.2969058793)100:0.3176194895,(RIS64306.1:0.4856929892,TVZ05028.1:0.3331836563)93:0.0772295825)90:0.0907322700)81:0.0646420690,ABS01763.1:0.5899918161)53:0.0567114193,((AKU16507.1:0.4397870268,SHR57881.1:0.4059848529)100:0.6967204810,WP_052589418.1:0.5640002338)69:0.1197540041)53:0.0970602413,ABH00156.1:0.6764137855)71:0.1636093140,(((CDL71904.1:0.3623877484,EEI80141.1:0.3377064083)100:0.6265790120,RHL25390.1:1.0208467396)100:0.3752427024,AKT49490.1:0.6466892888)84:0.2254994872)99:0.3399119640,(QCB93277.1:0.5897814793,((KQN39182.1:0.2801214193,ANZ36064.1:0.4826351751)100:0.1416733532,QGF22854.1:0.2967303185)100:0.5583018658)44:0.0770554986)99:0.1186969994,((TJY67620.1:0.3242237346,ABM07802.1:0.2782746084)100:0.1645357119,CBT74831.1:0.5128893854)100:0.5425289684)100:0.1657504951,((ANZ39106.1:0.3525302124,MBJ7288499.1:0.3448244540)100:0.2032140780,AMU23402.1:0.8348074872)100:0.4035549816)100:0.1884132866)79:0.0765895963,(WP_104129968.1:0.6523070584,QHO68939.1:0.4445146722)100:0.1438462946)94:0.1085916337)100:0.2636027748,((((((ENU85839.1:0.2348231707,WP_119395078.1:0.2664935070)83:0.0359942614,(ATW72018.1:0.3902312850,ANF25027.1:0.2764501748)82:0.0588296929)100:0.0687170313,GGZ99316.1:0.3219171994)98:0.0739415050,OFV46163.1:0.3751388476)100:0.1331664630,WP_019002167.1:0.4390588145)100:0.3299963677,(((((AJD47548.1:0.2224105127,EFD84365.1:0.1941623653)100:0.0547291871,WP_194787559.1:0.5146780972)100:0.0868434824,OGA80617.1:0.2809524444)34:0.0457383106,(QDT27853.1:0.3456212759,QTD47080.1:0.4125276956)34:0.0527708046)100:0.1376029515,OBX65096.1:0.4043778412)100:0.4838760663)100:0.4965534995)96:0.1430968119,(((((((((((MCB0914714.1:0.3143246517,(GGL76590.1:0.4141741064,KRA30032.1:0.4212856363)100:0.2529231424)96:0.1335465779,(((QQS01987.1:0.2935486488,EYT62986.1:0.3512173576)82:0.0881791016,PID54495.1:0.3748090299)60:0.0619003184,(CUU59128.1:0.2957830814,SDP09818.1:0.4182273262)24:0.0335795583)26:0.0363638611)76:0.0347059995,(PJE97356.1:0.3815566219,PJM91365.1:0.2814060244)85:0.0657472037)89:0.0521561268,ACY20898.1:0.2851206515)100:0.1020624080,(ABB23400.1:0.2690945817,SFK21132.1:0.5267766602)16:0.0518966755)16:0.0492504704,ALE94361.1:0.4109856318)100:0.0647684777,(((HAD76631.1:0.4482655036,(WP_019552787.1:0.2720366324,WP_033170226.1:0.2253618421)100:0.0844097131)100:0.1301753202,SEO78343.1:0.3020534064)100:0.0490650745,(AZW09697.1:0.3677424672,KGE63140.1:0.4479646646)100:0.1376716223)100:0.1733238728)100:0.0433737395,OED89098.1:0.4852788386)99:0.0651205992,(((((QDO69608.1:0.3381964807,ATN05956.1:0.3220794716)100:0.1537787301,((PTM09444.1:0.2942925653,AUD03423.1:0.4396270603)100:0.0752169398,MBA3673371.1:0.2122105539)100:0.0843240412)100:0.0672606380,((KCZ72031.1:0.1663851344,SDF93567.1:0.4564492334)94:0.0380807462,OHD38047.1:0.4709575416)99:0.0545461445)99:0.0916364487,(AGH95978.1:0.3216164967,QOP44427.1:0.4971579307)99:0.1287629166)99:0.0557069650,(BBO87101.1:0.3902402628,OIO04679.1:0.2820669566)100:0.0893642352)99:0.0583439922)99:0.0518166412,SEA17222.1:0.6126729731)100:0.0808677132,((((((MCG3212557.1:0.5277200924,(MBP9887292.1:0.2915263488,EKT86634.1:0.4645215393)100:0.2198249773)70:0.0658386296,((ETX08585.1:0.3542821281,MBP8001360.1:0.2409599728)100:0.1262430340,(NJN65973.1:0.2976777183,((ADN13775.1:0.3865256779,MCC3562210.1:0.3736316891)99:0.0496330199,(OGU64167.1:0.3075831373,(NCT57718.1:0.7211314362,MBF0315341.1:0.3487866539)100:0.2187270298)99:0.0618751101)99:0.0558335749)99:0.0556814027)99:0.0726602983)56:0.0325267867,(MBP1464338.1:0.2446128519,RAQ93972.1:0.5861965327)97:0.0873759591)80:0.0430400964,(((((TAF73186.1:0.4488580895,(MBN8683272.1:0.8152696079,TVT41852.1:0.4583718632)99:0.1633796890)83:0.0496021639,OON65501.1:0.6241167333)24:0.0519312282,(RAJ75677.1:0.2337152612,RAI97679.1:0.3193192401)100:0.1924775625)41:0.0566830508,((MBA3664563.1:0.3672153380,(AXY76830.1:0.3886143985,AFD07241.1:0.2608841456)100:0.0882314496)100:0.0937107145,((MBS1511714.1:0.4145137781,(UBZ13305.1:0.2926741801,ABR41276.1:0.4330605275)100:0.1354680668)93:0.0541077397,PKL78984.1:0.4227635949)99:0.0564522075)100:0.1408701786)100:0.1122662500,(AEV27876.1:0.7946763957,(MBB5219858.1:0.4241113559,HAH63584.1:0.3434642587)100:0.1946923670)100:0.1967106791)100:0.1495332777)61:0.0440291170,((((QDV73712.1:0.4106374233,(((QDT88802.1:0.3498060504,QDV40373.1:0.3324395811)100:0.1275735723,MCA9193369.1:0.3670121556)100:0.0960529249,QDT23698.1:0.4901317296)100:0.0704816510)70:0.0385195609,(QQS09094.1:0.3113199279,HCS51826.1:0.3810921558)89:0.0541209194)100:0.3188336662,(EIP99295.1:0.8136558384,TXT49484.1:0.4339184913)100:0.1662997591)100:0.1486851617,(CAA6690930.1:0.4423692505,MBA4148339.1:0.5905046923)100:0.3574629743)85:0.0852461259)51:0.0458549349,QQS06042.1:0.5905187479)99:0.0722542309)100:0.2411383052)100:0.5188233201,UOF02896.1:1.3541294790)100:0.2833451030,(((((MBW8878607.1:0.3402909643,KRT73334.1:0.4631516166)100:1.0265998170,MCJ8330090.1:0.4798369731)100:0.1650939629,((((((MCK9983786.1:0.2725958057,OZA36870.1:0.4125480991)85:0.0457061907,ODV22996.1:0.3968434381)47:0.0288093039,BAK78423.1:0.2523845869)93:0.0830241643,HBA86877.1:0.3040011361)87:0.0865845932,(ABR91405.1:0.3894044478,WP_131147927.1:0.2655345128)100:0.2067804208)81:0.1133965095,(EAT16960.1:0.2802828080,ALC15263.1:0.2811544705)100:0.3109029717)100:0.4573408121)100:0.4289339106,((WP_043069719.1:0.2008011710,ATF15794.1:0.4086534808)100:0.5842652923,SHN50705.1:0.5199959770)100:0.4154148890)77:0.1658365764,(AGA68062.1:0.3413636401,SHJ13254.1:0.5112370828)100:0.8926171279)100:1.2401677600)59:0.1650388288)58:0.1562136886,((((((((((((KNZ43140.1:0.3004242831,TDT57246.1:0.1430443791)100:0.1316199344,((OGO86638.1:0.3124574867,HCX64774.1:0.4253678533)100:0.0729783907,SIN76645.1:0.3447058961)91:0.0434376628)12:0.0310027240,((SES80877.1:0.3365076642,(ENZ35220.1:0.2338607131,QXM06569.1:0.2606132112)100:0.0787918091)12:0.0807021645,((((MBO0522932.1:0.1987710077,QSW19182.1:0.3415010301)85:0.0545428753,WP_071120821.1:0.3503618175)100:0.2159454853,EFG89073.1:0.1996393544)100:0.1685595029,(CDF20867.1:0.6989986365,MTI71450.1:0.6812466385)23:0.0742026028)22:0.0711580173)24:0.1261026647)25:0.0638818751,((((((SDW79302.1:0.2843440757,CUN03412.1:0.1584302770)100:0.2260451972,MBD5491356.1:0.3106185060)93:0.0384857844,(SES85635.1:0.2563270435,EGN46561.1:0.1715257338)92:0.0241858016)91:0.0529081063,ESL03259.1:0.3584105780)56:0.0429538069,MBE5981198.1:0.2677865673)100:0.0810185767,((((BBK23094.1:0.2630840646,WP_249028558.1:0.4159349816)57:0.0398844191,ASU19367.1:0.2924263420)56:0.0444665898,EEF67255.1:0.5078967924)61:0.0539935747,((TDW16534.1:0.3963313390,RGJ69305.1:0.4014584277)67:0.0496431923,(WP_028043556.1:0.1558879299,EDS74737.1:0.2669761621)100:0.2076066256)100:0.0624754910)100:0.4064335425)100:0.1487294659)27:0.0952243712,ABY93514.1:0.3329888179)33:0.0747772323,ADQ08051.1:0.8059667563)83:0.0643210382,((((((THG89371.1:0.2687800795,UJL46721.1:0.2611793042)100:0.4445002495,(SFR02520.1:0.3613976823,AIQ34712.1:0.3011420583)100:0.3636500315)100:0.1339063357,AHX21999.1:1.1294691071)100:0.0533532680,((ATO49047.1:0.5101095805,ACL20072.1:0.4430711337)100:0.2121648684,(MBG9746519.1:0.7428940731,PWV94547.1:0.4921431660)100:0.1236670580)100:0.3351829567)100:0.0743197053,(MBW7474310.1:0.8124110441,PQD94418.1:0.5075814382)98:0.1963568391)95:0.1060810425,(((((((((KMK75374.1:0.2216286467,MBG9576604.1:0.2592035840)96:0.0584752283,(AOT01672.1:0.2802079175,API89788.1:0.3761916550)40:0.0251730557)40:0.0269517566,SIS44926.1:0.2444783182)98:0.0483757325,AEP01219.1:0.3143871639)98:0.0271884824,((((AKP67413.1:0.5913280195,MZG88733.1:0.8741566234)69:0.1224678512,(OUZ15017.1:0.3630197834,(OJG89279.1:0.3691577947,MCB5951107.1:0.2355427247)100:0.1249229781)100:0.1772219133)60:0.0553188640,MBP6164446.1:0.3103831862)68:0.0889472436,EPH92574.1:0.6561614170)100:0.2070815553)100:0.0385430010,(WP_160706022.1:0.3351274732,ESU73653.1:0.2534413564)100:0.0580805977)100:0.0809660876,(((((MBE6106071.1:0.2259384207,MBB5337092.1:0.2770603122)100:0.2464429558,SDF64811.1:0.1833852081)100:0.1104487210,QTD53401.1:0.4512676807)54:0.0350942347,MBU2700744.1:0.3539743628)95:0.0597586684,((TQK53285.1:0.3940327606,EHQ89471.1:0.2103498369)96:0.0669564698,(MBA4493433.1:0.4350467423,TCS84480.1:0.1596691283)96:0.0486974867)45:0.0484987749)75:0.0388341424)92:0.0497387569,MBT2732256.1:0.6617149431)97:0.0738485580,ARU61516.1:0.6250508617)77:0.0642956865)74:0.0309571063)67:0.0541294930,((((((CUM76164.1:0.4642207830,EOS31837.1:0.1796979555)100:0.0812432400,((MBD0858030.1:0.3439589408,WP_102342591.1:0.3896709846)100:0.0842976519,EGG90901.1:0.3530010185)88:0.0524236044)88:0.0739290719,WP_019552490.1:0.2852146698)99:0.0682145160,OFL80209.1:0.4623712268)100:0.1798882900,((ADU26806.1:0.3423606003,EFB74545.1:0.4382123666)99:0.0774314190,CDD28316.1:0.3429739726)99:0.1630592815)100:0.2189636954,(RED33132.1:0.1913063216,SDN61571.1:0.1800746607)100:0.7561091520)60:0.1215079642)88:0.2052713409,(((((ACV57679.1:0.4515797592,ATY84006.1:0.1946139822)98:0.0582898182,(QSO49197.1:0.2696371877,BCJ86804.1:0.1832457266)100:0.0630702039)98:0.1165078184,AGL00508.1:0.3189164806)98:0.0636425239,(((CCZ63311.1:0.3260643934,KTE91838.1:0.2103379802)100:0.1848821238,(AYQ74923.1:0.2954159728,MBB6672188.1:0.2587884371)100:0.0928222816)87:0.0544061987,AGA59417.1:0.2348850548)100:0.0967815695)98:0.0794429386,HBG45333.1:0.3475630168)100:0.2005379624)100:0.3206687746,((((((((((((OLC27685.1:0.3711500705,QUE52227.1:0.3514195530)98:0.0639915762,TWT97348.1:0.5535989952)96:0.0543338906,CAN92284.1:0.2693905778)80:0.0520135533,(OLB29107.1:0.3973460870,(ACB73828.1:0.4981732332,MBT3295421.1:0.3882578377)98:0.0649489122)85:0.0749769903)95:0.0400204426,MBW3577072.1:0.3134874835)100:0.0919660959,(((KWV58185.1:0.5126680485,(CAP63721.1:0.5083110070,CAD17421.1:0.1652052106)100:0.1321654421)100:0.2787572517,((TDO02979.1:0.2583155498,SCZ60066.1:0.2296707137)94:0.0686738678,QQO56877.1:0.3287888409)100:0.0614428230)98:0.0350206223,((((TFD43199.1:0.2793677869,NDL55759.1:0.2385112000)100:0.1339197556,ALG85310.1:0.4122596821)98:0.1173085759,((ABD10464.1:0.2342147679,((TDO30624.1:0.2274153663,BAD59285.1:0.3302412668)98:0.0553432243,EST30746.1:0.2262188155)89:0.0496464684)98:0.0689001428,MCK9894181.1:0.2377551832)93:0.0690081680)81:0.0226202825,(QSB05144.1:0.4052292317,ACY97070.1:0.2114892715)97:0.0889527632)100:0.0628858486)100:0.1133557521)100:0.2965979967,(((((((MBO3741747.1:0.3502498103,ATO83829.1:0.3135483746)100:0.1465289798,UKA56146.1:0.5698026549)100:0.1542049540,TKG59280.1:0.7223070293)85:0.0956327266,MBC9724039.1:0.3662932688)85:0.0844917975,(((WP_035277270.1:0.4436385627,MCB0885362.1:0.2397553021)97:0.1343672103,QUC10389.1:0.2869205578)96:0.0760372280,SDB93664.1:0.3029612835)100:0.2524032735)100:0.5300760484,((TCO15657.1:0.3372273779,OBY30920.1:0.2831039329)100:0.0688210547,SEG52904.1:0.2158678295)100:0.2981315495)100:0.4039245687,((QFU86981.1:0.3223936467,((MBF8187834.1:0.3420000926,MBM7168089.1:0.3544067201)100:0.1431491734,QFR97387.1:0.3017842448)97:0.0552365713)99:0.1285693657,UJW32713.1:0.4292609363)100:0.2198023426)99:0.1065758292)90:0.0674611322,(WP_011422908.1:0.3956164526,ACY15328.1:0.3791815101)100:0.2508664973)100:0.0680561075,((TML99595.1:0.8356613184,RKQ91636.1:0.8628258798)100:0.1762777805,WP_249011495.1:0.5083414715)98:0.1824443993)90:0.0434271591,(MBP6133548.1:0.6175502181,((((((ACU74359.1:0.2655243733,(GGO16954.1:0.1660398107,SHK48641.1:0.1861958146)100:0.0855247577)100:0.1230450378,PSK96257.1:0.3035992880)99:0.0494350977,CCK32175.1:0.2025228741)100:0.0986870587,AYF26686.1:0.2863459340)100:0.1398256251,((ACV76601.1:0.3466989957,(QII01282.1:0.1959028836,TXG91224.1:0.2183080763)100:0.1182667195)100:0.0705702074,ALO93998.1:0.3002280216)90:0.0659428479)90:0.1228165705,THV24489.1:0.4923842767)100:0.3778979567)97:0.1607228335)92:0.0695887392,(((APU15311.1:0.2593015624,MCK2241902.1:0.3293144845)100:0.5063947213,(((PWW60219.1:0.3745345400,((PWK30793.1:0.3253624012,EIV92598.1:0.1764643215)100:0.0952657916,GGM18868.1:0.2564649862)100:0.0745999521)100:0.1884536252,(MBB3097847.1:0.5167512126,(EGE39432.1:0.3000993064,UKZ02782.1:0.1980404426)100:0.3027159935)100:0.1009629627)100:0.9433096062,WP_052667156.1:0.6963026345)73:0.2220415022)60:0.0669952188,((((((WP_106400317.1:0.2653481207,NVI88729.1:0.1278669228)100:0.1657111836,ADI12569.1:0.2434771851)99:0.0477055956,(TCN42718.1:0.2311296287,ALL85535.1:0.2893040496)100:0.0754043983)100:0.0986196655,GGU26498.1:0.2867234151)100:0.0678654921,PSK67876.1:0.3836321286)100:0.1105109033,WP_051393123.1:0.4033850880)89:0.1118950720)74:0.2392535435)62:0.0400975410,(((((((PRX99950.1:0.2170968313,KUP95560.1:0.4320732894)38:0.0608593898,AHH98673.1:0.3282125481)38:0.0398736022,PRY21310.1:0.3681898425)26:0.0167491177,(WP_206445379.1:0.2983163410,ALC29097.1:0.3162217556)99:0.0541796627)100:0.2121560147,((TCM41241.1:0.2221011409,((PZS26490.1:0.3641113560,CCI53883.1:0.2668445486)89:0.0701875610,QYN37760.1:0.1844008058)89:0.0582803242)89:0.0468681865,WP_040587437.1:0.2676286129)100:0.2828900595)100:0.0797286896,((((TFD49620.1:0.2716233278,MBK4347669.1:0.3359579703)100:0.2548446315,QKJ18951.1:0.3765243645)100:0.4677338911,((((ADP80450.1:0.2783719418,NYE38666.1:0.2647629976)100:0.0793268321,(MPQ96384.1:0.3027849561,(QWF24334.1:0.2479177406,WP_051900876.1:0.3383512514)91:0.0763300666)91:0.0408130996)100:0.0429147258,(((BBY60510.1:0.2738613346,UGT60872.1:0.2395194882)100:0.0604230846,AHD23471.1:0.3119799712)100:0.0865301585,QNK83266.1:0.2671387609)95:0.0747332150)94:0.0502562690,MPQ96456.1:0.3281435819)95:0.0507520743)100:0.2753290486,(SJZ62912.1:0.3188832705,CAM00893.1:0.2674284306)100:0.5362497456)100:0.1841608169)100:0.1138974732,((((WP_231391934.1:0.3158599722,MYQ40684.1:0.1993705598)100:0.1240749503,((WP_088290509.1:0.2401396516,MBO4161222.1:0.3179160238)97:0.0535183705,QXD06890.1:0.4061148916)100:0.0702467414)93:0.0400981422,SDE49714.1:0.2154668979)100:0.1049406650,(GCD19278.1:0.5471156929,((UAX58402.1:0.3170353304,ALO13674.1:0.3701157514)100:0.1047331198,SFT31429.1:0.2201235293)100:0.4096466350)91:0.1021937509)100:1.1825332460)71:0.0959119857)100:0.4458300071)73:0.0627250959,((BCL78028.1:0.5364287473,EFH85969.1:0.2986315368)100:0.7534929153,((BAS27948.1:0.5150265973,MBB4634613.1:0.9885777241)99:0.1690573645,BAD41209.1:0.9828255059)99:0.1331707989)90:0.1926785725)72:0.4260142333,(APG74737.1:0.3392090679,KRL82720.1:0.5222060339)100:2.0991729470)100:0.5793654759)49:0.0757905960,((((((AEV69680.1:0.7221076008,SNX53653.1:0.6868626816)96:0.1840783910,(((((((TWI59893.1:0.4577260654,MBU8878189.1:0.5079821371)100:0.1356094367,KQL21225.1:0.3792671480)100:0.5777422784,(PEW76320.1:0.5187964200,((EEL12946.1:0.5424462759,PGK52144.1:0.8680377629)52:0.1291739317,(OXM13298.1:0.4001093241,KAF6625247.1:0.3895878808)100:0.0894104159)52:0.0918049270)100:0.1715321850)100:0.0781219146,QDS36633.1:1.0744652368)100:0.1065728420,((((RXT07774.1:0.2781589841,SDC27340.1:0.3442322587)100:0.0833583930,HBN96831.1:0.4346949492)100:0.1040701467,QKI81267.1:0.3291568672)100:0.2646680939,((QOY36791.1:0.6871120313,QST02703.1:0.5866002497)100:0.3378375590,AZN40409.1:0.8733235373)100:0.1243446396)92:0.0849154674)94:0.1676782043,(((((((((ALC91525.1:0.2263595838,WP_114571944.1:0.2902447657)100:0.1504163724,(QQK76505.1:0.3570448610,SER90264.1:0.3312246090)99:0.0430396588)99:0.0591759277,((KIO65787.1:0.2148294517,(SFP48025.1:0.3516918122,WP_010648770.1:0.2155473469)100:0.0533494594)100:0.0595846874,(GGH70602.1:0.2322336976,AOV08748.1:0.4433744379)81:0.0914365257)80:0.0375540568)80:0.0373801600,MBB4822941.1:0.4482309819)96:0.0669118862,(((EOS55013.1:0.2400639028,QDH19661.1:0.3257443637)100:0.0776068081,(RJG26230.1:0.2277758634,WP_145052912.1:0.2625897085)100:0.0894644517)100:0.0848913109,(KRE57593.1:0.2349265704,QSF45608.1:0.2215517257)100:0.0652048616)100:0.0729851482)96:0.0447387309,(((WP_106782928.1:0.1892457256,MBO2535336.1:0.2727983791)100:0.2078089234,MCK1998497.1:0.5310247592)6:0.0243014963,AOM81800.1:0.5327488889)95:0.0673612293)99:0.0850887559,((((((APH06320.1:0.3013852619,(((ETI90580.1:0.3034866214,QAA33469.1:0.1722309260)100:0.0854148615,SFG53682.1:0.3670442421)98:0.0353061941,MTI71646.1:0.3416599528)100:0.0732135673)100:0.0261396965,QAT61843.1:0.3434260337)100:0.0595526563,(EGL83236.1:0.2993699542,CCQ95428.1:0.3268764969)96:0.0302327810)98:0.0515345477,(NGQ94814.1:0.3593275249,(SFG15848.1:0.3163258758,MBB5172363.1:0.4553884445)100:0.1224808579)98:0.0641520195)91:0.0432068857,(PKM66170.1:0.5371668095,WP_083273740.1:0.4038887925)8:0.0869558376)8:0.0476506320,((WP_153725765.1:0.4104711886,RGS74532.1:0.6281230285)81:0.1328557385,(MBE1441272.1:0.3022998825,SMC33481.1:0.4740487269)100:0.2502650879)51:0.0370943861)5:0.0296535808)15:0.0706274508,SDZ15510.1:0.5302539453)84:0.1384479144,MBS7528117.1:0.5424275992)100:0.8573455982)98:0.2181940325,((((ACV62548.1:0.6768512588,SHI21615.1:0.4481153936)37:0.0870218962,ASS74270.1:0.6145318919)27:0.1333008055,ACR80026.1:0.5478827935)100:0.1738551662,QSQ09669.1:0.8000189819)93:0.1626521282)42:0.1097065643)85:0.1031600761,(((((((SKB47352.1:0.3050397621,MCF6462195.1:0.2690706785)100:0.0958387767,(SKC36105.1:0.3080276874,AEE92608.1:0.3746820950)100:0.0493297032)100:0.1109642641,QXE20707.1:0.2910528429)100:0.1532060806,PTW02161.1:0.4111856488)100:0.2961537600,((((SDC66841.1:0.7385347430,AUM63304.1:0.4900395373)88:0.1810368827,(MBU9710532.1:1.1575591506,(MBB6678339.1:0.6322520106,GKU76622.1:0.7140462920)100:0.1664073127)100:0.1841373146)83:0.0643428733,(((WP_050614596.1:0.2975253557,KLT18883.1:0.2361197071)100:0.2224416648,(MBB3113411.1:0.3660864976,QGG57831.1:0.3162640407)100:0.1923106039)98:0.0860187793,PKR77834.1:0.4431192566)100:0.3424971642)80:0.0854622426,((((((QOY34771.1:0.3032872329,OTW84057.1:0.2413848027)100:0.1843232023,(OOP73143.1:0.2548497000,MBU8729733.1:0.4378607786)100:0.1868563642)100:0.3315200566,WP_145410822.1:0.6716831184)100:0.5292355764,PET07414.1:0.6917966563)100:0.2597267095,AWV34561.1:0.7420069132)96:0.1097612499,((WP_042458828.1:0.4248278870,QGQ94163.1:0.4214488584)97:0.1010738410,CCQ97866.1:0.4301146095)100:0.1137926896)96:0.0925287435)84:0.2511581455)100:0.7859345911,UMZ74680.1:1.2847778588)89:0.1193926420,(((((((((((((CDD58596.1:0.2058095775,CUQ90737.1:0.1444052476)100:0.0629338986,OKZ93003.1:0.1876453053)100:0.0641011567,MBS1420817.1:0.1487308316)100:0.0788601650,((CCY76913.1:0.2385559931,CDC40186.1:0.1827646023)100:0.0901073589,HAX60322.1:0.2286734802)100:0.0725451846)100:0.1305982250,(WP_015513892.1:0.3415529167,MBU9727637.1:0.2711173700)89:0.0632474990)90:0.0625989479,MBE5931069.1:0.3125912792)85:0.0251201337,(((RGH01254.1:0.1770177972,SEF78688.1:0.2655719961)100:0.0993646688,EDO57262.1:0.2220252495)100:0.1389417420,EGG87538.1:0.4389221547)96:0.1221926901)88:0.0438072002,CCZ03743.1:0.2778127306)93:0.0561313139,APC40161.1:0.3803921719)100:0.4742820669,AFQ43861.1:0.7498373074)85:0.0801951129,((CDE55633.1:0.4711242446,QNB47775.1:0.6902347662)100:0.1809137122,(((SES63219.1:0.4309777315,AKB40121.1:0.2777550919)100:0.1471761205,(MBP7145282.1:0.3365112932,EJG07285.1:0.2645859362)100:0.2445584841)100:0.2568049451,KKG07771.1:0.6737883016)100:0.5041838786)99:0.0683534871)98:0.1015209650,MBI6873422.1:1.2693924520)93:0.1274728887,(ADL05322.1:0.3104895518,CAH2213886.1:0.1550278681)100:1.2917681530)100:0.2854698309)86:0.1096124053)89:0.1169331409,(((((WP_026477580.1:0.4526708924,((((((((SCP98262.1:0.2656505529,((((CUO03146.1:0.2985360370,(WP_026503645.1:0.2949230135,SFL02938.1:0.3908020207)100:0.1612105586)55:0.0688104412,(EMZ24511.1:0.1668378120,(((BBH27185.1:0.8945440379,HCW22385.1:0.2672630325)98:0.1650646318,(HAM93567.1:0.2808572777,AEC00740.1:0.2507927792)98:0.0740664352)100:0.1340267058,EOS21247.1:0.1348585725)91:0.0631783639)90:0.0366261251)61:0.0332885602,(MCD7997686.1:0.1601356991,HBA48848.1:0.2398846347)93:0.0496941488)62:0.0564643446,PWL95848.1:0.2784918857)100:0.0766297591)99:0.0371143994,BCN31344.1:0.3121224961)100:0.0647432130,(SFR87992.1:0.3144022201,CUN34123.1:0.2965269223)100:0.0886665197)83:0.0481512803,BBF42833.1:0.3865070055)100:0.0628562761,CBL40319.1:0.4900819937)99:0.0782846900,CZR09783.1:0.3243322783)83:0.0523373894,GCD10292.1:0.3237730934)66:0.0499505120,(PPK45959.1:0.3230156071,(MBD7912483.1:0.3235152039,((SHH72499.1:0.3118775718,SHJ54523.1:0.3173051153)100:0.1034880066,AJA49121.1:0.2458743134)99:0.0570630107)98:0.0849526850)53:0.0507515170)82:0.2057379082)100:0.2203766299,SHK08543.1:0.6548054653)38:0.1681113355,(UNT97129.1:0.6312062729,WP_019892232.1:0.7837237653)100:0.6705134058)100:0.2441270069,OFU34264.1:1.4527256026)81:0.1313973065,(((((PEQ91748.1:0.3269050303,SDJ28935.1:0.5271554754)100:0.1408067652,(SPF56506.1:0.2820976592,EHL09005.1:0.2857003392)100:0.3216237124)77:0.0966341754,(((HCS74151.1:0.3178664539,MBP7175821.1:0.2435330110)99:0.0966899331,SHJ68821.1:0.2824951386)100:0.3691343271,WP_058484989.1:0.7885138345)88:0.0675218926)77:0.1175454053,((TCO58833.1:0.2936940060,TLD01902.1:0.1625641501)100:0.4762182735,(PKM74892.1:0.6904814229,HBG55183.1:0.5787032255)100:0.2781864264)100:0.1458129979)100:0.1295302321,(MBE6003709.1:0.5835858760,HAE56506.1:0.7194289436)100:0.3889815747)95:0.1170475126)83:0.1747838686)100:0.8617056279,((((((((((((((MBB3101618.1:0.4697559827,(((((AUG76289.1:0.3164831055,KPL29922.1:0.2845324647)87:0.0564214770,WP_164932626.1:0.2855102123)87:0.0559786181,QIB43788.1:0.2237216459)100:0.1625432134,(AGK81537.1:0.3864057087,ARF62542.1:0.3339485870)100:0.1453440940)98:0.0426361436,EWM65074.1:0.2818957454)98:0.0223830544)100:0.0639108981,OJG05697.1:0.2668653901)100:0.0744871781,MCK2239249.1:0.2279077180)100:0.0463807700,(SFB49513.1:0.2868149222,WP_144121057.1:0.2814346331)100:0.0408505095)100:0.0904081451,CAJ63709.2:0.2609783365)100:0.0771427402,WP_010046294.1:0.2907609295)100:0.1660598065,(MBO3738128.1:0.2917413837,(RIJ77592.1:0.2111797143,(AKA08266.1:0.4021444683,CUW32242.1:0.7471916289)100:0.3563721127)26:0.0513196873)100:0.1654217995)100:0.2500183841,KGI81179.1:1.0081535004)99:0.1197610217,((((((QKV73420.1:0.4718593720,WP_160049948.1:0.3766877724)100:0.1698095996,SKB88701.1:0.5157895144)100:0.2921367504,(SNX96537.1:0.2311580639,AQZ69436.1:0.2811224255)100:0.1791047937)100:0.1386917035,QVI59628.1:1.0489196275)100:0.0796388655,((WP_086796750.1:0.2487562229,WP_073969748.1:0.2146886900)100:0.1625546625,AWN29971.1:0.4401780933)100:0.3354006846)99:0.1350288538,((QDU74644.1:0.6771478125,TMC23091.1:0.9210983778)100:0.2473024096,SFF38539.1:0.9628788851)89:0.1752342026)7:0.0607273711)6:0.0639288473,((AXB42683.1:0.2581996015,ATL68822.1:0.2169362876)100:0.6081156680,((GGM21740.1:0.1505342632,WP_043541616.1:0.2693000421)100:0.1705886931,AEA26200.1:0.3522279814)100:0.1792016573)100:0.1687542557)99:0.3540767704,((OQY54889.1:0.6199447947,ACN17962.1:0.6507522615)100:0.7529241610,RRK00337.1:1.1174029021)47:0.1716376599)74:0.1378842783,((((QQO35342.1:1.0942257077,WP_028570899.1:0.8581103321)74:0.0805534363,((((AOK16962.1:0.2519036287,ADU34877.1:0.3009342270)100:0.0744951202,WP_011614291.1:0.2379063994)100:0.1176761815,NDP63748.1:0.2447590048)100:0.1677201617,((WP_162883223.1:0.1889993176,CEL29249.1:0.2311386370)100:0.2712598355,WP_244997137.1:0.3646064200)100:0.2519218416)100:0.3806633309)99:0.2496363351,WP_234095132.1:1.5515084265)99:0.2556172068,SMC55742.1:1.2660673552)96:0.0850953710)55:0.2003196284,AJE02134.1:2.3899646556)91:0.3234435182,MBW8738501.1:2.0102163006)99:0.1605967499)100:0.2907858306,(((((((QIC71742.1:0.5757100255,ENX11178.1:0.6762893270)100:0.6309586288,((((UCV31470.1:0.8490918583,WP_026600298.1:0.5316546859)100:0.3016628536,((WP_035385147.1:0.3179942953,WP_163931776.1:0.3632640510)100:0.0681770328,PKF63797.1:0.3130464757)100:0.6000079481)100:0.3138421709,SFO96620.1:1.1343893868)100:0.2268941139,(PML85182.1:0.3795096453,PML13917.1:0.3257551571)100:1.0601535390)100:0.5284321017)100:0.2616629808,(AAZ19231.1:0.2353547976,KRG32579.1:0.4133475770)100:1.1215728740)100:0.4280753662,(((((((KRL45051.1:0.4552097011,KRK97630.1:0.4044017255)100:0.0990225597,KRL65422.1:0.4115096013)26:0.0468758995,WP_057903412.1:0.3153475687)26:0.0996032786,AKP64449.1:0.2166922029)26:0.1495714857,KRK13913.1:0.1651972912)100:0.8621282310,GAX05839.1:0.5293321380)62:0.1380951723,KRN21519.1:0.6016366503)100:1.5438583740)88:0.1410653103,((MBP1466191.1:0.3371716845,(MBP8002397.1:0.3435985639,BBO75186.1:0.4122670685)100:0.1160210439)100:0.9684546459,WP_136799691.1:1.2727814110)100:1.0009429600)88:0.2079435883,((HBG69189.1:0.5171618696,((((OKZ16995.1:0.4267845481,((OJW83178.1:0.3643213472,(SHM74300.1:0.4964777550,QRY55857.1:0.5275893804)100:0.1105405987)100:0.2217640823,OJW17282.1:0.4608095068)100:0.2575541218)5:0.0724241235,((MBS1634307.1:0.3242827398,RRJ90774.1:0.4346916837)92:0.1098534830,(MCD9620412.1:0.4409841592,RBW59537.1:0.3598791825)100:0.2134429898)100:0.0811004846)83:0.0714521673,WP_212003834.1:0.8735552614)83:0.0992229265,WP_150314578.1:0.4151683539)100:0.2376898332)98:0.2903035753,((((((OJU74605.1:0.4094350576,GGC34843.1:0.3536900121)81:0.1018655768,(((MRG46948.1:0.2346638143,OMP75792.1:0.3626881494)100:0.0743590565,GGB19934.1:0.3140499620)100:0.0962686628,TCJ16578.1:0.5171844964)100:0.1276122618)67:0.0386722174,(((SFN40502.1:0.2629116405,TDY11499.1:0.3554923124)99:0.0436318929,(AYZ36857.1:0.4171057654,CAL43596.1:0.2949986023)99:0.0981256416)99:0.2259823284,SFZ80259.1:0.7649237669)96:0.1481407315)67:0.0995850236,EMZ29067.1:0.5328885665)61:0.0411361837,(NML66159.1:1.1635070127,ADB40557.1:0.5857864446)72:0.1735176274)99:0.1068931271,(APA00332.1:0.5725392038,RHV92971.1:0.7669447595)100:0.1507049102)99:0.4267141147)100:1.6111777970)42:0.0411877647,((((NHC06397.1:0.3502584536,MBI2287291.1:0.3969464227)100:1.3515343850,(((((AWV89344.1:0.3589160689,AGP36473.1:0.2897373907)100:0.1235088308,(GAA19673.1:0.1432070302,CAN95857.1:0.1047973357)100:0.1717228576)100:0.3673965611,(QYF93007.1:0.6874992756,(BAU49581.1:0.3553824240,MBK1700141.1:0.4494842019)100:0.1461103374)100:0.1758573861)98:0.0698891815,TCO82709.1:0.6467314720)100:0.2390416517,(AMO56802.1:0.6809907511,AAC74010.1:0.8217379174)100:0.1936257374)100:0.2459951385)84:0.1468915184,(((ABX66536.1:0.3076440411,OUJ33009.1:0.5657274237)100:0.1494338960,QYJ90828.1:0.3541027391)100:0.6432829870,ANQ25122.1:1.4952103163)91:0.2152045500)100:0.5009939613,((ADR18522.1:0.3473713045,AEI14591.1:0.3546321087)100:0.6587621989,((ACV68779.1:0.3711413548,MBE1426541.1:0.4589807350)100:0.2452900956,WP_027370796.1:0.2829309560)100:1.2083771150)100:0.6859804944)99:0.4886096852)76:0.1509369101)89:0.1323908109)100:0.4449571827,(((BAM48478.1:0.2809426657,((MBB5146755.1:0.4104193522,((QQP10701.1:0.2475907801,(AHN24449.1:0.4296311716,WP_057983504.1:0.4457570925)99:0.0683451193)100:0.1321683460,WP_153722208.1:0.3280878008)100:0.0938462564)100:0.0471657885,AEP01022.1:0.2998709906)100:0.1840229378)100:0.1054740908,KAF6576154.1:0.5218272185)99:0.1088798202,ADY20217.1:0.2698711373)100:1.5235912740)99:0.1246892359)100:0.2855439818)83:0.0778997750)100:0.0994372662)100:0.1926355781,WP_012547121.1:1.0673045936)49:0.0844401856,((((WP_012858932.1:0.1943776088,WP_046328774.1:0.3326496731)100:0.0729999801,WP_018449955.1:0.2049851107)100:0.1064675560,WP_005968012.1:0.3711117025)100:0.3301346240,(((WP_012209153.1:0.4513661960,WP_047265811.1:0.4397423680)100:0.3006689439,(((((WP_031502242.1:0.3239379020,WP_041844425.1:0.3419806393)100:0.0946778631,WP_012580035.1:0.4769592049)60:0.0521998521,WP_011994377.1:0.4311513772)100:0.0586488321,WP_006492065.1:0.4293220642)100:0.0549681520,WP_036221249.1:0.6118288755)100:0.1499311484)100:0.1649162317,AEE14621.1:1.7682900282)63:0.0522992122)10:0.0369331016)8:0.0420760508,((EKD43889.1:0.2465359885,KKS52277.1:0.3235519807)100:0.1145407897,KKR08295.1:0.3533138390)100:0.4194341665)99:0.1172258970,((WP_050740455.1:0.2397704514,WP_038354227.1:0.1365783955)100:0.1521172854,WP_006597886.1:0.2649462486)100:0.3565224495)96:0.0578691256,((WP_013405880.1:0.3727384327,WP_050748600.1:0.2425557385)100:0.2012042081,(WP_013278623.1:0.2135663412,WP_018250069.1:0.2176237126)100:0.1166858633)96:0.1172098472)88:0.0389534298,((((WP_009145265.1:0.2348774101,WP_012938849.1:0.2231398473)100:0.1453166172,WP_019879490.1:0.4732130603)99:0.0704740975,((((((((WP_005839550.1:0.1690458862,WP_031586512.1:0.2058765861)100:0.0533642899,EHG21837.1:0.2429214960)100:0.1189141881,WP_027407547.1:0.1721389722)100:0.0512341023,WP_018999672.1:0.2886830617)98:0.0549488520,WP_019553068.1:0.1448020728)100:0.1635748241,(CQR71421.1:0.2070175698,WP_004573088.1:0.1796015078)100:0.0754897827)79:0.0461002426,WP_027938165.1:0.3073258991)96:0.0698017842,(((WP_007392416.1:0.2521142719,WP_040773998.1:0.1620676419)100:0.1891262116,WP_038114596.1:0.3344577653)94:0.0742139394,((WP_007069654.1:0.1582494575,CDF27354.1:0.2458011470)100:0.2353929598,ETI87232.1:0.4415705736)100:0.0776506033)100:0.1441622460)100:0.0819102693)99:0.0899937825,(((((((((WP_006701155.1:0.2569444585,WP_028124682.1:0.1278045065)98:0.0360959959,WP_028119202.1:0.1407461381)100:0.0732580862,(WP_016647694.1:0.1620727233,WP_006307901.1:0.1512318289)100:0.0936509531)100:0.1408228770,(WP_048784003.1:0.2256579360,(WP_022796383.1:0.2054665940,WP_025730064.1:0.2859611215)100:0.1176437795)100:0.0431833408)100:0.0651498875,WP_004262373.1:0.3440818347)60:0.0540071200,((((((WP_035455029.1:0.3330111703,(WP_034542691.1:0.2345872977,WP_046316200.1:0.3542326994)100:0.0739921708)86:0.0386801780,(WP_003677254.1:0.2390903206,WP_011374416.1:0.1791884480)98:0.0951557637)95:0.0408861939,(WP_006587911.1:0.3789807629,WP_022530198.1:0.3063259231)91:0.0930562455)70:0.0313417149,(((((WP_047768943.1:0.2751289601,WP_041093483.1:0.1525191736)100:0.1021732049,((((GAP00578.1:0.1800004775,WP_050895140.1:0.1428042700)100:0.0723839774,ALI33009.1:0.1983437186)28:0.0313693596,WP_032817377.1:0.3110360223)100:0.0564480102,WP_017261792.1:0.1759024376)100:0.0314732258)100:0.0355201433,(WP_010619880.1:0.2136896133,WP_020088990.1:0.2331946965)100:0.0995824850)26:0.0273603151,((((WP_008214568.1:0.1473608461,WP_035167207.1:0.1716589297)100:0.1305017404,((WP_010021505.1:0.1392426282,(WP_014081959.1:0.1531019678,WP_035422256.1:0.2802353549)100:0.0885850853)100:0.1294053631,KPN82768.1:0.2594359829)100:0.0959252738)100:0.1420868372,(WP_046870842.1:0.2062214333,(WP_053905983.1:0.1732676408,WP_014215502.1:0.1715031492)100:0.0853058024)99:0.0714411984)5:0.0314415491,WP_024625613.1:0.2676373538)5:0.0261853250)100:0.0680554014,(((WP_017868044.1:0.2995116144,WP_046920906.1:0.2329394677)90:0.0541195357,((WP_027107012.1:0.2451613140,WP_035191458.1:0.2732557270)100:0.0599319252,WP_027826114.1:0.2890408358)21:0.0243217764)19:0.0348929167,((WP_010580485.1:0.2589249172,WP_003690516.1:0.1981569332)98:0.0691501166,WP_025021987.1:0.3202167071)19:0.0377635100)100:0.0694300445)100:0.0471320033)100:0.1055470928,((WP_047388325.1:0.3445720956,WP_009491658.1:0.6139439046)78:0.0815648411,WP_029091962.1:0.2444251155)67:0.0443375849)38:0.0410953787,(((((WP_018658733.1:0.2859613782,WP_003778990.1:0.1825549676)100:0.0426721419,WP_034303236.1:0.1795453013)99:0.0536172855,(WP_027107535.1:0.2040781017,WP_028273049.1:0.1679692600)99:0.0417970394)100:0.0798701334,(WP_023606114.1:0.2122080355,WP_010756482.1:0.1809960491)93:0.0807485320)91:0.0359802514,(WP_006738577.1:0.1809226289,WP_047915865.1:0.2151589275)100:0.2632050806)55:0.0318640849)20:0.0278182781)70:0.0373948580,((WP_012656725.1:0.2805522101,WP_019168920.1:0.2497870875)100:0.0707792213,(WP_026867578.1:0.2203114563,WP_040929197.1:0.3028330909)100:0.1837937048)100:0.1240692008)69:0.0351797215,(((((((((WP_011195585.1:0.2223531052,WP_013495372.1:0.3947485083)100:0.4174787432,WP_018132882.1:0.1504287883)77:0.0573680130,(WP_048602526.1:0.1933954916,WP_006036555.1:0.2133632687)58:0.0362270365)38:0.0174657109,(WP_028987685.1:0.1686458382,AEJ43216.1:0.3508981934)86:0.0462735124)43:0.0207258435,(WP_013075450.1:0.3536456540,WP_044642599.1:0.2262286237)87:0.0538699021)100:0.0706155772,(((WP_018922583.1:0.2221800486,WP_042415551.1:0.2878348813)54:0.0557694792,WP_026701032.1:0.2295888968)99:0.0469135284,WP_011247140.1:0.2202318181)99:0.0581787024)89:0.0310002091,(WP_029330855.1:0.3283927333,WP_051287570.1:0.3064401893)88:0.0586275174)86:0.0304320809,(WP_035353617.1:0.1661564015,(WP_010630981.1:0.2734903621,NP_389476.2:0.1351993654)91:0.0452815710)97:0.0551233658)88:0.0352627136,((WP_040228089.1:0.1940071954,WP_025785082.1:0.1951386203)100:0.1035760680,CUN37521.1:0.3362803896)92:0.0572245726)100:0.0680133857)68:0.0580877645,(((((CDE98717.1:0.3297642741,(CCY88689.1:0.3156470134,CDB28629.1:0.2877299049)100:0.0606359405)98:0.0435699142,((CCY45376.1:0.2329857309,CCY79827.1:0.2635778618)48:0.0492203909,CCZ57494.1:0.2669058944)48:0.0288026040)40:0.0308845462,CDE38602.1:0.4305904911)99:0.1487752557,WP_031551220.1:0.5303660021)90:0.0639007072,(((((WP_020834653.1:0.2471123817,WP_027875275.1:0.3533315126)100:0.1238784083,WP_053390552.1:0.2720346752)100:0.0956573081,((WP_031489111.1:0.4145381699,AJQ45073.1:0.2780638564)100:0.3096288931,((AIV03418.1:0.3656856291,WP_004025430.1:0.2699159720)28:0.0515033315,(WP_010869416.1:0.3173311979,WP_027123920.1:0.2139505792)100:0.1334200601)17:0.0624742485)100:0.1761034188)100:0.0977790242,(((((AGQ51267.1:0.4104231694,WP_027122436.1:0.2318146915)90:0.0360891847,WP_027334236.1:0.2324859031)90:0.0409439746,WP_051521762.1:0.1644031067)91:0.0594311471,WP_036464002.1:0.2399778664)84:0.0735412408,WP_011283812.1:0.3475840203)100:0.3226617677)100:0.1325767422,(WP_032090104.1:0.2838217853,((WP_019893196.1:0.2572483916,CDA34036.1:0.1959540149)100:0.1299217384,WP_028077293.1:0.2881701004)100:0.1008739061)100:0.0941667869)100:0.0992782190)90:0.0566973811)99:0.0547891879)79:0.0385920446)65:0.0123516035,WP_012447823.1:0.4886674948)76:0.0321899292,(((((((((((((WP_005539631.1:0.1732065982,WP_009531922.1:0.2276964203)100:0.0705957679,((CCZ91722.1:0.1458650425,WP_027104768.1:0.2062402856)66:0.0438711337,CDA68857.1:0.1441981281)57:0.0194561575)28:0.0308813166,((CCY13543.1:0.2337546050,WP_024727050.1:0.1565102962)100:0.0489533858,WP_023353285.1:0.1796075430)77:0.0392133801)29:0.0537703890,WP_031552989.1:0.1924579463)100:0.1934338105,(WP_010166836.1:0.3198329945,WP_013657311.1:0.1538751371)100:0.2339535438)100:0.0393785180,(WP_004036227.1:0.2238765345,CDC20750.1:0.1941864400)100:0.1052888721)99:0.0288839455,CCZ56186.1:0.3764470513)92:0.0300263646,((WP_008908192.1:0.2300179606,WP_048570914.1:0.1956140248)100:0.0557190603,(((WP_010077140.1:0.2174436993,WP_041350241.1:0.1481649794)100:0.0555966503,WP_014094583.1:0.3558383880)100:0.0365270278,WP_023387854.1:0.3304035161)100:0.1024075695)100:0.0699725923)71:0.0328733971,((WP_012063873.1:0.2598920828,WP_053956972.1:0.2637099181)62:0.0521610045,(WP_019227130.1:0.3749098687,WP_026893878.1:0.1969667547)62:0.0262014056)99:0.0635964880)64:0.0332572135,(((((CDE19769.1:0.3460576720,((((WP_006355967.1:0.2474598330,((WP_007047791.1:0.3024059716,WP_021659812.1:0.2209163055)71:0.0503989536,(((CUQ91215.1:0.4072344662,WP_028505972.1:0.3014002085)99:0.0587988248,CDE11764.1:0.2613852672)99:0.0683983353,(WP_040197501.1:0.2160854444,EDS10400.1:0.2185757906)80:0.0466458582)78:0.0351729600)100:0.0293318820)97:0.0486563177,(WP_013484287.1:0.2850723862,WP_050698383.1:0.2506539746)97:0.0625886892)98:0.0673598289,CDB41693.1:0.3368047769)91:0.0362490122,((EOQ36136.1:0.2298202540,(CCX92729.1:0.2007271358,(EDM97503.1:0.1279517610,(WP_027095654.1:0.2326556610,CCY27379.1:0.3638997553)100:0.1367363800)100:0.0921199499)100:0.0567215507)100:0.0693062820,CCX71229.1:0.2909570075)100:0.0470071667)91:0.0605564434)100:0.0734235345,CDC00268.1:0.3405994001)97:0.0747223181,(WP_028508060.1:0.3124296188,WP_034574289.1:0.3111814415)100:0.1720104835)59:0.0374984988,(CCY99346.1:0.2795831378,WP_051492357.1:0.2656102278)75:0.0471337904)54:0.0567942602,((((((WP_013361796.1:0.2218510936,WP_009530239.1:0.2735351117)100:0.1367314985,(WP_028829776.1:0.2333602080,WP_014262396.1:0.3540371412)100:0.1049964765)100:0.0942842237,((CEP81735.1:0.1443064374,EKX92820.1:0.2801542245)100:0.1345350231,(WP_038268081.1:0.1833762192,WP_025435519.1:0.2662067151)100:0.1250157928)100:0.0650238786)100:0.1212476845,(WP_019214692.1:0.4355252098,WP_034545272.1:0.4869824077)100:0.0875666741)99:0.0439545238,((((((WP_005956771.1:0.2365955050,WP_004824596.1:0.1660124350)100:0.0486249092,(((WP_019132531.1:0.2479111024,WP_045078084.1:0.1650930253)100:0.0637570061,WP_036728614.1:0.1352026205)100:0.0497655493,(WP_023056396.1:0.1537485024,WP_008902242.1:0.1891907304)100:0.1765791785)100:0.0593923568)100:0.1074285132,WP_054253077.1:0.3929192278)100:0.0589715066,WP_054252107.1:0.4539206597)100:0.0427527568,(((WP_019190000.1:0.2390581158,WP_053943288.1:0.2882177903)100:0.2072488187,(WP_005398297.1:0.2662330513,WP_040349683.1:0.4609929384)91:0.0703922564)76:0.0771679412,((ERJ84227.1:0.4239812309,WP_002836530.1:0.3217386780)76:0.0681637977,EDP23636.1:0.3638788560)66:0.0333933034)100:0.1247778375)100:0.0408666158,WP_025641063.1:0.2620122344)99:0.0638519834)99:0.0542167954,((WP_011917146.1:0.4922489792,(WP_026487232.1:0.3545251955,WP_011344350.1:0.6939294004)56:0.0641273056)99:0.0830592329,(WP_015311670.1:0.1906406472,WP_042833119.1:0.1889254231)100:0.1745325913)98:0.0755317568)80:0.0348712818)44:0.0293925737)39:0.0262097308,((WP_005837799.1:0.5600193548,(((((WP_006000496.1:0.1187110396,WP_034434158.1:0.1795942448)100:0.0482549228,WP_027868681.1:0.2084140596)87:0.0314778993,WP_027399254.1:0.1976598680)72:0.0391453609,WP_036381005.1:0.2320688046)71:0.0581597988,WP_023153410.1:0.3217907285)100:0.1013034970)100:0.1404090460,WP_007050509.1:0.5242313627)76:0.0698816860)56:0.0125587068,(((((((CCY04234.1:0.2799148765,CDD08954.1:0.4086367032)100:0.0720291051,CDE72802.1:0.3305941661)100:0.0697514805,CDB25713.1:0.2149285922)89:0.0295911619,(CCZ94809.1:0.3126326241,CDE71478.1:0.1489847153)100:0.1705596845)100:0.0476187714,CDE22420.1:0.3365652900)100:0.1349741718,((CDE47612.1:0.3239935206,CCX42370.1:0.3525038725)91:0.0803378668,WP_046444660.1:0.4288239639)88:0.0635985010)99:0.0456948048,(WP_025746443.1:0.2330959268,WP_041643875.1:0.3798925729)100:0.1001886218)76:0.0666171018)76:0.0434428898,(WP_013778264.1:0.2926154594,WP_013275864.1:0.1692680959)100:0.2122008044)92:0.0406794695)77:0.0700388031,WP_013120912.1:0.2641177268)58:0.0289358043,((ADY56599.1:0.2691514575,WP_007786350.1:0.2043269002)100:0.1890854633,(WP_034422840.1:0.1954944967,KJS18933.1:0.2409019462)99:0.0603688123)82:0.0464518987)65:0.0554877297,(WP_012283229.1:0.3612740375,(WP_013810011.1:0.3012135983,WP_034638961.1:0.3360650280)99:0.1163243678)92:0.0624938728)57:0.0359331155,(WP_028307375.1:0.5284456115,(CEP68357.1:0.4586463774,KKM11875.1:0.2252294332)87:0.0591304126)76:0.0661727855)73:0.0322904884,(WP_008517020.1:0.3535368591,WP_015050120.1:0.5328973836)98:0.1006043459)76:0.0439282612,((WP_011640202.1:0.2271507587,WP_046499816.1:0.2359827525)100:0.2279258697,WP_013175459.1:0.3403365909)100:0.3577312299)93:0.0827715164,(((WP_016482148.1:0.3071879142,WP_025227966.1:0.5120550075)100:0.1446062012,BAS27471.1:0.7071325340)84:0.0587866757,((((((WP_005661665.1:0.3078347946,ERL23951.1:0.3899796946)99:0.0895109858,WP_013048013.1:0.3678884731)99:0.0619199442,(((WP_006301312.1:0.1765378985,WP_006583219.1:0.3092781878)100:0.1135316018,WP_037975561.1:0.3112985724)98:0.0748085070,WP_029166013.1:0.3094755380)29:0.0388455609)31:0.0820253370,WP_014162785.1:0.3883951830)99:0.1221681927,WP_009201502.1:0.4979537512)100:0.6492095515,((WP_053958668.1:0.3810840693,AEJ39415.1:0.2039496826)100:0.3562989168,((WP_018466193.1:0.2487615618,(WP_013704002.1:0.1888439555,WP_038042327.1:0.4429985887)100:0.1117342619)100:0.2604947436,((WP_046844349.1:0.2742135438,WP_051963009.1:0.2935728070)100:0.2564083132,WP_013178033.1:0.5332590587)100:0.0799320473)100:0.4417806009)99:0.1075169336)90:0.0623494750)72:0.0398171018)4:0.0219882942,((((((((WP_013560639.1:0.1747819440,GAP40121.1:0.3977071584)84:0.0688669693,WP_054521713.1:0.3033350560)100:0.1181669065,KPK91646.1:0.3551696544)100:0.1137236496,KPK14024.1:0.4285920216)100:0.1261047139,WP_054493882.1:0.4377180141)100:0.0635494338,WP_014433281.1:0.4493103010)99:0.0585416466,((KPJ50448.1:0.5091604022,WP_052889130.1:0.5234101251)57:0.0912458167,((WP_008481964.1:0.2876132986,(WP_015922688.1:0.3212576202,WP_038038436.1:0.2507789924)100:0.2622847158)99:0.1565789289,(WP_011955120.1:0.2407660930,(WP_025745776.1:0.2147935630,WP_054535387.1:0.3175665939)100:0.0372126294)100:0.1575441258)18:0.0394060537)44:0.0783117709)5:0.0430362865,WP_012875359.1:0.6571496207)100:0.1526375085)100:0.0817907240)95:0.0535695969)96:0.0670718936,((WP_011523440.1:0.3472765750,WP_020722839.1:0.2868065910)100:0.2406609967,((WP_041975983.1:0.4245877654,BAL55037.1:0.3892823987)77:0.0342703967,ABV27312.1:0.3622634401)100:0.1207205764)100:0.2249291344)94:0.1141151166,WP_038046928.1:0.7077100987)85:0.0492283042,WP_013536845.1:0.8799725959)94:0.0731208335,(WP_012823061.1:0.6676344268,(((((WP_013148078.1:0.1144878455,WP_046488096.1:0.3196464183)100:0.3059692073,((((WP_049686464.1:0.3426753610,(CDD72494.1:0.2407426170,CDE77503.1:0.3948211952)73:0.0450033138)94:0.0659405677,(WP_005430688.1:0.2299524942,WP_005435890.1:0.2881929014)100:0.1330635519)100:0.2458473370,((WP_008252573.1:0.2005534241,KJS73214.1:0.3459046445)94:0.0781784890,(WP_020995345.1:0.3228129505,KDB07655.1:0.1391502226)99:0.0481049983)36:0.0195033618)26:0.0307567465,WP_054393697.1:0.3929500334)100:0.0516102573)98:0.0391777390,((WP_011380002.1:0.1806533987,WP_011635141.1:0.3108346677)100:0.1188979205,(WP_051240596.1:0.4281028811,WP_041646574.1:0.2335479739)100:0.1097466321)92:0.0485192440)95:0.0565853789,((WP_018150492.1:0.2956777714,WP_028446754.1:0.1996347525)30:0.0348745826,(WP_003782341.1:0.2762089521,WP_022652446.1:0.2329805650)100:0.1034716843)100:0.0719142625)100:0.1553536660,((((((((WP_017378004.1:0.2949607830,EKD54791.1:0.2547401781)99:0.0389514537,WP_006035421.1:0.4221889113)82:0.0571400423,(((WP_048875171.1:0.2459218041,EKD92156.1:0.3270847872)100:0.1340123025,KPJ67838.1:0.3255048601)54:0.0478290047,EKE01534.1:0.3043871057)86:0.0627563750)76:0.0558998812,(((((WP_049725614.1:0.3554515986,ADV27580.1:0.2436265499)90:0.0632495935,WP_018717617.1:0.3187795056)78:0.0601810252,EGV50635.1:0.2890430846)47:0.0390217061,((WP_020932852.1:0.3124419101,WP_006890017.1:0.2933125280)97:0.0746358314,(WP_022950115.1:0.4561753364,(KPJ81232.1:0.3094994224,WP_025769777.1:0.3399984547)7:0.0314466430)44:0.0546431345)40:0.0394598663)41:0.0314147848,(WP_013220433.1:0.2304449906,(KPK10902.1:0.3315640359,WP_014780658.1:0.2528854872)93:0.0473853455)90:0.0580356628)48:0.0391197752)27:0.0396146869,((((((((WP_048694383.1:0.1783932643,WP_016955911.1:0.1269650061)100:0.1490229086,((WP_007991561.1:0.2697376310,WP_044831514.1:0.2525611520)85:0.0371327302,(WP_013345927.1:0.1668452470,WP_011788979.1:0.2792733467)99:0.0772302780)87:0.0459349518)69:0.0346493604,WP_046554170.1:0.2729106201)84:0.0219024834,(WP_017220631.1:0.3759127620,(WP_026973238.1:0.2467200439,WP_050666658.1:0.3015859144)100:0.0606832330)97:0.1182456929)87:0.0695265868,WP_005312566.1:0.5033801130)69:0.0520961546,((WP_027848018.1:0.2736564593,WP_026224231.1:0.2163488900)26:0.0360479083,(WP_028304803.1:0.2548493945,WP_024952100.1:0.2895222391)28:0.0342284826)100:0.0473155901)52:0.0402921570,WP_034876623.1:0.3071843614)72:0.0476153066,WP_002685569.1:0.3843575227)55:0.0278627173)41:0.0367878815,((WP_006788541.1:0.2393707172,(WP_018936615.1:0.2613376068,(WP_022950632.1:0.1867973788,WP_020396806.1:0.3097414130)100:0.1042442950)67:0.0531161221)80:0.0523549995,(WP_037338656.1:0.3474270279,(WP_022975590.1:0.2782721469,WP_043767006.1:0.1753590663)100:0.1256962379)100:0.1393464250)46:0.0468059073)82:0.0699337211,(WP_028386076.1:0.2537465421,WP_043872492.1:0.1928203302)100:0.2227192692)99:0.0773449388,(WP_012536333.1:0.5578592598,WP_028988904.1:0.2994886536)40:0.0909346987)23:0.0491644665)39:0.1262699582)100:0.2343373666)100:0.4484572626,((((((WP_020697987.1:0.2361063948,WP_047762417.1:0.2921019229)99:0.0572332535,(WP_033068119.1:0.2822573485,WP_025898182.1:0.3337701958)9:0.0384103305)13:0.0211303653,WP_044560378.1:0.2939515649)23:0.0450209703,((((((WP_031447778.1:0.1617884007,(WP_011646918.1:0.2278725702,WP_015826904.1:0.2114836452)100:0.1552371321)99:0.0488754932,(WP_011644136.1:0.2222109586,WP_051279249.1:0.3467406215)87:0.0528742818)88:0.0408519302,WP_031551711.1:0.2574580975)100:0.0907767021,ABN77638.1:0.2531537659)80:0.0338445867,(((CCE95116.1:0.2513381027,WP_046479484.1:0.2464565735)90:0.0648504577,EJW21402.1:0.2333551206)22:0.0383612465,WP_026381506.1:0.3305055615)96:0.0750935966)88:0.0320746114,((WP_008599897.1:0.2851167341,WP_054122281.1:0.2827734637)100:0.1189442624,(WP_020400694.1:0.1958329986,WP_042085886.1:0.2092258397)61:0.0556995623)98:0.0330067010)91:0.0774762225)48:0.0544467424,(WP_048877349.1:0.3318894121,WP_015467507.1:0.4199570962)45:0.0565596070)76:0.0641417518,WP_009604460.1:0.4822106153)94:0.0590184957)99:0.1097463134,WP_012754344.1:0.7204981736);
