# Supplementary material for: Mechanism of DNA capture by the MukBEF SMC complex and its inhibition by a viral DNA mimic
Source: Cell. Author manuscript; Available in PMC 2025 Jul 4. (PMC7617805; doi:10.1016/j.cell.2025.02.032)
Supplement: Data S1 [file EMS206515-supplement-Data_S1_.zip › Data S1/Wadjet_operons_clust80.csv]

Species	Domain	TaxID	Assembly	Contig	Role	AssignedMoleculeLocationType	ContigLength	OperonStructure	Cluster80	Orientation	mksF_coordinate1	mksF_coordinate2	mksE_coordinate1	mksE_coordinate2	mksB_coordinate1	mksB_coordinate2	mksG_coordinate1	mksG_coordinate2	MksF_protein_ID	MksE_protein_ID	MksB_protein_ID	MksG_protein_ID
Ruminobacter amylophilus	Bacteria	867	GCA_900115655.1	FOXF01000001.1	unplaced-scaffold	Chromosome	147988	BEF	1	+	39700	40992	39066	39707	35284	39045			SFO96668.1	SFO96645.1	SFO96620.1
Psychrobacter arcticus 273-4	Bacteria	259536	GCA_000012305.1	CP000082.1	assembled-molecule	Chromosome	2650701	BEFG	2	+	1673357	1674685	1672737	1673360	1668805	1672740	1674658	1675569	AAZ19233.1	AAZ19232.1	AAZ19231.1	AAZ19234.1
Acinetobacter sp. CIP 64.2	Bacteria	1217694	GCA_000369645.1	KB850126.1	unplaced-scaffold	Chromosome	99070	BEFG	3	+	73923	75167	73294	73926	69550	73269	75158	76024	ENX11180.1	ENX11179.1	ENX11178.1	ENX11181.1
Psychrobacter sp. P11F6	Bacteria	1699621	GCA_001435295.1	CM003594.1	assembled-molecule	Chromosome	3470205	BEFG	4	+	3330124	3331431	3329507	3330127	3325617	3329507	3331422	3332333	KRG32581.1	KRG32580.1	KRG32579.1	KRG32582.1
Vibrio breoganii	Bacteria	553239	GCA_002876965.1	MCYR01000105.1	unplaced-scaffold	Chromosome	120599	BEFG	5	+	32717	33973	32088	32714	28453	32091	33970	34818	PML85184.1	PML85183.1	PML85182.1	PML85185.1
Vibrio breoganii	Bacteria	553239	GCA_002877085.1	MCYB01000117.1	unplaced-scaffold	Chromosome	48971	BEFG	6	+	8326	9591	7697	8323	4062	7700	9591	10436	PML13919.1	PML13918.1	PML13917.1	PML13920.1
Acinetobacter indicus	Bacteria	756892	GCA_010918375.1	CP044456.1	assembled-molecule	Plasmid	274859	BEFG	7	+	105253	106503	104603	105256	100873	104592	106516	107379	QIC71744.1	QIC71743.1	QIC71742.1	QIC71745.1
Ferribacterium limneticum	Bacteria	76259	GCA_020510605.1	CP075192.1	assembled-molecule	Chromosome	4215942	BEFG	8	+	3116010	3117227	3115381	3116013	3111759	3115388	3117227	3118081	UCV31472.1	UCV31471.1	UCV31470.1	UCV31473.1
Ferrimonas futtsuensis DSM 18154	Bacteria	1121878	GCF_000422645.1	NZ_AUGL01000008.1	unplaced-scaffold	Chromosome	222500	BEFG	9	+	106608	107849	105982	106608	102279	105989	107846	108514	WP_028108879.1	WP_028108878.1	WP_035385147.1	WP_028108880.1
Methylomonas sp. 11b	Bacteria	1168169	GCF_000515215.1	NZ_KI911557.1	unplaced-scaffold	Chromosome	5412720	BEFG	10	+	133993	135216	133373	133996	129724	133380	135213	136079	WP_026600300.1	WP_026600299.1	WP_026600298.1	WP_026600301.1
Paraferrimonas sp. SM1919	Bacteria	2662263	GCF_010993985.1	NZ_WINH01000005.1	unplaced-scaffold	Chromosome	192010	BEFG	11	+	128341	129597	127721	128341	124048	127728	129594	130484	WP_163931782.1	WP_163931779.1	WP_163931776.1	WP_163931785.1
Psychromonas sp. psych-6C06	Bacteria	2058089	GCA_002835465.1	PIZM01000001.1	unplaced-scaffold	Chromosome	726279	BEFG	12	+	653175	654416	652552	653175	648867	652559	654439	655308	PKF63799.1	PKF63798.1	PKF63797.1	PKF63800.1
Anaeromyxobacter dehalogenans 2CP-C	Bacteria	290397	GCF_000013385.1	NC_007760.1	assembled-molecule	Chromosome	5013479	FEBG	13	-	4435758	4437350	4434553	4435761	4430513	4434556	4429722	4430516	WP_011422910.1	WP_011422909.1	WP_011422908.1	WP_049760140.1
Corynebacterium matruchotii ATCC 33806	Bacteria	566549	GCA_000158635.1	EQ973329.1	unplaced-scaffold	Chromosome	981413	FEB	14	-	82742	84199	80505	82646	77143	80508			EEG27302.1	EEG27301.1	EEG27300.1
Actinomyces oris	Bacteria	544580	GCA_001937445.1	MSKS01000049.1	unplaced-scaffold	Chromosome	34491	FEBG	15	-	25757	27274	24946	25701	21425	24946	20100	21428	OLO66681.1	OLO66688.1	OLO66680.1	OLO66679.1
Anaerostipes caccae L1-92	Bacteria	411490	GCA_000154305.1	DS499730.1	unplaced-scaffold	Chromosome	62663	FEBG	16	-	9167	10528	8514	9170	5192	8575	4000	5211	EDR98828.1	EDR98827.1	EDR98826.1	EDR98825.1
Slackia piriformis YIT 12062	Bacteria	742818	GCA_000296445.1	JH815198.1	unplaced-scaffold	Chromosome	1804830	FEB	17	-	919735	921252	919085	919738	915700	919095			EJZ84107.1	EJZ84106.1	EJZ84105.1
Corynebacterium imitans	Bacteria	156978	GCA_900187215.1	LT906467.1	assembled-molecule	Chromosome	2565606	FEBG	18	-	1411841	1413337	1411186	1411848	1407864	1411199	1406762	1407877	SNV72390.1	SNV72334.1	SNV72292.1	SNV72278.1
Luteipulveratus mongoliensis	Bacteria	571913	GCA_001190945.1	CP011112.1	assembled-molecule	Chromosome	5420910	FEB	19	-	2617693	2619162	2617052	2617693	2613717	2617055			AKU16509.1	AKU16508.1	AKU16507.1
Blautia hydrogenotrophica	Bacteria	53443	GCA_001404935.1	CYXL01000001.1	unplaced-scaffold	Chromosome	677001	FEB	20	-	603938	605425	602816	603763	598771	602823			CUM76191.1	CUM76179.1	CUM76164.1
Marinomonas sp. MED121	Bacteria	314277	GCA_000153025.1	CH672432.1	unplaced-scaffold	Chromosome	668614	FEB	21	-	379180	380565	378539	379177	375117	378530			EAQ65901.1	EAQ65900.1	EAQ65899.1
Halomonas ventosae	Bacteria	229007	GCA_004361885.1	SNWH01000018.1	unplaced-scaffold	Chromosome	50501	FEBG	22	-	41889	43451	40606	41892	36491	40609	35262	36491	TDO02981.1	TDO02980.1	TDO02979.1	TDO02978.1
Bacillus bombysepticus str. Wang	Bacteria	1330043	GCA_000831065.1	CP007513.1	assembled-molecule	Plasmid	577809	FEBG	23	-	572980	574512	571777	572979	567578	571780	566228	567562	AHX22001.1	AHX22000.1	AHX21999.1	AHX21998.1
Candidatus Melainabacteria bacterium HGW-Melainabacteria-1	Bacteria	2013813	GCA_002839735.1	PGYP01000041.1	unplaced-scaffold	Chromosome	10586	FEB	24	-	6663	8234	5999	6625	2443	6021			PKL78986.1	PKL78985.1	PKL78984.1
Xanthomonas oryzae pv. oryzae KACC 10331	Bacteria	291331	GCA_000007385.1	AE013598.1	assembled-molecule	Chromosome	4941439	FEBG	25	-	4901565	4903037	4900883	4901581	4897439	4900735	4896026	4897210	AAW77851.1	AAW77850.1	AAW77849.1	AAW77848.1
Rhodococcus pyridinivorans SB3094	Bacteria	1435356	GCA_000511305.1	CP006996.1	assembled-molecule	Chromosome	5227080	FEB	26	-	5146009	5147538	5144867	5146012	5140644	5144870			AHD23473.1	AHD23472.1	AHD23471.1
Lentzea flava	Bacteria	103732	GCA_014648475.1	BMRE01000004.1	unplaced-scaffold	Chromosome	286323	GFEB	27	-	205597	207006	204515	205600	200740	204522	207040	208188	GGU26512.1	GGU26505.1	GGU26498.1	GGU26519.1
Methylobacterium durans	Bacteria	2202825	GCA_003173715.1	CP029550.1	assembled-molecule	Chromosome	6788375	FEB	28	-	2240518	2241912	2239899	2240525	2236286	2239756			AWN40845.1	AWN40844.1	AWN40843.1
Rhodococcus fascians A21d2	Bacteria	1443893	GCA_000760905.2	CP049748.1	assembled-molecule	Chromosome	5667798	FEBG	29	-	3553631	3555154	3552219	3553634	3548030	3552214	3546802	3548040	QII01284.1	QII01283.1	QII01282.1	QII01281.1
Anaerocolumna aminovalerica	Bacteria	1527	GCA_900115365.1	FOWD01000014.1	unplaced-scaffold	Chromosome	108281	FEBG	30	-	30352	31725	29576	30232	26257	29616	25098	26279	SFO23128.1	SFO23114.1	SFO23098.1	SFO23084.1
Saccharomonospora azurea NA-128	Bacteria	882081	GCA_000231055.3	CM001466.1	assembled-molecule	Chromosome	4763852	FEBG	31	-	254100	255593	253447	254103	250109	253450	248886	250112	EHY87236.1	EHY87235.1	EHY87234.1	EHY87233.1
Anaeroplasma bactoclasticum	Bacteria	2088	GCA_003550015.1	QXEV01000018.1	unplaced-scaffold	Chromosome	34782	FEB	32	-	7734	9155	7139	7723	3892	7137			RIA75482.1	RIA75481.1	RIA75480.1
Solirubrobacter pauli	Bacteria	166793	GCA_003633755.1	RBIL01000001.1	unplaced-scaffold	Chromosome	4255451	FEB	33	-	1565655	1567220	1564465	1565658	1560473	1564465			RKQ91638.1	RKQ91637.1	RKQ91636.1
Saccharopolyspora erythraea NRRL 2338	Bacteria	405948	GCA_000062885.1	AM420293.1	assembled-molecule	Chromosome	8212805	FEBG	34	-	1727093	1728763	1725885	1727096	1721794	1725876	1720551	1721756	CAM00895.1	CAM00894.1	CAM00893.1	CAM00892.1
Citrobacter farmeri	Bacteria	67824	GCA_019803045.1	CP081314.1	assembled-molecule	Chromosome	5022624	FEBG	35	-	2782159	2783565	2781498	2782169	2778002	2781514	2776762	2778000	QZE47366.1	QZE47365.1	QZE47364.1	QZE47363.1
Microcoleus sp. PH2017_27_LUM_O_A	Bacteria	2798837	GCA_020738075.1	JAEQCW010000103.1	unplaced-scaffold	Chromosome	25839	FEBG	36	-	10720	12174	10122	10706	6806	10141	5642	6793	MCC3562212.1	MCC3562211.1	MCC3562210.1	MCC3562209.1
Cellulomonas shaoxiangyii	Bacteria	2566013	GCA_004798685.1	CP039291.1	assembled-molecule	Chromosome	3909366	FEB	37	-	1484380	1485888	1483694	1484383	1480323	1483697			QCB93279.1	QCB93278.1	QCB93277.1
Sphingomonas sp. IC081	Bacteria	304378	GCA_006874585.1	CP029762.1	assembled-molecule	Chromosome	1036088	FEB	38	-	791364	792821	790669	791367	787217	790672			QDK35355.1	QDK35354.1	QDK35353.1
Corynebacterium glutamicum ATCC 13032	Bacteria	196627	GCA_000011325.1	BA000036.3	assembled-molecule	Chromosome	3309401	FEBG	39	-	2993919	2995406	2993284	2993922	2989952	2993287	2988844	2990046	BAC00200.1	BAC00199.1	BAC00198.1	BAC00197.1
Raineyella fluvialis	Bacteria	2662261	GCA_009646095.1	CP045725.1	assembled-molecule	Chromosome	3649865	FEB	40	-	727266	728648	726554	727273	723189	726557			QGF22856.1	QGF22855.1	QGF22854.1
Legionella sp.	Bacteria	459	GCA_009995425.1	JAACPN010000077.1	unplaced-scaffold	Chromosome	24083	FEB	41	-	15850	17283	15165	15857	11893	15168			NCT57720.1	NCT57719.1	NCT57718.1
Chloroflexaceae bacterium	Bacteria	2562117	GCA_012032475.1	JAAUSY010000020.1	unplaced-scaffold	Chromosome	39261	FEB	42	-	29945	31408	29294	29893	25927	29307			NJN65975.1	NJN65974.1	NJN65973.1
Kineococcus radiotolerans SRS30216 = ATCC BAA-149	Bacteria	266940	GCA_000017305.1	CP000750.2	assembled-molecule	Chromosome	4761183	FEB	43	-	2044822	2046345	2044091	2044825	2040654	2044094			ABS01761.1	ABS01762.1	ABS01763.1
Frigoribacterium sp. Leaf44	Bacteria	1736220	GCA_001421865.1	LMLG01000010.1	unplaced-scaffold	Chromosome	123578	FEB	44	-	63554	65224	62577	63557	59131	62580			KQN39184.1	KQN39183.1	KQN39182.1
Erysipelotrichaceae bacterium	Bacteria	2049044	GCA_015059045.1	SVBD01000001.1	unplaced-scaffold	Chromosome	228797	FEB	45	-	158921	160357	158301	158918	154919	158290			MBE6131905.1	MBE6131904.1	MBE6131903.1
Ectothiorhodospira shaposhnikovii	Bacteria	1054	GCA_016584105.1	NRSM01000002.1	unplaced-scaffold	Chromosome	236711	FEB	46	-	233958	235394	233360	233968	229908	233363			MBK1672155.1	MBK1672154.1	MBK1672153.1
Clostridium gasigenes	Bacteria	94869	GCA_017348895.1	CP071376.1	assembled-molecule	Chromosome	4110498	FEB	47	-	3598591	3600081	3597435	3598571	3593861	3597442			QSW19184.1	QSW19183.1	QSW19182.1
Pelodictyon luteolum DSM 273	Bacteria	319225	GCA_000012485.1	CP000096.1	assembled-molecule	Chromosome	2364842	FEBG	48	-	607252	608700	606617	607252	603259	606624	602051	603262	ABB23402.1	ABB23401.1	ABB23400.1	ABB23399.1
Sulfitobacter sp. R18_1	Bacteria	2821104	GCA_017743915.1	JAGHRG010000001.1	unplaced-scaffold	Chromosome	819584	FEB	49	-	673218	674612	672545	673216	669154	672552			MBO9428669.1	MBO9428668.1	MBO9428667.1
Leptospiraceae bacterium	Bacteria	2026757	GCA_018063525.1	JAGPBE010000103.1	unplaced-scaffold	Chromosome	16499	FEB	50	-	6026	7480	5445	6026	2144	5473			MBP9887294.1	MBP9887293.1	MBP9887292.1
Roseburia inulinivorans CAG:15	Bacteria	1263105	GCA_000432035.1	HF990064.1	unplaced-scaffold	Chromosome	87618	FEBG	51	-	24237	25652	23597	24211	20380	23628	19173	20399	CCY29891.1	CCY29890.1	CCY29889.1	CCY29888.1
Marinactinospora thermotolerans DSM 45154	Bacteria	1122192	GCA_900167435.1	FUWS01000002.1	unplaced-scaffold	Chromosome	581533	FEBG	52	-	412812	414452	411529	412815	407314	411453	405914	407362	SJZ62990.1	SJZ62956.1	SJZ62912.1	SJZ62890.1
Planctomycetales bacterium	Bacteria	2053591	GCA_020427005.1	JAGQOY010000105.1	unplaced-scaffold	Chromosome	23122	FEB	53	-	10225	11712	9572	10228	6029	9403			MCA9193371.1	MCA9193370.1	MCA9193369.1
Xanthobacter oligotrophicus	Bacteria	2607286	GCA_022213975.1	JAKOAT010000011.1	unplaced-scaffold	Chromosome	169320	FEB	54	-	122223	123770	121565	122233	118078	121563			MCG5237881.1	MCG5237880.1	MCG5237879.1
Erysipelotrichales bacterium	Bacteria	2478483	GCA_022508535.1	JAFLUZ010000005.1	unplaced-scaffold	Chromosome	113394	FEB	55	-	24312	25754	23683	24312	20292	23696			MCH5180202.1	MCH5180201.1	MCH5180200.1
Klenkia soli	Bacteria	1052260	GCA_900103975.1	FNIR01000010.1	unplaced-scaffold	Chromosome	243755	FEB	56	-	20910	22352	20269	20913	16817	20272			SDP09905.1	SDP09860.1	SDP09818.1
Kandleria vitulina DSM 20405	Bacteria	1410657	GCA_001436965.1	JQBL01000006.1	unplaced-scaffold	Chromosome	89155	FEB	57	-	55883	57253	55266	55883	52043	55288			KRN50718.1	KRN50717.1	KRN50716.1
Butyrivibrio fibrisolvens	Bacteria	831	GCA_900111185.1	FOGJ01000005.1	unplaced-scaffold	Chromosome	193788	FEB	58	-	115367	116824	114642	115367	111189	114557			SER41739.1	SER41708.1	SER41673.1
Mycobacteroides abscessus	Bacteria	36809	GCA_003582375.1	QXBE01000004.1	unplaced-scaffold	Chromosome	200520	FEB	59	-	156618	158195	155918	156634	152592	155918			RIS64308.1	RIS64307.1	RIS64306.1
Paenarthrobacter aurescens TC1	Bacteria	290340	GCA_000014925.1	CP000474.1	assembled-molecule	Chromosome	4597686	FEB	60	-	4137995	4139437	4137100	4138002	4133624	4136995			ABM08815.1	ABM08969.1	ABM07802.1
Jonesia denitrificans DSM 20603	Bacteria	471856	GCA_000024065.1	CP001706.1	assembled-molecule	Chromosome	2749646	FEB	61	-	1687225	1688793	1686539	1687228	1683097	1686552			ACV09215.1	ACV09214.1	ACV09213.1
Haloferula luteola	Bacteria	595692	GCA_014201715.1	JACHFD010000019.1	unplaced-scaffold	Chromosome	79703	FEBG	62	-	39850	41307	39179	39841	35777	39157	34476	35699	MBB5353035.1	MBB5353034.1	MBB5353033.1	MBB5353032.1
Rubritalea marina DSM 17716	Bacteria	1123070	GCF_000378105.1	NZ_KB899251.1	unplaced-scaffold	Chromosome	199451	FEB	63	-	67578	69002	66857	67543	63491	66835			WP_018969544.1	WP_018969543.1	WP_018969542.1
Propionispira raffinosivorans DSM 20765	Bacteria	1123511	GCF_000381065.1	NZ_KB905843.1	unplaced-scaffold	Chromosome	192923	FEB	64	-	9628	11094	9023	9628	5656	9036			WP_019552789.1	WP_019552788.1	WP_019552787.1
Novispirillum itersonii subsp. itersonii ATCC 12639	Bacteria	1279038	GCF_000381985.1	NZ_KB907354.1	unplaced-scaffold	Chromosome	46509	FEB	65	-	10370	11839	9649	10380	6156	9662			WP_155976365.1	WP_019646943.1	WP_019646942.1
Gynuella sunshinyii YC6258	Bacteria	1445510	GCA_000940805.1	CP007142.1	assembled-molecule	Chromosome	6475959	FEBG	66	-	4904047	4905492	4903300	4904040	4899652	4903296	4898477	4899652	AJQ96604.1	AJQ96603.1	AJQ96602.1	AJQ96601.1
Pseudoxanthomonas sp. Root65	Bacteria	1736576	GCA_001427635.1	LMHA01000002.1	unplaced-scaffold	Chromosome	917566	FEBG	67	-	46647	48092	46009	46650	42594	46022	41371	42597	KRA52151.1	KRA52150.1	KRA52149.1	KRA52148.1
Calderihabitans maritimus	Bacteria	1246530	GCA_002207765.1	BDGJ01000117.1	unplaced-scaffold	Chromosome	80560	FEBG	68	+	73739	75166	75163	75780	75758	79075	79087	80067	GAW93201.1	GAW93202.1	GAW93203.1	GAW93204.1
Selenomonas sp. ND2010	Bacteria	1410618	GCF_000702005.1	NZ_JNKI01000013.1	unplaced-scaffold	Chromosome	85281	FEB	69	-	42170	43609	41496	42164	38129	41521			WP_033170267.1	WP_051635238.1	WP_033170226.1
Pseudobacteroides cellulosolvens ATCC 35603 = DSM 2933	Bacteria	398512	GCF_000745845.1	NZ_JQKC01000001.1	unplaced-scaffold	Chromosome	533126	FEB	70	-	72595	74043	71880	72614	68476	71883			WP_036935110.1	WP_036935108.1	WP_036935105.1
Chitinophaga dinghuensis	Bacteria	1539050	GCA_003259435.1	QLMA01000009.1	unplaced-scaffold	Chromosome	374027	FEB	71	-	340337	341800	339741	340331	336374	339760			RAJ75679.1	RAJ75678.1	RAJ75677.1
Janthinobacterium sp. Marseille	Bacteria	375286	GCA_000013625.1	CP000269.1	assembled-molecule	Chromosome	4110251	FEBG	72	-	1132558	1133787	1131876	1132565	1129066	1131876	1127825	1129114	ABR91929.1	ABR91826.1	ABR91405.1	ABR91404.1
Actinoplanes sp. SE50	Bacteria	2033844	GCA_002717025.1	CP023298.1	assembled-molecule	Chromosome	9239482	FEBG	73	-	4963482	4965053	4962322	4963485	4957946	4962325	4956738	4957949	ATO83831.1	ATO83830.1	ATO83829.1	ATO83828.1
Butyrivibrio sp. CAG:318	Bacteria	1262761	GCA_000431815.1	FR889256.1	unplaced-scaffold	Chromosome	80435	FEB	74	+	49580	51106	51124	51852	51839	56206			CDC40182.1	CDC40184.1	CDC40186.1
Eubacterium sp. CAG:603	Bacteria	1262891	GCA_000431895.1	HF993736.1	unplaced-scaffold	Chromosome	203431	FEB	75	+	99452	100978	101117	101812	101833	106278			CCZ03741.1	CCZ03742.1	CCZ03743.1
Butyrivibrio crossotus CAG:259	Bacteria	1263062	GCA_000432395.1	HF992214.1	unplaced-scaffold	Chromosome	143106	FEB	76	+	23082	24566	24579	25295	25282	29676			CCY76908.1	CCY76910.1	CCY76913.1
Clostridium sp. CAG:288	Bacteria	1262791	GCA_000437395.1	FR898162.1	unplaced-scaffold	Chromosome	60302	FEB	77	-	35141	36601	34496	35134	31092	34484			CDE15957.1	CDE15956.1	CDE15955.1
Bacteroides pectinophilus CAG:437	Bacteria	1263051	GCA_000434155.1	FR894966.1	unplaced-scaffold	Chromosome	240211	FEB	78	+	107949	109532	109513	110229	110216	114727			CDD58594.1	CDD58595.1	CDD58596.1
Faecalibacterium prausnitzii SL3/3	Bacteria	657322	GCA_000209855.1	FP929046.1	assembled-molecule	Chromosome	3214418	FEB	79	-	880418	881848	879823	880431	876527	879826			CBL01228.1	CBL01227.1	CBL01226.1
Corynebacterium urealyticum DSM 7109	Bacteria	504474	GCA_000069945.1	AM942444.1	assembled-molecule	Chromosome	2369219	FEBG	80	-	1502233	1503633	1501645	1502232	1498298	1501648	1497196	1498311	CAQ05232.1	CAQ05231.1	CAQ05230.1	CAQ05229.1
Gordonia bronchialis DSM 43247	Bacteria	526226	GCA_000024785.1	CP001802.1	assembled-molecule	Chromosome	5208602	FEBG	81	-	1704539	1705999	1703946	1704542	1700554	1703946	1699365	1700549	ACY20900.1	ACY20899.1	ACY20898.1	ACY20897.1
Endozoicomonas montiporae CL-33	Bacteria	570277	GCA_001583435.1	CP013251.1	assembled-molecule	Chromosome	5430256	FEB	82	+	3015739	3017094	3017084	3017857	3017854	3022278			AMO56800.1	AMO56801.1	AMO56802.1
Streptomyces chartreusis NRRL 3882	Bacteria	1079985	GCF_900236505.1	NZ_LT962942.1	assembled-molecule	Chromosome	8983317	FEB	83	+	7497002	7498528	7498560	7499441	7499477	7504114			WP_010046298.1	WP_010046297.1	WP_010046294.1
Paenibacillus sp. Soil750	Bacteria	1736398	GCA_001428045.1	LMSD01000042.1	unplaced-scaffold	Chromosome	466639	GFEB	84	-	319027	320553	318282	319043	313868	318298	320541	321587	KRE57595.1	KRE57594.1	KRE57593.1	KRE57596.1
Clostridiales bacterium GWE2_32_10	Bacteria	1797681	GCA_001797255.1	MGOW01000048.1	unplaced-scaffold	Chromosome	62553	FEB	85	+	31780	33261	33276	34439	34429	38514			OGO86636.1	OGO86637.1	OGO86638.1
Clostridium estertheticum subsp. estertheticum	Bacteria	1552	GCA_001877035.1	CP015756.1	assembled-molecule	Chromosome	4760574	FEB	86	+	1933069	1934580	1934582	1935292	1935292	1939707			APC42640.1	APC40160.1	APC40161.1
Eubacterium sp. 36_13	Bacteria	1897001	GCA_001916375.1	MNSH01000034.1	unplaced-scaffold	Chromosome	63985	FEB	87	+	5516	7033	7069	7845	7832	12271			OKZ93001.1	OKZ93002.1	OKZ93003.1
Acidobacteria bacterium 13_1_40CM_56_16	Bacteria	1803458	GCA_001917925.1	MNEY01000250.1	unplaced-scaffold	Chromosome	28153	FEB	88	+	17981	19510	19507	20751	20760	24458			OLC27683.1	OLC27684.1	OLC27685.1
Frankia irregularis	Bacteria	795642	GCA_001536285.1	FAOZ01000025.1	unplaced-scaffold	Chromosome	124588	FEBG	89	-	18928	20436	18300	18935	14908	18303	13697	14911	CUU59130.1	CUU59129.1	CUU59128.1	CUU59127.1
Ralstonia pickettii	Bacteria	329	GCA_014142205.1	RASE01000016.1	unplaced-scaffold	Chromosome	165087	FEBG	90	-	160969	162411	160317	160994	156697	160320	155564	156289	MBB0026143.1	MBB0026142.1	MBB0026141.1	MBB0026140.1
Tenericutes bacterium GWF2_35_184	Bacteria	1802352	GCA_001830015.1	MICX01000010.1	unplaced-scaffold	Chromosome	74087	FEB	91	-	8094	9476	7459	8097	4206	7481			OHE37812.1	OHE37811.1	OHE37810.1
Tenericutes bacterium GWF2_57_13	Bacteria	1802354	GCA_001830935.1	MICZ01000030.1	unplaced-scaffold	Chromosome	17607	FEB	92	+	3075	4478	4475	5080	5064	8306			OHE41306.1	OHE41307.1	OHE41308.1
Arthrobacter sp. Soil736	Bacteria	1736395	GCA_001428005.1	LMSB01000002.1	unplaced-scaffold	Chromosome	157226	FEBG	93	-	136072	137526	135425	136075	132033	135428	130852	132036	KRE67758.1	KRE67757.1	KRE67756.1	KRE67755.1
Nitrosomonadales bacterium	Bacteria	2026761	GCA_016183575.1	JACPEI010000091.1	unplaced-scaffold	Chromosome	16928	FEBG	94	-	14769	16121	14149	14772	11121	14156	10177	11124	MBI2287293.1	MBI2287292.1	MBI2287291.1	MBI2287290.1
Chloroflexi bacterium	Bacteria	2026724	GCA_016235425.1	JACRLC010000007.1	unplaced-scaffold	Chromosome	39629	FEBG	95	-	34436	35893	33683	34315	30258	33686	28890	30146	MBI5838874.1	MBI5838873.1	MBI5838872.1	MBI5838871.1
Exiguobacterium sp. U13-1	Bacteria	1849031	GCA_001750115.1	CP015731.1	assembled-molecule	Chromosome	3208634	FEBG	96	-	3076070	3077557	3074974	3076083	3070877	3074959	3069616	3070884	AOT01674.1	AOT01673.1	AOT01672.1	AOT01671.1
Rhodovibrio sodomensis	Bacteria	1088	GCA_016583645.1	NRRL01000103.1	unplaced-scaffold	Chromosome	15689	FEBG	97	-	8882	10426	8197	8889	4682	8197	3498	4682	MBK1670604.1	MBK1670603.1	MBK1670602.1	MBK1670601.1
Thiococcus pfennigii	Bacteria	1057	GCA_016583935.1	NRSA01000020.1	unplaced-scaffold	Chromosome	32927	FEBG	98	-	19246	20598	18552	19253	14159	18562	13170	14117	MBK1700143.1	MBK1700142.1	MBK1700141.1	MBK1700140.1
Marinobacter sp. 1-3A	Bacteria	2582920	GCA_016597775.1	VCGZ01000013.1	unplaced-scaffold	Chromosome	61983	FEBG	99	-	53803	55248	53165	53803	49744	53178	48564	49763	MBK1874944.1	MBK1874943.1	MBK1874942.1	MBK1874941.1
Actinopolyspora erythraea	Bacteria	414996	GCA_000763095.1	KN214176.1	unplaced-scaffold	Chromosome	745622	FEBG	100	-	701980	703530	701255	701983	696807	701258	695755	696810	KGI81181.1	KGI81180.1	KGI81179.1	KGI81178.1
Candidatus Thiodiazotropha taylori	Bacteria	2792791	GCA_016842545.1	JAEPCR010000008.1	unplaced-scaffold	Chromosome	97092	FEBG	101	-	62669	64111	62016	62672	58615	62019	57431	58618	MCG7977165.1	MCG7977164.1	MCG7977163.1	MCG7977162.1
Mesorhizobium plurifarium	Bacteria	69974	GCA_001298755.1	CCND01000012.1	unplaced-scaffold	Chromosome	772113	FEBG	102	-	676728	678242	676073	676738	672633	676076	671437	672636	CDX56788.1	CDX56787.1	CDX56786.1	CDX56785.1
Hydrogenophilales bacterium 17-64-34	Bacteria	1970527	GCA_002256885.1	NCIL01000011.1	unplaced-scaffold	Chromosome	112756	FEBG	103	-	44829	46103	44137	44832	41366	44137	40218	41363	OZA36872.1	OZA36871.1	OZA36870.1	OZA36869.1
Amycolatopsis sp. Hca4	Bacteria	2742131	GCA_013364075.1	CP054925.1	assembled-molecule	Chromosome	10972864	FEBG	104	-	1441564	1443093	1440800	1441567	1436385	1440803	1435315	1436388	QKV73422.1	QKV73421.1	QKV73420.1	QKV73419.1
Nocardioides cavernae	Bacteria	1921566	GCA_013410035.1	JACCBW010000005.1	unplaced-scaffold	Chromosome	240906	FEBG	105	-	172354	173934	171056	172357	166746	171059	165403	166749	NYE38668.1	NYE38667.1	NYE38666.1	NYE38665.1
Bacteroidetes bacterium	Bacteria	1898104	GCA_013816895.1	JACDDR010000053.1	unplaced-scaffold	Chromosome	25035	FEBG	106	-	12284	13750	11706	12284	8312	11713	7123	8328	MBA3664565.1	MBA3664564.1	MBA3664563.1	MBA3664562.1
Marinobacterium sp. 3-1745	Bacteria	2756129	GCA_013868415.1	JACEMT010000042.1	unplaced-scaffold	Chromosome	67822	FEBG	107	-	62358	63848	61639	62355	57972	61652	56795	57988	MBA4502129.1	MBA4502128.1	MBA4502127.1	MBA4502126.1
Actinoplanes campanulatus	Bacteria	113559	GCA_014191935.1	JACHXF010000012.1	unplaced-scaffold	Chromosome	304883	FEBG	108	-	212158	213534	210860	212161	205153	210867	204005	205156	MBB3097849.1	MBB3097848.1	MBB3097847.1	MBB3097846.1
Rhodocyclus tenuis	Bacteria	1066	GCA_014197755.1	JACIGE010000001.1	unplaced-scaffold	Chromosome	576846	FEBG	109	-	411027	412313	410362	411030	406913	410365	405736	406908	MBB4246020.1	MBB4246019.1	MBB4246018.1	MBB4246017.1
Longimicrobium terrae	Bacteria	1639882	GCA_014198875.1	JACHOW010000001.1	unplaced-scaffold	Chromosome	805521	FEBG	110	-	681126	682658	679936	681129	675659	679936	674264	675649	MBB4634615.1	MBB4634614.1	MBB4634613.1	MBB4634612.1
Pectinatus brassicae	Bacteria	862415	GCA_014201835.1	JACHFH010000033.1	unplaced-scaffold	Chromosome	30560	FEBG	111	-	19360	20859	18180	19367	14003	18190	12712	14013	MBB5337094.1	MBB5337093.1	MBB5337092.1	MBB5337091.1
Chloroflexi bacterium	Bacteria	2026724	GCA_005879655.1	VBJK01000074.1	unplaced-scaffold	Chromosome	22062	FEBG	112	-	10095	11615	9368	10105	4879	9366	3794	4882	TMC23093.1	TMC23092.1	TMC23091.1	TMC23090.1
Actinobacteria bacterium	Bacteria	2900548	GCA_005888335.1	VAWY01000128.1	unplaced-scaffold	Chromosome	106305	FEBG	113	-	94986	96617	93745	94989	89732	93877	88455	89735	TML99597.1	TML99596.1	TML99595.1	TML99594.1
Streptomyces violaceoruber	Bacteria	1935	GCA_002082175.1	CP020570.1	assembled-molecule	Chromosome	7916045	FEBG	114	-	3457859	3459355	3457047	3457862	3452567	3457033	3451471	3452586	ARF66197.1	ARF62543.1	ARF62542.1	ARF62541.1
Myxococcus xanthus	Bacteria	34	GCA_006402015.1	CP017172.1	assembled-molecule	Chromosome	9429999	FEBG	115	-	2147765	2149186	2147031	2147765	2143458	2146943	2142067	2143371	QDE81674.1	QDE81673.1	QDE81672.1	QDE81671.1
Rhodoferax sediminis	Bacteria	2509614	GCA_006970865.1	CP035503.1	assembled-molecule	Chromosome	4387497	FEBG	116	-	3459255	3460682	3458630	3459265	3455226	3458633	3453998	3455239	QDL38745.1	QDL38744.1	QDL38743.1	QDL38742.1
Dietzia sp. UCD-THP	Bacteria	1292020	GCA_000349585.1	AOSR01000027.1	unplaced-scaffold	Chromosome	57212	FEBG	117	-	48128	49561	47556	48131	44177	47563	43014	44177	EYT62988.1	EYT62987.1	EYT62986.1	EYT62985.1
Planctomycetaceae bacterium	Bacteria	2026779	GCA_003531135.1	DQHY01000131.1	unplaced-scaffold	Chromosome	69979	FEBG	118	-	43717	45195	43098	43724	39691	43101	38534	39694	HCS51828.1	HCS51827.1	HCS51826.1	HCS51825.1
Gimesia algae	Bacteria	2527971	GCA_007746795.1	CP036343.1	assembled-molecule	Chromosome	7929454	FEBG	119	-	560854	562335	560213	560857	556830	560216	555660	556826	QDT88804.1	QDT88803.1	QDT88802.1	QDT88801.1
Bremerella volcania	Bacteria	2527984	GCA_007748115.1	CP036289.1	assembled-molecule	Chromosome	6496182	FEBG	120	-	1955592	1957070	1954796	1955578	1950289	1954803	1949207	1950289	QDU74646.1	QDU74645.1	QDU74644.1	QDU74643.1
Trebonia kvetii	Bacteria	2480626	GCA_007827045.1	RPFW01000002.1	unplaced-scaffold	Chromosome	1327398	FEBG	121	-	372641	374221	371922	372644	368536	371925	367352	368707	TVZ05030.1	TVZ05029.1	TVZ05028.1	TVZ05027.1
Actinoplanes xinjiangensis	Bacteria	512350	GCA_003148685.1	QGGR01000036.1	unplaced-scaffold	Chromosome	88242	FEBG	122	-	20068	21615	18773	20071	13818	18776	12567	13814	PWK30795.1	PWK30794.1	PWK30793.1	PWK30792.1
Rhodopirellula pilleata	Bacteria	2714738	GCA_007859915.1	SJPM01000004.1	unplaced-scaffold	Chromosome	556176	FEBG	123	-	317755	319320	316427	317758	312291	316430	310991	312298	TWT97350.1	TWT97349.1	TWT97348.1	TWT97347.1
Agrococcus sediminis	Bacteria	2599924	GCA_007923295.1	VOIR01000012.1	unplaced-scaffold	Chromosome	448323	FEBG	124	-	431443	432975	430745	431446	427419	430748	426277	427422	KAA6435253.1	KAA6435252.1	KAA6435251.1	KAA6435250.1
Streptomyces albulus ZPM	Bacteria	1434306	GCA_000963515.1	CP006871.1	assembled-molecule	Chromosome	9784577	FEBG	125	-	19520	20959	18717	19523	14213	18709	13131	14216	AKA01157.1	AKA01156.1	AKA08266.1	AKA08265.1
Verrucomicrobia subdivision 3 bacterium	Bacteria	2052186	GCA_008080695.1	VKHA01000032.1	unplaced-scaffold	Chromosome	102291	FEBG	126	-	30683	32128	30096	30686	26762	30121	25516	26775	TXT49486.1	TXT49485.1	TXT49484.1	TXT49483.1
Cellvibrio japonicus Ueda107	Bacteria	498211	GCA_000019225.1	CP000934.1	assembled-molecule	Chromosome	4576573	FEBG	127	-	1783723	1785210	1783124	1783723	1779715	1783113	1778562	1779674	ACE86063.1	ACE85261.1	ACE84405.1	ACE83074.1
Pseudonocardia sp. EC080619-01	Bacteria	1096856	GCA_001420995.1	CP012185.1	assembled-molecule	Plasmid	850061	FEBG	128	-	611058	612617	609823	611061	605729	609826	604498	605739	ALL85537.1	ALL85536.1	ALL85535.1	ALL85534.1
Devosia sp. Root685	Bacteria	1736587	GCA_001427875.1	LMHK01000002.1	unplaced-scaffold	Chromosome	1440938	FEBG	129	-	930351	931874	929708	930316	926235	929711	925049	926251	KRA97942.1	KRA97941.1	KRA97940.1	KRA97939.1
Levilactobacillus koreensis	Bacteria	637971	GCA_001050435.1	CP012033.1	assembled-molecule	Chromosome	3006812	FEBG	130	-	1135293	1136801	1134081	1135088	1130946	1134080	1130156	1130965	AKP64451.1	AKP64450.1	AKP64449.1	AKP64448.1
Lentilactobacillus diolivorans DSM 14421	Bacteria	1423739	GCA_001434255.1	AZEY01000068.1	unplaced-scaffold	Chromosome	183329	FEBG	131	-	127199	128698	126164	127183	123039	126152	122224	123036	KRL65424.1	KRL65423.1	KRL65422.1	KRL65421.1
Schleiferilactobacillus odoratitofui DSM 19909 = JCM 15043	Bacteria	1423776	GCA_001434895.1	AZEE01000029.1	unplaced-scaffold	Chromosome	465554	FEBG	132	-	402534	403904	401339	402340	398220	401336	397406	398116	KRK97632.1	KRK97631.1	KRK97630.1	KRK97629.1
Deltaproteobacteria bacterium CSP1-8	Bacteria	1640514	GCA_001443455.1	LDXO01000010.1	unplaced-scaffold	Chromosome	94623	FEBG	133	-	71645	72997	70828	71652	68075	70828	66750	68078	KRT73336.1	KRT73335.1	KRT73334.1	KRT73333.1
Streptomyces venezuelae	Bacteria	54571	GCA_001443625.1	CP013129.1	assembled-molecule	Chromosome	9054831	FEBG	134	-	9048836	9050398	9047598	9048575	9043408	9047601	9042107	9043411	ALO13676.1	ALO13675.1	ALO13674.1	ALO13673.1
Streptomyces reticuli	Bacteria	1926	GCA_001511815.1	LN997842.1	assembled-molecule	Chromosome	8353915	FEBG	135	-	7918879	7920219	7918067	7918882	7913581	7918038	7912520	7913584	CUW32244.1	CUW32243.1	CUW32242.1	CUW32241.1
Thermobifida cellulosilytica TB100	Bacteria	665004	GCA_001517975.1	KQ950181.1	unplaced-scaffold	Chromosome	870518	FEBG	136	-	623523	625016	622189	623526	617981	622192	616713	617984	KUP95574.1	KUP95561.1	KUP95560.1	KUP95559.1
Bradyrhizobium macuxiense	Bacteria	1755647	GCA_001542415.1	LNCU01000039.1	unplaced-scaffold	Chromosome	392524	FEBG	137	-	212607	214127	211303	212544	207170	211306	205956	207053	KWV58186.1	KWV58325.1	KWV58185.1	KWV58324.1
Limnochorda pilosa	Bacteria	1555112	GCA_001544015.1	AP014924.1	assembled-molecule	Chromosome	3817036	FEBG	138	-	2238987	2240555	2237795	2239030	2233152	2237795	2231630	2233171	BAS27950.1	BAS27949.1	BAS27948.1	BAS27947.1
Geobacillus sp. MAS1	Bacteria	1408282	GCA_000498995.1	AYSF01000013.1	unplaced-scaffold	Chromosome	76057	FEBG	139	-	37266	38756	36067	37263	31986	36107	30769	31989	ESU73655.1	ESU73654.1	ESU73653.1	ESU73652.1
Candidatus Rokubacteria bacterium GWA2_70_23	Bacteria	1802095	GCA_001788395.1	MGBT01000127.1	unplaced-scaffold	Chromosome	21268	FEBG	140	-	9438	11006	8684	9445	5052	8687	3697	5055	OGK80465.1	OGK80464.1	OGK80463.1	OGK80462.1
Corynebacterium accolens ATCC 49725	Bacteria	525260	GCA_000159115.1	GG666994.1	unplaced-scaffold	Chromosome	777318	FEBG	141	-	215680	217149	215030	215680	211666	215037	210546	211679	EEI14197.1	EEI14196.1	EEI14195.1	EEI14194.1
Fusobacterium sp. HMSC073F01	Bacteria	1739251	GCA_001810475.1	KV801476.1	unplaced-scaffold	Chromosome	43214	FEBG	142	-	27040	28533	25893	27038	21860	25900	20562	21893	OFL80211.1	OFL80210.1	OFL80209.1	OFL80208.1
Spirochaetes bacterium GWE1_32_154	Bacteria	1802184	GCA_001829315.1	MIAY01000021.1	unplaced-scaffold	Chromosome	132078	FEBG	143	-	124341	125717	123739	124344	120389	123736	119224	120399	OHD38049.1	OHD38048.1	OHD38047.1	OHD38046.1
Elusimicrobia bacterium CG1_02_63_36	Bacteria	1805133	GCA_001871155.1	MNUS01000240.1	unplaced-scaffold	Chromosome	47453	FEBG	144	-	6629	8089	6025	6642	2661	6053	1453	2664	OIO04638.1	OIO04637.1	OIO04679.1	OIO04636.1
Crossiella sp. S99.2	Bacteria	2936272	GCA_023094165.1	JALMDK010000003.1	unplaced-scaffold	Chromosome	988117	FEBG	145	-	923400	924887	922621	923355	918197	922612	917145	918200	MCK2239251.1	MCK2239250.1	MCK2239249.1	MCK2239248.1
Coprococcus catus	Bacteria	116085	GCF_902381825.1	NZ_LR698973.1	assembled-molecule	Chromosome	3522704	FEB	146	+	1591086	1592594	1592594	1593403	1593390	1597850			WP_117528381.1	WP_015513891.1	WP_015513892.1
Allonocardiopsis opalescens	Bacteria	1144618	GCA_003002095.1	PVZC01000003.1	unplaced-scaffold	Chromosome	715395	FEB	147	+	578566	580269	580378	581547	581776	586053			PRX99948.1	PRX99949.1	PRX99950.1
Murinocardiopsis flavida	Bacteria	645275	GCA_003014485.1	PYGA01000012.1	unplaced-scaffold	Chromosome	234618	FEB	148	+	134292	135869	135869	137272	137269	141561			PSK96255.1	PSK96256.1	PSK96257.1
Promicromonospora sp. AC04	Bacteria	2135723	GCA_003058225.1	QBUG01000001.1	unplaced-scaffold	Chromosome	1282267	FEB	149	+	413071	414498	414495	415220	415217	419620			PUB31842.1	PUB31843.1	PUB31844.1
Williamsia sp.	Bacteria	1872085	GCA_016462415.1	JAEMTF010000016.1	unplaced-scaffold	Chromosome	62875	FEB	150	-	10148	11674	9309	10151	5896	9312			MBJ7288501.1	MBJ7288500.1	MBJ7288499.1
Bacteroidetes bacterium	Bacteria	1898104	GCA_018266775.1	JAFDZS010000010.1	unplaced-scaffold	Chromosome	571979	FEBG	151	-	419588	421054	418979	419581	415572	418973	414421	415575	MBS1511716.1	MBS1511715.1	MBS1511714.1	MBS1511713.1
Streptomyces sp. CFMR 7	Bacteria	1649184	GCA_001278095.1	CP011522.1	assembled-molecule	Chromosome	8207742	FEBG	152	-	4740413	4742095	4739077	4740405	4734818	4739080	4733553	4734821	ALC29099.1	ALC29098.1	ALC29097.1	ALC29096.1
Clostridium sp. AM18-55	Bacteria	2293023	GCA_003473565.1	QUCO01000001.1	unplaced-scaffold	Chromosome	383577	FEBG	153	-	312951	314366	312261	312947	309026	312286	307732	309009	RHO12626.1	RHO12625.1	RHO12624.1	RHO12623.1
Eubacterium sp.	Bacteria	142586	GCA_003486385.1	DNFT01000105.1	unplaced-scaffold	Chromosome	28927	FEB	154	+	4225	5760	6073	6816	6803	11260			HAX60320.1	HAX60321.1	HAX60322.1
Gammaproteobacteria bacterium	Bacteria	1913989	GCA_003501545.1	DNPF01000449.1	unplaced-scaffold	Chromosome	10923	FEB	155	+	4128	5609	5621	6358	6351	9773			HBF09879.1	HBF09880.1	HBF09881.1
Lachnospira eligens	Bacteria	39485	GCA_001405395.1	CZBV01000009.1	unplaced-scaffold	Chromosome	132237	FEB	156	+	75862	77391	77381	78097	78084	82517			CUQ90727.1	CUQ90732.1	CUQ90737.1
Galactobacillus timonensis	Bacteria	2041840	GCF_900240265.1	NZ_LT964739.1	unplaced-scaffold	Chromosome	2197801	FEBG	157	+	1569241	1570728	1570725	1571903	1571917	1575996	1575983	1577311	WP_102342589.1	WP_102342590.1	WP_102342591.1	WP_167849975.1
Nakamurella silvestris	Bacteria	1645681	GCA_003576535.1	QXCQ01000078.1	unplaced-scaffold	Chromosome	65701	FEB	158	+	36229	37950	37947	38762	38850	43388			RIJ77590.1	RIJ77591.1	RIJ77592.1
Sutterella megalosphaeroides	Bacteria	2494234	GCA_003609995.1	AP018786.1	assembled-molecule	Chromosome	2725161	FEB	159	+	1532195	1534042	1534178	1535854	1535851	1539318			BBF23336.1	BBF23337.1	BBF23338.1
Umboniibacter marinipuniceus	Bacteria	569599	GCA_003688415.1	REFJ01000002.1	unplaced-scaffold	Chromosome	519484	FEB	160	+	155593	157008	157010	158002	158012	161602			RMA81107.1	RMA81108.1	RMA81109.1
Mesorhizobium sp. AA22	Bacteria	1854057	GCA_001672375.2	CP048406.1	assembled-molecule	Chromosome	6611049	FEBG	161	-	6280913	6282472	6280276	6280923	6276845	6280279	6275622	6276848	QIA25435.1	QIA25434.1	QIA25433.1	QIA25432.1
Microterricola viridarii	Bacteria	412690	GCA_001542775.1	CP014145.1	assembled-molecule	Chromosome	3689726	FEB	162	-	2257085	2258647	2256088	2257092	2252678	2256091			AMB59199.1	AMB59198.1	AMB59197.1
Arthrobacter sp. CAU 1506	Bacteria	2560052	GCA_005047635.1	SUKC01000012.1	unplaced-scaffold	Chromosome	126205	FEB	163	+	60337	61800	61797	62720	62723	66049			TJY67618.1	TJY67619.1	TJY67620.1
Mycobacteroides abscessus	Bacteria	36809	GCA_001606195.1	CP014950.1	assembled-molecule	Chromosome	4826045	FEBG	164	-	4751243	4752694	4750488	4751246	4747127	4750498	4745927	4747123	AMU23404.1	AMU23403.1	AMU23402.1	AMU23401.1
Kribbella sp. VKM Ac-2527	Bacteria	2512215	GCA_004361855.1	SNWQ01000036.1	unplaced-scaffold	Chromosome	62989	FEBG	165	-	11472	13007	10291	11475	6188	10294	4953	6191	TDO30626.1	TDO30625.1	TDO30624.1	TDO30623.1
Gimesia chilikensis	Bacteria	2605989	GCA_007744075.1	CP036266.1	assembled-molecule	Chromosome	8289354	FEBG	166	+	7097241	7098728	7098721	7099302	7099315	7102719	7102719	7103909	QDT23696.1	QDT23697.1	QDT23698.1	QDT23699.1
Rhodococcus rhodnii	Bacteria	38312	GCA_008011915.1	QRCM01000001.1	unplaced-scaffold	Chromosome	4453070	FEB	167	+	3053174	3054622	3054619	3055899	3055896	3060143			TXG92723.1	TXG91223.1	TXG91224.1
Oligoflexia bacterium	Bacteria	2599941	GCA_015231955.1	JADGAN010000037.1	unplaced-scaffold	Chromosome	56469	FEBG	168	-	43524	45005	42797	43507	39445	42810	38232	39434	MBF0315343.1	MBF0315342.1	MBF0315341.1	MBF0315340.1
Sorangium cellulosum So ce56	Bacteria	448385	GCA_000067165.1	AM746676.1	assembled-molecule	Chromosome	13033779	FEBG	169	-	8016196	8017521	8015510	8016262	8011092	8015513	8010124	8011092	CAN95859.1	CAN95858.1	CAN95857.1	CAN95856.1
Fusibacter ferrireducens	Bacteria	2785058	GCA_015352425.1	JADKNH010000013.1	unplaced-scaffold	Chromosome	139345	FEBG	170	-	81480	82877	80788	81483	77489	80791	76162	77409	MBF4695159.1	MBF4695158.1	MBF4695157.1	MBF4695156.1
Cytobacillus firmus	Bacteria	1399	GCA_015844605.1	LDFZ01000170.1	unplaced-scaffold	Chromosome	189771	FEBG	171	-	103509	104990	102334	103512	98229	102344	96952	98232	MBG9576606.1	MBG9576605.1	MBG9576604.1	MBG9576603.1
Paenibacillus alvei	Bacteria	44250	GCA_015845605.1	LDHX01000084.1	unplaced-scaffold	Chromosome	38032	FEBG	172	-	9344	10846	8143	9351	4152	8177	1945	4068	MBG9746521.1	MBG9746520.1	MBG9746519.1	MBG9746518.1
Streptomyces hygroscopicus subsp. limoneus	Bacteria	264445	GCA_001447075.1	CP013219.1	assembled-molecule	Chromosome	8648026	FEBG	173	-	3222944	3224491	3221515	3222930	3217427	3221518	3216151	3217437	ALO94000.1	ALO93999.1	ALO93998.1	ALO93997.1
Cohnella nanjingensis	Bacteria	1387779	GCA_014212125.1	JACJVP010000025.1	unplaced-scaffold	Chromosome	265448	FEBG	174	-	145465	146970	144222	145433	139981	144225	138276	139979	MBB6672190.1	MBB6672189.1	MBB6672188.1	MBB6672187.1
Caproicibacter fermentans	Bacteria	2576756	GCA_014303955.1	CP060286.1	assembled-molecule	Chromosome	3947358	FEBG	175	-	2842986	2844371	2842369	2842983	2839043	2842372	2837787	2839046	QNK39829.1	QNK39828.1	QNK39827.1	QNK39826.1
Nesterenkonia alkaliphila	Bacteria	1463631	GCA_014639295.1	BMFX01000010.1	unplaced-scaffold	Chromosome	105027	FEBG	176	-	64584	66140	63745	64587	60297	63752	59113	60300	GFZ87823.1	GFZ87818.1	GFZ87813.1	GFZ87807.1
Puia dinghuensis	Bacteria	1792502	GCA_014642875.1	BMJC01000005.1	unplaced-scaffold	Chromosome	858596	FEBG	177	-	855845	857176	855216	855872	851974	855219	851015	851977	GGB19948.1	GGB19939.1	GGB19934.1	GGB19927.1
Microbispora rosea subsp. aerata	Bacteria	147065	GCA_014647835.1	BMPY01000016.1	unplaced-scaffold	Chromosome	158872	FEBG	178	-	112655	114379	111120	112658	106438	111120	105173	106441	GGO16965.1	GGO16960.1	GGO16954.1	GGO16935.1
Luteimonas sp. MC1825	Bacteria	2761107	GCA_014764385.1	CP061714.1	assembled-molecule	Chromosome	2915489	FEBG	179	-	2645267	2646898	2644656	2645267	2641253	2644669	2639989	2641260	QOC89632.1	QOC87991.1	QOC87990.1	QOC87989.1
Desulfomicrobium macestii	Bacteria	90731	GCA_014873765.1	JADBGG010000028.1	unplaced-scaffold	Chromosome	60147	FEBG	180	-	52549	53856	51813	52556	48193	51816	47204	48196	MBE1426543.1	MBE1426542.1	MBE1426541.1	MBE1426540.1
Paenibacillaceae bacterium	Bacteria	2003592	GCA_015057705.1	SVDU01000024.1	unplaced-scaffold	Chromosome	77488	FEBG	181	-	67661	69139	66492	67655	62405	66505	61132	62490	MBE5981200.1	MBE5981199.1	MBE5981198.1	MBE5981197.1
Lentisphaerae bacterium	Bacteria	1932692	GCA_015061565.1	SUWI01000002.1	unplaced-scaffold	Chromosome	62964	FEBG	182	-	52694	54169	52063	52704	48606	52112	47428	48609	MBE6370550.1	MBE6370549.1	MBE6370548.1	MBE6370547.1
Flaviaesturariibacter flavus	Bacteria	2502780	GCA_004337505.1	SJZI01000011.1	unplaced-scaffold	Chromosome	96232	FEBG	183	-	82151	83497	81522	82178	78250	81525	77307	78320	TCJ16580.1	TCJ16579.1	TCJ16578.1	TCJ16577.1
Novosphingobium sp. PhB57	Bacteria	2485107	GCA_004342985.1	SMBO01000011.1	unplaced-scaffold	Chromosome	94153	FEBG	184	-	9226	10638	8502	9233	5066	8509	3912	5069	TCU53596.1	TCU53595.1	TCU53594.1	TCU53593.1
Frigoribacterium sp. PhB116	Bacteria	2485174	GCA_004364285.1	SOBE01000001.1	unplaced-scaffold	Chromosome	1394648	FEBG	185	-	29021	30505	28380	29024	25006	28383	23864	25009	TDT65248.1	TDT65247.1	TDT65246.1	TDT65245.1
Prosthecobacter fusiformis	Bacteria	48464	GCA_004364345.1	SOCA01000006.1	unplaced-scaffold	Chromosome	279792	FEBG	186	-	135082	136557	134450	135085	131054	134422	129714	130946	TDU68112.1	TDU68111.1	TDU68110.1	TDU68109.1
Meridianimaribacter flavus	Bacteria	571115	GCA_004366715.1	SOQZ01000004.1	unplaced-scaffold	Chromosome	428340	FEBG	187	-	336499	337839	335879	336529	332631	335882	331669	332619	TDY11501.1	TDY11500.1	TDY11499.1	TDY11498.1
Microbacterium chocolatum	Bacteria	84292	GCA_001652465.1	CP015810.1	assembled-molecule	Chromosome	3117902	FEBG	188	-	315223	316674	314567	315226	311217	314564	310099	311220	ANG84253.1	ANG84252.1	ANG86520.1	ANG84251.1
Candidatus Chloroploca sp. M50-1	Bacteria	2528176	GCA_004762035.2	SIJK02000001.1	unplaced-scaffold	Chromosome	322503	FEBG	189	-	292376	293839	291805	292386	288486	291824	287332	288489	MBP1464340.1	MBP1464339.1	MBP1464338.1	MBP1464337.1
Alkalihalobacillus alcalophilus ATCC 27647 = CGMCC 1.3604	Bacteria	1218173	GCA_004802515.1	JALP01000241.1	unplaced-scaffold	Chromosome	14544	FEBG	190	-	11820	13328	10624	11817	6435	10607	5126	6451	THG89373.1	THG89372.1	THG89371.1	THG89370.1
Burkholderiales bacterium GWA2_64_37	Bacteria	1797549	GCA_001770675.1	MERR01000027.1	unplaced-scaffold	Chromosome	225257	FEBG	191	-	82573	84069	81827	82489	78519	81830	77341	78522	OGA80618.1	OGA80731.1	OGA80617.1	OGA80616.1
Chitinophaga skermanii	Bacteria	331697	GCA_003259335.1	QLLL01000014.1	unplaced-scaffold	Chromosome	107706	FEBG	192	-	27478	28941	26886	27476	23507	26902	22356	23510	RAI97681.1	RAI97680.1	RAI97679.1	RAI97678.1
Glycomyces paridis	Bacteria	2126555	GCA_004912155.1	STGX01000018.1	unplaced-scaffold	Chromosome	126164	FEBG	193	-	58011	59552	56695	58014	52658	56698	51475	52830	THV24491.1	THV24490.1	THV24489.1	THV24488.1
Prauserella endophytica	Bacteria	1592324	GCA_005146945.1	SWMS01000046.1	unplaced-scaffold	Chromosome	28544	FEBG	194	-	22153	23658	20891	22156	16458	20894	15213	16433	TKG59282.1	TKG59281.1	TKG59280.1	TKG59279.1
Brevibacterium sp. CS2	Bacteria	2575923	GCA_005280295.1	CP040020.1	assembled-molecule	Chromosome	3239740	FEBG	195	-	787651	789204	786935	787654	783447	786938	782146	783450	QCP04462.1	QCP04461.1	QCP04460.1	QCP04459.1
Micromonospora tulbaghiae	Bacteria	479978	GCA_003612775.1	CP024087.1	assembled-molecule	Chromosome	7228472	FEBG	196	-	931883	933403	930432	931886	926086	930435	924818	926089	AYF26688.1	AYF26687.1	AYF26686.1	AYF26685.1
Carboxydocella thermautotrophica	Bacteria	178899	GCA_003047205.1	CP028491.1	assembled-molecule	Chromosome	2678168	FEBG	197	-	1929408	1930862	1928798	1929403	1925493	1928801	1924244	1925482	AVX21116.1	AVX21115.1	AVX21114.1	AVX21113.1
Pseudomonas stutzeri	Bacteria	316	GCA_001648195.1	CP015641.1	assembled-molecule	Chromosome	5030940	FEBG	198	-	1695105	1696559	1694290	1695108	1690917	1694297	1689727	1690917	ANF25029.1	ANF25028.1	ANF25027.1	ANF25026.1
Chryseobacterium indologenes	Bacteria	253	GCA_003812865.1	CP033828.1	assembled-molecule	Chromosome	4922946	FEBG	199	-	3453428	3454741	3452808	3453455	3449569	3452811	3448619	3449572	AYZ36859.1	AYZ36858.1	AYZ36857.1	AYZ36856.1
Cellulomonas algicola	Bacteria	2071633	GCA_003851725.1	BHYL01000059.1	unplaced-scaffold	Chromosome	85012	FEBG	200	-	26589	28121	25396	26592	21272	25399	19986	21275	GCD19280.1	GCD19279.1	GCD19278.1	GCD19277.1
Brevibacillus laterosporus DSM 25	Bacteria	1121121	GCA_002706795.1	CP017705.1	assembled-molecule	Chromosome	5400144	FEBG	201	-	1700115	1701617	1698971	1700122	1694851	1698954	1693458	1694861	ATO49049.1	ATO49048.1	ATO49047.1	ATO49046.1
Burkholderia pseudomallei	Bacteria	28450	GCA_001975125.1	CP017050.1	assembled-molecule	Chromosome	4056633	FEBG	202	-	819063	820481	818395	819066	814766	818398	813636	814328	APZ17815.1	APZ17814.1	APZ17813.1	APZ17812.1
Clostridium manihotivorum	Bacteria	2320868	GCA_004015185.1	CP025746.1	assembled-molecule	Chromosome	6364326	FEBG	203	-	4264141	4265517	4263330	4263950	4260125	4263361	4258921	4260138	QAA33590.1	QAA35347.1	QAA33589.1	QAA33588.1
Sorangium cellulosum So ce56	Bacteria	448385	GCA_000067165.1	AM746676.1	assembled-molecule	Chromosome	13033779	FEBG	204	-	2885395	2886999	2884097	2885398	2879970	2884100	2878650	2879912	CAN92286.1	CAN92285.1	CAN92284.1	CAN92283.1
Bacteroidetes bacterium	Bacteria	1898104	GCA_004293915.1	RDZG01000087.1	unplaced-scaffold	Chromosome	46556	FEBG	205	-	40745	42199	40131	40745	36749	40153	35569	36738	TAF73188.1	TAF73187.1	TAF73186.1	TAF73185.1
Companilactobacillus ginsenosidimutans	Bacteria	1007676	GCA_001050475.1	CP012034.1	assembled-molecule	Chromosome	2590556	FEBG	206	-	1476047	1477378	1474957	1476057	1470872	1474948	1469655	1470872	AKP67415.1	AKP67414.1	AKP67413.1	AKP67412.1
Xanthomonas arboricola pv. juglandis	Bacteria	195709	GCA_001237985.1	CP012251.1	assembled-molecule	Chromosome	5218943	FEBG	207	-	44137	45603	43494	44153	40142	43501	38925	40145	AKU48394.1	AKU48393.1	AKU48392.1	AKU48391.1
Corynebacterium riegelii	Bacteria	156976	GCA_001263755.1	CP012342.1	assembled-molecule	Chromosome	2563723	FEBG	208	-	2136489	2137955	2135869	2136492	2132576	2135872	2131397	2132557	AKV59448.1	AKV59447.1	AKV59446.1	AKV59445.1
Achromobacter xylosoxidans	Bacteria	85698	GCA_001298795.1	CYTM01000001.1	unplaced-scaffold	Chromosome	1807130	FEBG	209	-	798955	800418	798282	798971	794830	798282	793626	794837	CUI47328.1	CUI47308.1	CUI47286.1	CUI47263.1
Achromobacter dolens	Bacteria	1287738	GCA_001299135.1	CYSX01000003.1	unplaced-scaffold	Chromosome	664038	FEBG	210	-	531971	533464	531312	531974	527872	531315	526688	527875	CUJ22361.1	CUJ22342.1	CUJ22239.1	CUJ22219.1
Symbiobacterium thermophilum IAM 14863	Bacteria	292459	GCA_000009905.1	AP006840.1	assembled-molecule	Chromosome	3566135	FEBG	211	-	2392311	2393792	2391049	2392311	2386828	2391033	2385524	2386831	BAD41211.1	BAD41210.1	BAD41209.1	BAD41208.1
Geobacter metallireducens GS-15	Bacteria	269799	GCA_000012925.1	CP000148.1	assembled-molecule	Chromosome	3997420	FEBG	212	-	3462943	3464367	3462319	3462939	3458900	3462322	3457708	3458913	ABB33279.1	ABB33278.1	ABB33277.1	ABB33276.1
Opitutus terrae PB90-1	Bacteria	452637	GCA_000019965.1	CP001032.1	assembled-molecule	Chromosome	5957605	FEBG	213	-	642742	644340	641507	642745	637398	641501	636161	637414	ACB73830.1	ACB73829.1	ACB73828.1	ACB73827.1
Desulforapulum autotrophicum HRM2	Bacteria	177437	GCA_000020365.1	CP001087.1	assembled-molecule	Chromosome	5589073	FEBG	214	-	5550391	5551839	5549699	5550394	5545251	5549681	5544216	5545226	ACN17964.1	ACN17963.1	ACN17962.1	ACN17961.1
Catenulispora acidiphila DSM 44928	Bacteria	479433	GCA_000024025.1	CP001700.1	assembled-molecule	Chromosome	10467782	FEBG	215	-	6348012	6349601	6346615	6348012	6342341	6346618	6341118	6342344	ACU74361.1	ACU74360.1	ACU74359.1	ACU74358.1
Eggerthella lenta DSM 2243	Bacteria	479437	GCA_000024265.1	CP001726.1	assembled-molecule	Chromosome	3632260	FEBG	216	-	84244	85722	83561	84244	80167	83577	78936	80177	ACV54059.1	ACV54058.1	ACV54057.1	ACV54056.1
Nakamurella multipartita DSM 44233	Bacteria	479431	GCA_000024365.1	CP001737.1	assembled-molecule	Chromosome	6060298	FEBG	217	-	190707	192260	189310	190710	185051	189280	183783	185042	ACV76603.1	ACV76602.1	ACV76601.1	ACV76600.1
Gloeothece verrucosa PCC 7822	Bacteria	497965	GCA_000147335.1	CP002198.1	assembled-molecule	Chromosome	6091620	FEBG	218	-	1966276	1967742	1965695	1966273	1962343	1965717	1961208	1962365	ADN13777.1	ADN13776.1	ADN13775.1	ADN13774.1
Faecalibacterium prausnitzii M21/2	Bacteria	411485	GCA_000154385.1	DS483482.1	unplaced-scaffold	Chromosome	407782	FEBG	219	-	278379	279779	277735	278382	274401	277784	273203	274441	EDP20996.1	EDP20995.1	EDP20994.1	EDP20993.1
[Clostridium] spiroforme DSM 1552	Bacteria	428126	GCA_000154805.1	DS562851.1	unplaced-scaffold	Chromosome	143986	FEBG	220	-	102176	103666	101071	102186	97074	101069	95827	97077	EDS74739.1	EDS74738.1	EDS74737.1	EDS74736.1
Catonella morbi ATCC 51271	Bacteria	592026	GCA_000160035.2	KI535368.1	unplaced-scaffold	Chromosome	772742	FEBG	221	-	675465	676973	674360	675490	670159	674244	668872	670155	ESL03261.1	ESL03260.1	ESL03259.1	ESL03258.1
Corynebacterium efficiens YS-314	Bacteria	196164	GCA_000160795.1	GG700686.1	unplaced-scaffold	Chromosome	233467	FEBG	222	-	184241	185707	183620	184240	180261	183623	179162	180274	EEW50596.1	EEW50595.1	EEW50594.1	EEW50593.1
Desulfuromonas acetoxidans DSM 684	Bacteria	281689	GCA_000167355.1	AAEW02000002.1	unplaced-scaffold	Chromosome	258343	FEBG	223	-	55312	56628	54599	55315	51817	54621	50630	51820	EAT16962.1	EAT16961.1	EAT16960.1	EAT16959.1
Streptomyces sp. ACT-1	Bacteria	1609288	GCA_000177175.2	GL877172.1	unplaced-scaffold	Chromosome	8727767	FEBG	224	-	19114	20634	17810	19117	12493	17817	11165	12493	EGE39434.1	EGE39433.1	EGE39432.1	EGE39431.1
Calditerrivibrio nitroreducens DSM 19672	Bacteria	768670	GCA_000183405.1	CP002347.1	assembled-molecule	Chromosome	2157835	FEBG	225	-	641162	642454	640507	641193	637013	640510	636081	637016	ADR18524.1	ADR18523.1	ADR18522.1	ADR18521.1
Pseudonocardia dioxanivorans CB1190	Bacteria	675635	GCA_000196675.2	CP002593.1	assembled-molecule	Chromosome	7096571	FEBG	226	-	4343955	4345520	4343236	4343958	4338719	4343239	4337631	4338710	AEA26202.1	AEA26201.1	AEA26200.1	AEA26199.1
Thermomonospora curvata DSM 43183	Bacteria	471852	GCA_000024385.1	CP001738.1	assembled-molecule	Chromosome	5639016	FEBG	227	-	1708754	1710271	1707561	1708757	1703464	1707564	1702259	1703464	ACY97072.1	ACY97071.1	ACY97070.1	ACY97069.1
Xanthomonadaceae bacterium SCN 69-25	Bacteria	1660172	GCA_001725595.1	MEGS01000001.1	unplaced-scaffold	Chromosome	180378	FEBG	228	-	157410	158774	156734	157417	153919	156741	152660	153922	ODV22998.1	ODV22997.1	ODV22996.1	ODV22995.1
Massilia albidiflava	Bacteria	321983	GCF_014651415.1	NZ_BMWV01000026.1	unplaced-scaffold	Chromosome	36007	FEB	229	+	17680	19053	19071	19898	19902	22730			WP_229420562.1	WP_229420561.1	WP_131147927.1
Dactylosporangium sucinum	Bacteria	1424081	GCA_014647515.1	BMPI01000009.1	unplaced-scaffold	Chromosome	239323	FEB	230	+	165695	167173	167170	167859	167859	172271			GGM21734.1	GGM21737.1	GGM21740.1
Treponema rectale	Bacteria	744512	GCA_014984185.1	CP031517.1	assembled-molecule	Chromosome	2864011	FEB	231	+	460737	462212	462215	462922	462922	466440			QOS39285.1	QOS39286.1	QOS39287.1
Lachnospiraceae bacterium	Bacteria	1898203	GCA_015057365.1	SVEN01000029.1	unplaced-scaffold	Chromosome	35234	FEB	232	+	9125	10690	10693	11427	11414	15808			MBE5931067.1	MBE5931068.1	MBE5931069.1
Clostridium sp. AF16-25	Bacteria	2292999	GCA_003461525.1	QTXG01000003.1	unplaced-scaffold	Chromosome	145765	FEB	233	+	48382	49956	49956	50669	50662	55062			RGH01252.1	RGH01253.1	RGH01254.1
Tumebacillus algifaecis	Bacteria	1214604	GCA_002243515.1	CP022657.1	assembled-molecule	Chromosome	4516965	FEB	234	+	949690	951225	951218	951958	951951	956372			ASS74268.1	ASS74269.1	ASS74270.1
Ottowia testudinis	Bacteria	2816950	GCA_017498525.1	CP071796.1	assembled-molecule	Chromosome	4320685	FEB	235	+	2020976	2022526	2022643	2023326	2023323	2026691			QTD47078.1	QTD47079.1	QTD47080.1
Verrucomicrobia bacterium	Bacteria	2026799	GCA_017309115.1	JAFLEF010000044.1	unplaced-scaffold	Chromosome	65278	FEBG	236	+	2048	3532	3539	4174	4171	7569	7583	8662	MBN9692765.1	MBN9692766.1	MBN9692767.1	MBN9692768.1
Lachnospira sp.	Bacteria	2049031	GCA_018264975.1	JABMAC010000004.1	unplaced-scaffold	Chromosome	79947	FEB	237	+	54269	55765	55765	56493	56480	61036			MBS1420815.1	MBS1420816.1	MBS1420817.1
Tenericutes bacterium	Bacteria	2231116	GCA_018394295.1	CP074573.1	assembled-molecule	Chromosome	3195757	FEB	238	+	900234	901592	901594	902226	902204	905437			QVK18883.1	QVK18884.1	QVK18885.1
Tenericutes bacterium	Bacteria	2231116	GCA_018394315.1	CP074575.1	assembled-molecule	Chromosome	2165257	FEB	239	+	983225	984655	984655	985281	985250	988510			QVK21683.1	QVK21684.1	QVK21685.1
Verrucomicrobia bacterium	Bacteria	2026799	GCA_018648805.1	JABGQM010000021.1	unplaced-scaffold	Chromosome	70720	FEB	240	+	29252	30871	30868	32097	32084	36247			MBT3295419.1	MBT3295420.1	MBT3295421.1
Dorea sp. 5-2	Bacteria	1235798	GCA_000403455.2	KE159759.1	unplaced-scaffold	Chromosome	365911	FEBG	241	-	85173	86555	84526	85122	81222	84533	80032	81222	EOS80089.1	EOS80088.1	EOS80087.1	EOS80086.1
Modestobacter deserti	Bacteria	2497753	GCA_009296285.1	WGGQ01000001.1	unplaced-scaffold	Chromosome	1042401	FEBG	242	-	67784	69385	66567	67787	62371	66792	61082	62374	MPQ96386.1	MPQ96385.1	MPQ96384.1	MPQ96383.1
Streptomyces niveus NCIMB 11891	Bacteria	1352941	GCA_000497425.1	CM002280.1	assembled-molecule	Chromosome	8514960	FEBG	243	-	2021008	2022762	2019767	2021011	2015619	2019770	2014249	2015628	EST30748.1	EST30747.1	EST30746.1	EST30745.1
Chitinophaga sp. SYP-B3965	Bacteria	2663120	GCA_009647655.1	WJFD01000002.1	unplaced-scaffold	Chromosome	850798	FEBG	244	-	826812	828149	826189	826839	822914	826189	821949	822911	MRG46950.1	MRG46949.1	MRG46948.1	MRG46947.1
Desulfosarcina ovata subsp. ovata	Bacteria	2752305	GCA_009689005.1	AP021879.1	assembled-molecule	Chromosome	7630248	FEBG	245	-	309785	311218	309138	309752	305780	309154	304593	305783	BBO87103.1	BBO87102.1	BBO87101.1	BBO87100.1
Firmicutes bacterium	Bacteria	1879010	GCA_009711785.1	VENA01000064.1	unplaced-scaffold	Chromosome	140740	FEBG	246	-	90358	91884	89172	90383	84977	89182	83668	85008	MTI71452.1	MTI71451.1	MTI71450.1	MTI71449.1
Dietzia cinnamea	Bacteria	321318	GCA_001643175.1	LSTT01000348.1	unplaced-scaffold	Chromosome	42172	FEBG	247	-	18175	19671	17459	18178	14146	17361	12939	14144	OAH45652.1	OAH45651.1	OAH45650.1	OAH45649.1
Treponema sp.	Bacteria	166	GCA_009778545.1	WRJO01000031.1	unplaced-scaffold	Chromosome	21958	FEBG	248	-	7154	8716	6552	7157	3343	6555	2102	3346	MCL1836711.1	MCL1836710.1	MCL1836709.1	MCL1836708.1
Desulfitobacterium hafniense DP7	Bacteria	537010	GCA_000238035.1	JH414483.1	unplaced-scaffold	Chromosome	77529	FEBG	249	-	33349	34755	32712	33359	29317	32715	28071	29324	EHL05498.1	EHL05497.1	EHL05496.1	EHL05495.1
Hydrogenophaga sp. BPS33	Bacteria	2651974	GCA_009859475.1	CP044549.1	assembled-molecule	Chromosome	6325781	FEBG	250	-	4465537	4467012	4464840	4465553	4461265	4464843	4459968	4461260	QHE87147.1	QHE87146.1	QHE87145.1	QHE87144.1
Enterococcus durans	Bacteria	53345	GCA_009873835.1	WWQE01000004.1	unplaced-scaffold	Chromosome	134376	FEBG	251	-	22871	24340	21723	22868	17553	21710	16280	17560	MZG88735.1	MZG88734.1	MZG88733.1	MZG88732.1
Marisediminicola antarctica	Bacteria	674079	GCA_009930795.1	CP017146.1	assembled-molecule	Chromosome	3352609	FEBG	252	-	863525	865042	862737	863528	859375	862740	858240	859391	QHO68941.1	QHO68940.1	QHO68939.1	QHO68938.1
Amedibacterium intestinale	Bacteria	2583452	GCA_010537155.1	AP019695.1	assembled-molecule	Chromosome	2991568	FEBG	253	-	2000515	2001996	1999388	2000518	1995366	1999388	1994098	1995369	BBK23096.1	BBK23095.1	BBK23094.1	BBK23093.1
Mycolicibacterium sarraceniae	Bacteria	1534348	GCA_010731875.1	AP022595.1	assembled-molecule	Chromosome	4828255	FEBG	254	-	3571459	3572970	3570317	3571462	3566187	3570320	3564952	3566190	BBY60512.1	BBY60511.1	BBY60510.1	BBY60509.1
Frankia sp. QA3	Bacteria	710111	GCA_000262465.1	CM001489.1	assembled-molecule	Chromosome	7590853	FEBG	255	-	2513289	2514845	2511988	2513292	2507015	2511991	2505792	2506994	EIV92600.1	EIV92599.1	EIV92598.1	EIV92597.1
Microbacterium hominis	Bacteria	162426	GCA_013282805.1	CP054038.1	assembled-molecule	Chromosome	3908277	FEBG	256	-	1351478	1352980	1350309	1351415	1346185	1350312	1344942	1346168	QKJ18953.1	QKJ18952.1	QKJ18951.1	QKJ18950.1
Lacticaseibacillus zeae DSM 20178 = KCTC 3804	Bacteria	1423816	GCA_001433745.1	AZCT01000001.1	unplaced-scaffold	Chromosome	503232	FEBG	257	-	495125	496621	494094	495113	490975	494097	490129	490950	KRK13915.1	KRK13914.1	KRK13913.1	KRK13912.1
Marinilactibacillus sp. 15R	Bacteria	1911586	GCA_001895285.1	CP017761.1	assembled-molecule	Chromosome	2767908	FEBG	258	-	2288692	2290194	2287524	2288702	2283385	2287524	2282049	2283395	API89790.1	API89789.1	API89788.1	API89787.1
Bacteroidetes bacterium 46-16	Bacteria	1895925	GCA_001897835.1	MKUN01000019.1	unplaced-scaffold	Chromosome	101599	FEBG	259	-	14045	15424	13413	14087	10255	13416	9323	10252	OJW83180.1	OJW83179.1	OJW83178.1	OJW83177.1
Mucilaginibacter sp. 44-25	Bacteria	1895794	GCA_001898335.1	MKTS01000003.1	unplaced-scaffold	Chromosome	668269	FEBG	260	-	192420	193733	191788	192465	188636	191791	187726	188649	OJW17284.1	OJW17283.1	OJW17282.1	OJW17281.1
Devosia sp. 67-54	Bacteria	1895754	GCA_001899075.1	MKVA01000008.1	unplaced-scaffold	Chromosome	425604	FEBG	261	-	273604	275115	272940	273611	269476	272943	268311	269495	OJX16422.1	OJX16421.1	OJX16420.1	OJX16419.1
Streptomyces fulvissimus DSM 40593	Bacteria	1303692	GCA_000385945.1	CP005080.1	assembled-molecule	Chromosome	7905758	FEBG	262	-	7487440	7488969	7486622	7487443	7482121	7486605	7481022	7482146	AGK81539.1	AGK81538.1	AGK81537.1	AGK81536.1
Bacteroides sp. 43_46	Bacteria	1897051	GCA_001915455.1	MNQN01000114.1	unplaced-scaffold	Chromosome	52255	FEBG	263	-	12536	13927	11916	12581	8746	11919	7808	8749	OKZ16997.1	OKZ16996.1	OKZ16995.1	OKZ16994.1
[Flexibacter] sp. ATCC 35208	Bacteria	1936242	GCA_001975825.1	MTKN01000062.1	unplaced-scaffold	Chromosome	49337	FEBG	264	-	13076	14398	12450	13106	9202	12453	8231	9187	OMP75794.1	OMP75793.1	OMP75792.1	OMP75818.1
Enterococcus sp. 10A9_DIV0425	Bacteria	1987383	GCA_002140175.1	NGMO01000003.1	unplaced-scaffold	Chromosome	734492	FEBG	265	-	400718	402139	400077	400721	396887	400108	395713	396903	OTP10199.1	OTP10198.1	OTP10197.1	OTP10196.1
Cellulosimicrobium cellulans	Bacteria	1710	GCA_002162335.1	CP021383.1	assembled-molecule	Chromosome	4799856	FEBG	266	-	4122006	4123655	4121200	4122009	4117715	4121200	4116546	4117892	ARU53011.1	ARU53010.1	ARU53009.1	ARU53008.1
Enterococcus cecorum	Bacteria	44008	GCA_002174365.1	NIBL01000003.1	unplaced-scaffold	Chromosome	502023	FEBG	267	-	417961	419433	416859	417980	412811	416869	411577	412818	OUZ15019.1	OUZ15018.1	OUZ15017.1	OUZ15016.1
Pseudogulbenkiania sp. NH8B	Bacteria	748280	GCA_000283535.1	AP012224.1	assembled-molecule	Chromosome	4332995	FEBG	268	-	3864816	3866108	3864057	3864812	3861244	3864057	3859893	3861116	BAK78425.1	BAK78424.1	BAK78423.1	BAK78422.1
Secundilactobacillus pentosiphilus	Bacteria	1714682	GCA_002217985.1	BCMI01000009.1	unplaced-scaffold	Chromosome	103801	FEBG	269	-	7252	8772	6063	7259	2866	6066	2032	2736	GAX05841.1	GAX05840.1	GAX05839.1	GAX05838.1
[Clostridium] innocuum	Bacteria	1522	GCA_002221705.2	CP022722.1	assembled-molecule	Chromosome	4469084	FEBG	270	-	2646581	2648062	2645454	2646584	2641423	2645457	2640143	2641426	ASU19369.1	ASU19368.1	ASU19367.1	ASU19366.1
Rhodococcus jostii RHA1	Bacteria	101510	GCA_000014565.1	CP000432.1	assembled-molecule	Plasmid	1123075	FEBG	271	-	1071285	1072814	1070500	1071288	1067082	1070513	1065913	1067085	ABH00158.1	ABH00157.1	ABH00156.1	ABH00155.1
Mycobacterium avium subsp. hominissuis	Bacteria	439334	GCA_002304065.2	CP076851.1	assembled-molecule	Chromosome	5388949	FEBG	272	-	901863	903395	900631	901866	896516	900634	895221	896519	QXD06892.1	QXD06891.1	QXD06890.1	QXD06889.1
Micrococcales bacterium	Bacteria	2026762	GCA_002747535.1	PDPQ01000056.1	unplaced-scaffold	Chromosome	14743	FEBG	273	-	9267	10703	8609	9220	5203	8679	3956	5206	PID54496.1	PID54499.1	PID54495.1	PID54494.1
Streptomyces carminius	Bacteria	2665496	GCA_002794255.1	PGGW01000043.1	unplaced-scaffold	Chromosome	30669	FEBG	274	-	15307	16794	14720	15310	11280	14723	10105	11283	PJE97358.1	PJE97357.1	PJE97356.1	PJE97355.1
Kyrpidia spormannii	Bacteria	2055160	GCA_002804065.1	CP024955.1	assembled-molecule	Chromosome	3352175	FEBG	275	-	544792	546303	543563	544795	539347	543573	537968	539347	ATY84008.1	ATY84007.1	ATY84006.1	ATY84005.1
Tenericutes bacterium MO-XQ	Bacteria	1911684	GCA_002838185.1	CP017948.1	assembled-molecule	Chromosome	2067902	FEBG	276	-	1468080	1469477	1467452	1468090	1464211	1467477	1463046	1464224	AUD63406.1	AUD63405.1	AUD63404.1	AUD63403.1
Brevibacterium luteolum	Bacteria	199591	GCA_002871435.1	PNFZ01000004.1	unplaced-scaffold	Chromosome	254706	FEBG	277	-	147074	148612	146389	147087	143036	146392	141834	143063	PMB97918.1	PMB97917.1	PMB97916.1	PMB97915.1
Pradoshia eiseniae	Bacteria	2064768	GCA_002946355.1	PKOZ01000010.1	unplaced-scaffold	Chromosome	105731	FEBG	278	-	63475	64971	62076	63470	57833	62071	56484	57812	PQD94420.1	PQD94419.1	PQD94418.1	PQD94417.1
Stenotrophomonas maltophilia	Bacteria	40324	GCA_003015035.1	PYBO01000001.1	unplaced-scaffold	Chromosome	226969	FEBG	279	-	137818	139152	137160	137816	133754	137194	132546	133757	PSM15672.1	PSM15671.1	PSM15670.1	PSM15669.1
Ethanoligenens harbinense YUAN-3	Bacteria	663278	GCA_000178115.2	CP002400.1	assembled-molecule	Chromosome	3008576	FEBG	280	-	1387432	1388931	1386303	1387439	1382260	1386303	1380983	1382263	ADU26808.1	ADU26807.1	ADU26806.1	ADU26805.1
Halanaerobium saccharolyticum	Bacteria	43595	GCA_003053565.1	QAXS01000003.1	unplaced-scaffold	Chromosome	136604	FEBG	281	-	22856	24346	22075	22854	17613	22097	16523	17641	PTW02163.1	PTW02162.1	PTW02161.1	PTW02160.1
Salmonella enterica subsp. enterica serovar Muenster	Bacteria	82689	GCA_003072665.1	PGDA01000001.1	unplaced-scaffold	Chromosome	1092749	FEBG	282	-	1063848	1065287	1063196	1063858	1059687	1063199	1058431	1059675	PVB81636.1	PVB81635.1	PVB81634.1	PVB81633.1
Fibrobacter succinogenes subsp. elongatus	Bacteria	706585	GCA_003149165.1	QGDP01000002.1	unplaced-scaffold	Chromosome	828402	FEBG	283	-	508471	509889	507816	508478	504638	507868	503482	504663	PWJ35717.1	PWJ35716.1	PWJ35715.1	PWJ35714.1
Streptomyces sp. NEAU-S7GS2	Bacteria	2202000	GCA_003173275.1	CP029541.1	assembled-molecule	Chromosome	9641634	FEBG	284	-	7165125	7166573	7164352	7165125	7159736	7164349	7158534	7159739	AWN29973.1	AWN29972.1	AWN29971.1	AWN29970.1
Acidobacteria bacterium 13_2_20CM_58_27	Bacteria	1803466	GCA_001914735.1	MNDC01000109.1	unplaced-scaffold	Chromosome	16020	FEBG	285	-	10072	11619	8821	10068	4585	8787	3314	4588	OLB29111.1	OLB29108.1	OLB29107.1	OLB29106.1
Phytoactinopolyspora mesophila	Bacteria	2650750	GCA_010122465.1	WLZY01000001.1	unplaced-scaffold	Chromosome	1381709	FEBG	286	+	351803	353302	353299	354471	354485	358600	358685	360082	NDL55757.1	NDL55758.1	NDL55759.1	NDL55760.1
Streptomyces aureoverticillatus	Bacteria	66871	GCA_010669165.1	CP048641.1	assembled-molecule	Chromosome	9617533	FEBG	287	+	3327696	3329216	3329194	3329997	3329990	3334489	3334461	3335603	QIB43786.1	QIB43787.1	QIB43788.1	QIB43789.1
Azonexus fungiphilus	Bacteria	146940	GCA_011250475.1	JAANMQ010000003.1	unplaced-scaffold	Chromosome	457960	FEBG	288	+	12825	14132	14129	14773	14748	17765	17762	18724	NHC06395.1	NHC06396.1	NHC06397.1	NHC06398.1
Ktedonobacter racemifer DSM 44963	Bacteria	485913	GCA_000178855.1	ADVG01000002.1	unplaced-scaffold	Chromosome	2916502	FEBG	289	+	672882	674456	674484	675866	675881	680227	680230	681573	EFH85967.1	EFH85968.1	EFH85969.1	EFH85970.1
Xanthomonas translucens pv. cerealis	Bacteria	152263	GCA_006838285.1	CP038228.1	assembled-molecule	Chromosome	4622298	FEBG	290	+	1513780	1515219	1515216	1515845	1515796	1519239	1519236	1520432	QDI03429.1	QDI03430.1	QDI03431.1	QDI03432.1
Botrimarina mediterranea	Bacteria	2528022	GCA_007753265.1	CP036349.1	assembled-molecule	Chromosome	5871207	FEBG	291	+	2302754	2304229	2304294	2304932	2304929	2308324	2308331	2309533	QDV73710.1	QDV73711.1	QDV73712.1	QDV73713.1
Kribbella sp. VKM Ac-2568	Bacteria	2512219	GCA_004345365.1	SLVF01000012.1	unplaced-scaffold	Chromosome	329345	FEBG	292	+	315153	316703	316700	317917	317914	321981	321978	323192	TCM41239.1	TCM41240.1	TCM41241.1	TCM41242.1
Gimesia panareensis	Bacteria	2527978	GCA_007748155.1	CP037421.1	assembled-molecule	Chromosome	7828706	FEBG	293	-	4138780	4140270	4138070	4138783	4134767	4138069	4133625	4134770	QDT27855.1	QDT27854.1	QDT27853.1	QDT27852.1
Stieleria neptunia	Bacteria	2527979	GCA_007754155.1	CP037423.1	assembled-molecule	Chromosome	10975817	FEBG	294	-	212989	214518	212318	212992	208918	212325	207767	208921	QDV40375.1	QDV40374.1	QDV40373.1	QDV40372.1
Diplocloster modestus	Bacteria	2850322	GCA_019042245.1	JAHQCX010000012.1	unplaced-scaffold	Chromosome	169063	FEB	295	+	118785	120338	120325	121071	121040	125449			MBU9727635.1	MBU9727636.1	MBU9727637.1
Clostridium sp. L2-50	Bacteria	411489	GCA_000154245.1	DS480325.1	unplaced-scaffold	Chromosome	208558	FEB	296	+	108282	109919	110152	110877	110864	115342			EDO57260.1	EDO57261.1	EDO57262.1
Amycolatopsis sp. MJM2582	Bacteria	1427749	GCF_000754115.1	NZ_JPLW01000008.1	unplaced-scaffold	Chromosome	309877	FEBG	297	-	77716	79314	76941	77723	73382	76948	72087	73340	WP_081976059.1	WP_152611129.1	WP_052121171.1	WP_052121169.1
Microbulbifer yueqingensis	Bacteria	658219	GCA_900100355.1	FNFH01000003.1	unplaced-scaffold	Chromosome	752090	FEBG	298	-	512276	513757	511570	512283	507804	511427	506466	507677	SDK24751.1	SDK24723.1	SDK24700.1	SDK24677.1
Actinomadura sp. BRA 177	Bacteria	2745202	GCA_013372625.1	JABXFD010000316.1	unplaced-scaffold	Chromosome	32959	FEBG	299	-	10331	11869	9150	10334	4666	9153	3446	4669	NVI88731.1	NVI88730.1	NVI88729.1	NVI88728.1
Lentisphaeria bacterium	Bacteria	2053569	GCA_022969115.1	JALJPG010000086.1	unplaced-scaffold	Chromosome	14962	FEB	300	+	7683	8981	8974	9684	9677	12469			MCJ8330088.1	MCJ8330089.1	MCJ8330090.1
Proteobacteria bacterium 228	Bacteria	2083153	GCA_002928315.1	PRLP01000052.1	unplaced-scaffold	Chromosome	121319	FEB	301	-	61336	62730	60596	61336	57196	60609			PPC76387.1	PPC76386.1	PPC76385.1
Eubacterium ruminantium	Bacteria	42322	GCA_900108205.1	FNUU01000003.1	unplaced-scaffold	Chromosome	310942	FEB	302	+	170650	172188	172291	173025	172997	177460			SEF78644.1	SEF78667.1	SEF78688.1
Desulfosporosinus lacus DSM 15449	Bacteria	1121420	GCA_900129935.1	FQXJ01000011.1	unplaced-scaffold	Chromosome	159181	FEB	303	+	42732	44276	44269	45003	45004	49404			SHI21600.1	SHI21608.1	SHI21615.1
Rhodospirillum centenum SW	Bacteria	414684	GCA_000016185.1	CP000613.2	assembled-molecule	Chromosome	4355543	FEBG	304	+	3589159	3590670	3590690	3591364	3591361	3594810	3594814	3595947	ACJ00836.1	ACJ00837.1	ACJ00838.1	ACJ00839.1
Burkholderia cepacia	Bacteria	292	GCA_001718835.1	CP013443.1	assembled-molecule	Chromosome	3750729	FEBG	305	+	2243008	2244486	2244483	2245214	2245217	2249614	2249611	2250642	AOK16960.1	AOK16961.1	AOK16962.1	AOK16963.1
Bradymonas sediminis	Bacteria	1548548	GCA_003258315.1	CP030032.1	assembled-molecule	Chromosome	5045683	FEBG	306	-	2196594	2197919	2195911	2196597	2191466	2195914	2190486	2191466	AWV89346.1	AWV89345.1	AWV89344.1	AWV89343.1
Acetobacterium bakii	Bacteria	52689	GCA_001263355.1	LGYO01000007.1	unplaced-scaffold	Chromosome	228119	FEBG	307	-	170772	172286	169640	170785	165553	169638	164289	165563	KNZ43142.1	KNZ43141.1	KNZ43140.1	KNZ43139.1
Amycolatopsis albispora	Bacteria	1804986	GCA_003312875.1	CP015163.1	assembled-molecule	Chromosome	9121443	FEBG	308	-	1986548	1988029	1985814	1986551	1981464	1985813	1980425	1981474	AXB42685.1	AXB42684.1	AXB42683.1	AXB42682.1
Clostridium butyricum 60E.3	Bacteria	997898	GCA_000371625.1	KB851128.1	unplaced-scaffold	Chromosome	2372918	FEBG	309	-	1426374	1427858	1425233	1426372	1421197	1425243	1419921	1421204	ENZ35222.1	ENZ35221.1	ENZ35220.1	ENZ35219.1
Tenacibaculum sp. E3R01	Bacteria	2267227	GCA_003318185.1	QOCC01000019.1	unplaced-scaffold	Chromosome	868427	FEBG	310	-	489634	490947	488975	489664	485806	488982	484884	485804	RBW59539.1	RBW59538.1	RBW59537.1	RBW59536.1
Acidipropionibacterium virtanenii	Bacteria	2057246	GCA_003325455.1	CP025198.1	assembled-molecule	Chromosome	3432872	FEBG	311	-	625323	626822	624638	625339	621105	624641	619945	621108	AXE37738.1	AXE37737.1	AXE37736.1	AXE37735.1
Clostridiales bacterium	Bacteria	1898207	GCA_003343475.1	QALI01000026.1	unplaced-scaffold	Chromosome	35484	FEBG	312	-	8583	9992	7945	8583	4779	8000	3598	4782	PWM22603.1	PWM22602.1	PWM22601.1	PWM22600.1
Erythrobacter aureus	Bacteria	2182384	GCA_003355455.1	CP031358.1	assembled-molecule	Plasmid	407975	FEBG	313	-	286232	287635	285496	286248	282062	285499	280894	282075	AXK44032.1	AXK44031.1	AXK44030.1	AXK44029.1
Bacteroides intestinalis	Bacteria	329854	GCA_003363675.2	CP041379.1	assembled-molecule	Chromosome	5785761	FEBG	314	-	3286782	3288221	3286192	3286782	3282821	3286195	3281676	3282824	QDO69610.1	QDO69609.1	QDO69608.1	QDO69607.1
Flavobacterium commune	Bacteria	1306519	GCA_001857965.1	CP017774.1	assembled-molecule	Chromosome	3851214	FEBG	315	-	3222836	3224155	3222183	3222863	3218897	3222193	3217963	3218904	APA00334.1	APA00333.1	APA00332.1	APA00331.1
Brevibacillus brevis	Bacteria	1393	GCA_003385915.1	QRDR01000003.1	unplaced-scaffold	Chromosome	509233	FEBG	316	-	471566	473047	470409	471566	466394	470443	464588	465964	RED33134.1	RED33133.1	RED33132.1	RED33131.1
Planctomycetes bacterium	Bacteria	2026780	GCA_003388515.1	QQVK01000029.1	unplaced-scaffold	Chromosome	188058	FEBG	317	-	98624	100135	97807	98622	94286	97810	92958	94289	REK28631.1	REK28630.1	REK28629.1	REK28628.1
Eubacterium sp. TM05-53	Bacteria	2292353	GCA_003436425.1	QSPK01000030.1	unplaced-scaffold	Chromosome	26877	FEBG	318	-	16825	18297	15686	16819	11716	15699	10415	11719	RGJ69307.1	RGJ69306.1	RGJ69305.1	RGJ69304.1
Eubacteriaceae bacterium	Bacteria	2049045	GCA_003446375.1	DMAW01000072.1	unplaced-scaffold	Chromosome	46009	FEBG	319	-	42113	43522	41487	42110	38309	41515	37137	38312	HAE61802.1	HAE61801.1	HAE61800.1	HAE61799.1
Dialister sp.	Bacteria	1955814	GCA_003447275.1	DLZS01000019.1	unplaced-scaffold	Chromosome	30691	FEBG	320	-	13165	14697	12554	13168	9160	12567	7995	9242	HAD76633.1	HAD76632.1	HAD76631.1	HAD76630.1
Lachnospiraceae bacterium	Bacteria	1898203	GCA_003447895.1	DLYC01000162.1	unplaced-scaffold	Chromosome	18529	FEBG	321	-	13753	15180	13117	13740	9813	13157	8551	9801	HAB94212.1	HAB94211.1	HAB94210.1	HAB94209.1
Treponema sp.	Bacteria	166	GCA_003450035.1	DMFX01000120.1	unplaced-scaffold	Chromosome	50590	FEBG	322	-	18250	19827	17573	18253	14158	17580	12947	14161	HAH63586.1	HAH63585.1	HAH63584.1	HAH63583.1
Ruminococcus sp. AF37-20	Bacteria	2293178	GCA_003460465.1	QTVE01000007.1	unplaced-scaffold	Chromosome	146816	FEBG	323	-	33171	34568	32539	33174	29178	32570	27965	29203	RGF47929.1	RGF47928.1	RGF47927.1	RGF47926.1
Coprobacillus sp. CAG:235	Bacteria	1262854	GCA_000432795.1	HF995081.1	unplaced-scaffold	Chromosome	64720	FEBG	324	-	56348	57700	55717	56355	52506	55748	51302	52519	CCZ24282.1	CCZ24281.1	CCZ24280.1	CCZ24279.1
Lachnospiraceae oral taxon 107 str. F0167	Bacteria	575593	GCA_000209465.1	GL890599.1	unplaced-scaffold	Chromosome	65333	FEBG	325	-	27304	28779	26171	27307	22113	26174	20819	22123	EGG90903.1	EGG90902.1	EGG90901.1	EGG90900.1
Clostridium hathewayi CAG:224	Bacteria	1263067	GCA_000433395.1	HF996927.1	unplaced-scaffold	Chromosome	84731	FEBG	326	-	77724	79274	76547	77731	72455	76543	70455	72446	CCZ63313.1	CCZ63312.1	CCZ63311.1	CCZ63310.1
Eubacterium sp.	Bacteria	142586	GCA_003476125.1	DMVG01000066.1	unplaced-scaffold	Chromosome	62035	FEBG	327	-	15340	16758	14645	15319	11392	14670	10170	11411	HAR71643.1	HAR71642.1	HAR71641.1	HAR71640.1
Erysipelotrichaceae bacterium	Bacteria	2049044	GCA_003484505.1	DNCP01000035.1	unplaced-scaffold	Chromosome	38842	FEBG	328	-	24867	26234	24229	24870	21039	24260	19847	21085	HAV17875.1	HAV17874.1	HAV17873.1	HAV17872.1
Treponema sp.	Bacteria	166	GCA_003489645.1	DNLM01000329.1	unplaced-scaffold	Chromosome	24487	FEBG	329	-	12842	14239	12206	12841	8989	12252	7759	8976	HBB15179.1	HBB15178.1	HBB15177.1	HBB15176.1
Geobacter sp.	Bacteria	46610	GCA_003490025.1	DNJC01000016.1	unplaced-scaffold	Chromosome	89070	FEBG	330	-	37619	38887	36929	37618	34129	36960	32900	34132	HBA86879.1	HBA86878.1	HBA86877.1	HBA86876.1
Lentisphaeria bacterium	Bacteria	2053569	GCA_003504255.1	DOAR01000055.1	unplaced-scaffold	Chromosome	36705	FEBG	331	-	9630	11186	8885	9637	5410	8910	4178	5410	HBM17354.1	HBM17353.1	HBM17352.1	HBM17351.1
Oscillospiraceae bacterium	Bacteria	2485925	GCA_003508605.1	DNUB01000186.1	unplaced-scaffold	Chromosome	22651	FEBG	332	-	17651	19045	17028	17654	13676	17059	12486	13700	HBH95257.1	HBH95256.1	HBH95255.1	HBH95254.1
Herpetosiphon sp.	Bacteria	71864	GCA_003512625.1	DOPT01000100.1	unplaced-scaffold	Chromosome	137747	FEBG	333	-	35522	36922	34893	35525	31615	34896	30432	31637	HBW52664.1	HBW52663.1	HBW52662.1	HBW52661.1
Oscillospiraceae bacterium	Bacteria	2485925	GCA_003526955.1	DPUC01000036.1	unplaced-scaffold	Chromosome	116820	FEBG	334	-	45409	46806	44747	45409	41386	44778	40167	41393	HCJ96382.1	HCJ96381.1	HCJ96380.1	HCJ96379.1
Curvibacter sp.	Bacteria	1888168	GCA_003537855.1	DPQK01000030.1	unplaced-scaffold	Chromosome	102982	FEBG	335	-	60325	61797	59601	60338	56158	59598	54954	56150	HCY17535.1	HCY17534.1	HCY17533.1	HCY17532.1
Eubacteriaceae bacterium	Bacteria	2049045	GCA_003539395.1	DPPG01000099.1	unplaced-scaffold	Chromosome	16369	FEBG	336	-	9282	10760	8131	9285	4022	8131	2756	4018	HCX64776.1	HCX64775.1	HCX64774.1	HCX64773.1
Oribacterium sp. oral taxon 078 str. F0263	Bacteria	1321782	GCA_000469565.1	KI273128.1	unplaced-scaffold	Chromosome	166642	FEBG	337	-	11319	12761	10667	11338	7251	10670	5926	7254	ERL22131.1	ERL22130.1	ERL22129.1	ERL22128.1
Kutzneria albida DSM 43870	Bacteria	1449976	GCA_000525635.1	CP007155.1	assembled-molecule	Chromosome	9874926	FEBG	338	-	5893866	5895428	5892632	5893882	5888415	5892635	5887138	5888418	AHH98675.1	AHH98674.1	AHH98673.1	AHH98672.1
Bifidobacterium animalis subsp. lactis CECT 8145	Bacteria	1415606	GCA_000612705.1	CBWX010000073.1	unplaced-scaffold	Chromosome	1923368	FEBG	339	-	1302249	1303823	1301438	1302247	1297944	1301441	1296727	1297947	CDL71906.1	CDL71905.1	CDL71904.1	CDL71903.1
Mesorhizobium sp. ORS 3324	Bacteria	408180	GCA_000824825.2	LM655170.1	unplaced-scaffold	Chromosome	449102	FEBG	340	-	41260	42786	40620	41270	37159	40623	35981	37162	CDX23996.1	CDX23994.1	CDX23991.1	CDX23988.1
Flexistipes sinusarabici DSM 4947	Bacteria	717231	GCA_000218625.1	CP002858.1	assembled-molecule	Chromosome	2526590	FEBG	341	-	987589	988872	986922	987611	983386	986931	982431	983393	AEI14593.1	AEI14592.1	AEI14591.1	AEI14590.1
Achromobacter insuavis AXX-A	Bacteria	1003200	GCA_000219745.1	GL982453.1	unplaced-scaffold	Chromosome	6824182	FEBG	342	-	1594709	1596181	1593880	1594449	1590464	1593883	1589188	1590225	EGP47083.1	EGP47082.1	EGP47081.1	EGP47080.1
Desulfoscipio gibsoniae DSM 7213	Bacteria	767817	GCA_000233715.3	CP003273.1	assembled-molecule	Chromosome	4855529	FEBG	343	-	995392	996873	994134	995309	989968	994134	988668	989987	AGL00510.1	AGL00509.1	AGL00508.1	AGL00507.1
Sphaerochaeta pleomorpha str. Grapes	Bacteria	158190	GCA_000236685.1	CP003155.1	assembled-molecule	Chromosome	3590853	FEBG	344	-	10604	12130	10012	10620	6567	10019	5398	6564	AEV27878.1	AEV27877.1	AEV27876.1	AEV27875.1
Solitalea canadensis DSM 3403	Bacteria	929556	GCA_000242635.3	CP003349.1	assembled-molecule	Chromosome	5202069	FEBG	345	-	2588060	2589544	2587467	2588057	2584073	2587486	2582934	2584076	AFD07243.1	AFD07242.1	AFD07241.1	AFD07240.1
Opitutaceae bacterium TAV1	Bacteria	278956	GCA_000243495.3	JH660698.1	unplaced-scaffold	Chromosome	6196881	FEBG	346	-	3732607	3734076	3731876	3732610	3728490	3731879	3727331	3728437	EIP99297.1	EIP99296.1	EIP99295.1	EIP99294.1
Pseudomonas aeruginosa NCMG1179	Bacteria	1078464	GCA_000291745.1	DF126593.1	unplaced-scaffold	Chromosome	6910294	FEBG	347	-	5069465	5070817	5068788	5069468	5064367	5068791	5063381	5064367	GAA19675.1	GAA19674.1	GAA19673.1	GAA19672.1
Brevibacillus brevis X23	Bacteria	1200792	GCA_000296715.2	CP023474.1	assembled-molecule	Chromosome	6643437	FEBG	348	-	5878187	5879434	5877544	5878200	5874666	5877563	5873231	5874709	ATF15796.1	ATF15795.1	ATF15794.1	ATF15793.1
Thermacetogenium phaeum DSM 12270	Bacteria	1089553	GCA_000305935.1	CP003732.1	assembled-molecule	Chromosome	2939057	FEBG	349	-	454277	455698	453660	454304	450249	453656	449060	450289	AFV10685.1	AFV10684.1	AFV10683.1	AFV10682.1
Leptospira santarosai serovar Shermani str. LT 821	Bacteria	758847	GCA_000313175.2	CP006694.1	assembled-molecule	Chromosome	3659905	FEBG	350	-	3337528	3338979	3336968	3337531	3333608	3336964	3332426	3333604	EKT86636.1	EKT86635.1	EKT86634.1	EKT86633.1
Pseudobdellovibrio exovorus JSS	Bacteria	1184267	GCA_000348725.1	CP003537.1	assembled-molecule	Chromosome	2657893	FEBG	351	-	1791787	1793262	1791203	1791790	1787827	1791222	1786689	1787834	AGH95980.1	AGH95979.1	AGH95978.1	AGH95977.1
Enterococcus faecalis 06-MB-DW-09	Bacteria	1260358	GCA_000415145.1	KE351365.1	unplaced-scaffold	Chromosome	64716	FEBG	352	-	21447	22919	20288	21436	16207	20298	14970	16217	EPH92576.1	EPH92575.1	EPH92574.1	EPH92573.1
Sorangium cellulosum So0157-2	Bacteria	1254432	GCA_000418325.1	CP003969.1	assembled-molecule	Chromosome	14782125	FEBG	353	-	5502019	5503452	5501324	5502022	5496903	5501327	5495869	5496861	AGP36475.1	AGP36474.1	AGP36473.1	AGP36472.1
Eubacterium sp. CAG:274	Bacteria	1262888	GCA_000432155.1	FR888501.1	unplaced-scaffold	Chromosome	98004	FEBG	354	-	39250	40623	38620	39246	35241	38651	34013	35257	CDC21255.1	CDC21254.1	CDC21253.1	CDC21252.1
Streptomyces tsukubensis	Bacteria	83656	GCA_009296025.1	CP045178.1	assembled-molecule	Chromosome	8615214	FEBG	355	+	8588461	8590164	8590161	8591372	8591362	8595597	8595581	8596927	QFR97385.1	QFR97386.1	QFR97387.1	QFR97388.1
Vibrio parahaemolyticus	Bacteria	670	GCA_002153895.1	MSAM01000001.1	unplaced-scaffold	Chromosome	1430995	FEBG	356	+	713459	714916	714909	715679	715672	720234	720234	721190	OUJ33007.1	OUJ33008.1	OUJ33009.1	OUJ33010.1
Mycolicibacter kumamotonensis	Bacteria	354243	GCA_001679965.1	LFOE01000023.1	unplaced-scaffold	Chromosome	74297	FEBG	357	-	36684	38267	35530	36687	31325	35533	30085	31113	OBY30922.1	OBY30921.1	OBY30920.1	OBY30949.1
Desulfosarcina widdelii	Bacteria	947919	GCA_009688965.1	AP021875.1	assembled-molecule	Chromosome	7297718	FEBG	358	+	2735902	2737152	2737142	2737723	2737716	2740481	2740447	2741262	BBO75184.1	BBO75185.1	BBO75186.1	BBO75187.1
Corynebacterium occultum	Bacteria	2675219	GCA_009734425.1	CP046455.1	assembled-molecule	Chromosome	3109186	FEBG	359	+	1321659	1323179	1323172	1323915	1323908	1327264	1327261	1328370	QGU07190.1	QGU07191.1	QGU07192.1	QGU07193.1
Firmicutes bacterium HGW-Firmicutes-2	Bacteria	2013781	GCA_002841495.1	PGZV01000017.1	unplaced-scaffold	Chromosome	147564	FEB	360	+	101325	102821	102805	103524	103502	107935			PKM66168.1	PKM66169.1	PKM66170.1
Escherichia coli str. K-12 substr. MG1655	Bacteria	511145	GCA_000005845.2	U00096.3	assembled-molecule	Chromosome	4641652	FEB	361	+	974319	975641	975622	976326	976326	980786			AAC74008.1	AAC74009.2	AAC74010.1
Isoptericola variabilis 225	Bacteria	743718	GCA_000215105.1	CP002810.1	assembled-molecule	Chromosome	3307740	FEB	362	-	2160665	2162218	2159946	2160668	2156569	2159949			AEG44737.1	AEG44736.1	AEG44735.1
Frankia alni ACN14a	Bacteria	326424	GCA_000058485.1	CT573213.2	assembled-molecule	Chromosome	7497934	FEB	363	+	5498299	5499888	5499885	5500880	5500873	5505822			CAJ63707.1	CAJ63708.1	CAJ63709.2
Microbacterium sorbitolivorans	Bacteria	1867410	GCA_003327285.1	KZ848475.1	unplaced-scaffold	Chromosome	570685	FEB	364	-	416281	417798	415581	416288	412261	415584			RCK58646.1	RCK58645.1	RCK58644.1
Aureimonas sp. AU20	Bacteria	1349819	GCA_001442755.1	CP006367.1	assembled-molecule	Chromosome	3742793	FEB	365	-	3603888	3605396	3603146	3603898	3599734	3603153			ALN74403.1	ALN74402.1	ALN74401.1
Arthrobacter alpinus	Bacteria	656366	GCA_001294625.1	CP012677.1	assembled-molecule	Chromosome	4046453	FEBG	366	-	3755606	3757048	3754932	3755609	3751555	3754893	3750402	3751565	ALE93638.1	ALE93637.1	ALE94361.1	ALE93636.1
Enterococcus casseliflavus	Bacteria	37734	GCA_017356385.1	VODN01000001.1	unplaced-scaffold	Chromosome	595675	FEBG	367	-	45119	46525	44530	45126	41200	44526	39984	41210	MBO1094972.1	MBO1094971.1	MBO1094970.1	MBO1094969.1
Glutamicibacter arilaitensis Re117	Bacteria	861360	GCA_000197735.1	FQ311875.1	assembled-molecule	Chromosome	3859257	FEB	368	-	670870	672330	670187	670873	666857	670183			CBT74833.1	CBT74832.1	CBT74831.1
Actinocorallia populi	Bacteria	2079200	GCF_002995495.1	NZ_PVZV01000005.1	unplaced-scaffold	Chromosome	720088	FEB	369	+	280755	282287	282284	283477	283477	286854			WP_232835747.1	WP_106400316.1	WP_106400317.1
Salinibius halmophilus	Bacteria	1853216	GCF_003577475.1	NZ_QPEP01000016.1	unplaced-scaffold	Chromosome	100911	FEB	370	+	33762	35183	35388	36029	36019	39573			WP_119396351.1	WP_119396352.1	WP_119396353.1
Curtobacterium sp. BH-2-1-1	Bacteria	1905847	GCA_001806325.1	CP017580.1	assembled-molecule	Chromosome	3795948	FEB	371	-	3624704	3626236	3623913	3624707	3620548	3623916			AOX67226.1	AOX67225.1	AOX67224.1
Lentzea guizhouensis	Bacteria	1586287	GCA_001701025.1	CP016793.1	assembled-molecule	Chromosome	9997872	FEBG	372	-	5385060	5386595	5384318	5385067	5380956	5384321	5379785	5380978	ANZ39108.1	ANZ39107.1	ANZ39106.1	ANZ39105.1
Streptomyces sp. G44	Bacteria	2807632	GCA_016905445.1	JAFEXF010000012.1	unplaced-scaffold	Chromosome	78302	FEBG	373	-	52685	54235	51408	52694	47105	51424	45835	47148	MBM7168091.1	MBM7168090.1	MBM7168089.1	MBM7168088.1
Natronoglycomyces albus	Bacteria	2811108	GCA_016925535.1	CP070496.1	assembled-molecule	Chromosome	3937850	FEBG	374	-	3636662	3638158	3635488	3636669	3631466	3635491	3630228	3631469	QSB07104.1	QSB05145.1	QSB05144.1	QSB05143.1
Kyrpidia tusciae DSM 2912	Bacteria	562970	GCA_000092905.1	CP002017.1	assembled-molecule	Chromosome	3384766	FEBG	375	-	2670049	2671599	2669309	2670079	2665845	2669312	2664484	2665848	ADG07297.1	ADG07296.1	ADG07295.1	ADG07294.1
Phycisphaerales bacterium	Bacteria	2052180	GCA_016699835.1	CP064987.1	assembled-molecule	Chromosome	3355795	FEBG	376	-	57862	59331	57249	57869	53861	57256	52656	53864	QQS09096.1	QQS09095.1	QQS09094.1	QQS09093.1
Bradyrhizobium diazoefficiens	Bacteria	1355477	GCA_016616885.1	CP067102.1	assembled-molecule	Chromosome	8085095	FEBG	377	-	1420407	1421864	1419704	1420420	1415368	1419711	1414341	1415378	QQO35344.1	QQO35343.1	QQO35342.1	QQO35341.1
Micromonospora sp. MMS20-R2-23	Bacteria	2807623	GCA_017599305.1	JAGFWR010000004.1	unplaced-scaffold	Chromosome	403823	FEBG	378	-	71303	72826	70041	71306	65900	70054	64617	65903	MBO4161224.1	MBO4161223.1	MBO4161222.1	MBO4161221.1
Paraflavitalea soli	Bacteria	2315862	GCA_003555545.1	CP032157.1	assembled-molecule	Chromosome	8443189	FEBG	379	-	6228750	6230225	6228172	6228753	6224760	6228188	6223591	6224763	AXY76832.1	AXY76831.1	AXY76830.1	AXY76829.1
Chloroflexi bacterium	Bacteria	2026724	GCA_018004095.1	JAGNCW010000057.1	unplaced-scaffold	Chromosome	49558	FEBG	380	-	8352	9830	7750	8319	4019	7381	2821	3984	MBP8001362.1	MBP8001361.1	MBP8001360.1	MBP8001359.1
Chloroflexi bacterium	Bacteria	2026724	GCA_018004095.1	JAGNCW010000092.1	unplaced-scaffold	Chromosome	29883	FEBG	381	-	13696	14937	13130	13699	10420	13149	9590	10423	MBP8002399.1	MBP8002398.1	MBP8002397.1	MBP8002396.1
Arachnia propionica	Bacteria	1750	GCA_018128365.1	CP072385.1	assembled-molecule	Chromosome	3448470	FEBG	382	-	2529489	2530979	2528377	2529489	2524274	2528377	2523147	2524277	QUC10391.1	QUC10390.1	QUC10389.1	QUC10388.1
Luteolibacter ambystomatis	Bacteria	2824561	GCA_018137965.1	CP073100.1	assembled-molecule	Chromosome	5321988	FEBG	383	-	1274525	1276057	1273268	1274491	1269177	1273271	1267945	1269180	QUE52229.1	QUE52228.1	QUE52227.1	QUE52226.1
Firmicutes bacterium	Bacteria	1879010	GCA_018208355.1	CP062796.1	assembled-molecule	Chromosome	2316832	FEBG	384	-	925382	927124	924730	925452	921202	924729	919677	921251	QUL99312.1	QUL99311.1	QUL99310.1	QUL99309.1
Thauera sp. MZ1T	Bacteria	85643	GCA_000021765.1	CP001281.2	assembled-molecule	Chromosome	4496212	FEBG	385	-	3432857	3434320	3432121	3432831	3428754	3432128	3427583	3428779	ACR01760.1	ACR01759.1	ACR01758.1	ACR01757.1
Bacteroidetes bacterium	Bacteria	1898104	GCA_018267825.1	JAFDXR010000001.1	unplaced-scaffold	Chromosome	399635	FEBG	386	-	58583	59962	57930	58616	54778	57933	53855	54781	MBS1634309.1	MBS1634308.1	MBS1634307.1	MBS1634306.1
Nocardioides sp. zg-536	Bacteria	2803858	GCA_018388425.1	CP074406.1	assembled-molecule	Chromosome	3863826	FEBG	387	-	1000442	1002187	999501	1000445	995074	999504	993959	995077	QVI59630.1	QVI59629.1	QVI59628.1	QVI59627.1
Thiobacillus sp.	Bacteria	924	GCA_018780105.1	JADMKC010000060.1	unplaced-scaffold	Chromosome	59565	FEBG	388	-	44138	45553	43521	44141	40096	43524	38913	40103	MBT9541387.1	MBT9541386.1	MBT9541385.1	MBT9541384.1
Pseudoflavonifractor sp. MCC625	Bacteria	2592647	GCA_018784545.1	WQOJ01000005.1	unplaced-scaffold	Chromosome	309078	FEBG	389	-	24825	26225	24242	24904	20904	24245	19711	20907	MBT9683124.1	MBT9683123.1	MBT9683122.1	MBT9683121.1
Marinobacter sp. F3R08	Bacteria	2841559	GCA_018860425.1	JAHKPI010000025.1	unplaced-scaffold	Chromosome	940380	FEBG	390	-	700719	702251	700034	700726	696378	700037	695224	696381	MBU2955821.1	MBU2955820.1	MBU2955819.1	MBU2955818.1
Azospira inquinata	Bacteria	2785627	GCA_018906035.1	CP072875.1	assembled-molecule	Chromosome	3277367	FEBG	391	-	1220496	1221941	1219856	1220506	1216440	1219859	1215199	1216443	QWT47184.1	QWT47183.1	QWT47182.1	QWT47181.1
Corynebacterium freneyi	Bacteria	134034	GCA_019047805.1	CP077258.1	assembled-molecule	Chromosome	2881812	FEBG	392	-	2815389	2816930	2814661	2815392	2811308	2814664	2810034	2811308	QXA52791.1	QXA52790.1	QXA52789.1	QXA52788.1
Crassaminicella sp. 143-21	Bacteria	2855394	GCA_019203185.1	CP078093.1	assembled-molecule	Chromosome	2756133	FEBG	393	-	439900	441387	438761	439897	434719	438771	433429	434709	QXM06571.1	QXM06570.1	QXM06569.1	QXM06568.1
Paenibacillus oenotherae	Bacteria	1435645	GCA_019443105.1	JAHZIJ010000002.1	unplaced-scaffold	Chromosome	474608	FEBG	394	-	431915	433438	430743	431915	426496	430746	425203	426492	MBW7474312.1	MBW7474311.1	MBW7474310.1	MBW7474309.1
Ralstonia solanacearum GMI1000	Bacteria	267608	GCA_000009125.1	AL646053.1	assembled-molecule	Plasmid	2094509	FEBG	395	-	350650	352203	349403	350653	345276	349406	343975	345279	CAD17423.1	CAD17422.1	CAD17421.1	CAD17420.1
Streptomyces turgidiscabies	Bacteria	85558	GCA_019508235.1	JAEKLW010000079.1	unplaced-scaffold	Chromosome	32444	FEBG	396	-	12080	13561	11269	12045	6643	11265	5543	6646	MBW8738503.1	MBW8738502.1	MBW8738501.1	MBW8738500.1
Acidobacteria bacterium	Bacteria	1978231	GCA_019509815.1	JAEKLO010000103.1	unplaced-scaffold	Chromosome	21541	FEBG	397	-	8625	9920	7781	8608	5064	7781	3305	4621	MBW8878609.1	MBW8878608.1	MBW8878607.1	MBW8878606.1
Gordonibacter massiliensis	Bacteria	1841863	GCA_019731765.1	JAASIO010000007.1	unplaced-scaffold	Chromosome	147096	FEBG	398	-	31287	32804	30596	31294	27178	30603	25983	27203	MBX9034088.1	MBX9034087.1	MBX9034086.1	MBX9034085.1
Streptomyces bingchenggensis BCW-1	Bacteria	749414	GCA_000092385.1	CP002047.1	assembled-molecule	Chromosome	11936683	FEBG	399	-	11243535	11245067	11242192	11243538	11238038	11242195	11236689	11238041	ADI12571.1	ADI12570.1	ADI12569.1	ADI12568.1
Corynebacterium falsenii	Bacteria	108486	GCA_020097615.1	CP083647.1	assembled-molecule	Chromosome	2561893	FEBG	400	-	1870622	1872136	1870012	1870635	1866674	1870015	1865425	1866633	UBI06238.1	UBI06237.1	UBI06236.1	UBI06235.1
Muricauda aquimarina	Bacteria	254955	GCA_020310045.1	CP084317.1	assembled-molecule	Chromosome	4448231	FEBG	401	-	3469968	3471434	3469387	3469971	3466008	3469403	3464860	3466011	UBZ13307.1	UBZ13306.1	UBZ13305.1	UBZ13304.1
Propionibacteriaceae bacterium	Bacteria	2021380	GCA_020438545.1	JAGQUK010000024.1	unplaced-scaffold	Chromosome	14095	FEBG	402	-	8385	9875	7234	8388	3080	7237	1899	3083	MCB0885364.1	MCB0885363.1	MCB0885362.1	MCB0885361.1
Actinobacteria bacterium	Bacteria	2900548	GCA_020438705.1	JAGQUA010000006.1	unplaced-scaffold	Chromosome	88933	FEBG	403	-	74576	76033	73918	74583	70406	73921	69012	70409	MCB0914716.1	MCB0914715.1	MCB0914714.1	MCB0914713.1
Streptomyces sp. CB01373	Bacteria	2020325	GCA_002803075.1	NNBK01000032.1	unplaced-scaffold	Chromosome	45519	FEBG	404	-	39013	40488	38396	39016	34977	38393	33779	34975	PJM91375.1	PJM91366.1	PJM91365.1	PJM91364.1
Alcanivorax pacificus W11-5	Bacteria	391936	GCA_000299335.2	CP004387.1	assembled-molecule	Chromosome	4168427	FEBG	405	-	1275479	1276978	1274732	1275478	1271385	1274732	1270219	1271388	AJD47550.1	AJD47549.1	AJD47548.1	AJD47547.1
Enterococcus sp. BWT-B8	Bacteria	2885157	GCA_020567625.1	JAJDJV010000001.1	unplaced-scaffold	Chromosome	778388	FEBG	406	-	764715	766178	763603	764715	759504	763601	758248	759519	MCB5951109.1	MCB5951108.1	MCB5951107.1	MCB5951106.1
Nonomuraea cypriaca	Bacteria	1187855	GCA_015645445.1	JADOGI010000053.1	unplaced-scaffold	Chromosome	51066	FEBG	407	-	42921	44495	41671	42924	37389	41561	36128	37402	MBF8187836.1	MBF8187835.1	MBF8187834.1	MBF8187833.1
[Clostridium] cf. saccharolyticum K10	Bacteria	717608	GCA_000210535.1	FP929037.1	assembled-molecule	Chromosome	3769775	FEBG	408	-	3113532	3114944	3112891	3113535	3109577	3112894	3108355	3109605	CBK78482.1	CBK78481.1	CBK78480.1	CBK78479.1
Pseudonocardia sp. DSM 110487	Bacteria	2865833	GCA_019468565.1	CP080521.1	assembled-molecule	Chromosome	10132709	FEBG	409	-	2459229	2460761	2457956	2459155	2453919	2457959	2452741	2453922	QYN37762.1	QYN37761.1	QYN37760.1	QYN37759.1
Spiribacter sp. E85	Bacteria	2182432	GCA_020883455.1	CP086615.1	assembled-molecule	Chromosome	4172350	FEBG	410	-	2593099	2594616	2592404	2593102	2588743	2592441	2587587	2588756	UEX76646.1	UEX76645.1	UEX76644.1	UEX76643.1
Tenacibaculum maritimum	Bacteria	107401	GCA_021246345.1	JAJQXL010000009.1	unplaced-scaffold	Chromosome	89391	FEBG	411	-	45466	46764	44813	45493	41643	44813	40711	41646	MCD9620414.1	MCD9620413.1	MCD9620412.1	MCD9620411.1
Chthoniobacter sp.	Bacteria	2510640	GCA_021414005.1	JAIOPH010000027.1	unplaced-scaffold	Chromosome	496045	FEBG	412	-	213132	214538	212488	213135	209114	212491	207873	209117	MCE9611082.1	MCE9611081.1	MCE9611080.1	MCE9611079.1
Arthrobacter sp. FW305-BF8	Bacteria	2879617	GCA_021789315.1	CP084561.1	assembled-molecule	Chromosome	4914133	FEBG	413	-	2165383	2167086	2163962	2165386	2159479	2163972	2158163	2159482	UKA56148.1	UKA56147.1	UKA56146.1	UKA56145.1
Erysipelotrichales bacterium	Bacteria	2478483	GCA_022508535.1	JAFLUZ010000004.1	unplaced-scaffold	Chromosome	117232	FEBG	414	-	104343	105734	103733	104350	100525	103740	99420	100538	MCH5180174.1	MCH5180173.1	MCH5180172.1	MCH5180171.1
Bdellovibrio sp. LBG001	Bacteria	2835041	GCA_022814725.1	CP093442.1	assembled-molecule	Chromosome	3582323	FEBG	415	-	1725406	1726905	1724820	1725416	1721350	1724823	1720249	1721346	UOF02898.1	UOF02897.1	UOF02896.1	UOF02895.1
Corynebacterium sp. LD5P10	Bacteria	2931982	GCA_022869005.1	JALIEA010000017.1	unplaced-scaffold	Chromosome	713109	FEBG	416	-	355345	356835	354713	355348	351321	354716	350114	351262	MCJ7859493.1	MCJ7859492.1	MCJ7859491.1	MCJ7859490.1
Poseidonibacter lekithochrous	Bacteria	1904463	GCA_013283835.1	CP054052.1	assembled-molecule	Chromosome	3568672	FEBG	417	-	2135688	2137094	2135003	2135698	2131435	2135016	2130306	2131442	QKJ23295.1	QKJ23294.1	QKJ23293.1	QKJ23292.1
Bradyrhizobium sp. 153	Bacteria	2782627	GCA_023073835.1	JADPKH010000083.1	unplaced-scaffold	Chromosome	435362	FEBG	418	-	13085	14500	12454	13095	8957	12457	7776	8960	MCK1667299.1	MCK1667298.1	MCK1667297.1	MCK1667296.1
Trichococcus sp.	Bacteria	1985464	GCA_017985515.1	JAGNXI010000002.1	unplaced-scaffold	Chromosome	49960	FEBG	419	-	35987	37504	34801	36003	30660	34817	29378	30706	MBP6164448.1	MBP6164447.1	MBP6164446.1	MBP6164445.1
Micromonospora sp. MH33	Bacteria	1945509	GCA_003013775.1	MUYZ01000002.1	unplaced-scaffold	Chromosome	114427	FEBG	420	-	55441	57021	54208	55425	50174	54211	48915	50177	PSK67878.1	PSK67877.1	PSK67876.1	PSK67875.1
Pelorhabdus rhamnosifermentans	Bacteria	2772457	GCA_018835585.1	JAHGVE010000006.1	unplaced-scaffold	Chromosome	234130	FEBG	421	-	100994	102466	99768	100979	95633	99781	94309	95640	MBU2700746.1	MBU2700745.1	MBU2700744.1	MBU2700743.1
Lachnoanaerobaculum saburreum DSM 3986	Bacteria	887325	GCA_000185385.1	GL622296.1	unplaced-scaffold	Chromosome	3037543	FEBG	422	-	2786637	2788043	2786062	2786637	2782736	2786065	2781523	2782749	EFU75324.1	EFU75323.1	EFU75322.1	EFU75321.1
Myxococcus virescens	Bacteria	83456	GCA_900101905.1	FNAJ01000007.1	unplaced-scaffold	Chromosome	449797	FEBG	423	-	339373	340923	337991	339376	333820	337998	332519	333823	SDE49746.1	SDE49732.1	SDE49714.1	SDE49687.1
Sporolituus thermophilus DSM 23256	Bacteria	1123285	GCA_900102435.1	FNBU01000019.1	unplaced-scaffold	Chromosome	58155	FEBG	424	-	43886	45397	42727	43884	38456	42700	37079	38446	SDF64851.1	SDF64835.1	SDF64811.1	SDF64791.1
[Clostridium] asparagiforme DSM 15981	Bacteria	518636	GCA_000158075.1	GG657592.1	unplaced-scaffold	Chromosome	3356774	FEBG	425	-	1185535	1186950	1184811	1185542	1181366	1184824	1180252	1181400	EEG54059.1	EEG54058.1	EEG54057.1	EEG54056.1
Acidaminobacter hydrogenoformans DSM 2784	Bacteria	1120920	GCA_900103005.1	FMWL01000016.1	unplaced-scaffold	Chromosome	91343	FEBG	426	-	21275	22636	20658	21275	17288	20671	15972	17255	SCZ81033.1	SCZ81031.1	SCZ81030.1	SCZ81028.1
Geoalkalibacter ferrihydriticus	Bacteria	392333	GCA_900103065.1	FNGU01000001.1	unplaced-scaffold	Chromosome	967273	FEBG	427	-	156685	158094	156033	156692	152564	156049	151374	152564	SDL24757.1	SDL24717.1	SDL24674.1	SDL24636.1
Rhodoferax sp. OV413	Bacteria	1855285	GCA_900104385.1	FNJA01000011.1	unplaced-scaffold	Chromosome	77328	FEBG	428	-	72316	73758	71648	72319	67998	71651	66853	68001	SDP93050.1	SDP93043.1	SDP93037.1	SDP93028.1
Actinokineospora spheciospongiae	Bacteria	909613	GCA_003182415.1	QHCP01000007.1	unplaced-scaffold	Chromosome	440370	FEBG	429	-	22203	23783	20779	22206	15734	20782	14487	15737	PWW60221.1	PWW60220.1	PWW60219.1	PWW60218.1
Acidaminococcus fermentans	Bacteria	905	GCA_900107075.1	FNOP01000006.1	unplaced-scaffold	Chromosome	119295	FEBG	430	-	33431	34912	32241	33419	28162	32244	26855	28165	SDW79366.1	SDW79335.1	SDW79302.1	SDW79268.1
Magnetospirillum fulvum	Bacteria	1082	GCA_900108475.1	FNWO01000006.1	unplaced-scaffold	Chromosome	296355	FEBG	431	-	101303	102754	100592	101302	97130	100588	95752	96858	SEH35269.1	SEH35262.1	SEH35255.1	SEH35249.1
Propionispora vibrioides	Bacteria	112903	GCA_900110485.1	FODY01000005.1	unplaced-scaffold	Chromosome	207844	FEBG	432	-	74729	76204	74104	74709	70700	74107	69532	70716	SEO78390.1	SEO78366.1	SEO78343.1	SEO78316.1
Anaerobranca gottschalkii DSM 13577	Bacteria	1120990	GCA_900111575.1	FOIF01000009.1	unplaced-scaffold	Chromosome	54947	FEBG	433	-	25357	26829	24204	25334	20150	24199	18821	20131	SES80901.1	SES80897.1	SES80877.1	SES80858.1
Bizionia echini	Bacteria	649333	GCA_900115185.1	FOVN01000001.1	unplaced-scaffold	Chromosome	1357461	FEBG	434	-	237013	238335	236393	237040	233145	236396	232156	233112	SFN40524.1	SFN40516.1	SFN40502.1	SFN40491.1
Paenibacillus sp. cl130	Bacteria	1761876	GCA_900116035.1	FOYG01000001.1	unplaced-scaffold	Chromosome	1397837	FEBG	435	-	1254430	1255974	1253265	1254458	1249075	1253262	1246750	1248876	SFR02535.1	SFR02529.1	SFR02520.1	SFR02513.1
Streptomyces sp. ok210	Bacteria	1761905	GCA_900116325.1	FPAE01000019.1	unplaced-scaffold	Chromosome	123774	FEBG	436	-	77964	79532	76723	77967	72545	76726	70929	72548	SFT31431.1	SFT31430.1	SFT31429.1	SFT31428.1
Tenacibaculum maritimum NCIMB 2154	Bacteria	1349785	GCA_900119795.1	LT634361.1	assembled-molecule	Chromosome	3435971	FEBG	437	-	375133	376461	374510	375160	371307	374513	370356	371303	SFZ80261.1	SFZ80260.1	SFZ80259.1	SFZ80258.1
Mycobacteroides abscessus subsp. abscessus	Bacteria	1185650	GCA_900131485.1	FSAN01000001.1	unplaced-scaffold	Chromosome	2527191	FEBG	438	-	2282621	2284141	2281971	2282624	2278582	2281974	2277422	2278585	SHR57937.1	SHR57907.1	SHR57881.1	SHR57850.1
Peptoclostridium litorale DSM 5388	Bacteria	1121324	GCA_900141635.1	FSRH01000002.1	unplaced-scaffold	Chromosome	309275	FEBG	439	-	277297	278775	276138	277292	272036	276151	270697	272049	SIN76680.1	SIN76663.1	SIN76645.1	SIN76625.1
Chitinophaga sp. CF418	Bacteria	1855287	GCA_900142925.1	FRCN01000003.1	unplaced-scaffold	Chromosome	681901	FEBG	440	-	135922	137304	135299	135964	132126	135296	131231	132157	SHM74365.1	SHM74336.1	SHM74300.1	SHM74273.1
Desulfitobacterium chlororespirans DSM 11544	Bacteria	1121395	GCA_900143285.1	FRDN01000003.1	unplaced-scaffold	Chromosome	652070	FEBG	441	-	249011	250330	248400	249011	245596	248400	244172	245599	SHN50727.1	SHN50718.1	SHN50705.1	SHN50695.1
Salimicrobium flavidum	Bacteria	570947	GCA_900156645.1	FTOC01000004.1	unplaced-scaffold	Chromosome	224769	FEBG	442	-	18660	20177	17513	18682	13441	17520	12186	13448	SIS44940.1	SIS44933.1	SIS44926.1	SIS44918.1
Fibrobacter sp. UWH6	Bacteria	1896212	GCA_900142465.1	FRAX01000002.1	unplaced-scaffold	Chromosome	371553	FEBG	443	-	102193	103596	101553	102206	98311	101550	97094	98314	SHK38022.1	SHK37975.1	SHK37927.1	SHK37875.1
Arthrobacter sp. 49Tsu3.1M3	Bacteria	1279029	GCA_900168135.1	FUZD01000013.1	unplaced-scaffold	Chromosome	110631	FEBG	444	-	47050	48726	46313	47050	41916	46316	40849	41919	SKB88872.1	SKB88713.1	SKB88701.1	SKB88682.1
Geodermatophilus sabuli	Bacteria	1564158	GCA_900215145.1	OBDO01000004.1	unplaced-scaffold	Chromosome	419259	FEBG	445	-	259044	260636	258187	259047	253721	258190	252630	253724	SNX96539.1	SNX96538.1	SNX96537.1	SNX96536.1
Bradyrhizobium japonicum USDA 6	Bacteria	1037409	GCA_000284375.1	AP012206.1	assembled-molecule	Chromosome	9207384	FEBG	446	-	8130979	8132508	8130351	8130989	8126920	8130354	8125748	8126917	BAL13108.1	BAL13107.1	BAL13106.1	BAL13105.1
Moraxella osloensis	Bacteria	34062	GCA_002752795.2	CP024180.2	assembled-molecule	Chromosome	2483277	FEBG	447	-	2363695	2365167	2362669	2363661	2359254	2362619	2357979	2359244	ATW72020.1	ATW72019.1	ATW72018.1	ATW72017.1
Lentimonas sp. CC10	Bacteria	2676095	GCA_902726595.1	CACVAI010000007.1	unplaced-scaffold	Chromosome	233115	FEBG	448	-	165436	166872	164792	165439	161361	164795	160192	161364	CAA6690932.1	CAA6690931.1	CAA6690930.1	CAA6690929.1
Butyrivibrio proteoclasticus B316	Bacteria	515622	GCA_000145035.1	CP001812.1	assembled-molecule	Plasmid	361399	FEBG	449	-	127701	129107	127037	127711	123781	127047	122544	123779	ADL36135.1	ADL36134.1	ADL36133.1	ADL36132.1
Caldicellulosiruptor hydrothermalis 108	Bacteria	632292	GCA_000166355.1	CP002219.1	assembled-molecule	Chromosome	2770676	FEBG	450	-	2451430	2452893	2450175	2451407	2446139	2450191	2444880	2446142	ADQ08053.1	ADQ08052.1	ADQ08051.1	ADQ08050.1
Afipia birgiae 34632	Bacteria	1197906	GCF_000308295.2	NZ_HG326652.1	unplaced-scaffold	Chromosome	2944842	FEBG	451	-	1772417	1773868	1771699	1772430	1768227	1771706	1767053	1768225	WP_019197727.1	WP_019197726.1	WP_019197725.1	WP_019197724.1
Holdemania filiformis DSM 12042	Bacteria	545696	GCA_000157995.1	GG657558.1	unplaced-scaffold	Chromosome	289697	FEBG	452	-	68563	70044	67427	68563	63427	67437	62162	63430	EEF67257.1	EEF67256.1	EEF67255.1	EEF67254.1
Kribbella sp. VKM Ac-2500	Bacteria	2512214	GCA_004340265.1	SLVW01000002.1	unplaced-scaffold	Chromosome	819421	GFEB	453	-	109974	111509	108727	109974	104684	108730	111569	112633	TCN42720.1	TCN42719.1	TCN42718.1	TCN42721.1
Frankia casuarinae	Bacteria	106370	GCA_000013345.1	CP000249.1	assembled-molecule	Chromosome	5433628	FEBG	454	-	1293411	1295426	1292146	1293414	1287818	1292149	1286517	1287821	ABD10466.1	ABD10465.1	ABD10464.1	ABD10463.1
Amycolatopsis sp. YIM 10	Bacteria	2653857	GCA_009429145.1	CP045480.1	assembled-molecule	Chromosome	10312959	FEBG	455	-	1792599	1794227	1791418	1792602	1787319	1791431	1785995	1787377	QFU86983.1	QFU86982.1	QFU86981.1	QFU86980.1
Thioalkalivibrio thiocyanodenitrificans ARhD 1	Bacteria	713586	GCF_000378965.1	NZ_KB900537.1	unplaced-scaffold	Chromosome	301689	FEBG	456	-	95063	96514	94431	95066	91036	94434	89862	91043	WP_018234234.1	WP_018234233.1	WP_018234232.1	WP_018234231.1
Propionispira raffinosivorans DSM 20765	Bacteria	1123511	GCF_000381065.1	NZ_KB905841.1	unplaced-scaffold	Chromosome	222476	FEBG	457	-	122834	124306	121683	122828	117647	121696	116353	117678	WP_019552492.1	WP_026329223.1	WP_019552490.1	WP_083923940.1
Desulfitobacterium hafniense	Bacteria	49338	GCA_001468785.1	LOCK01000018.1	unplaced-scaffold	Chromosome	81530	FEBG	458	-	57212	58747	55946	57196	51846	55934	50375	51796	KTE91840.1	KTE91839.1	KTE91838.1	KTE91837.1
Actinotignum schaalii	Bacteria	59505	GCF_000724605.1	NZ_CP008802.1	assembled-molecule	Chromosome	2159306	FEBG	459	-	762313	763824	761177	762316	756953	761161	755763	756956	WP_026429536.1	WP_035277272.1	WP_035277270.1	WP_051278641.1
Candidatus Stoquefichus massiliensis	Bacteria	1470350	GCF_902375105.1	NZ_CABKSS010000006.1	unplaced-scaffold	Chromosome	304049	FEBG	460	-	161640	163127	160517	161647	156513	160520	155227	156516	WP_028043558.1	WP_028043557.1	WP_028043556.1	WP_028043555.1
Acetobacterium dehalogenans DSM 11527	Bacteria	1068975	GCF_000472665.1	NZ_AXAC01000018.1	unplaced-scaffold	Chromosome	92941	FEBG	461	-	14440	15855	13776	14447	10459	13779	9240	10475	WP_026394564.1	WP_026394563.1	WP_026394562.1	WP_051355756.1
Arthrobacter sp. 35W	Bacteria	1132441	GCF_000482545.1	NZ_KI519455.1	unplaced-scaffold	Chromosome	1942264	FEBG	462	-	131062	132711	129722	131065	125505	129716	124237	125382	WP_051389204.1	WP_051389203.1	WP_231391934.1	WP_196810958.1
Salinispora pacifica CNR114	Bacteria	1137260	GCF_000514775.1	NZ_AZWO01000035.1	unplaced-scaffold	Chromosome	53871	FEBG	463	-	23023	24558	22304	23026	17886	22304	16750	17889	WP_155256576.1	WP_028193271.1	WP_043541616.1	WP_028193270.1
Desulfovermiculus halophilus DSM 18834	Bacteria	1121433	GCF_000620765.1	NZ_JIAK01000018.1	unplaced-scaffold	Chromosome	72455	FEBG	464	-	62976	64286	61960	62685	58404	61988	57413	58396	WP_027370798.1	WP_027370797.1	WP_027370796.1	WP_027370795.1
Pseudomonas aeruginosa	Bacteria	287	GCF_000790765.1	NZ_JTND01000017.1	unplaced-scaffold	Chromosome	111469	FEBG	465	-	14019	15476	13364	14041	9727	13374	8591	9730	WP_033986769.1	WP_033986766.1	WP_052156576.1	WP_196740696.1
Tessaracoccus defluvii	Bacteria	1285901	GCA_014489575.1	CP060789.1	assembled-molecule	Chromosome	3864792	FEBG	466	-	2386128	2387594	2385493	2386131	2382170	2385496	2381181	2382173	QNP54902.1	QNP54901.1	QNP54900.1	QNP54899.1
Aneurinibacillus migulanus	Bacteria	47500	GCF_000878885.1	NZ_JYBN01000014.1	unplaced-scaffold	Chromosome	29663	FEBG	467	-	20767	22017	20117	20770	17248	20133	15792	17279	WP_043069720.1	WP_052520315.1	WP_043069719.1	WP_043069718.1
Luteipulveratus mongoliensis	Bacteria	571913	GCF_001190945.1	NZ_CP011112.1	assembled-molecule	Chromosome	5420910	FEBG	468	-	328144	329703	327440	328147	324064	327447	322907	324067	WP_052589420.1	WP_052589419.1	WP_052589418.1	WP_157063216.1
Lentzea guizhouensis	Bacteria	1586287	GCA_001701025.1	CP016793.1	assembled-molecule	Chromosome	9997872	FEBG	469	-	1635368	1636825	1634667	1635371	1631230	1634574	1630022	1631230	ANZ36066.1	ANZ36065.1	ANZ36064.1	ANZ36063.1
Streptomyces sp. CB02460	Bacteria	1703941	GCF_001905705.1	NZ_LIVY01000014.1	unplaced-scaffold	Chromosome	39869	FEBG	470	-	19709	21292	18966	19712	14318	18964	13236	14321	WP_143203034.1	WP_073969749.1	WP_073969748.1	WP_073969747.1
Corynebacterium aquilae DSM 44791	Bacteria	1431546	GCF_001941445.1	NZ_CP009245.1	assembled-molecule	Chromosome	2926437	FEBG	471	-	383037	384662	382359	383030	378874	382362	377717	378877	WP_084562667.1	WP_075724655.1	WP_075724653.1	WP_075724651.1
Nocardia terpenica	Bacteria	455432	GCA_002568625.1	CP023778.1	assembled-molecule	Chromosome	8847159	FEBG	472	-	5501169	5502605	5500441	5501172	5496107	5500441	5495080	5496174	ATL68824.1	ATL68823.1	ATL68822.1	ATL68821.1
Miniimonas sp. S16	Bacteria	2171623	GCF_003074035.1	NZ_CP029049.1	assembled-molecule	Chromosome	3702287	FEBG	473	-	1881257	1882726	1880466	1881260	1877020	1880469	1875761	1876963	WP_159096446.1	WP_108718583.1	WP_108718582.1	WP_159096445.1
Parabacteroides sp. ASF519	Bacteria	1235803	GCA_000364265.1	KB822571.1	unplaced-scaffold	Chromosome	6866657	FEBG	474	-	6285878	6287197	6285255	6285896	6281974	6285252	6281034	6281984	EMZ29069.1	EMZ29068.1	EMZ29067.1	EMZ29066.1
Salinibius halmophilus	Bacteria	1853216	GCF_003577475.1	NZ_QPEP01000007.1	unplaced-scaffold	Chromosome	228859	FEBG	475	-	182904	184364	182146	182907	178806	182153	177652	178809	WP_119395080.1	WP_119395079.1	WP_119395078.1	WP_158583961.1
Desulfosediminicola ganghwensis	Bacteria	2569540	GCF_005116675.2	NZ_CP050699.1	assembled-molecule	Chromosome	5653142	FEBG	476	-	3837803	3839026	3837246	3837803	3834503	3837253	3833661	3834506	WP_136799689.1	WP_136799690.1	WP_136799691.1	WP_136799692.1
Salegentibacter sp. R32	Bacteria	1486285	GCF_008692195.1	NZ_RXOM01000031.1	unplaced-scaffold	Chromosome	35458	FEBG	477	-	13352	14599	12687	13379	9551	12700	8637	9554	WP_150314580.1	WP_150314579.1	WP_150314578.1	WP_150314577.1
Nocardiopsis sp. FR4	Bacteria	2605985	GCF_009830945.1	NZ_ML776455.1	unplaced-scaffold	Chromosome	313288	FEBG	478	-	98536	100188	97784	98539	93333	97787	92254	93336	WP_160049950.1	WP_160049949.1	WP_160049948.1	WP_160049947.1
Lachnospiraceae bacterium 28-4	Bacteria	397287	GCA_000403275.2	KE159598.1	unplaced-scaffold	Chromosome	1640821	FEBG	479	-	1223894	1225366	1222749	1223888	1218715	1222752	1217376	1218713	EOS31839.1	EOS31838.1	EOS31837.1	EOS31836.1
Anaerovibrio lipolyticus	Bacteria	82374	GCA_015058775.1	SVBT01000018.1	unplaced-scaffold	Chromosome	49966	FEBG	480	-	44363	45874	43172	44359	38985	43148	37727	38992	MBE6106073.1	MBE6106072.1	MBE6106071.1	MBE6106070.1
Nocardioides salarius	Bacteria	374513	GCF_015339545.1	NZ_JACDTV010000009.1	unplaced-scaffold	Chromosome	246064	FEBG	481	-	237300	238955	236473	237297	232920	236456	231694	232842	WP_193669609.1	WP_193669608.1	WP_193669607.1	WP_227491943.1
Rhodococcus sp. USK13	Bacteria	2806442	GCF_018343855.1	NZ_CP069241.1	assembled-molecule	Plasmid	598805	FEBG	482	-	588300	589823	587662	588303	584309	587665	583095	584312	WP_213571523.1	WP_213571522.1	WP_213571521.1	WP_213571520.1
Actinoplanes campanulatus	Bacteria	113559	GCA_014191935.1	JACHXF010000043.1	unplaced-scaffold	Chromosome	16302	FEBG	483	-	11909	13843	11118	11912	6648	11105	5534	6664	MBB3101620.1	MBB3101619.1	MBB3101618.1	MBB3101617.1
Streptomyces fumigatiscleroticus	Bacteria	66371	GCA_014647975.1	BMQF01000030.1	unplaced-scaffold	Chromosome	66611	FEBG	484	-	22875	24410	21583	22878	16577	21583	15342	16577	GGM18875.1	GGM18872.1	GGM18868.1	GGM18858.1
Tannockella kyphosi	Bacteria	2899121	GCF_021054785.1	NZ_CP088239.1	assembled-molecule	Chromosome	2260890	FEBG	485	-	1231863	1233344	1230760	1231866	1226737	1230747	1225487	1226746	WP_249028560.1	WP_249028559.1	WP_249028558.1	WP_249028557.1
[Ruminococcus] torques ATCC 27756	Bacteria	411460	GCA_000153925.1	DS264366.1	unplaced-scaffold	Chromosome	57511	FEBG	486	-	30059	31519	29417	30055	26095	29460	24795	26027	EDK23284.1	EDK23283.1	EDK23282.1	EDK23281.1
Romboutsia timonensis	Bacteria	1776391	GCF_900106845.1	NZ_LT629850.1	unplaced-scaffold	Chromosome	2358301	FEBG	487	-	1769399	1770892	1768305	1769399	1764248	1768315	1762958	1764247	WP_071120823.1	WP_071120822.1	WP_071120821.1	WP_071120820.1
Pseudonocardia autotrophica	Bacteria	2074	GCA_001902615.1	MIFY01000014.1	unplaced-scaffold	Chromosome	741893	FEBG	488	-	447975	449435	446704	447978	442230	446711	441241	442233	OJG05699.1	OJG05698.1	OJG05697.1	OJG05696.1
Actinomyces provencensis	Bacteria	1720198	GCF_900155435.1	NZ_LT700212.1	unplaced-scaffold	Chromosome	3298283	FEBG	489	-	2362026	2363486	2361170	2362039	2357454	2361125	2356028	2357467	WP_075891384.1	WP_078062381.1	WP_075891382.1	WP_195907665.1
Fusobacterium necrophorum subsp. necrophorum	Bacteria	143388	GCA_004006635.1	CP034842.1	assembled-molecule	Chromosome	2678415	FEBG	490	-	1953727	1955202	1953153	1953734	1949784	1953137	1948616	1949881	AZW09699.1	AZW09698.1	AZW09697.1	AZW09696.1
Centipeda periodontii DSM 2778	Bacteria	888060	GCA_000213975.1	GL892076.1	unplaced-scaffold	Chromosome	2749943	FEBG	491	-	1745912	1747330	1745316	1745915	1742027	1745347	1740832	1742058	EGK59430.1	EGK59429.1	EGK59428.1	EGK59427.1
Lachnoclostridium sp. Marseille-P6806	Bacteria	2364793	GCF_900625025.1	NZ_LR130579.1	unplaced-scaffold	Chromosome	171047	FEBG	492	-	128068	129483	127362	128042	123916	127365	122480	123868	WP_130837791.1	WP_130837790.1	WP_130837789.1	WP_130837788.1
Candidatus Frankia datiscae	Bacteria	2716812	GCF_900634715.1	NZ_CAAAFO010000134.1	unplaced-scaffold	Chromosome	38120	FEBG	493	-	26035	27805	24840	26042	20247	24680	19125	20250	WP_206445381.1	WP_241251727.1	WP_206445379.1	WP_131768141.1
Enterococcus saccharolyticus	Bacteria	41997	GCA_001886235.1	JXLD01000008.1	unplaced-scaffold	Chromosome	152407	FEBG	494	-	114328	115800	113219	114190	109143	113192	107915	109039	OJG89281.1	OJG89280.1	OJG89279.1	OJG89278.1
Loigolactobacillus bifermentans	Bacteria	1607	GCF_009650015.1	NZ_CP045872.1	assembled-molecule	Chromosome	3159403	FEBG	495	-	1974230	1975717	1973206	1974219	1970108	1973215	1969300	1970115	WP_083483157.1	WP_057903411.1	WP_057903412.1	WP_057903413.1
Cupriavidus necator	Bacteria	106590	GCF_016127575.1	NZ_CP066018.1	assembled-molecule	Chromosome	4049936	FEBG	496	+	1480670	1482235	1482232	1482972	1482974	1487392	1487392	1488387	WP_011614293.1	WP_011614292.1	WP_011614291.1	WP_041687082.1
Pseudomonas cichorii	Bacteria	36746	GCF_003416755.1	NZ_QPCH01000009.1	unplaced-scaffold	Chromosome	174522	FEBG	497	+	140957	142435	142422	143147	143211	147473	147476	148459	WP_117181909.1	WP_117181910.1	WP_162883223.1	WP_240335988.1
Enterobacter hormaechei	Bacteria	158836	GCF_021416955.1	NZ_JAKCKO010000004.1	unplaced-scaffold	Chromosome	456933	FEBG	498	+	170027	171493	171496	172392	172395	176831	176856	177899	WP_234095130.1	WP_234095131.1	WP_234095132.1	WP_234095133.1
Candidatus Methanoperedens nitroreducens	Archaea	1392998	GCA_000685155.1	JMIY01000003.1	unplaced-scaffold	Chromosome	362916	FEBG	499	+	52408	53844	53841	54422	54403	57768	57765	58961	KCZ72029.1	KCZ72030.1	KCZ72031.1	KCZ72032.1
Methanolobus vulcani	Archaea	38026	GCA_900100715.1	FNCA01000005.1	unplaced-scaffold	Chromosome	237475	FEBG	500	+	81369	82808	82811	83425	83403	86762	86759	87946	SDF93516.1	SDF93540.1	SDF93567.1	SDF93591.1
Nocardia farcinica IFM 10152	Bacteria	247156	GCA_000009805.1	AP006618.1	assembled-molecule	Chromosome	6021225	FEBG	501	+	4594882	4596492	4596489	4597721	4597718	4601866	4601866	4603125	BAD59283.1	BAD59284.1	BAD59285.1	BAD59286.1
Bacillus wiedmannii	Bacteria	1890302	GCA_002572145.1	NVJV01000024.1	unplaced-scaffold	Chromosome	28508	FEBG	502	-	15723	17105	15120	15713	11828	15151	10651	11868	PGE59987.1	PGE59986.1	PGE59985.1	PGE59984.1
Alkaliphilus metalliredigens QYMF	Bacteria	293826	GCA_000016985.1	CP000724.1	assembled-molecule	Chromosome	4929566	FEBG	503	+	2224690	2226084	2226086	2226712	2226681	2229926	2229913	2231118	ABR48309.1	ABR48310.1	ABR48311.1	ABR48312.1
Tepidibacillus fermentans	Bacteria	1281767	GCA_004342885.1	SMAB01000001.1	unplaced-scaffold	Chromosome	280337	FEBG	504	-	150532	152043	149326	150522	145197	149339	143840	145213	TCS84482.1	TCS84481.1	TCS84480.1	TCS84479.1
Salmonella enterica subsp. enterica serovar Paratyphi B str. SPB7	Bacteria	1016998	GCA_000018705.1	CP000886.1	assembled-molecule	Chromosome	4858887	FEBG	505	+	1005463	1006863	1006856	1007629	1007626	1012209	1012209	1013183	ABX66533.1	ABX66535.1	ABX66536.1	ABX66537.1
Desulfitobacterium hafniense DCB-2	Bacteria	272564	GCA_000021925.1	CP001336.1	assembled-molecule	Chromosome	5279134	FEBG	506	+	2184808	2186307	2186304	2187458	2187455	2191567	2191636	2193765	ACL20070.1	ACL20071.1	ACL20072.1	ACL20073.1
Alicyclobacillus acidocaldarius subsp. acidocaldarius DSM 446	Bacteria	521098	GCA_000024285.1	CP001727.1	assembled-molecule	Chromosome	3018755	FEBG	507	+	672799	674340	674337	675581	675541	679638	679635	680927	ACV57677.1	ACV57678.1	ACV57679.1	ACV57680.1
Desulfohalobium retbaense DSM 5692	Bacteria	485915	GCA_000024325.1	CP001734.1	assembled-molecule	Chromosome	2864304	FEBG	508	+	1724206	1725615	1725608	1726405	1726392	1729991	1729988	1730998	ACV68777.1	ACV68778.1	ACV68779.1	ACV68780.1
Spirosoma linguale DSM 74	Bacteria	504472	GCA_000024525.1	CP001769.1	assembled-molecule	Chromosome	8078757	FEBG	509	+	5545722	5547029	5546999	5547637	5547634	5550894	5550881	5551849	ADB40555.1	ADB40556.1	ADB40557.1	ADB40558.1
Haliangium ochraceum DSM 14365	Bacteria	502025	GCA_000024805.1	CP001804.1	assembled-molecule	Chromosome	9446314	FEBG	510	+	3841099	3842736	3842733	3843950	3843947	3848161	3848158	3849471	ACY15326.1	ACY15327.1	ACY15328.1	ACY15329.1
Thermincola potens JR	Bacteria	635013	GCA_000092945.1	CP002028.1	assembled-molecule	Chromosome	3157416	FEBG	511	+	588583	589998	589988	590641	590610	593909	593980	595212	ADG81465.1	ADG81466.1	ADG81467.1	ADG81468.1
Marinomonas sp. MED121	Bacteria	314277	GCA_000153025.1	CH672429.1	unplaced-scaffold	Chromosome	1763949	FEBG	512	+	1474251	1475609	1475613	1476272	1476269	1479652	1479649	1480857	EAQ65262.1	EAQ65263.1	EAQ65264.1	EAQ65265.1
Hungatella hathewayi DSM 13479	Bacteria	566550	GCA_000160095.1	GG667612.1	unplaced-scaffold	Chromosome	94052	FEBG	513	+	21768	23198	23220	23798	23795	27106	27118	27858	EFD01120.1	EFD01121.1	EFD01122.1	EFD01123.1
Clostridium carboxidivorans P7	Bacteria	536227	GCA_000163855.1	GG770681.1	unplaced-scaffold	Chromosome	111700	FEBG	514	+	74465	75946	76351	77331	77405	81457	81535	82836	EFG89071.1	EFG89072.1	EFG89073.1	EFG89074.1
Chthoniobacter flavus Ellin428	Bacteria	497964	GCA_000173075.1	ABVL01000003.1	unplaced-scaffold	Chromosome	557994	FEBG	515	+	146986	148404	148401	149027	149020	152370	152367	153590	EDY20952.1	EDY20953.1	EDY20954.1	EDY20955.1
Tetrasphaera jenkinsii Ben 74	Bacteria	1193518	GCA_001046875.1	HF571038.1	unplaced-scaffold	Chromosome	3809986	FEBG	516	-	1976789	1978360	1975569	1976792	1971506	1975567	1970287	1971513	CCI53885.1	CCI53884.1	CCI53883.1	CCI53882.1
Variovorax paradoxus EPS	Bacteria	595537	GCA_000184745.1	CP002417.1	assembled-molecule	Chromosome	6550056	FEBG	517	+	739333	740691	740688	741416	741426	745817	745814	746818	ADU34875.1	ADU34876.1	ADU34877.1	ADU34878.1
Desulfitobacterium dichloroeliminans LMG P-21439	Bacteria	871963	GCA_000243135.3	CP003344.1	assembled-molecule	Chromosome	3624449	FEBG	518	+	539564	540880	540867	541508	541501	544380	544377	545663	AGA68060.1	AGA68061.1	AGA68062.1	AGA68063.1
Streptomyces anulatus	Bacteria	1892	GCA_001434355.1	CM003601.1	assembled-molecule	Chromosome	8759578	FEBG	519	-	7637633	7639147	7636791	7637636	7632338	7636798	7631191	7632042	KPL29924.1	KPL29923.1	KPL29922.1	KPL30747.1
Lachnospiraceae bacterium 2_1_58FAA	Bacteria	658082	GCA_000218465.1	GL945339.1	unplaced-scaffold	Chromosome	220976	FEBG	520	-	187131	188621	185989	187134	181905	185996	180589	181908	EGN46563.1	EGN46562.1	EGN46561.1	EGN46560.1
Bifidobacterium longum subsp. longum ATCC 55813	Bacteria	548480	GCA_000003135.1	GG666852.1	N/A	N/A	N/A	FEBG	521	-	137447	139078	136776	137450	133231	136779	131973	133166	EEI80143.1	EEI80142.1	EEI80141.1	EEI80140.1
Clostridium sp. CAG:245	Bacteria	1262784	GCA_000435175.1	FR880046.1	unplaced-scaffold	Chromosome	113851	FEBG	522	+	59788	61161	61162	61806	61806	65144	65182	65430	CDA59352.1	CDA59353.1	CDA59354.1	CDA59355.1
Clostridium sp. CAG:609	Bacteria	1262827	GCA_000438075.1	FR903548.1	unplaced-scaffold	Chromosome	123093	FEBG	523	+	3112	4587	4577	5725	5726	9727	9724	10923	CDF20865.1	CDF20866.1	CDF20867.1	CDF20868.1
Candidatus Microthrix sp.	Bacteria	2719034	GCA_017985055.1	JAGNYH010000002.1	unplaced-scaffold	Chromosome	150636	FEBG	524	-	25820	27427	24408	25823	20053	24411	18776	20056	MBP6133550.1	MBP6133549.1	MBP6133548.1	MBP6133547.1
Brevibacillus sp. AG162	Bacteria	2572910	GCA_006715575.1	VFNO01000011.1	unplaced-scaffold	Chromosome	196329	FEBG	525	-	121717	123282	120503	121720	116251	120516	114894	116267	TQK53287.1	TQK53286.1	TQK53285.1	TQK53284.1
Nonomuraea sp. ATCC 55076	Bacteria	1909395	GCA_002057455.1	CP017717.1	assembled-molecule	Chromosome	13047416	FEBG	526	-	12259690	12261222	12258962	12259693	12254550	12258965	12253501	12254553	AQZ69438.1	AQZ69437.1	AQZ69436.1	AQZ69435.1
Micromonospora sp. M42	Bacteria	457406	GCA_000568915.1	KK037233.1	unplaced-scaffold	Chromosome	6703188	FEBG	527	+	2520613	2522085	2522082	2522864	2522868	2527253	2527430	2528386	EWM65072.1	EWM65073.1	EWM65074.1	EWM65075.1
Klebsiella variicola	Bacteria	244366	GCA_000163075.1	GG745510.1	unplaced-scaffold	Chromosome	778702	FEBG	528	-	500541	502037	499786	500535	496499	499789	495350	496498	EFD84367.1	EFD84366.1	EFD84365.1	EFD84364.1
Desulforamulus ferrireducens	Bacteria	1833852	GCA_002005145.1	CP019698.1	assembled-molecule	Chromosome	3240180	FEBG	529	-	2312528	2314054	2311896	2312528	2308589	2311927	2307307	2308602	AQS59602.1	AQS59601.1	AQS59600.1	AQS59599.1
Paenibacillus sp. FSL R5-0345	Bacteria	1536770	GCA_000758585.1	CP009281.1	assembled-molecule	Chromosome	6787172	FEBG	530	+	1965157	1966671	1966675	1967844	1967859	1972064	1972088	1973395	AIQ34710.1	AIQ34711.1	AIQ34712.1	AIQ34713.1
Geobacter pickeringii	Bacteria	345632	GCA_000817955.1	CP009788.1	assembled-molecule	Chromosome	3618700	FEBG	531	+	206874	208433	208417	209166	209159	213550	213540	214628	AJE02132.1	AJE02133.1	AJE02134.1	AJE02135.1
Pseudomonas fluorescens	Bacteria	294	GCA_000827755.2	CDMF01000001.1	unplaced-scaffold	Chromosome	6352984	FEBG	532	+	2833363	2834823	2834816	2835538	2835543	2839856	2839853	2840842	CEL29247.1	CEL29248.1	CEL29249.1	CEL29250.1
Olsenella sp. oral taxon 807	Bacteria	712411	GCA_001189515.2	CP012069.2	assembled-molecule	Chromosome	3213585	FEBG	533	+	1136066	1137577	1137570	1138244	1138267	1141653	1141658	1142158	AKT49488.1	AKT49489.1	AKT49490.1	AKU78366.1
Desulfuromonas soudanensis	Bacteria	1603606	GCA_001278055.1	CP010802.1	assembled-molecule	Chromosome	3958620	FEBG	534	+	535742	537046	537046	537726	537719	540532	540529	541743	ALC15261.1	ALC15262.1	ALC15263.1	ALC15264.1
Thermobacillus composti KWC4	Bacteria	717605	GCA_000227705.3	CP003255.1	assembled-molecule	Chromosome	4206343	FEBG	535	-	3585926	3587464	3584688	3585929	3580515	3584645	3579136	3580518	AGA59419.1	AGA59418.1	AGA59417.1	AGA59416.1
Streptomyces sp. SID4921	Bacteria	2690272	GCA_009863285.1	WWJL01000017.1	unplaced-scaffold	Chromosome	1030026	FEBG	536	-	14047	15639	12674	13915	8439	12677	7165	8442	MYQ40686.1	MYQ40685.1	MYQ40684.1	MYQ40683.1
Frankia inefficax	Bacteria	298654	GCA_000166135.1	CP002299.1	assembled-molecule	Chromosome	8815781	FEBG	537	-	2968621	2970180	2967383	2968624	2963196	2967383	2961874	2963199	ADP80452.1	ADP80451.1	ADP80450.1	ADP80449.1
Erysipelothrix larvae	Bacteria	1514105	GCA_001545095.1	CP013213.1	assembled-molecule	Chromosome	2495108	FEBG	538	+	637782	639122	639119	639757	639726	642938	642916	644127	AMC92969.1	AMC92970.1	AMC92971.1	AMC92972.1
Zhongshania aliphaticivorans	Bacteria	1470434	GCA_001586255.1	CP014544.1	assembled-molecule	Chromosome	4204359	FEBG	539	+	2327061	2328467	2328461	2329096	2329093	2332557	2332547	2333773	AMO68669.1	AMO68670.1	AMO68671.1	AMO68672.1
Hymenobacter setariae	Bacteria	2594794	GCA_007713685.1	VMRJ01000002.1	unplaced-scaffold	Chromosome	1111411	FEBG	540	-	981502	982977	980772	981359	977375	980788	976240	977382	TVT41854.1	TVT41853.1	TVT41852.1	TVT41851.1
Opitutaceae bacterium TAV3	Bacteria	278958	GCA_001653815.2	LXWT02000003.1	unplaced-scaffold	Chromosome	3993494	FEBG	541	+	3028215	3029714	3029721	3030467	3030525	3035003	3035000	3036073	RRK00335.1	RRK00336.1	RRK00337.1	RRK00338.1
Moraxella lacunata	Bacteria	477	GCA_001679225.1	LZMS01000037.1	unplaced-scaffold	Chromosome	216618	FEBG	542	+	128886	130388	130401	131096	131089	134436	134433	135698	OBX65094.1	OBX65095.1	OBX65096.1	OBX65097.1
Vibrio natriegens	Bacteria	691	GCA_001680085.1	CP016351.1	assembled-molecule	Chromosome	3460038	FEBG	543	+	237775	239313	239303	240052	240058	244533	244530	245477	ANQ25120.1	ANQ25121.1	ANQ25122.1	ANQ25123.1
Ignavibacteria bacterium RBG_16_36_9	Bacteria	1798435	GCA_001802895.1	MHAH01000179.1	unplaced-scaffold	Chromosome	10583	FEBG	544	+	2909	4357	4370	4966	4947	8294	8291	9442	OGU64165.1	OGU64166.1	OGU64167.1	OGU64168.1
Oligella sp. HMSC09E12	Bacteria	1581147	GCA_001808505.1	KV793615.1	unplaced-scaffold	Chromosome	350063	FEBG	545	+	108489	109943	109957	110604	110597	113989	113979	115211	OFV46161.1	OFV46162.1	OFV46163.1	OFV46164.1
Boudabousia tangfeifanii	Bacteria	1912795	GCA_001856685.1	CP017812.1	assembled-molecule	Chromosome	2207832	FEBG	546	+	2075236	2076723	2076752	2077438	2077442	2080900	2080897	2082420	AOZ73312.1	AOZ73568.1	AOZ73313.1	AOZ73314.1
Streptomyces viridifaciens	Bacteria	48665	GCA_001888885.2	CP090840.1	assembled-molecule	Plasmid	1731283	FEBG	547	+	295606	297117	297117	298427	298427	303793	303786	305048	UKZ02780.1	UKZ02781.1	UKZ02782.1	UKZ02783.1
Bradyrhizobiaceae bacterium SG-6C	Bacteria	709797	GCA_000219645.1	CM001195.1	assembled-molecule	Chromosome	4336393	FEBG	548	-	120847	122229	120176	120850	116658	120179	115445	116692	EGP10345.1	EGP10344.1	EGP10343.1	EGP10342.1
Fonticella tunisiensis	Bacteria	1096341	GCA_004364155.1	SOAZ01000012.1	unplaced-scaffold	Chromosome	97571	FEBG	549	-	32465	33955	31299	32468	27233	31306	25941	27233	TDT57248.1	TDT57247.1	TDT57246.1	TDT57245.1
Actinoalloteichus fjordicus	Bacteria	1612552	GCA_001941625.1	CP016076.1	assembled-molecule	Chromosome	7120854	FEBG	550	+	3698774	3700297	3700297	3701409	3701406	3706292	3706289	3707557	APU15309.1	APU15310.1	APU15311.1	APU15312.1
Carboxydothermus pertinax	Bacteria	870242	GCA_001950255.1	BDJK01000055.1	unplaced-scaffold	Chromosome	364191	FEBG	551	+	119889	121322	121285	121887	121877	125182	125163	126323	GAV23542.1	GAV23543.1	GAV23544.1	GAV23545.1
Hymenobacter sp. CRA2	Bacteria	1955620	GCA_002007105.1	MVBC01000026.1	unplaced-scaffold	Chromosome	31321	FEBG	552	+	17611	19047	19069	19689	19746	23246	23260	24456	OON65499.1	OON65500.1	OON65501.1	OON65502.1
Desulfobacteraceae bacterium 4572_35.2	Bacteria	1971628	GCA_002084665.1	NBLY01000009.1	unplaced-scaffold	Chromosome	40546	FEBG	553	+	31497	32912	32915	33472	33541	36990	36992	38125	OQY25350.1	OQY25351.1	OQY25352.1	OQY25353.1
Beggiatoa sp. 4572_84	Bacteria	1972449	GCA_002085445.1	NBMI01000062.1	unplaced-scaffold	Chromosome	34403	FEBG	554	+	19619	21100	21104	21826	21823	26223	26198	27232	OQY54887.1	OQY54888.1	OQY54889.1	OQY54890.1
Tumebacillus avium	Bacteria	1903704	GCA_002162355.1	CP021434.1	assembled-molecule	Chromosome	5249768	FEBG	555	+	2343711	2345228	2345237	2346403	2346404	2350552	2350539	2351885	ARU61514.1	ARU61515.1	ARU61516.1	ARU61517.1
Flavobacterium psychrophilum JIP02/86	Bacteria	402612	GCA_000064305.2	AM398681.2	assembled-molecule	Chromosome	2860382	FEBG	556	-	1334006	1335346	1333389	1334036	1330153	1333392	1329310	1330149	CAL43598.1	CAL43597.1	CAL43596.1	CAL43595.1
Thermomonospora echinospora	Bacteria	1992	GCA_900108175.1	FNVO01000006.1	unplaced-scaffold	Chromosome	400669	FEBG	557	-	73758	75287	72619	73761	68483	72622	67300	68493	SEG52940.1	SEG52920.1	SEG52904.1	SEG52887.1
Acinetobacter sp. CIP 102129	Bacteria	1144664	GCA_000368305.1	KB849341.1	unplaced-scaffold	Chromosome	1237443	FEBG	558	-	577885	579351	577081	577872	573704	577081	572497	573711	ENU85841.1	ENU85840.1	ENU85839.1	ENU85838.1
Vibrio anguillarum	Bacteria	55601	GCA_000287115.2	AJYU02000263.1	unplaced-scaffold	Chromosome	41938	FEBG	559	-	14395	15813	13726	14382	10278	13733	9050	10273	OEE32529.1	OEE32528.1	OEE32527.1	OEE32526.1
Gordonia phthalatica	Bacteria	1136941	GCA_001305675.1	CP011853.1	assembled-molecule	Chromosome	4428727	FEBG	560	-	2917063	2918682	2915804	2917066	2911707	2915807	2910335	2911696	ALG85312.1	ALG85311.1	ALG85310.1	ALG85309.1
Chloroflexi bacterium	Bacteria	2026724	GCA_016208315.1	JACQYF010000016.1	unplaced-scaffold	Chromosome	81219	FEBG	561	-	49631	51037	48908	49537	45529	48795	44298	45539	MBI4786051.1	MBI4786050.1	MBI4786049.1	MBI4786048.1
Oscillibacter sp. CAG:241_62_21	Bacteria	1897012	GCA_001916855.1	MNTF01000013.1	unplaced-scaffold	Chromosome	41280	FEBG	562	-	33267	34664	32641	33270	29325	32672	28090	29328	OLA50323.1	OLA50322.1	OLA50321.1	OLA50320.1
Spirosoma pollinicola	Bacteria	2057025	GCA_002831565.1	CP025096.1	assembled-molecule	Chromosome	8794837	FEBG	563	+	4125869	4127332	4127410	4128027	4127891	4131382	4131469	4132647	AUD03421.1	AUD03422.1	AUD03423.1	AUD03424.1
Candidatus Riflebacteria bacterium GWC2_50_8	Bacteria	1817874	GCA_001787855.1	MFYY01000153.1	unplaced-scaffold	Chromosome	46589	FEBG	564	+	30840	32300	32293	33021	33014	36481	36482	37744	OGK09079.1	OGK09080.1	OGK09081.1	OGK09082.1
Candidatus Riflebacteria bacterium HGW-Riflebacteria-1	Bacteria	2013829	GCA_002839445.1	PGYB01000029.1	unplaced-scaffold	Chromosome	54568	FEBG	565	+	32079	33539	33532	34281	34274	37729	37899	39188	PKL39282.1	PKL39283.1	PKL39284.1	PKL39285.1
Pseudomonas sp. UFMG81	Bacteria	2745936	GCF_015354575.1	NZ_JACAFQ010000001.1	unplaced-scaffold	Chromosome	401304	FEBG	566	-	42871	44370	42117	42869	38813	42124	37640	38797	WP_194787561.1	WP_194787560.1	WP_194787559.1	WP_194787558.1
Aeromonas veronii	Bacteria	654	GCA_006246325.1	NKWN01000011.1	unplaced-scaffold	Chromosome	444656	FEBG	567	-	251686	253176	251058	251711	247639	251061	246398	247639	TNI26518.1	TNI26517.1	TNI26516.1	TNI26515.1
Brachybacterium muris UCD-AY4	Bacteria	1249481	GCA_000338055.1	AORC01000011.1	unplaced-scaffold	Chromosome	177618	FEBG	568	-	61688	63229	60958	61701	57608	60961	56407	57621	EYT48929.1	EYT48928.1	EYT48927.1	EYT48926.1
Kitasatospora sp. MMS16-BH015	Bacteria	2018025	GCA_002943525.1	CP025394.1	assembled-molecule	Chromosome	8963858	FEBG	569	+	1631305	1632810	1632807	1633643	1633636	1638084	1638071	1639216	AUG76287.1	AUG76288.1	AUG76289.1	AUG76290.1
Fusobacterium periodonticum 2_1_31	Bacteria	469599	GCA_000158215.3	KN173677.1	unplaced-scaffold	Chromosome	980607	FEBG	570	-	915870	917348	915284	915877	911926	915300	910790	911953	KGE63142.1	KGE63141.1	KGE63140.1	KGE63139.1
Sulfobacillus benefaciens	Bacteria	453960	GCA_003023695.1	PXYW01000033.1	unplaced-scaffold	Chromosome	118252	FEBG	571	+	6632	7861	8044	8694	8691	12095	12092	13432	PSR32661.1	PSR32662.1	PSR32663.1	PSR32664.1
Pseudosporangium ferrugineum	Bacteria	439699	GCA_003002065.1	PVZG01000020.1	unplaced-scaffold	Chromosome	115588	FEBG	572	-	23398	24966	22185	23405	18094	22188	16862	18097	PRY21312.1	PRY21311.1	PRY21310.1	PRY21309.1
Candidatus Eisenbacteria bacterium	Bacteria	2212470	GCA_005893175.1	VBOU01000102.1	unplaced-scaffold	Chromosome	12315	FEBG	573	-	7610	9031	6958	7605	3575	6961	2287	3588	TMQ52398.1	TMQ52397.1	TMQ52396.1	TMQ52395.1
Pseudonocardiales bacterium	Bacteria	2201155	GCA_003244095.1	QHCA01000388.1	unplaced-scaffold	Chromosome	13616	FEBG	574	+	2816	4318	4326	5495	5495	9484	9481	10620	PZS26488.1	PZS26489.1	PZS26490.1	PZS26491.1
Thermogemmatispora tikiterensis	Bacteria	1825093	GCA_003268475.1	MCIF01000002.1	unplaced-scaffold	Chromosome	5961682	FEBG	575	+	110070	111554	111557	112171	112143	115604	115601	116755	RAQ93970.1	RAQ93971.1	RAQ93972.1	RAQ93973.1
Burkholderia seminalis	Bacteria	488731	GCA_000705535.2	CP072522.1	assembled-molecule	Chromosome	1448576	FEBG	576	-	527005	528486	526158	527018	522684	526151	521486	522724	QTO23918.1	QTO23917.1	QTO23916.1	QTO23915.1
Luteolibacter luteus	Bacteria	2728835	GCA_012913485.1	CP051774.1	assembled-molecule	Chromosome	6412079	FEBG	577	-	3954843	3956321	3954217	3954846	3950884	3954201	3949613	3950887	QJE97284.1	QJE97283.1	QJE97282.1	QJE97281.1
Rhodococcus opacus PD630	Bacteria	543736	GCA_000234335.1	JH377359.1	unplaced-scaffold	Chromosome	2335741	FEBG	578	-	2139302	2140762	2138700	2139305	2135416	2138703	2134226	2135419	EHI41061.1	EHI41060.1	EHI41059.1	EHI41058.1
Collinsella sp. AF38-3AC	Bacteria	2292015	GCA_003474365.1	QROM01000003.1	unplaced-scaffold	Chromosome	181758	FEBG	579	+	7101	8693	8674	9294	9284	12697	12702	13883	RHL25389.1	RHL25541.1	RHL25390.1	RHL25391.1
Odoribacter sp. OF09-27XD	Bacteria	2293112	GCA_003482005.1	QUMF01000033.1	unplaced-scaffold	Chromosome	42658	FEBG	580	+	34173	35477	35553	36206	36209	39562	39567	40523	RHV92969.1	RHV92970.1	RHV92971.1	RHV92972.1
Bacteroidales bacterium	Bacteria	2030927	GCA_003499605.1	DNSQ01000001.1	unplaced-scaffold	Chromosome	77506	FEBG	581	+	43785	45110	45077	45742	45726	49073	49045	49893	HBG69187.1	HBG69188.1	HBG69189.1	HBG69190.1
Firmicutes bacterium	Bacteria	1879010	GCA_003500385.1	DNSC01000146.1	unplaced-scaffold	Chromosome	19108	FEBG	582	+	5277	6803	6803	8053	8032	12189	12186	13598	HBG45331.1	HBG45332.1	HBG45333.1	HBG45334.1
Flavobacterium macacae	Bacteria	2488993	GCA_003865365.1	RQVR01000010.1	unplaced-scaffold	Chromosome	162671	FEBG	583	+	93919	95289	95262	95936	95933	99085	99082	99996	RRJ90772.1	RRJ90773.1	RRJ90774.1	RRJ90775.1
Alkalihalobacillus pseudalcaliphilus	Bacteria	79884	GCA_001038565.1	LFJO01000006.1	unplaced-scaffold	Chromosome	591712	FEBG	584	-	378497	379990	377302	378420	373188	377294	371816	373117	KMK75185.1	KMK75375.1	KMK75374.1	KMK75373.1
Plasticicumulans lactativorans	Bacteria	1133106	GCA_004341245.1	SLWY01000004.1	unplaced-scaffold	Chromosome	243617	FEBG	585	+	114526	115869	115873	116547	116534	120910	120907	121929	TCO82707.1	TCO82708.1	TCO82709.1	TCO82710.1
Kribbella sp. VKM Ac-2572	Bacteria	2512223	GCA_004342025.1	SLWN01000021.1	unplaced-scaffold	Chromosome	124195	FEBG	586	+	21857	23404	23401	24534	24527	28702	28692	29915	TCO15655.1	TCO15656.1	TCO15657.1	TCO15658.1
Breznakia blatticola	Bacteria	1754012	GCA_004365815.1	SODD01000022.1	unplaced-scaffold	Chromosome	36948	FEBG	587	+	14667	16151	16148	17263	17256	21254	21251	22540	TDW16532.1	TDW16533.1	TDW16534.1	TDW16535.1
Cryobacterium sp. Hh14	Bacteria	1259150	GCA_004403305.1	SOHE01000048.1	unplaced-scaffold	Chromosome	136839	FEBG	588	+	60670	62148	62145	63311	63308	67393	67393	68667	TFD49618.1	TFD49619.1	TFD49620.1	TFD49621.1
Chryseobacterium indologenes	Bacteria	253	GCA_002591275.1	CP023968.1	assembled-molecule	Chromosome	4888827	FEBG	589	-	2510237	2511661	2509665	2510234	2506252	2509656	2505089	2506255	ATN05958.1	ATN05957.1	ATN05956.1	ATN05955.1
Candidatus Entotheonella gemina	Bacteria	1429439	GCA_000522445.1	KI929851.1	unplaced-scaffold	Chromosome	33068	FEB	590	+	5484	6956	6991	7593	7590	10976			ETX08583.1	ETX08584.1	ETX08585.1
Heliomicrobium modesticaldum Ice1	Bacteria	498761	GCA_000019165.1	CP000930.2	assembled-molecule	Chromosome	3075407	FEBG	591	-	975066	976475	974446	975051	970896	974477	969668	970840	ABZ83562.1	ABZ83561.1	ABZ83560.1	ABZ83559.1
Mycolicibacterium phocaicum	Bacteria	319706	GCA_010731115.1	AP022616.1	assembled-molecule	Chromosome	5853197	FEBG	592	-	1574608	1576062	1574000	1574611	1570729	1574007	1569597	1570736	BBZ54550.1	BBZ54549.1	BBZ54548.1	BBZ54547.1
Hymenobacter polaris	Bacteria	2682546	GCA_012927305.1	JABBGH010000002.1	unplaced-scaffold	Chromosome	1470772	FEBG	593	+	666684	668018	667991	668653	668655	672047	672037	673038	NML66157.1	NML66158.1	NML66159.1	NML66160.1
Vibrio breoganii ZF-55	Bacteria	1188253	GCA_000286975.2	AJYL02000091.1	unplaced-scaffold	Chromosome	68262	FEBG	594	-	62589	64055	61978	62586	58591	61977	57369	58571	OED89100.1	OED89099.1	OED89098.1	OED89097.1
Agrobacterium rubi	Bacteria	28099	GCA_013320925.1	JAAMFC010000001.1	unplaced-scaffold	Chromosome	1254805	FEBG	595	+	1017047	1018525	1018515	1019177	1019183	1022671	1022664	1023791	NTF17952.1	NTF17953.1	NTF17954.1	NTF17955.1
Paenibacillus cellulosilyticus	Bacteria	375489	GCA_003182255.1	QGTQ01000030.1	unplaced-scaffold	Chromosome	80954	FEBG	596	+	70443	71939	71936	73135	73101	77171	77239	79362	PWV94545.1	PWV94546.1	PWV94547.1	PWV94548.1
Nonomuraea montanisoli	Bacteria	2741721	GCA_013363975.1	JABWGN010000003.1	unplaced-scaffold	Chromosome	637299	FEBG	597	+	475763	477274	477267	478067	478064	481474	481471	482631	NUW31583.1	NUW31584.1	NUW31585.1	NUW31586.1
Sulfurimonas sediminis	Bacteria	2590020	GCA_014905115.1	CP041235.1	assembled-molecule	Chromosome	2320257	FEBG	598	-	2056655	2058097	2056081	2056722	2052761	2056090	2051594	2052757	QOP44429.1	QOP44428.1	QOP44427.1	QOP44426.1
Chitinophagaceae bacterium	Bacteria	1869212	GCA_013816565.1	JACDEF010000001.1	unplaced-scaffold	Chromosome	36904	FEBG	599	+	29365	30810	30810	31427	31411	34878	34871	36043	MBA3673369.1	MBA3673370.1	MBA3673371.1	MBA3673372.1
Verrucomicrobia bacterium	Bacteria	2026799	GCA_013820875.1	JACDHS010000045.1	unplaced-scaffold	Chromosome	35353	FEBG	600	+	7405	8862	8855	9475	9472	12852	12855	14012	MBA4148337.1	MBA4148338.1	MBA4148339.1	MBA4148340.1
Paenactinomyces guangxiensis	Bacteria	1490290	GCA_013867725.1	JACEIQ010000002.1	unplaced-scaffold	Chromosome	302728	FEBG	601	+	116121	117605	117617	118807	118804	122952	123008	124375	MBA4493431.1	MBA4493432.1	MBA4493433.1	MBA4493434.1
Roseospira visakhapatnamensis	Bacteria	390880	GCA_014197915.1	JACIGK010000006.1	unplaced-scaffold	Chromosome	169103	FEBG	602	+	5353	6837	6821	7528	7525	11034	11034	12116	MBB4265411.1	MBB4265412.1	MBB4265413.1	MBB4265414.1
Treponema rectale	Bacteria	744512	GCA_014202035.1	JACHFR010000004.1	unplaced-scaffold	Chromosome	215739	FEBG	603	+	61799	63319	63312	63914	63907	67299	67300	68490	MBB5219856.1	MBB5219857.1	MBB5219858.1	MBB5219859.1
Nakamurella sp. PAMC28650	Bacteria	2762325	GCA_014303395.1	CP060298.1	assembled-molecule	Chromosome	5629850	FEBG	604	+	2599741	2601210	2601207	2602406	2602403	2606554	2606590	2607855	QNK83264.1	QNK83265.1	QNK83266.1	QNK83267.1
Streptomyces sp. TRM68367	Bacteria	2758415	GCA_014495685.1	JACTVI010000003.1	unplaced-scaffold	Chromosome	268921	FEBG	605	+	81926	83530	83527	84711	84708	89027	89017	90210	MBC9724037.1	MBC9724038.1	MBC9724039.1	MBC9724040.1
Erysipelotrichaceae bacterium 7770_A6	Bacteria	2290870	GCA_014610835.1	QQXM01000020.1	unplaced-scaffold	Chromosome	52523	FEBG	606	+	13180	14673	14670	15806	15799	19827	19817	21106	MBD0858028.1	MBD0858029.1	MBD0858030.1	MBD0858031.1
Marivirga lumbricoides	Bacteria	1046115	GCA_014636295.1	BMEC01000006.1	unplaced-scaffold	Chromosome	325047	FEBG	607	+	35542	36888	36885	37517	37514	40729	40716	41699	GGC34833.1	GGC34837.1	GGC34843.1	GGC34853.1
Nocardia asteroides	Bacteria	1824	GCA_021183625.1	CP089214.1	assembled-molecule	Chromosome	6986884	FEBG	608	-	5984013	5985497	5982856	5984016	5978738	5982859	5977512	5978738	UGT60874.1	UGT60873.1	UGT60872.1	UGT60871.1
Modestobacter marinus	Bacteria	477641	GCA_014645755.1	BMMI01000007.1	unplaced-scaffold	Chromosome	345748	FEBG	609	+	8516	9985	9982	10791	10788	14429	14426	15697	GGL76572.1	GGL76579.1	GGL76590.1	GGL76620.1
Ignatzschineria ureiclastica	Bacteria	472582	GCA_014652035.1	BMYA01000004.1	unplaced-scaffold	Chromosome	288670	FEBG	610	+	91584	93053	93041	94000	94006	97362	97468	98739	GGZ99303.1	GGZ99311.1	GGZ99316.1	GGZ99323.1
Lachnospiraceae bacterium	Bacteria	1898203	GCA_014804385.1	JAAUZW010000018.1	unplaced-scaffold	Chromosome	89535	FEBG	611	+	3106	4581	4607	5731	5813	9904	10039	11187	MBD5491354.1	MBD5491355.1	MBD5491356.1	MBD5491357.1
Burkholderiaceae bacterium 16	Bacteria	1619952	GCA_000955785.1	JYOD01000023.1	unplaced-scaffold	Chromosome	118648	FEBG	612	-	18115	19545	17436	18122	13775	17446	12615	13778	KJK24267.1	KJK24266.1	KJK24265.1	KJK24264.1
Ktedonobacteria bacterium brp13	Bacteria	2717365	GCA_015099395.1	AP024096.1	assembled-molecule	Chromosome	8879929	FEBG	613	+	594413	595969	596047	597510	597587	602050	602050	603564	BCL78026.1	BCL78027.1	BCL78028.1	BCL78029.1
Rhodovibrio salinarum	Bacteria	1087	GCA_016583505.1	NRRE01000027.1	unplaced-scaffold	Chromosome	237069	FEBG	614	+	31207	32751	32742	33623	33636	37199	37202	38368	MBK1698294.1	MBK1698295.1	MBK1698296.1	MBK1698297.1
Bradyrhizobium diazoefficiens	Bacteria	1355477	GCA_016616425.1	CP067101.1	assembled-molecule	Chromosome	7144346	FEBG	615	+	5910223	5911656	5911659	5912366	5912363	5915968	5915965	5917131	QQO23504.1	QQO23505.1	QQO23506.1	QQO23507.1
Pseudomonas cichorii	Bacteria	36746	GCA_019719255.1	JAIGPU010000002.1	unplaced-scaffold	Chromosome	587337	FEBG	616	-	139085	140572	138405	139082	134962	138408	133799	134965	MBX8596371.1	MBX8596370.1	MBX8596369.1	MBX8596368.1
Thiohalobacter sp. COW1	Bacteria	2795687	GCA_016629505.1	AP024239.1	assembled-molecule	Chromosome	3567646	FEBG	617	+	1409317	1410678	1410681	1411304	1411301	1414726	1414719	1415897	BCO31201.1	BCO31202.1	BCO31203.1	BCO31204.1
Lacisediminihabitans changchengi	Bacteria	2787634	GCA_016634425.1	JAEPES010000003.1	unplaced-scaffold	Chromosome	603297	FEBG	618	+	20653	22143	22140	23297	23294	27400	27400	28713	MBK4347667.1	MBK4347668.1	MBK4347669.1	MBK4347670.1
Fibrobacteres bacterium	Bacteria	2052160	GCA_016699655.1	CP064986.1	assembled-molecule	Chromosome	5836944	FEBG	619	+	945292	946755	946752	947351	947355	950699	950696	951844	QQS06040.1	QQS06041.1	QQS06042.1	QQS06043.1
Austwickia sp.	Bacteria	1872664	GCA_016699675.1	CP064985.1	assembled-molecule	Chromosome	4314146	FEBG	620	+	1364831	1366330	1366327	1367103	1367093	1370506	1370499	1371791	QQS01985.1	QQS01986.1	QQS01987.1	QQS01988.1
Thiohalocapsa sp. PB-PSB1	Bacteria	1385625	GCA_016745215.1	CP050890.1	assembled-molecule	Chromosome	7950631	FEBG	621	+	6976414	6978042	6978108	6979274	6979271	6983425	6983400	6984707	QQO56876.1	QQO58148.1	QQO56877.1	QQO56878.1
Sphingobacterium siyangense	Bacteria	459529	GCA_016919365.1	CP070350.1	assembled-molecule	Chromosome	6825756	FEBG	622	+	4158399	4159760	4159736	4160446	4160430	4163579	4163576	4164496	QRY55855.1	QRY55856.1	QRY55857.1	QRY55858.1
Alicyclobacillus mengziensis	Bacteria	2931921	GCA_017298635.1	CP071182.1	assembled-molecule	Chromosome	5245674	FEBG	623	+	2124225	2125727	2125724	2127037	2127034	2131440	2131510	2132331	QSO49195.1	QSO49196.1	QSO49197.1	QSO49198.1
Polaromonas sp.	Bacteria	1869339	GCA_010365105.1	JAAFGZ010000020.1	unplaced-scaffold	Chromosome	101979	FEBG	624	-	86811	88253	86083	86814	81756	86081	80752	81759	NDP63750.1	NDP63749.1	NDP63748.1	NDP63747.1
Chitinophagales bacterium	Bacteria	2448779	GCA_017303875.1	JAFLBP010000015.1	unplaced-scaffold	Chromosome	154850	FEBG	625	+	87404	88876	88880	89524	89521	92931	92928	94070	MBN8683270.1	MBN8683271.1	MBN8683272.1	MBN8683273.1
Actinoplanes flavus	Bacteria	2820290	GCA_017592555.1	JAGFNS010000023.1	unplaced-scaffold	Chromosome	164147	FEBG	626	+	62008	63561	63558	64709	64709	69040	69037	70206	MBO3741745.1	MBO3741746.1	MBO3741747.1	MBO3741748.1
Adlercreutzia mucosicola DSM 19490	Bacteria	1121866	GCF_000422625.1	NZ_KE383895.1	unplaced-scaffold	Chromosome	447931	FEBG	627	-	356979	358454	356317	356982	352958	356320	351802	352971	WP_028027827.1	WP_051191282.1	WP_028027825.1	WP_035023110.1
Azoarcus sp.	Bacteria	29544	GCA_023252295.1	JAHHGN010000001.1	unplaced-scaffold	Chromosome	346236	FEBG	628	-	287825	289132	287118	287825	284326	287118	283073	284323	MCK9983788.1	MCK9983787.1	MCK9983786.1	MCK9983785.1
Pelomonas sp. Root1217	Bacteria	1736430	GCA_001425705.1	LMDC01000012.1	unplaced-scaffold	Chromosome	1140123	FEBG	629	-	300335	301762	299655	300338	296018	299653	294837	296021	KQV52840.1	KQV52839.1	KQV52838.1	KQV52837.1
Bacillus sp. HF117_J1_D	Bacteria	2698833	GCF_009928435.1	NZ_JAABNQ010000007.1	unplaced-scaffold	Chromosome	91857	FEBG	630	-	17489	18985	16316	17488	12205	16329	10888	12198	WP_160706024.1	WP_160706023.1	WP_160706022.1	WP_160706021.1
Carnobacterium sp. ISL-102	Bacteria	2819142	GCA_018612935.1	JAGGRF010000010.1	unplaced-scaffold	Chromosome	68344	FEBG	631	+	17045	18553	18543	19703	19705	24021	23987	25381	MBT2732254.1	MBT2732255.1	MBT2732256.1	MBT2732257.1
Streptomyces aureus	Bacteria	193461	GCF_000725495.1	NZ_JNZD01000020.1	unplaced-scaffold	Chromosome	151160	FEBG	632	-	116814	118424	115546	116802	111317	115549	110001	111320	WP_051900877.1	WP_051900887.1	WP_051900876.1	WP_037622844.1
Lentisphaerae bacterium	Bacteria	1932692	GCA_018648355.1	JABGRJ010000286.1	unplaced-scaffold	Chromosome	20678	FEBG	633	+	9383	10945	10942	11709	11706	15179	15271	16617	MBT3380857.1	MBT3380858.1	MBT3380859.1	MBT3380860.1
Nocardioides sp. LMS-CY	Bacteria	2840457	GCA_018732145.1	CP076104.1	assembled-molecule	Chromosome	5399158	FEBG	634	+	2459991	2461607	2461604	2462920	2462917	2467164	2467161	2468447	QWF24332.1	QWF24333.1	QWF24334.1	QWF24335.1
Massilia sp. PAMC28688	Bacteria	2861283	GCA_019443445.1	CP080378.1	assembled-molecule	Chromosome	5455977	FEBG	635	+	4540579	4541976	4541973	4542638	4542650	4547053	4547050	4548048	QYF93005.1	QYF93006.1	QYF93007.1	QYF93008.1
Shewanella sp. FJAT-53555	Bacteria	2864204	GCA_019457535.1	CP080417.1	assembled-molecule	Chromosome	4661557	FEBG	636	+	961103	962389	962382	963164	963154	967710	967710	968657	QYJ90826.1	QYJ90827.1	QYJ90828.1	QYJ90829.1
Hydrogenibacillus sp. N12	Bacteria	2866627	GCA_019645935.1	CP080953.1	assembled-molecule	Chromosome	2659005	FEBG	637	+	857879	859468	859482	860186	860218	863640	863633	865060	QZA33693.1	QZA34155.1	QZA33694.1	QZA33695.1
Clostridium beijerinckii NCIMB 8052	Bacteria	290402	GCA_000016965.1	CP000721.1	assembled-molecule	Chromosome	6000632	FEBG	638	-	3260180	3261571	3259572	3260177	3256343	3259597	3255175	3256356	ABR34952.1	ABR34951.1	ABR34950.1	ABR34949.1
Streptomyces sp. A144	Bacteria	2871487	GCA_020034615.1	CP083268.1	assembled-molecule	Plasmid	177399	FEBG	639	+	8159	9715	9712	10962	10950	15116	15113	16471	UAX58400.1	UAX58401.1	UAX58402.1	UAX58403.1
Bacteroidetes bacterium	Bacteria	1898104	GCA_003045895.1	PZPC01000088.1	unplaced-scaffold	Chromosome	21275	FEBG	640	-	15389	16837	14799	15392	11313	14786	10129	11316	PTM09446.1	PTM09445.1	PTM09444.1	PTM09443.1
Sulfurovum sp. HSL1-3	Bacteria	2893889	GCA_020911965.1	CP087124.1	assembled-molecule	Chromosome	2575471	FEBG	641	+	1156898	1158286	1158291	1158995	1158995	1162492	1162497	1163654	UFH60384.1	UFH60385.1	UFH60386.1	UFH60387.1
Roseburia faecis	Bacteria	301302	GCA_001405615.1	CYXV01000009.1	unplaced-scaffold	Chromosome	175000	FEBG	642	-	159430	160914	158288	159430	154186	158295	152943	154208	CUN03439.1	CUN03426.1	CUN03412.1	CUN03403.1
Virgibacillus sp. NKC19-16	Bacteria	2831673	GCA_021560035.1	CP074373.1	assembled-molecule	Chromosome	3829764	FEBG	643	+	321823	323331	323335	324558	324555	328700	328687	330003	UJL46719.1	UJL46720.1	UJL46721.1	UJL46722.1
Desulfoluna sp. ASN36	Bacteria	2810562	GCA_021654575.1	AP024488.1	assembled-molecule	Chromosome	6263790	FEBG	644	+	3863579	3864943	3864936	3865592	3865589	3869206	3869203	3870369	BCS97428.1	BCS97429.1	BCS97430.1	BCS97431.1
Anaerolineae bacterium	Bacteria	2052143	GCA_022071955.1	JAJVIM010000053.1	unplaced-scaffold	Chromosome	79478	FEBG	645	+	31400	32890	32883	33494	33472	36804	36801	37976	MCG3212555.1	MCG3212556.1	MCG3212557.1	MCG3212558.1
Natranaerobius thermophilus JW/NM-WN-LF	Bacteria	457570	GCA_000020005.1	CP001034.1	assembled-molecule	Chromosome	3165557	FEBG	646	+	801959	803407	803408	804103	804106	807447	807447	808826	ACB84360.1	ACB84361.1	ACB84362.1	ACB84363.1
Effusibacillus dendaii	Bacteria	2743772	GCA_015097055.1	AP023366.1	assembled-molecule	Chromosome	3454394	FEBG	647	-	1685953	1687452	1684736	1685956	1680589	1684734	1679136	1680521	BCJ86806.1	BCJ86805.1	BCJ86804.1	BCJ86803.1
Phocaeicola vulgatus ATCC 8482	Bacteria	435590	GCA_000012825.1	CP000139.1	assembled-molecule	Chromosome	5163189	FEBG	648	-	4540223	4541671	4539642	4540226	4536272	4539673	4535109	4536275	ABR41278.1	ABR41277.1	ABR41276.1	ABR41275.1
Isoptericola variabilis 225	Bacteria	743718	GCA_000215105.1	CP002810.1	assembled-molecule	Chromosome	3307740	FEBG	649	-	1209916	1211430	1209254	1209919	1205865	1209257	1204684	1205856	AEG43892.1	AEG43891.1	AEG43890.1	AEG43889.1
Cryobacterium sp. TMT2-10	Bacteria	1259244	GCA_004403075.1	SOGW01000014.1	unplaced-scaffold	Chromosome	48049	FEBG	650	-	45077	46717	43914	45080	39766	43959	38519	39928	TFD43210.1	TFD43200.1	TFD43199.1	TFD43198.1
Crossiella sp. S99.2	Bacteria	2936272	GCA_023094165.1	JALMDK010000008.1	unplaced-scaffold	Chromosome	427523	FEBG	651	+	106717	108300	108294	109469	109466	114394	114391	115695	MCK2241900.1	MCK2241901.1	MCK2241902.1	MCK2241903.1
Bradyrhizobium sp. 170	Bacteria	2782641	GCA_023101085.1	CP064703.1	assembled-molecule	Chromosome	9195219	FEBG	652	+	2252097	2253548	2253552	2254301	2254320	2257979	2258309	2259130	UPK05915.1	UPK05916.1	UPK05917.1	UPK07971.1
Frankia sp. AgB32	Bacteria	631119	GCA_023243045.1	JALKFX010000013.1	unplaced-scaffold	Chromosome	92332	FEBG	653	+	16983	18620	18617	19888	19885	24198	24278	25612	MCK9894179.1	MCK9894180.1	MCK9894181.1	MCK9894182.1
Streptomyces caniscabiei	Bacteria	2746961	GCF_002155725.1	NZ_MVNV01000026.1	unplaced-scaffold	Chromosome	22852	FEBG	654	-	11723	13360	10977	11726	6399	10973	5323	6402	WP_237276587.1	WP_086796751.1	WP_086796750.1	WP_086796748.1
Raineyella antarctica	Bacteria	1577474	GCA_900092135.1	FMYF01000010.1	unplaced-scaffold	Chromosome	128626	FEBG	655	+	52059	53591	53588	54766	54763	59022	59387	60223	SDB93653.1	SDB93659.1	SDB93664.1	SDB93667.1
Saccharothrix sp. AJ9571	Bacteria	2912058	GCA_021725495.1	CP091382.1	assembled-molecule	Chromosome	9915751	FEBG	656	+	555131	556735	556732	557940	558029	562045	562048	563322	UJW32711.1	UJW32712.1	UJW32713.1	UJW32714.1
Tsukamurella tyrosinosolvens	Bacteria	57704	GCA_020295335.1	JACERH010000005.1	unplaced-scaffold	Chromosome	460873	FEBG	657	-	140481	141965	139754	140488	136377	139757	135166	136380	MCA4996947.1	MCA4996946.1	MCA4996945.1	MCA4996944.1
Thiohalomonas denitrificans	Bacteria	415747	GCA_900102855.1	FMWD01000005.1	unplaced-scaffold	Chromosome	332871	FEBG	658	+	266266	267888	267891	269120	269117	273226	273290	274534	SCZ60056.1	SCZ60061.1	SCZ60066.1	SCZ60072.1
Desulfuromusa kysingii	Bacteria	37625	GCA_900107645.1	FNQN01000003.1	unplaced-scaffold	Chromosome	455816	FEBG	659	+	442799	444229	444242	444823	444804	448175	448172	449371	SEA17168.1	SEA17197.1	SEA17222.1	SEA17248.1
Variovorax sp. NFACC28	Bacteria	1566273	GCA_900107915.1	FNUI01000032.1	unplaced-scaffold	Chromosome	30109	FEBG	660	+	14587	16074	16097	16897	16894	20328	20312	21574	SEF35285.1	SEF35286.1	SEF35287.1	SEF35288.1
Lachnospiraceae bacterium NE2001	Bacteria	1520823	GCA_900110635.1	FOEK01000002.1	unplaced-scaffold	Chromosome	255197	FEBG	661	+	112767	114191	114195	114881	114865	118131	118172	119404	SEP63617.1	SEP63647.1	SEP63817.1	SEP63843.1
[Clostridium] polysaccharolyticum	Bacteria	29364	GCA_900111595.1	FOHN01000004.1	unplaced-scaffold	Chromosome	233749	FEBG	662	+	156920	158416	158413	159576	159551	163657	163641	164957	SES85605.1	SES85619.1	SES85635.1	SES85652.1
Nannocystis exedens	Bacteria	54	GCA_900112715.1	FOMX01000058.1	unplaced-scaffold	Chromosome	32173	FEBG	663	+	11278	12708	12705	13448	13454	17788	17785	18813	SFF38521.1	SFF38532.1	SFF38539.1	SFF38550.1
Succinivibrio dextrinosolvens	Bacteria	83771	GCA_900114195.1	FOSF01000038.1	unplaced-scaffold	Chromosome	27097	FEBG	664	+	1983	3446	3585	4325	4328	7735	7746	8978	SFK21086.1	SFK21108.1	SFK21132.1	SFK21148.1
Microbacterium mitrae	Bacteria	664640	GCA_008017445.1	VRSW01000003.1	unplaced-scaffold	Chromosome	283366	FEBG	665	+	166309	167787	167574	168506	168503	171901	171898	173079	TXK04113.1	TXK04114.1	TXK04115.1	TXK04116.1
Pseudoclostridium thermosuccinogenes	Bacteria	84032	GCA_002896995.1	NIOI01000003.1	unplaced-scaffold	Chromosome	214384	FEBG	666	-	211569	212972	210906	211568	207511	210909	206271	207521	PNT90670.1	PNT90669.1	PNT90668.1	PNT90667.1
Propionispora hippei DSM 15287	Bacteria	1123003	GCA_900141835.1	FQZD01000012.1	unplaced-scaffold	Chromosome	134672	FEBG	667	+	126775	128043	128033	128677	128670	131564	131575	132864	SHJ13191.1	SHJ13224.1	SHJ13254.1	SHJ13285.1
Nocardiopsis flavescens	Bacteria	758803	GCA_900141985.1	FQZK01000021.1	unplaced-scaffold	Chromosome	95988	FEBG	668	+	39595	41130	41306	42673	42673	47109	47123	48397	SHK48580.1	SHK48611.1	SHK48641.1	SHK48668.1
Caldanaerovirga acetigignens	Bacteria	447595	GCA_900142995.1	FRCR01000021.1	unplaced-scaffold	Chromosome	27661	FEBG	669	+	8793	10178	10181	10816	10813	14169	14169	15395	SHM89477.1	SHM89501.1	SHM89526.1	SHM89547.1
Desulfocicer vacuolatum DSM 3385	Bacteria	1121400	GCA_900176365.1	FWXY01000004.1	unplaced-scaffold	Chromosome	269938	FEBG	670	+	157760	159277	159419	160219	160212	164591	164588	165721	SMC55724.1	SMC55734.1	SMC55742.1	SMC55794.1
Ureibacillus xyleni	Bacteria	614648	GCA_900217795.1	OBMQ01000016.1	unplaced-scaffold	Chromosome	108763	FEBG	671	+	93696	95090	95099	95722	95691	99056	99007	100299	SOC24091.1	SOC24095.1	SOC24099.1	SOC24104.1
Thalassospira xiamenensis	Bacteria	220697	GCA_900217835.1	OBMM01000003.1	unplaced-scaffold	Chromosome	487145	FEBG	672	+	421554	423107	423109	423840	423837	427388	427398	428666	SOC21469.1	SOC21472.1	SOC21474.1	SOC21477.1
Cupriavidus taiwanensis LMG 19424	Bacteria	977880	GCA_000069785.1	CU633751.1	assembled-molecule	Plasmid	557200	FEBG	673	-	25037	26707	23775	25040	19633	23778	18326	19636	CAP63723.1	CAP63722.1	CAP63721.1	CAP63720.1
Comamonas aquatica	Bacteria	225991	GCA_903815275.1	LR813086.1	assembled-molecule	Chromosome	4047112	FEBG	674	+	2052660	2054150	2054147	2054824	2054817	2058281	2058278	2059441	CAC9684852.1	CAC9684856.1	CAC9684860.1	CAC9684864.1
Paenibacillus sp. yr247	Bacteria	1761880	GCA_900103825.1	FNIF01000003.1	unplaced-scaffold	Chromosome	371858	FEBG	675	-	361991	363478	360849	361994	356816	360868	355568	356803	SDN61634.1	SDN61601.1	SDN61571.1	SDN61533.1
Neobacillus sp. JJ-3	Bacteria	2880965	GCA_937468385.1	CALBWS010000031.1	unplaced-scaffold	Chromosome	63253	FEBG	676	+	19363	20775	20772	21398	21367	24714	24701	25963	CAH2716700.1	CAH2716701.1	CAH2716702.1	CAH2716703.1
Succinimonas amylolytica DSM 2873	Bacteria	1265507	GCF_000378405.1	NZ_KB899637.1	unplaced-scaffold	Chromosome	722606	FEBG	677	+	223349	224803	224849	225619	225719	229231	229228	230415	WP_019002164.1	WP_019002165.1	WP_019002167.1	WP_019002168.1
Sciscionella marina DSM 45152	Bacteria	1123244	GCF_000379465.1	NZ_KB905384.1	unplaced-scaffold	Chromosome	152056	FEBG	678	+	51160	52764	52761	53954	53957	58054	58168	59223	WP_083933417.1	WP_020496938.1	WP_040587437.1	WP_157182777.1
Pseudoclavibacter caeni	Bacteria	908846	GCA_008831125.1	WBKA01000007.1	unplaced-scaffold	Chromosome	97609	FEBG	679	-	64753	66201	64043	64756	60657	64043	59318	60673	KAB1631357.1	KAB1631356.1	KAB1631355.1	KAB1631354.1
Weizmannia coagulans 36D1	Bacteria	345219	GCA_000169195.2	CP003056.1	assembled-molecule	Chromosome	3552226	FEBG	680	-	2218513	2219991	2217350	2218513	2213238	2217332	2211811	2213109	AEP01221.1	AEP01220.1	AEP01219.1	AEP01218.1
Glycomyces arizonensis DSM 44726	Bacteria	1121926	GCF_000482705.1	NZ_AXWO01000007.1	unplaced-scaffold	Chromosome	305478	FEBG	681	+	139237	140742	140735	141934	141931	145911	145908	147089	WP_051393122.1	WP_026923482.1	WP_051393123.1	WP_035737098.1
Desulfonatronum lacustre DSM 10312	Bacteria	935942	GCF_000519265.1	NZ_KI912608.1	unplaced-scaffold	Chromosome	3761451	FEBG	682	+	21540	22979	22969	23691	23725	28137	28118	29185	WP_028570897.1	WP_028570898.1	WP_028570899.1	WP_156932808.1
Modestobacter deserti	Bacteria	2497753	GCA_009296285.1	WGGQ01000001.1	unplaced-scaffold	Chromosome	1042401	FEBG	683	-	156705	158204	155476	156708	151409	155479	150192	151412	MPQ96458.1	MPQ96457.1	MPQ96456.1	MPQ96455.1
[Clostridium] saccharogumia	Bacteria	341225	GCF_902377525.1	NZ_CABLCC010000009.1	unplaced-scaffold	Chromosome	63640	FEBG	684	+	48217	49575	49568	50209	50178	53387	53380	54576	WP_027090779.1	WP_027090780.1	WP_027090781.1	WP_027090782.1
Streptomyces davaonensis JCM 4913	Bacteria	1214101	GCA_000349325.1	HE971709.1	assembled-molecule	Chromosome	9466619	FEBG	685	-	8741560	8743128	8740142	8741560	8735826	8740145	8734555	8735829	CCK32177.1	CCK32176.1	CCK32175.1	CCK32174.1
Nitriliruptor alkaliphilus DSM 45188	Bacteria	1069448	GCF_000969705.1	NZ_KQ033901.1	unplaced-scaffold	Chromosome	5558097	FEBG	686	+	3355369	3356937	3356934	3358235	3358232	3362338	3362335	3363510	WP_052667154.1	WP_052667155.1	WP_052667156.1	WP_052667157.1
Microvirga massiliensis	Bacteria	1033741	GCF_902385745.1	NZ_CABMGP010000004.1	unplaced-scaffold	Chromosome	744668	FEBG	687	+	78118	79659	79649	80326	80341	83817	83819	84982	WP_046864029.1	WP_046864030.1	WP_046864031.1	WP_046864032.1
Schleiferilactobacillus similis DSM 23365 = JCM 2765	Bacteria	1423804	GCA_001436595.1	AYZM01000112.1	unplaced-scaffold	Chromosome	35885	FEBG	688	+	7264	8772	8769	9815	9895	12966	12998	13819	KRN21517.1	KRN21518.1	KRN21519.1	KRN21520.1
Subdoligranulum variabile DSM 15176	Bacteria	411471	GCA_000157955.1	GG704771.1	unplaced-scaffold	Chromosome	367229	FEBG	689	+	234710	236212	236205	237326	237339	241370	241367	242641	EFB74543.1	EFB74544.1	EFB74545.1	EFB74546.1
Kordiimonas lipolytica	Bacteria	1662421	GCF_001550065.1	NZ_LRUB01000031.1	unplaced-scaffold	Chromosome	84964	FEBG	690	+	75952	77403	77396	78100	78117	81713	81700	82950	WP_068150326.1	WP_068150328.1	WP_068150331.1	WP_068150334.1
Nocardioides sp. Root614	Bacteria	1736571	GCA_001427545.1	LMGV01000008.1	unplaced-scaffold	Chromosome	374359	FEBG	691	-	325998	327482	325348	325998	321927	325412	320716	321930	KRA30034.1	KRA30033.1	KRA30032.1	KRA30031.1
Kineosporia sp. A_224	Bacteria	1962180	GCF_002198655.1	NZ_MWLN01000231.1	unplaced-scaffold	Chromosome	75121	FEBG	692	+	20038	21612	21609	23045	23042	27280	27463	28569	WP_198950816.1	WP_088290507.1	WP_088290509.1	WP_233150142.1
Sulfurifustis variabilis	Bacteria	1675686	GCA_002355415.1	AP014936.1	assembled-molecule	Chromosome	3958814	FEBG	693	+	3078841	3080169	3080166	3080828	3080909	3085246	3085243	3086238	BAU49579.1	BAU49580.1	BAU49581.1	BAU49582.1
Cryobacterium sp. N21	Bacteria	2048289	GCF_002929575.1	NZ_PJJQ01000032.1	unplaced-scaffold	Chromosome	332576	FEBG	694	+	81418	82902	82899	83576	83569	86919	86976	88082	WP_104129967.1	WP_104088724.1	WP_104129968.1	WP_140425505.1
Actinoplanes flavus	Bacteria	2820290	GCA_017592555.1	JAGFNS010000006.1	unplaced-scaffold	Chromosome	346037	FEBG	695	-	231409	232815	230615	231412	226096	230601	225062	226099	MBO3738130.1	MBO3738129.1	MBO3738128.1	MBO3738127.1
Arcobacter peruensis	Bacteria	2320140	GCF_003711085.1	NZ_CP032363.1	assembled-molecule	Chromosome	2816102	FEBG	696	+	2654115	2655473	2655470	2656177	2656167	2659685	2659689	2660831	WP_122894121.1	WP_122894122.1	WP_122894123.1	WP_122894124.1
Cohnella candidum	Bacteria	2674991	GCA_003713065.1	CP033433.1	assembled-molecule	Chromosome	5289049	FEBG	697	+	4671210	4672739	4672732	4673967	4674077	4678174	4678199	4679569	AYQ74921.1	AYQ74922.1	AYQ74923.1	AYQ74924.1
Bacteroidetes bacterium 47-18	Bacteria	1895926	GCA_001897155.1	MKSF01000026.1	unplaced-scaffold	Chromosome	74816	FEBG	698	-	15951	17318	15325	15981	12098	15328	11157	12101	OJU74607.1	OJU74606.1	OJU74605.1	OJU74604.1
Streptomyces sp. endophyte_N2	Bacteria	2153485	GCF_004104485.1	NZ_CP028719.1	assembled-molecule	Chromosome	8428700	FEBG	699	+	7067101	7068606	7068603	7069463	7069456	7073931	7073928	7075103	WP_241662032.1	WP_206660507.1	WP_164932626.1	WP_128792536.1
Candidatus Chloroploca sp. M50-1	Bacteria	2528176	GCA_004762035.2	SIJK02000016.1	unplaced-scaffold	Chromosome	116386	FEBG	700	+	60293	61543	61533	62090	62083	64755	64792	65613	MBP1466189.1	MBP1466190.1	MBP1466191.1	MBP1466192.1
Actinobacteria bacterium	Bacteria	2900548	GCA_019347675.1	JAHWKW010000005.1	unplaced-scaffold	Chromosome	165262	FEBG	701	+	146928	148490	148487	149746	149743	153882	153879	155135	MBW3577070.1	MBW3577071.1	MBW3577072.1	MBW3577073.1
Zhaonella formicivorans	Bacteria	2528593	GCF_004353525.1	NZ_CP085524.1	assembled-molecule	Chromosome	3314304	FEBG	702	+	535420	536844	536841	537464	537461	540802	540809	542083	WP_227765671.1	WP_227765673.1	WP_227765675.1	WP_227765676.1
Amycolatopsis marina	Bacteria	490629	GCA_900111885.1	FOKG01000014.1	unplaced-scaffold	Chromosome	217028	FEBG	703	+	42417	43934	43931	44737	44730	49172	49173	50234	SFB49504.1	SFB49509.1	SFB49513.1	SFB49517.1
Catellatospora sichuanensis	Bacteria	1969805	GCF_007483665.1	NZ_ML660194.1	unplaced-scaffold	Chromosome	75101	FEBG	704	+	50211	51767	51764	52576	52632	57014	57011	58057	WP_222106074.1	WP_144121056.1	WP_144121057.1	WP_144121058.1
Amphibacillus xylanus NBRC 15112	Bacteria	698758	GCA_000307165.1	AP012050.1	assembled-molecule	Chromosome	2569486	GFEB	705	-	2495315	2496742	2494660	2495328	2491491	2494679	2496718	2498031	BAM48480.1	BAM48479.1	BAM48478.1	BAM48481.1
Lacticaseibacillus manihotivorans DSM 13343 = JCM 12514	Bacteria	1423769	GCA_001435035.1	AZEU01000134.1	unplaced-scaffold	Chromosome	91435	FEBG	706	+	4713	6266	6244	7260	7244	10375	10368	11171	KRL45049.1	KRL45050.1	KRL45051.1	KRL45052.1
Nocardioides sp. WS12	Bacteria	2486272	GCF_014108865.1	NZ_CP053928.1	assembled-molecule	Chromosome	5171066	FEBG	707	+	630145	631647	631644	632453	632450	635938	635935	637116	WP_182378682.1	WP_182378683.1	WP_182378684.1	WP_182378685.1
Microbacterium pullorum	Bacteria	2762236	GCA_014836535.1	JACSQP010000004.1	unplaced-scaffold	Chromosome	446428	FEBG	708	+	2772	4250	4234	4950	4943	8344	8341	9519	MBD7957372.1	MBD7957373.1	MBD7957374.1	MBD7957375.1
Lachnospiraceae bacterium	Bacteria	1898203	GCA_003451895.1	DMJD01000058.1	unplaced-scaffold	Chromosome	21975	FEBG	709	+	2354	3853	3846	4568	4565	7831	7828	9090	HAK17589.1	HAK17590.1	HAK17591.1	HAK17592.1
Clostridium beijerinckii	Bacteria	1520	GCA_017330245.1	JAERQL010000070.1	unplaced-scaffold	Chromosome	27002	FEBG	710	-	18001	19488	16870	17994	12820	16869	11544	12815	MBO0522934.1	MBO0522933.1	MBO0522932.1	MBO0522931.1
Chitinophaga sp. KRA15-503	Bacteria	2829818	GCF_018255755.1	NZ_CP073766.1	assembled-molecule	Chromosome	8341603	FEBG	711	+	8254513	8255883	8255841	8256500	8256513	8259686	8259655	8260617	WP_212003832.1	WP_212003833.1	WP_212003834.1	WP_212003835.1
Pseudomonas viridiflava	Bacteria	33069	GCF_019104045.1	NZ_CP077718.1	assembled-molecule	Chromosome	6075960	FEBG	712	+	5475355	5476821	5476831	5477541	5477551	5481885	5481885	5482931	WP_205904980.1	WP_122580668.1	WP_244997137.1	WP_244997138.1
Conexibacter sp. DBS9H8	Bacteria	2937801	GCF_023330685.1	NZ_CP097128.1	assembled-molecule	Chromosome	3636119	FEBG	713	+	783787	785394	785391	786590	786587	790618	790615	791826	WP_249011493.1	WP_249011494.1	WP_249011495.1	WP_249011496.1
Thermoanaerobacter sp. X514	Bacteria	399726	GCA_000019065.1	CP000923.1	assembled-molecule	Chromosome	2457259	FEBG	714	-	2251795	2253282	2250633	2251784	2246474	2250640	2245186	2246481	ABY93516.1	ABY93515.1	ABY93514.1	ABY93513.1
Firmicutes bacterium CAG:94	Bacteria	1262989	GCA_000435395.1	FR893708.1	unplaced-scaffold	Chromosome	27162	FEBG	715	-	9388	10878	8229	9395	4205	8251	2883	4208	CDD28320.1	CDD28318.1	CDD28316.1	CDD28315.1
Desulfosporosinus youngiae DSM 17734	Bacteria	768710	GCA_000244895.1	CM001441.1	assembled-molecule	Chromosome	5660978	FEBG	716	+	2476708	2478372	2478369	2479592	2479609	2483838	2483856	2485235	EHQ89469.1	EHQ89470.1	EHQ89471.1	EHQ89472.1
Burkholderia cenocepacia	Bacteria	95486	GCF_902830585.1	NZ_CADEUG010000010.1	unplaced-scaffold	Chromosome	228704	FEBG	717	+	25029	26486	26486	27160	27157	30615	30624	31796	WP_175767933.1	WP_175767934.1	WP_175767935.1	WP_175767936.1
Absiella sp. AM22-9	Bacteria	2291996	GCA_003433695.1	QVFG01000002.1	unplaced-scaffold	Chromosome	478430	FEBG	718	-	434576	436000	433947	434579	430664	433960	429457	430695	RGB57686.1	RGB57685.1	RGB57741.1	RGB57684.1
Methanosarcina mazei WWM610	Archaea	1434117	GCA_000970165.1	CP009509.1	assembled-molecule	Chromosome	4096482	GFEB	719	-	1399412	1400986	1398652	1399407	1394268	1398665	1400973	1402052	AKB40123.1	AKB40122.1	AKB40121.1	AKB40124.1
Methanosarcina sp. 2.H.A.1B.4	Archaea	1483600	GCA_000979385.1	JJOV01000090.1	unplaced-scaffold	Chromosome	222866	GFEB	720	-	83504	85090	82742	83500	78319	82755	85077	85994	KKG07773.1	KKG07772.1	KKG07771.1	KKG07774.1
Methanoculleus sp.	Archaea	90427	GCA_017994915.1	JAGOJX010000068.1	unplaced-scaffold	Chromosome	11090	GFEB	721	-	7134	8654	6380	7129	1987	6387	8629	9723	MBP7145284.1	MBP7145283.1	MBP7145282.1	MBP7145285.1
Methanococcoides vulcani	Archaea	1353158	GCA_900111645.1	FOHQ01000001.1	unplaced-scaffold	Chromosome	654700	GFEB	722	-	128935	130503	128178	128930	123782	128191	130484	131569	SES63244.1	SES63228.1	SES63219.1	SES63251.1
[Clostridium] saccharolyticum WM1	Bacteria	610130	GCA_000144625.1	CP002109.1	assembled-molecule	Chromosome	4662871	GFEB	723	-	3003453	3005039	3002735	3003469	2998283	3002695	3005014	3006042	ADL05324.1	ADL05323.1	ADL05322.1	ADL05325.1
Selenomonas sputigena ATCC 35185	Bacteria	546271	GCA_000208405.1	CP002637.1	assembled-molecule	Chromosome	2568361	GFEB	724	-	1961903	1963534	1961158	1961913	1956795	1961207	1963571	1964548	AEC00742.1	AEC00741.1	AEC00740.1	AEC00743.1
Lachnospiraceae bacterium 9_1_43BFAA	Bacteria	658088	GCA_000209445.1	GL890571.1	unplaced-scaffold	Chromosome	1035082	GFEB	725	-	660081	661631	659396	660112	654997	659409	661618	662847	EGG87540.1	EGG87539.1	EGG87538.1	EGG87541.1
butyrate-producing bacterium SS3/4	Bacteria	245014	GCA_000209895.1	FP929062.1	assembled-molecule	Chromosome	3601020	GFEB	726	-	538862	540472	538112	538858	533560	538119	540479	541471	CBL40321.1	CBL40320.1	CBL40319.1	CBL40322.1
Tepidanaerobacter acetatoxydans Re1	Bacteria	1209989	GCA_000213235.1	CP002728.1	assembled-molecule	Chromosome	2759867	GFEB	727	-	2623922	2625421	2623121	2623897	2618671	2623158	2625441	2626508	AEE92610.1	AEE92609.1	AEE92608.1	AEE92611.1
Acetivibrio clariflavus DSM 19732	Bacteria	720554	GCA_000237085.1	CP003065.1	assembled-molecule	Chromosome	4897678	GFEB	728	-	3703909	3705483	3703196	3703909	3698722	3703155	3705461	3706507	AEV69682.1	AEV69681.1	AEV69680.1	AEV69683.1
[Clostridium] ultunense Esp	Bacteria	1288971	GCA_000344075.2	HG764817.1	unplaced-scaffold	Chromosome	6159766	GFEB	729	-	3830520	3832019	3829784	3830527	3825242	3829783	3832039	3833124	CCQ97868.1	CCQ97867.1	CCQ97866.1	CCQ97869.1
Clostridium butyricum DORA_1	Bacteria	1403941	GCA_000508465.1	AZLX01000054.1	unplaced-scaffold	Chromosome	179720	GFEB	730	-	49706	51202	48967	49704	44504	48964	51244	52254	ETI90582.1	ETI90581.1	ETI90580.1	ETI90583.1
Lysinibacillus varians	Bacteria	1145276	GCA_000600105.1	CP006837.1	assembled-molecule	Chromosome	4662822	GFEB	731	-	3766338	3767750	3765716	3766387	3762522	3765719	3767732	3768913	AHN23128.1	AHN23127.1	AHN24449.1	AHN24450.1
Bacillus sp. FJAT-18017	Bacteria	1705566	GCA_001278805.1	CP012602.1	assembled-molecule	Chromosome	5265521	GFEB	732	-	3965259	3966770	3964526	3965269	3960130	3964542	3966760	3967779	ALC91527.1	ALC91526.1	ALC91525.1	ALC91528.1
Turicibacter sanguinis	Bacteria	154288	GCA_001405075.1	CYYS01000001.1	unplaced-scaffold	Chromosome	136098	GFEB	733	-	32864	34465	32140	32862	27741	32153	34476	35456	CUN34150.1	CUN34142.1	CUN34123.1	CUN34163.1
Anaerobutyricum hallii	Bacteria	39488	GCA_001405175.1	CYZL01000007.1	unplaced-scaffold	Chromosome	156967	GFEB	734	-	88750	90366	87876	88607	83420	87889	90394	91374	CUO03257.1	CUO03193.1	CUO03146.1	CUO03291.1
Cytobacillus solani	Bacteria	1637975	GCA_001420595.1	LJIX01000006.1	unplaced-scaffold	Chromosome	4991450	GFEB	735	-	4324678	4326243	4323926	4324681	4319599	4323942	4326221	4327264	KQL21227.1	KQL21226.1	KQL21225.1	KQL21228.1
Anaerobacillus isosaccharinicus	Bacteria	1532552	GCA_001866075.3	CP063356.1	assembled-molecule	Chromosome	5227144	GFEB	736	-	776223	777665	775472	776230	770264	775450	777763	778821	QOY36793.1	QOY36792.1	QOY36791.1	QOY36794.1
Bacillus weihaiensis	Bacteria	1547283	GCA_001889165.1	CP016020.1	assembled-molecule	Chromosome	4344873	GFEB	737	-	3615284	3616795	3614560	3615294	3610133	3614560	3616780	3617808	APH06322.1	APH06321.1	APH06320.1	APH06323.1
Clostridium beijerinckii	Bacteria	1520	GCA_002009885.1	MWMH01000003.1	unplaced-scaffold	Chromosome	819615	GFEB	738	-	35789	37294	35026	35703	30458	35026	37287	38420	OOP73144.1	OOP73793.1	OOP73143.1	OOP73145.1
Bacillus sp. AFS006103	Bacteria	2033483	GCA_002559145.1	NTXX01000027.1	unplaced-scaffold	Chromosome	124395	GFEB	739	-	75940	77550	75230	75943	70834	75246	77552	78580	PEQ91750.1	PEQ91749.1	PEQ91748.1	PEQ91751.1
Bacillus cereus	Bacteria	1396	GCA_002559355.1	NTZI01000015.1	unplaced-scaffold	Chromosome	198736	GFEB	740	-	140971	142482	140229	140978	135669	140228	142486	143541	PET07416.1	PET07415.1	PET07414.1	PET07417.1
Bacillus cereus	Bacteria	1396	GCA_002562355.1	NTWR01000040.1	unplaced-scaffold	Chromosome	101734	GFEB	741	-	69886	71451	69165	69905	64790	69163	71453	72556	PEW76322.1	PEW76321.1	PEW76320.1	PEW76323.1
Firmicutes bacterium HGW-Firmicutes-17	Bacteria	2013778	GCA_002841525.1	PGZY01000056.1	unplaced-scaffold	Chromosome	17635	GFEB	742	-	7031	8644	6364	7056	2013	6377	8667	9701	PKM74894.1	PKM74893.1	PKM74892.1	PKM74895.1
Clostridium algidicarnis DSM 15099	Bacteria	1121295	GCA_002934235.1	PTIS01000018.1	unplaced-scaffold	Chromosome	56911	GFEB	743	-	42559	44166	41832	42545	37451	41839	44156	45175	PPK45961.1	PPK45960.1	PPK45959.1	PPK45962.1
Phascolarctobacterium succinatutens	Bacteria	626940	GCA_003452535.1	DMNY01000031.1	unplaced-scaffold	Chromosome	56691	GFEB	744	-	13509	15119	12782	13504	8371	12795	15128	16111	HAM93569.1	HAM93568.1	HAM93567.1	HAM93570.1
Mitsuokella sp. AF21-1AC	Bacteria	2292235	GCA_003458855.1	QRVW01000002.1	unplaced-scaffold	Chromosome	135713	GFEB	745	-	90231	91727	89473	90234	85014	89495	91705	92748	RGS74534.1	RGS74533.1	RGS74532.1	RGS74535.1
Oscillospiraceae bacterium	Bacteria	2485925	GCA_003499825.1	DNRZ01000037.1	unplaced-scaffold	Chromosome	19271	GFEB	746	-	8440	10092	7803	8396	3443	7810	10085	11137	HBG55185.1	HBG55184.1	HBG55183.1	HBG55186.1
Firmicutes bacterium	Bacteria	1879010	GCA_003504695.1	DNZM01000196.1	unplaced-scaffold	Chromosome	25741	GFEB	747	-	20722	22221	19970	20722	15534	19970	22247	22953	HBN96833.1	HBN96832.1	HBN96831.1	HBN96834.1
Intestinibaculum porci	Bacteria	2487118	GCA_003925875.1	AP019309.1	assembled-molecule	Chromosome	3212924	GFEB	748	-	2242462	2244045	2241746	2242465	2237287	2241753	2244055	2245029	BBH27187.1	BBH27186.1	BBH27185.1	BBH27188.1
Clostridium manihotivorum	Bacteria	2320868	GCA_004015185.1	CP025746.1	assembled-molecule	Chromosome	6364326	GFEB	749	-	4074954	4076453	4074214	4074954	4069745	4074214	4076444	4077466	QAA33471.1	QAA33470.1	QAA33469.1	QAA33472.1
Tissierella sp. JN-28	Bacteria	2507161	GCA_004103715.1	CP035282.1	assembled-molecule	Chromosome	3743723	GFEB	750	-	2007397	2008905	2006640	2007407	2002241	2006671	2008896	2009927	QAT61845.1	QAT61844.1	QAT61843.1	QAT61846.1
Ammoniphilus sp. CFH 90114	Bacteria	2493665	GCA_004123195.1	SDLI01000004.1	unplaced-scaffold	Chromosome	407840	GFEB	751	-	9094	10650	8373	9113	3951	8369	10647	11723	RXT07776.1	RXT07775.1	RXT07774.1	RXT07777.1
Blautia coccoides	Bacteria	1532	GCA_004340925.1	SLWT01000016.1	unplaced-scaffold	Chromosome	117670	GFEB	752	-	104326	105966	103647	104342	99213	103643	105972	107000	TCO58835.1	TCO58834.1	TCO58833.1	TCO58836.1
Paenibacillus thiaminolyticus	Bacteria	49283	GCA_003591545.1	QYZD01000002.1	unplaced-scaffold	Chromosome	462909	GFEB	753	-	451153	452694	450390	451169	445964	450412	452667	453725	RJG26232.1	RJG26231.1	RJG26230.1	RJG26233.1
Saccharibacillus brassicae	Bacteria	2583377	GCA_006542275.1	CP041217.1	assembled-molecule	Chromosome	5619468	GFEB	754	-	376451	377935	375703	376461	371295	375719	378016	379101	QDH23610.1	QDH19662.1	QDH19661.1	QDH19663.1
Brevibacillus brevis	Bacteria	1393	GCA_007725005.1	CP042161.1	assembled-molecule	Chromosome	6486246	GFEB	755	-	4826958	4828526	4826242	4826961	4821882	4826228	4828478	4829536	QDS36635.1	QDS36634.1	QDS36633.1	QDS36636.1
Neobacillus vireti	Bacteria	220686	GCA_001026695.1	LDNB01000005.1	unplaced-scaffold	Chromosome	98913	GFEB	756	-	18806	20311	18059	18805	13618	18081	20308	21381	KLT18885.1	KLT18884.1	KLT18883.1	KLT18886.1
Paenibacillus sp. B01	Bacteria	2660554	GCA_009649995.1	CP045802.1	assembled-molecule	Chromosome	5825233	GFEB	757	-	4931914	4933416	4931179	4931913	4926747	4931186	4933413	4934519	QGG57833.1	QGG57832.1	QGG57831.1	QGG57834.1
Lachnospiraceae bacterium KM106-2	Bacteria	2093742	GCA_009731425.1	AP018794.1	assembled-molecule	Chromosome	4521945	GFEB	758	-	1578646	1580244	1577925	1578632	1573538	1577932	1580253	1581254	BBF42835.1	BBF42834.1	BBF42833.1	BBF42836.1
Brevibacillus sp. SYP-B805	Bacteria	1578199	GCA_011059135.1	JAALGD010000004.1	unplaced-scaffold	Chromosome	256686	GFEB	759	-	6003	7505	5279	6010	834	5279	7495	8553	NGQ94816.1	NGQ94815.1	NGQ94814.1	NGQ94817.1
Paenibacillus sp. EKM208P	Bacteria	1683676	GCA_011066295.1	JAAMNT010000023.1	unplaced-scaffold	Chromosome	47341	GFEB	760	-	32028	33590	31337	32047	26962	31323	33580	34668	KAF6625249.1	KAF6625248.1	KAF6625247.1	KAF6625250.1
Texcoconibacillus texcoconensis	Bacteria	1095777	GCA_014202575.1	JACHHB010000002.1	unplaced-scaffold	Chromosome	400031	GFEB	761	-	85009	86526	84285	85019	79816	84285	86511	87530	MBB5172365.1	MBB5172364.1	MBB5172363.1	MBB5172366.1
Sporosarcina luteola	Bacteria	582850	GCA_014204635.1	JACHLS010000001.1	unplaced-scaffold	Chromosome	487377	GFEB	762	-	150675	152177	149924	150685	145546	149946	152159	153184	MBB4822943.1	MBB4822942.1	MBB4822941.1	MBB4822944.1
Paenibacillus sp. OAS669	Bacteria	2663821	GCA_014873645.1	JADBDR010000001.1	unplaced-scaffold	Chromosome	1316634	GFEB	763	-	851594	853075	850852	851604	846468	850874	853063	854088	MBE1441274.1	MBE1441273.1	MBE1441272.1	MBE1441275.1
Lachnospiraceae bacterium	Bacteria	1898203	GCA_015057945.1	SVDD01000011.1	unplaced-scaffold	Chromosome	107649	GFEB	764	-	39313	40860	38518	39240	34143	38549	40888	41910	MBE6003711.1	MBE6003710.1	MBE6003709.1	MBE6003712.1
Clostridium aciditolerans	Bacteria	339861	GCA_016316925.1	JAEEGB010000013.1	unplaced-scaffold	Chromosome	257910	GFEB	765	-	185617	187161	184883	185602	180368	184870	187149	188201	MBI6873424.1	MBI6873423.1	MBI6873422.1	MBI6873425.1
Lachnospiraceae bacterium TB5	Bacteria	2785025	GCA_016591975.1	AP024169.1	assembled-molecule	Chromosome	5089009	GFEB	766	-	3073744	3075345	3072985	3073734	3068583	3072992	3075371	3076399	BCN31346.1	BCN31345.1	BCN31344.1	BCN31347.1
Lysinibacillus agricola	Bacteria	2590012	GCA_016638705.1	CP067341.1	assembled-molecule	Chromosome	5285903	GFEB	767	-	3239493	3240908	3238871	3239551	3235668	3238874	3240896	3242134	QQP14996.1	QQP10702.1	QQP10701.1	QQP10703.1
[Clostridium] ultunense Esp	Bacteria	1288971	GCA_000344075.2	HG764817.1	unplaced-scaffold	Chromosome	6159766	GFEB	768	-	1996329	1997837	1995587	1996339	1991173	1995609	1997822	1998844	CCQ95430.1	CCQ95429.1	CCQ95428.1	CCQ95431.1
Bacillus cereus BDRD-Cer4	Bacteria	526978	GCA_000161115.1	CM000726.1	assembled-molecule	Chromosome	5397450	GFEB	769	-	836474	837790	835750	836457	831372	835733	838078	839154	EEL12944.1	EEL12945.1	EEL12946.1	EEL12943.1
Rummeliibacillus suwonensis	Bacteria	1306154	GCA_017578305.1	JAEMBY010000005.1	unplaced-scaffold	Chromosome	162787	GFEB	770	-	123444	124937	122587	123354	118182	122603	124886	125935	MBO2535338.1	MBO2535337.1	MBO2535336.1	MBO2535339.1
Thermoclostridium sp.	Bacteria	2304696	GCA_017995215.1	JAGOJH010000037.1	unplaced-scaffold	Chromosome	29112	GFEB	771	-	8594	10204	7914	8606	3512	7912	10197	11264	MBP7175823.1	MBP7175822.1	MBP7175821.1	MBP7175824.1
Fusibacter paucivorans	Bacteria	76009	GCA_018390735.1	JAHBCL010000031.1	unplaced-scaffold	Chromosome	57204	GFEB	772	-	45151	46656	44406	45161	39980	44422	46646	47662	MBS7528119.1	MBS7528118.1	MBS7528117.1	MBS7528120.1
Clostridiales bacterium	Bacteria	1898207	GCA_021201895.1	JAJQEB010000018.1	unplaced-scaffold	Chromosome	221095	GFEB	773	-	85572	87179	84821	85531	80320	84828	87169	88233	MCD7997688.1	MCD7997687.1	MCD7997686.1	MCD7997689.1
Paenibacillus sp. EKM212P	Bacteria	1683680	GCA_011066115.1	JAAMNR010000008.1	unplaced-scaffold	Chromosome	214551	GFEB	774	-	30803	32212	30136	30849	26927	30139	32188	33591	KAF6576156.1	KAF6576155.1	KAF6576154.1	KAF6576157.1
Lactobacillus delbrueckii subsp. sunkii	Bacteria	1050107	GCA_001888965.1	CP018217.1	assembled-molecule	Chromosome	2004337	GFEB	775	-	1013069	1014589	1012083	1013081	1008344	1012096	1014576	1015640	APG74739.1	APG74738.1	APG74737.1	APG74740.1
Clostridium sp. Cult1	Bacteria	2079002	GCA_021655095.1	PPXW01000001.1	unplaced-scaffold	Chromosome	2616272	GFEB	776	-	500183	501664	499429	500181	494961	499436	501651	502733	MCF6462197.1	MCF6462196.1	MCF6462195.1	MCF6462198.1
Paenibacillus sp. L3-i20	Bacteria	2905833	GCA_022180385.2	BQME02000001.1	unplaced-scaffold	Chromosome	2860440	GFEB	777	-	1091049	1092524	1090314	1091045	1085822	1090309	1092529	1093617	GKU76624.1	GKU76623.1	GKU76622.1	GKU76625.1
Allobaculum mucolyticum	Bacteria	2834459	GCA_022701195.1	CP078089.1	assembled-molecule	Chromosome	3144153	GFEB	778	-	1206704	1208461	1205951	1206628	1201561	1205964	1208451	1209359	UNT97131.1	UNT97130.1	UNT97129.1	UNT97132.1
Trichococcus ilyis	Bacteria	640938	GCA_900067235.1	FJNB01000030.1	unplaced-scaffold	Chromosome	33650	GFEB	779	-	8827	10458	8124	8837	3737	8131	10463	11473	CZR09790.1	CZR09787.1	CZR09783.1	CZR09793.1
Alkalihalobacillus lonarensis	Bacteria	1464122	GCA_900096965.1	FMYM01000012.1	unplaced-scaffold	Chromosome	75458	GFEB	780	-	62781	64283	62036	62779	57589	62049	64280	65362	SDC66996.1	SDC66957.1	SDC66841.1	SDC67034.1
Candidatus Frackibacter sp. WG11	Bacteria	2017976	GCA_900101375.1	FMZT01000005.1	unplaced-scaffold	Chromosome	125956	GFEB	781	-	73751	75286	73012	73761	68631	73025	75365	76423	SDC27386.1	SDC27367.1	SDC27340.1	SDC27412.1
[Clostridium] populeti	Bacteria	37658	GCA_900112775.1	FOYZ01000008.1	unplaced-scaffold	Chromosome	211046	GFEB	782	-	136048	137649	135301	136017	130899	135308	137670	138680	SFR88024.1	SFR88010.1	SFR87992.1	SFR88040.1
Clostridium homopropionicum	Bacteria	36844	GCA_900113195.1	FOOL01000010.1	unplaced-scaffold	Chromosome	175240	GFEB	783	-	137073	138563	136314	137066	131894	136330	138563	139588	SFG53755.1	SFG53714.1	SFG53682.1	SFG53805.1
Lachnospiraceae bacterium KH1T2	Bacteria	1855374	GCA_900114405.1	FOSY01000008.1	unplaced-scaffold	Chromosome	136068	GFEB	784	-	91204	92820	90487	91200	86059	90483	92835	93839	SFL02983.1	SFL02960.1	SFL02938.1	SFL03008.1
Salicibibacter cibarius	Bacteria	2743000	GCA_016495725.1	CP054705.1	assembled-molecule	Chromosome	4513310	GFEB	785	-	2668565	2670076	2667832	2668575	2663436	2667848	2670049	2671083	QQK76506.1	QQK78326.1	QQK76505.1	QQK76507.1
Halolactibacillus halophilus	Bacteria	306540	GCA_900115605.1	FOXC01000023.1	unplaced-scaffold	Chromosome	43166	GFEB	786	-	31382	32887	30643	31392	26265	30665	32869	33891	SFP48080.1	SFP48056.1	SFP48025.1	SFP48118.1
Dethiosulfatibacter aminovorans DSM 17477	Bacteria	1121476	GCA_900142005.1	FQZL01000031.1	unplaced-scaffold	Chromosome	47769	GFEB	787	-	22934	24532	22242	22934	17837	22240	24534	25586	SHJ68878.1	SHJ68849.1	SHJ68821.1	SHJ68928.1
Thermoanaerobacterium sp. RBIITD	Bacteria	1550240	GCA_900205865.1	LT906662.1	assembled-molecule	Chromosome	3403093	GFEB	788	-	1293604	1295145	1292836	1293579	1288452	1292852	1295157	1296179	SNX53655.1	SNX53654.1	SNX53653.1	SNX53656.1
Oceanobacillus massiliensis	Bacteria	1465765	GCF_902374675.1	NZ_CABKQW010000001.1	unplaced-scaffold	Chromosome	1188329	GFEB	789	-	1004013	1005515	1003273	1004013	998883	1003286	1005497	1006519	WP_010648773.1	WP_010648771.1	WP_010648770.1	WP_010648774.1
Allobaculum stercoricanis DSM 13633	Bacteria	1050201	GCF_000384195.1	NZ_KB913034.1	unplaced-scaffold	Chromosome	2052877	GFEB	790	-	340694	342277	340008	340697	335564	340024	342571	343551	WP_019892235.1	WP_019892233.1	WP_019892232.1	WP_019892236.1
Butyrivibrio sp. NC3005	Bacteria	1280685	GCF_000424545.1	NZ_AUKC01000003.1	unplaced-scaffold	Chromosome	221942	GFEB	791	-	127583	129187	126730	127446	122250	126716	129184	130194	WP_026503647.1	WP_026503646.1	WP_026503645.1	WP_026503648.1
Alkaliphilus transvaalensis ATCC 700919	Bacteria	1408422	GCF_000621485.1	NZ_JHYF01000014.1	unplaced-scaffold	Chromosome	167561	GFEB	792	-	96743	98353	96011	96730	91617	95999	98343	99386	WP_026477582.1	WP_026477581.1	WP_026477580.1	WP_026477583.1
Defluviitalea phaphyphila	Bacteria	1473580	GCF_001466305.1	NZ_JWID01000001.1	unplaced-scaffold	Chromosome	246084	GFEB	793	-	209153	210784	208458	209153	204042	208454	210777	211808	WP_058484991.1	WP_058484990.1	WP_058484989.1	WP_058484992.1
Paenibacillus xylanexedens	Bacteria	528191	GCF_007680105.1	NZ_VEHS01000020.1	unplaced-scaffold	Chromosome	97889	GFEB	794	-	44358	45872	43588	44361	39162	43604	45860	46846	WP_145052991.1	WP_186381071.1	WP_145052912.1	WP_186381072.1
Heliorestis convoluta	Bacteria	356322	GCF_009649955.1	NZ_CP045875.1	assembled-molecule	Chromosome	3218981	GFEB	795	-	2430676	2432226	2429891	2430679	2425483	2429961	2432202	2433260	WP_162008015.1	WP_153725766.1	WP_153725765.1	WP_243137518.1
Sporosarcina sp. A4	Bacteria	2660747	GCF_009650995.1	NZ_WHVV01000008.1	unplaced-scaffold	Chromosome	187446	GFEB	796	-	128175	129566	127523	128212	124320	127526	129542	130753	WP_153722210.1	WP_153722209.1	WP_153722208.1	WP_194841125.1
Acetoanaerobium noterae	Bacteria	745369	GCA_900168025.1	FUYN01000003.1	unplaced-scaffold	Chromosome	502099	GFEB	797	-	237916	239388	237156	237911	232700	237172	239385	240458	SKB47377.1	SKB47363.1	SKB47352.1	SKB47391.1
Tepidibacter sp. 8C15b	Bacteria	2925782	GCA_934924865.1	OW235315.1	assembled-molecule	Chromosome	3628320	GFEB	798	-	2019152	2020732	2018398	2019162	2013990	2018393	2020707	2021780	CAH2213888.1	CAH2213887.1	CAH2213886.1	CAH2213889.1
Methanofollis liminatans DSM 4140	Archaea	28892	GCA_000275865.1	CM001555.1	assembled-molecule	Chromosome	2475100	GFEB	799	+	1319159	1320685	1320675	1321424	1321417	1325820	1318087	1319181	EJG07283.1	EJG07284.1	EJG07285.1	EJG07282.1
Clostridium pasteurianum DSM 525 = ATCC 6013	Bacteria	1262449	GCA_000807175.1	CP009267.1	assembled-molecule	Chromosome	4351893	GFEB	800	-	3288600	3290225	3287893	3288600	3283515	3287900	3290238	3291245	AJA49123.1	AJA49122.1	AJA49121.1	AJA49124.1
Kosmotoga olearia TBF 19.5.1	Bacteria	521045	GCA_000023325.1	CP001634.1	assembled-molecule	Chromosome	2302126	GFEB	801	+	1407335	1408882	1408872	1409588	1409590	1413957	1406296	1407342	ACR80024.1	ACR80025.1	ACR80026.1	ACR80023.1
Desulfofarcimen acetoxidans DSM 771	Bacteria	485916	GCA_000024205.1	CP001720.1	assembled-molecule	Chromosome	4545624	GFEB	802	+	1777962	1779500	1779544	1780290	1780277	1784758	1776884	1777969	ACV62546.1	ACV62547.1	ACV62548.1	ACV62545.1
Caldalkalibacillus thermarum TA2.A1	Bacteria	986075	GCA_000218765.2	AFCE01000118.1	unplaced-scaffold	Chromosome	20631	GFEB	803	+	3433	4926	4927	5721	5705	10135	2417	3448	EGL83234.1	EGL83235.1	EGL83236.1	EGL83233.1
Desulfosporosinus meridiei DSM 13257	Bacteria	768704	GCA_000231385.3	CP003629.1	assembled-molecule	Chromosome	4873567	GFEB	804	+	2005810	2007375	2007362	2008108	2008110	2012486	2004744	2005817	AFQ43859.1	AFQ43860.1	AFQ43861.1	AFQ43858.1
Desulfitobacterium hafniense DP7	Bacteria	537010	GCA_000238035.1	JH414439.1	unplaced-scaffold	Chromosome	28533	GFEB	805	+	6889	8496	8493	9200	9187	13629	5817	6875	EHL09003.1	EHL09004.1	EHL09005.1	EHL09002.1
Eubacterium plexicaudatum ASF492	Bacteria	1235802	GCA_000364225.1	KB822500.1	unplaced-scaffold	Chromosome	510212	GFEB	806	+	141564	143186	143216	143938	143935	148425	140499	141503	EMZ24509.1	EMZ24510.1	EMZ24511.1	EMZ24508.1
Lachnospiraceae bacterium	Bacteria	1898203	GCA_003150445.1	QAMA01000004.1	unplaced-scaffold	Chromosome	175822	GFEB	807	-	8524	10131	7806	8513	3413	7813	10121	11122	PWL95850.1	PWL95849.1	PWL95848.1	PWL95986.1
Lachnospiraceae bacterium 3-1	Bacteria	397288	GCA_000403255.2	KE159573.1	unplaced-scaffold	Chromosome	121235	GFEB	808	-	108521	110134	107804	108517	103405	107811	110212	111201	EOS21249.1	EOS21248.1	EOS21247.1	EOS21250.1
Clostridium sp. CAG:269	Bacteria	1262788	GCA_000437875.1	FR900232.1	unplaced-scaffold	Chromosome	44847	GFEB	809	+	20334	21842	21856	22587	22574	26956	19335	20330	CDE55631.1	CDE55632.1	CDE55633.1	CDE55630.1
Ligilactobacillus equi DSM 15833 = JCM 10991	Bacteria	1423740	GCA_001435735.1	AZFH01000018.1	unplaced-scaffold	Chromosome	18997	GFEB	810	+	11020	12534	12521	13483	13470	17165	9951	11033	KRL82718.1	KRL82719.1	KRL82720.1	KRL82717.1
Salisediminibacterium beveridgei	Bacteria	632773	GCA_001721685.1	CP012502.1	assembled-molecule	Chromosome	3582268	GFEB	811	+	457406	458863	458864	459628	459612	464042	456330	457367	AOM81798.1	AOM81799.1	AOM81800.1	AOM81797.1
Clostridium sp. HMSC19B10	Bacteria	1581182	GCA_001806565.1	KV785003.1	unplaced-scaffold	Chromosome	111001	GFEB	812	+	64151	65770	65788	66516	66503	70858	63141	64151	OFU34262.1	OFU34263.1	OFU34264.1	OFU34261.1
Anaerobacillus isosaccharinicus	Bacteria	1532552	GCA_001866075.3	CP063356.1	assembled-molecule	Chromosome	5227144	GFEB	813	+	3702953	3704422	3704509	3705186	3705186	3709751	3701817	3702929	QOY34770.1	QOY38673.1	QOY34771.1	QOY34769.1
Paenibacillus herberti	Bacteria	1619309	GCA_002233675.1	NMUQ01000003.1	unplaced-scaffold	Chromosome	723056	GFEB	814	+	41302	42870	42851	43594	43596	48002	40509	41300	OXM13296.1	OXM13297.1	OXM13298.1	OXM13295.1
Bacillus thuringiensis serovar jinghongiensis	Bacteria	180844	GCA_002146445.1	NFCP01000049.1	unplaced-scaffold	Chromosome	186958	GFEB	815	+	27661	29181	29246	29923	30105	34664	26531	27661	OTW84056.1	OTW84153.1	OTW84057.1	OTW84055.1
Bacillus thuringiensis serovar finitimus YBT-020	Bacteria	930170	GCA_000190515.1	CP002508.1	assembled-molecule	Chromosome	5355490	GFEB	816	+	1020087	1021481	1021441	1022124	1022121	1025342	1018855	1020111	ADY20215.1	ADY20216.1	ADY20217.1	ADY20214.1
Priestia megaterium	Bacteria	1404	GCA_002574835.1	NUFZ01000035.1	unplaced-scaffold	Chromosome	1328131	GFEB	817	+	913551	915158	915133	915879	915876	920360	912511	913554	PGK52142.1	PGK52143.1	PGK52144.1	PGK52141.1
Halalkalibacillus sediminis	Bacteria	2018042	GCA_002844535.1	PJNH01000002.1	unplaced-scaffold	Chromosome	687612	GFEB	818	+	323629	325128	325125	325847	325847	330253	322581	323615	PKR77832.1	PKR77833.1	PKR77834.1	PKR77831.1
Brevibacillus laterosporus	Bacteria	1465	GCA_002865525.1	CP025545.1	assembled-molecule	Chromosome	5207640	GFEB	819	+	247304	248800	248805	249560	249547	254010	246210	247301	AUM63302.1	AUM63303.1	AUM63304.1	AUM63301.1
Compostibacillus humi	Bacteria	1245525	GCA_014637175.1	BMEV01000007.1	unplaced-scaffold	Chromosome	72327	GFEB	820	-	13983	15479	13258	13986	8849	13258	15452	16480	GGH70610.1	GGH70606.1	GGH70602.1	GGH70614.1
Lachnospiraceae bacterium	Bacteria	1898203	GCA_003488985.1	DNJV01000293.1	unplaced-scaffold	Chromosome	32901	GFEB	821	+	5545	7173	7247	8035	8037	12611	4306	5433	HBA48846.1	HBA48847.1	HBA48848.1	HBA48845.1
Proteiniclasticum ruminis	Bacteria	398199	GCA_900099635.1	FNDZ01000012.1	unplaced-scaffold	Chromosome	40966	GFEB	822	-	35244	36863	34544	35257	30142	34560	36856	37899	SDJ29014.1	SDJ28966.1	SDJ28935.1	SDJ29051.1
Clostridiales bacterium	Bacteria	1898207	GCA_003524825.1	DQGI01000222.1	unplaced-scaffold	Chromosome	12134	GFEB	823	+	2894	4552	4552	5244	5246	9655	1565	2668	HCS74149.1	HCS74150.1	HCS74151.1	HCS74148.1
Lachnospiraceae bacterium	Bacteria	1898203	GCA_003538335.1	DPNS01000039.1	unplaced-scaffold	Chromosome	24767	GFEB	824	+	10916	12544	12534	13262	13255	17730	9927	10916	HCW22383.1	HCW22384.1	HCW22385.1	HCW22382.1
Clostridium tagluense	Bacteria	360422	GCA_003865095.1	BHYK01000009.1	unplaced-scaffold	Chromosome	179411	GFEB	825	+	55314	56930	56943	57659	57652	62052	54280	55287	GCD10290.1	GCD10291.1	GCD10292.1	GCD10289.1
Paenibacillus albus	Bacteria	2495582	GCA_003952225.1	CP034437.1	assembled-molecule	Chromosome	6632345	GFEB	826	+	2821193	2822728	2822728	2823489	2823476	2828569	2820157	2821200	AZN40407.1	AZN40408.1	AZN40409.1	AZN40406.1
Robinsoniella peoriensis	Bacteria	180332	GCA_005519995.1	QGQD01000025.1	unplaced-scaffold	Chromosome	150544	GFEB	827	+	110045	111676	111648	112352	112339	116769	108997	110004	TLD01900.1	TLD01901.1	TLD01902.1	TLD01899.1
Alkalihalobacillus nanhaiisediminis	Bacteria	688079	GCA_007830185.1	VLKZ01000001.1	unplaced-scaffold	Chromosome	570616	GFEB	828	+	346567	348126	348128	348898	348885	353249	345537	346580	TWI59891.1	TWI59892.1	TWI59893.1	TWI59890.1
Caldibacillus thermoamylovorans	Bacteria	35841	GCA_000832245.1	JXLR01000056.1	unplaced-scaffold	Chromosome	30878	GFEB	829	-	8330	9850	7606	8349	3201	7622	9832	10854	KIO65789.1	KIO65788.1	KIO65787.1	KIO65790.1
Sporosarcina ureilytica	Bacteria	298596	GCA_001753205.1	CP017560.1	assembled-molecule	Chromosome	3436578	GFEB	830	-	3114200	3115720	3113470	3114210	3109074	3113483	3115693	3116721	AOV08750.1	AOV08749.1	AOV08748.1	AOV08751.1
Firmicutes bacterium	Bacteria	1879010	GCA_009711785.1	VENA01000069.1	unplaced-scaffold	Chromosome	81442	GFEB	831	+	10830	12314	12319	13053	13054	17490	9832	10839	MTI71644.1	MTI71645.1	MTI71646.1	MTI71643.1
Paenibacillus psychroresistens	Bacteria	1778678	GCA_009728935.1	CP034235.1	assembled-molecule	Chromosome	8101785	GFEB	832	+	889446	890945	890942	891715	891702	896243	888345	889445	QGQ94161.1	QGQ94162.1	QGQ94163.1	QGQ94160.1
Kroppenstedtia eburnea	Bacteria	714067	GCA_013282215.1	CP048103.1	assembled-molecule	Chromosome	3564999	GFEB	833	+	827003	828562	828543	829286	829286	833701	825934	827016	QKI81265.1	QKI81266.1	QKI81267.1	QKI81264.1
Paenibacillus phyllosphaerae	Bacteria	274593	GCA_014192105.1	JACHXK010000018.1	unplaced-scaffold	Chromosome	169821	GFEB	834	+	157530	159047	159037	159813	159777	164204	156503	157537	MBB3113409.1	MBB3113410.1	MBB3113411.1	MBB3113408.1
Cerasibacillus quisquiliarum	Bacteria	227865	GCA_014202495.1	JACHHA010000008.1	unplaced-scaffold	Chromosome	101921	GFEB	835	+	36015	37412	37372	38067	38064	41270	34768	36039	MBB5146753.1	MBB5146754.1	MBB5146755.1	MBB5146752.1
Cohnella lubricantis	Bacteria	2163172	GCA_014212015.1	JACJVN010000054.1	unplaced-scaffold	Chromosome	18452	GFEB	836	+	8608	10110	10082	10828	10815	15287	7556	8611	MBB6678337.1	MBB6678338.1	MBB6678339.1	MBB6678336.1
Clostridium cibarium	Bacteria	2762247	GCA_014836335.1	JACSRA010000024.1	unplaced-scaffold	Chromosome	77535	GFEB	837	+	35999	37621	37624	38340	38333	42634	34983	36002	MBD7912481.1	MBD7912482.1	MBD7912483.1	MBD7912480.1
Paenibacillus tianjinensis	Bacteria	2810347	GCA_017086365.1	CP070969.1	assembled-molecule	Chromosome	6273877	GFEB	838	+	639099	640628	640615	641370	641354	645790	638059	639111	QSF45606.1	QSF45607.1	QSF45608.1	QSF45605.1
Koleobacter methoxysyntrophicus	Bacteria	2751313	GCA_017301615.1	CP059066.1	assembled-molecule	Chromosome	3102782	GFEB	839	+	2117966	2119498	2119509	2120264	2120251	2124651	2116860	2117948	QSQ09667.1	QSQ09668.1	QSQ09669.1	QSQ09666.1
Pontibacillus sp. ALD_SL1	Bacteria	2777185	GCA_017355605.1	CP062975.1	assembled-molecule	Plasmid	897839	GFEB	840	+	69373	70911	70898	71656	71656	76773	68340	69380	QST02701.1	QST02702.1	QST02703.1	QST02700.1
Sulfidibacter corallicola	Bacteria	2818388	GCA_017498545.1	CP071793.1	assembled-molecule	Chromosome	11786365	GFEB	841	+	4374183	4375715	4375712	4376959	4376956	4381242	4372798	4374126	QTD53399.1	QTD53400.1	QTD53401.1	QTD53398.1
Weizmannia coagulans 36D1	Bacteria	345219	GCA_000169195.2	CP003056.1	assembled-molecule	Chromosome	3552226	GFEB	842	-	1994940	1996367	1994264	1994953	1991070	1994267	1996343	1997644	AEP01024.1	AEP01023.1	AEP01022.1	AEP01025.1
Cytobacillus oceanisediminis	Bacteria	665099	GCA_019036895.1	JAHHWV010000002.1	unplaced-scaffold	Chromosome	494395	GFEB	843	+	349132	350637	350641	351402	351404	356005	348006	349139	MBU8729731.1	MBU8729732.1	MBU8729733.1	MBU8729730.1
Bacillus sp. FJAT-29790	Bacteria	1895002	GCA_019039215.1	JAHNZZ010000001.1	unplaced-scaffold	Chromosome	3166002	GFEB	844	+	892838	894403	894387	895136	895136	899503	891802	892860	MBU8878187.1	MBU8878188.1	MBU8878189.1	MBU8878186.1
Bacillus tamaricis	Bacteria	2069301	GCA_019042215.1	JAHQCS010000035.1	unplaced-scaffold	Chromosome	67808	GFEB	845	+	31503	33008	33011	33745	33745	38217	30416	31516	MBU9710530.1	MBU9710531.1	MBU9710532.1	MBU9710529.1
Clostridium sp. 001	Bacteria	1970093	GCA_019056555.1	CP020473.1	assembled-molecule	Chromosome	4614182	GFEB	846	+	4021537	4023027	4023052	4023816	4023800	4028293	4020463	4021533	QXE20705.1	QXE20706.1	QXE20707.1	QXE20704.1
Natranaerofaba carboxydovora	Bacteria	2742683	GCA_022539405.1	CP054394.1	assembled-molecule	Chromosome	3264732	GFEB	847	+	2396951	2398531	2398479	2399264	2399257	2403690	2395855	2396916	UMZ74678.1	UMZ74679.1	UMZ74680.1	UMZ74677.1
Psychrobacillus psychrodurans	Bacteria	126157	GCA_022603175.1	JAKXDZ010000011.1	unplaced-scaffold	Chromosome	153605	GFEB	848	+	6253	7755	7745	8494	8478	12887	5252	6262	MCK1998495.1	MCK1998496.1	MCK1998497.1	MCK1998494.1
Anaerobium acetethylicum	Bacteria	1619234	GCA_900096945.1	FMKA01000018.1	unplaced-scaffold	Chromosome	81130	GFEB	849	+	55721	57334	57353	58069	58056	62477	54700	55731	SCP98259.1	SCP98260.1	SCP98262.1	SCP98258.1
Paenibacillus barengoltzii G22	Bacteria	1235795	GCA_000403375.2	KE159653.1	unplaced-scaffold	Chromosome	1503945	GFEB	850	-	1400132	1401667	1399398	1400135	1394950	1399392	1401637	1402689	EOS55015.1	EOS55014.1	EOS55013.1	EOS55016.1
Thermanaerosceptrum fracticalcis	Bacteria	1712410	GCA_000746025.2	CP045798.1	assembled-molecule	Chromosome	3805411	GFEB	851	+	3298918	3300567	3300567	3301289	3301289	3305677	3297765	3298937	QNB47773.1	QNB47774.1	QNB47775.1	QNB47772.1
Tindallia californiensis	Bacteria	159292	GCA_900107405.1	FNPV01000010.1	unplaced-scaffold	Chromosome	134734	GFEB	852	+	44589	46145	46130	46942	46899	51323	43477	44553	SDZ15471.1	SDZ15490.1	SDZ15510.1	SDZ15453.1
Salisediminibacterium haloalkalitolerans	Bacteria	1464123	GCA_900111285.1	FOGV01000008.1	unplaced-scaffold	Chromosome	100253	GFEB	853	+	61466	63016	62979	63716	63703	68121	60459	61481	SER90186.1	SER90222.1	SER90264.1	SER90151.1
Desulfallas arcticus DSM 17038	Bacteria	1121424	GCA_900113335.1	FOOX01000002.1	unplaced-scaffold	Chromosome	494664	GFEB	854	+	438634	440133	440140	440892	440876	445324	437630	438649	SFG15798.1	SFG15824.1	SFG15848.1	SFG15778.1
Clostridium collagenovorans DSM 3089	Bacteria	1121306	GCA_900130005.1	FQXP01000004.1	unplaced-scaffold	Chromosome	437944	GFEB	855	+	315132	316736	316832	317536	317529	321929	314116	315123	SHH72449.1	SHH72476.1	SHH72499.1	SHH72420.1
Hathewaya proteolytica DSM 3090	Bacteria	1121331	GCA_900142225.1	FRAD01000004.1	unplaced-scaffold	Chromosome	248192	GFEB	856	+	39169	40776	40821	41567	41560	45978	38146	39153	SHJ54457.1	SHJ54492.1	SHJ54523.1	SHJ54427.1
Tepidibacter formicigenes DSM 15518	Bacteria	1123349	GCA_900142235.1	FRAE01000032.1	unplaced-scaffold	Chromosome	28315	GFEB	857	+	18198	19802	19812	20531	20531	24868	17117	18205	SHK08472.1	SHK08510.1	SHK08543.1	SHK08439.1
Maledivibacter halophilus	Bacteria	36842	GCA_900167445.1	FUZT01000001.1	unplaced-scaffold	Chromosome	912189	GFEB	858	+	109133	110632	110634	111383	111376	115851	108049	109140	SKC36101.1	SKC36104.1	SKC36105.1	SKC36098.1
Candidatus Desulfosporosinus infrequens	Bacteria	2043169	GCA_900290375.1	OMOF01000912.1	unplaced-scaffold	Chromosome	17633	GFEB	859	+	4196	5800	5797	6504	6491	10906	3110	4168	SPF56504.1	SPF56505.1	SPF56506.1	SPF56503.1
Bacillus testis	Bacteria	1622072	GCF_902375515.1	NZ_CABKUG010000009.1	unplaced-scaffold	Chromosome	3909021	GFEB	860	+	1482721	1484229	1484229	1484963	1484956	1489407	1482077	1482724	WP_050614594.1	WP_050614595.1	WP_050614596.1	WP_050614593.1
Solibacillus cecembensis	Bacteria	459347	GCF_001439635.1	NZ_LMBZ01000003.1	unplaced-scaffold	Chromosome	224586	GFEB	861	+	50497	51930	51863	52549	52546	55752	49292	50521	WP_057983501.1	WP_152982927.1	WP_057983504.1	WP_057983500.1
Geosporobacter ferrireducens	Bacteria	1424294	GCF_001750685.1	NZ_CP017269.1	assembled-molecule	Chromosome	5792634	GFEB	862	+	5097164	5098672	5098662	5099399	5099401	5103831	5096157	5097173	WP_069980630.1	WP_069980631.1	WP_083273740.1	WP_069980629.1
Exiguobacterium flavidum	Bacteria	2184695	GCF_003344535.1	NZ_QPKS01000012.1	unplaced-scaffold	Chromosome	91145	GFEB	863	+	52257	53771	53758	54498	54482	58909	51262	52275	WP_114571942.1	WP_114571943.1	WP_114571944.1	WP_114571941.1
Paenibacillus xylanexedens	Bacteria	528191	GCF_007673435.1	NZ_VDZO01000039.1	unplaced-scaffold	Chromosome	51964	GFEB	864	+	25460	26944	26934	27713	27713	32305	24241	25380	WP_145410820.1	WP_145410821.1	WP_145410822.1	WP_145410819.1
Paenibacillus odorifer	Bacteria	189426	GCA_003255855.1	CP021965.1	assembled-molecule	Chromosome	6802552	GFEB	865	-	4366035	4367477	4365264	4366022	4360796	4365277	4367540	4368652	AWV34563.1	AWV34562.1	AWV34561.1	AWV34564.1
Ruminococcus sp.	Bacteria	41978	GCA_003447365.1	DLZO01000016.1	unplaced-scaffold	Chromosome	124256	GFEB	866	-	110294	111820	109605	110297	105329	109621	111825	112898	HAE56508.1	HAE56507.1	HAE56506.1	HAE56509.1
Bacillus dielmonensis	Bacteria	1347369	GCF_000612665.1	NZ_HG942058.1	unplaced-scaffold	Chromosome	141438	GFEB	867	-	61386	62873	60597	61355	56144	60604	62876	63958	WP_042458835.1	WP_042458832.1	WP_042458828.1	WP_042458838.1
Sporomusa malonica	Bacteria	112901	GCA_900176355.1	FWXI01000001.1	unplaced-scaffold	Chromosome	422373	GFEB	868	+	235751	237232	237222	237968	237952	242373	234756	235766	SMC33455.1	SMC33473.1	SMC33481.1	SMC33453.1
Lysinibacillus timonensis	Bacteria	2086577	GCF_900291985.1	NZ_LT985980.1	assembled-molecule	Chromosome	4220244	GFEB	869	+	2946562	2948064	2948086	2948817	2948877	2953289	2945561	2946589	WP_106782926.1	WP_106785061.1	WP_106782928.1	WP_106782924.1
