# Supplementary material for: Mechanism of DNA capture by the MukBEF SMC complex and its inhibition by a viral DNA mimic
Source: Cell. Author manuscript; Available in PMC 2025 Jul 4. (PMC7617805; doi:10.1016/j.cell.2025.02.032)
Supplement: Data S2 [file EMS206515-supplement-Data_S2_.zip]

Archive with 2 entries (2 files):
- Data S2/TMT_data_final_analysis.xlsx
- Data S2/Top_100_hits.csv
