# Supplementary material for: Mechanism of DNA capture by the MukBEF SMC complex and its inhibition by a viral DNA mimic
Source: Cell. Author manuscript; Available in PMC 2025 Jul 4. (PMC7617805; doi:10.1016/j.cell.2025.02.032)
Supplement: Data S2 [file EMS206515-supplement-Data_S2_.zip › Data S2/TMT_data_final_analysis.xlsx]

## Sheet: Sheet1
Accession	Description	MG1655 mock repeat 1	MG1655 pulldown repeat 1	recb mock repeat 1	recb pulldown repeat 1	MG1655 mock repeat 2	MG1655 pulldown repeat 2	recb mock repeat 2	recb pulldown repeat 2	Average mock (WT)	Average pulldown (WT)	Average mock (recB)	Average pulldown (recb)	Pull/mock (WT)	Pull/mock (recb)	Pull WT / Pull recb	Pull-mock (WT)	Pull-mock (recb)
P46118	HTH-type transcriptional regulator HexR OS=Escherichia coli (strain K12) OX=83333 GN=hexR PE=3 SV=2	69.1	1981.3	172.7	389.2	100.5	1697.6	163.1	628.6	84.8	1839.45	167.9	508.9	21.6916	3.03097	3.61456	1754.65	341
gp5.9-FLAG	gp5.9-FLAG	749.6	18280.9	1530.5	9223.4	1043	19837.2	1659.6	16343	896.3	19059.1	1595.05	12783.2	21.2641	8.01429	1.49095	18162.8	11188.2
P37690	Murein hydrolase activator EnvC OS=Escherichia coli (strain K12) OX=83333 GN=envC PE=1 SV=2	10.5	149.3	14.5	126.1	8.2	156.4	19.1	143.2	9.35	152.85	16.8	134.65	16.3476	8.01488	1.13517	143.5	117.85
P0ACE7	Purine nucleoside phosphoramidase OS=Escherichia coli (strain K12) OX=83333 GN=hinT PE=1 SV=1	1.8	19.7	6	5.6	2.2	33.3	14.7	5.8	2	26.5	10.35	5.7	13.25	0.550725	4.64912	24.5	-4.65
P24186	Bifunctional protein FolD OS=Escherichia coli (strain K12) OX=83333 GN=folD PE=1 SV=4	104	960.7	138.7	475.5	139.4	1604.3	191.3	473.5	121.7	1282.5	165	474.5	10.5382	2.87576	2.70285	1160.8	309.5
P0A862	Thiol peroxidase OS=Escherichia coli (strain K12) OX=83333 GN=tpx PE=1 SV=2	94.4	687.8	423.2	113.8	216.9	1941	621.2	86.8	155.65	1314.4	522.2	100.3	8.44459	0.192072	13.1047	1158.75	-421.9
P0A8P3	Probable Fe(2+)-trafficking protein OS=Escherichia coli (strain K12) OX=83333 GN=yggX PE=1 SV=2	41.9	299.2	106.7	30.6	43.8	420.3	110.4	36.6	42.85	359.75	108.55	33.6	8.39557	0.309535	10.7068	316.9	-74.95
P22524	Chromosome partition protein MukE OS=Escherichia coli (strain K12) OX=83333 GN=mukE PE=1 SV=5	66.9	514.4	79.7	414.6	79.6	709.7	99.6	440.8	73.25	612.05	89.65	427.7	8.35563	4.77078	1.43103	538.8	338.05
P0A996	Anaerobic glycerol-3-phosphate dehydrogenase subunit C OS=Escherichia coli (strain K12) OX=83333 GN=glpC PE=1 SV=1	1007.8	7579.6	1037	1703.3	1133.2	9808.4	1187.3	2258.7	1070.5	8694	1112.15	1981	8.12144	1.78123	4.38869	7623.5	868.85
P0AA25	Thioredoxin 1 OS=Escherichia coli (strain K12) OX=83333 GN=trxA PE=1 SV=2	157.3	897	236.1	93.5	160.9	1373.6	909	114.9	159.1	1135.3	572.55	104.2	7.13576	0.181993	10.8954	976.2	-468.35
P0ABS1	RNA polymerase-binding transcription factor DksA OS=Escherichia coli (strain K12) OX=83333 GN=dksA PE=1 SV=1	17	101.4	44.3	28.3	22.3	171.5	61.7	30.8	19.65	136.45	53	29.55	6.94402	0.557547	4.6176	116.8	-23.45
P0A955	KHG/KDPG aldolase OS=Escherichia coli (strain K12) OX=83333 GN=eda PE=1 SV=1	141.9	814	298.5	84.2	163.3	1243.3	254.5	133.1	152.6	1028.65	276.5	108.65	6.74083	0.392948	9.46756	876.05	-167.85
P0AD33	UPF0381 protein YfcZ OS=Escherichia coli (strain K12) OX=83333 GN=yfcZ PE=3 SV=1	191.9	982.3	135.6	59	169.4	1443.7	303	81.8	180.65	1213	219.3	70.4	6.71464	0.321021	17.2301	1032.35	-148.9
P0A6P1	Elongation factor Ts OS=Escherichia coli (strain K12) OX=83333 GN=tsf PE=1 SV=2	471.9	2541.9	883.7	343.8	646.3	4518.9	1571.8	394.5	559.1	3530.4	1227.75	369.15	6.31443	0.300672	9.56359	2971.3	-858.6
P0A698	UvrABC system protein A OS=Escherichia coli (strain K12) OX=83333 GN=uvrA PE=1 SV=1	456.2	4410.2	761.4	706	721.3	2830.6	826.4	1023.7	588.75	3620.4	793.9	864.85	6.1493	1.08937	4.18616	3031.65	70.95
P0AA04	Phosphocarrier protein HPr OS=Escherichia coli (strain K12) OX=83333 GN=ptsH PE=1 SV=1	251.7	1080	235.6	45.1	140.8	1287.2	789.3	111.5	196.25	1183.6	512.45	78.3	6.03108	0.152795	15.1162	987.35	-434.15
P0A9W6	Acid stress protein IbaG OS=Escherichia coli (strain K12) OX=83333 GN=ibaG PE=1 SV=1	16.3	79.4	34.8	5.8	24	152.6	126.6	24.9	20.15	116	80.7	15.35	5.75682	0.190211	7.557	95.85	-65.35
P0AFK9	Spermidine/putrescine-binding periplasmic protein OS=Escherichia coli (strain K12) OX=83333 GN=potD PE=1 SV=1	87	414.3	194.2	69.1	133.6	842.6	451.6	102.3	110.3	628.45	322.9	85.7	5.69764	0.265407	7.33314	518.15	-237.2
P0A8I3	Peroxide stress resistance protein YaaA OS=Escherichia coli (strain K12) OX=83333 GN=yaaA PE=1 SV=1	9.4	90.8	18	22.4	13.9	38.6	22.7	30.1	11.65	64.7	20.35	26.25	5.55365	1.28993	2.46476	53.05	5.9
P0AEG6	Thiol:disulfide interchange protein DsbC OS=Escherichia coli (strain K12) OX=83333 GN=dsbC PE=1 SV=1	7.6	43.3	8.2	4.5	11.5	62.7	36.2	6.3	9.55	53	22.2	5.4	5.54974	0.243243	9.81481	43.45	-16.8
P0A972	Cold shock-like protein CspE OS=Escherichia coli (strain K12) OX=83333 GN=cspE PE=1 SV=2	256.5	909.2	494.5	113.4	188.7	1555.5	1645.7	359.8	222.6	1232.35	1070.1	236.6	5.53616	0.221101	5.20858	1009.75	-833.5
P0ACD4	Iron-sulfur cluster assembly scaffold protein IscU OS=Escherichia coli (strain K12) OX=83333 GN=iscU PE=1 SV=1	68.7	292.3	194	99.6	75.3	491.2	277.4	131.3	72	391.75	235.7	115.45	5.44097	0.489818	3.39324	319.75	-120.25
P0A9Y6	Cold shock-like protein CspC OS=Escherichia coli (strain K12) OX=83333 GN=cspC PE=1 SV=2	179.7	629.9	209.6	58.1	106.7	914.4	613.5	187.9	143.2	772.15	411.55	123	5.39211	0.29887	6.27764	628.95	-288.55
P0A738	Cyclic pyranopterin monophosphate synthase OS=Escherichia coli (strain K12) OX=83333 GN=moaC PE=1 SV=2	13.3	50.7	23.3	16.4	19	123.1	60.8	19.7	16.15	86.9	42.05	18.05	5.3808	0.429251	4.8144	70.75	-24
P0AD49	Ribosome-associated inhibitor A OS=Escherichia coli (strain K12) OX=83333 GN=raiA PE=1 SV=2	71.4	264.9	234.2	83.4	93.4	614.6	652.9	113.3	82.4	439.75	443.55	98.35	5.33677	0.221734	4.47128	357.35	-345.2
P68066	Autonomous glycyl radical cofactor OS=Escherichia coli (strain K12) OX=83333 GN=grcA PE=1 SV=1	1148.9	5002.4	584.8	319.2	763.6	5194	924.2	347.4	956.25	5098.2	754.5	333.3	5.33145	0.44175	15.2961	4141.95	-421.2
P0ADG7	Inosine-5'-monophosphate dehydrogenase OS=Escherichia coli (strain K12) OX=83333 GN=guaB PE=1 SV=1	146.8	599.1	256.7	214.4	215.2	1316.8	281	232.8	181	957.95	268.85	223.6	5.29254	0.831691	4.28421	776.95	-45.25
P77395	Chaperedoxin OS=Escherichia coli (strain K12) OX=83333 GN=cnoX PE=1 SV=2	32.8	154.2	52	29.3	40.3	225.6	87.8	27.4	36.55	189.9	69.9	28.35	5.19562	0.405579	6.69841	153.35	-41.55
P25738	Acidic protein MsyB OS=Escherichia coli (strain K12) OX=83333 GN=msyB PE=4 SV=1	7.6	22.6	7.8	1.2	2.7	30.3	10.9	5.2	5.15	26.45	9.35	3.2	5.13592	0.342246	8.26562	21.3	-6.15
P0A805	Ribosome-recycling factor OS=Escherichia coli (strain K12) OX=83333 GN=frr PE=1 SV=1	549.4	2160.9	1015.2	377.4	597.9	3719.6	2556.2	645.6	573.65	2940.25	1785.7	511.5	5.12551	0.286442	5.74829	2366.6	-1274.2
P08956	Type I restriction enzyme EcoKI R protein OS=Escherichia coli (strain K12) OX=83333 GN=hsdR PE=1 SV=3	44.8	242.6	74.7	113.9	61	299.2	92.8	178.2	52.9	270.9	83.75	146.05	5.12098	1.74388	1.85484	218	62.3
P0AET2	Acid stress chaperone HdeB OS=Escherichia coli (strain K12) OX=83333 GN=hdeB PE=1 SV=1	112.7	416.9	57.8	31.1	40.7	364.6	46.9	28.7	76.7	390.75	52.35	29.9	5.09452	0.571156	13.0686	314.05	-22.45
P69441	Adenylate kinase OS=Escherichia coli (strain K12) OX=83333 GN=adk PE=1 SV=1	521.2	2115	730.1	406.8	560.2	3336.1	1338.1	334.6	540.7	2725.55	1034.1	370.7	5.04078	0.358476	7.35244	2184.85	-663.4
P45578	S-ribosylhomocysteine lyase OS=Escherichia coli (strain K12) OX=83333 GN=luxS PE=1 SV=3	67.8	356.6	119.7	47.4	111.1	544.5	266.7	47.9	89.45	450.55	193.2	47.65	5.03689	0.246636	9.4554	361.1	-145.55
P0A7K2	50S ribosomal protein L7/L12 OS=Escherichia coli (strain K12) OX=83333 GN=rplL PE=1 SV=2	484.2	2016.2	930.1	499.3	611.7	3374.9	2289	477	547.95	2695.55	1609.55	488.15	4.91934	0.303284	5.52197	2147.6	-1121.4
P0AC69	Glutaredoxin 4 OS=Escherichia coli (strain K12) OX=83333 GN=grxD PE=1 SV=1	57.9	199.1	140.1	46.8	77.7	456.3	161.6	43.4	67.8	327.7	150.85	45.1	4.83333	0.298972	7.26608	259.9	-105.75
P0A9K9	FKBP-type peptidyl-prolyl cis-trans isomerase SlyD OS=Escherichia coli (strain K12) OX=83333 GN=slyD PE=1 SV=1	45.9	133.4	68.4	26	51.9	337.3	230.5	80.8	48.9	235.35	149.45	53.4	4.81288	0.35731	4.4073	186.45	-96.05
P0AEQ3	Glutamine-binding periplasmic protein OS=Escherichia coli (strain K12) OX=83333 GN=glnH PE=1 SV=1	98.7	434.9	165.7	69.1	161.1	782.5	443.4	96.3	129.9	608.7	304.55	82.7	4.68591	0.271548	7.36034	478.8	-221.85
P04949	Flagellin OS=Escherichia coli (strain K12) OX=83333 GN=fliC PE=1 SV=2	1611.1	5255.8	1634.8	739.3	1228.2	7957.7	3194.5	818.6	1419.65	6606.75	2414.65	778.95	4.65379	0.322593	8.48161	5187.1	-1635.7
P0AEM9	L-cystine-binding protein TcyJ OS=Escherichia coli (strain K12) OX=83333 GN=tcyJ PE=1 SV=1	118.7	390.1	204.1	74.8	134.6	777.1	490	108.1	126.65	583.6	347.05	91.45	4.60797	0.263507	6.38163	456.95	-255.6
P19013	Keratin, type II cytoskeletal 4 OS=Homo sapiens GN=KRT4 PE=1 SV=4	29.2	43.7	46.5	37.8	33.4	244.6	53.3	42.8	31.3	144.15	49.9	40.3	4.60543	0.807615	3.57692	112.85	-9.6
P0AEG4	Thiol:disulfide interchange protein DsbA OS=Escherichia coli (strain K12) OX=83333 GN=dsbA PE=1 SV=1	230.3	898	364.8	136.9	261.7	1359.2	1217.7	322.6	246	1128.6	791.25	229.75	4.5878	0.290363	4.9123	882.6	-561.5
P0A6W5	Transcription elongation factor GreA OS=Escherichia coli (strain K12) OX=83333 GN=greA PE=1 SV=1	178.6	737.1	394.6	160	256.5	1252.6	1124.8	193.9	217.55	994.85	759.7	176.95	4.57297	0.232921	5.62221	777.3	-582.75
P0AGD3	Superoxide dismutase [Fe] OS=Escherichia coli (strain K12) OX=83333 GN=sodB PE=1 SV=2	137.4	463	223.9	89.8	182.1	985.2	570.4	134.1	159.75	724.1	397.15	111.95	4.53271	0.281883	6.46807	564.35	-285.2
P0AFM2	Glycine betaine/proline betaine-binding periplasmic protein OS=Escherichia coli (strain K12) OX=83333 GN=proX PE=1 SV=1	121.4	587.4	184.8	70.1	260.2	1135.6	590.1	131.6	190.8	861.5	387.45	100.85	4.5152	0.260292	8.54239	670.7	-286.6
P75936	Basal-body rod modification protein FlgD OS=Escherichia coli (strain K12) OX=83333 GN=flgD PE=3 SV=1	14.9	82.5	30.9	25	33.2	133.7	63.5	26.5	24.05	108.1	47.2	25.75	4.4948	0.545551	4.19806	84.05	-21.45
P0ACE0	Hydrogenase-2 large chain OS=Escherichia coli (strain K12) OX=83333 GN=hybC PE=1 SV=2	9.3	41.5	11.3	27.4	10.5	46.1	10.7	29.8	9.9	43.8	11	28.6	4.42424	2.6	1.53147	33.9	17.6
P23827	Ecotin OS=Escherichia coli (strain K12) OX=83333 GN=eco PE=1 SV=1	67.6	211.9	82.9	52.1	67.8	386	181.3	64.5	67.7	298.95	132.1	58.3	4.41581	0.441332	5.12779	231.25	-73.8
P08203	L-ribulose-5-phosphate 4-epimerase AraD OS=Escherichia coli (strain K12) OX=83333 GN=araD PE=1 SV=2	192	674.9	281.5	66.6	224.7	1149.3	422.8	116.1	208.35	912.1	352.15	91.35	4.37773	0.259407	9.98467	703.75	-260.8
P0A9X9	Cold shock protein CspA OS=Escherichia coli (strain K12) OX=83333 GN=cspA PE=1 SV=2	187.1	539.4	638.5	207.1	218.2	1230.9	2525.4	610.4	202.65	885.15	1581.95	408.75	4.36788	0.258384	2.1655	682.5	-1173.2
P0A6A8	Acyl carrier protein OS=Escherichia coli (strain K12) OX=83333 GN=acpP PE=1 SV=2	478.1	1379.7	484.4	191.6	329.4	2117.2	1317.6	481.6	403.75	1748.45	901	336.6	4.33053	0.373585	5.19444	1344.7	-564.4
P60293	Chromosome partition protein MukF OS=Escherichia coli (strain K12) OX=83333 GN=mukF PE=1 SV=1	246.6	1166	387.1	812	382.8	1539.8	400.1	1047.7	314.7	1352.9	393.6	929.85	4.29901	2.36242	1.45497	1038.2	536.25
P0A6P7	Probable GTP-binding protein EngB OS=Escherichia coli (strain K12) OX=83333 GN=engB PE=1 SV=1	53.2	102.9	84.1	39.6	72.6	435.7	105.9	132.2	62.9	269.3	95	85.9	4.2814	0.904211	3.13504	206.4	-9.1
P0AC62	Glutaredoxin 3 OS=Escherichia coli (strain K12) OX=83333 GN=grxC PE=1 SV=2	63.8	218.4	100.8	27.2	48.2	260.1	72.9	27.2	56	239.25	86.85	27.2	4.27232	0.313184	8.79596	183.25	-59.65
P19012	Keratin, type I cytoskeletal 15 OS=Homo sapiens GN=KRT15 PE=1 SV=3	56.4	78.3	87.9	47.4	71.2	462.3	87	57.3	63.8	270.3	87.45	52.35	4.23668	0.598628	5.16332	206.5	-35.1
P45523	FKBP-type peptidyl-prolyl cis-trans isomerase FkpA OS=Escherichia coli (strain K12) OX=83333 GN=fkpA PE=1 SV=1	555.9	1943.4	984.5	346.3	831.7	3888.3	2698.6	928.1	693.8	2915.85	1841.55	637.2	4.20272	0.346013	4.57604	2222.05	-1204.35
P0AAZ7	UPF0434 protein YcaR OS=Escherichia coli (strain K12) OX=83333 GN=ycaR PE=1 SV=1	18.9	60.7	20.2	7.6	15.7	83.8	30	10.2	17.3	72.25	25.1	8.9	4.1763	0.354582	8.11798	54.95	-16.2
P05055	Polyribonucleotide nucleotidyltransferase OS=Escherichia coli (strain K12) OX=83333 GN=pnp PE=1 SV=3	304.2	1298.7	807.5	266.7	510.4	2100.6	1170.9	423.5	407.3	1699.65	989.2	345.1	4.17297	0.348868	4.92509	1292.35	-644.1
P0ABD8	Biotin carboxyl carrier protein of acetyl-CoA carboxylase OS=Escherichia coli (strain K12) OX=83333 GN=accB PE=1 SV=1	117.1	324.6	204	55.3	113.1	632.5	247.2	82.4	115.1	478.55	225.6	68.85	4.15769	0.305186	6.95062	363.45	-156.75
P0A6Q6	3-hydroxyacyl-[acyl-carrier-protein] dehydratase FabZ OS=Escherichia coli (strain K12) OX=83333 GN=fabZ PE=1 SV=1	39.3	147.7	68.7	61.7	45.6	203.7	92.3	69.9	42.45	175.7	80.5	65.8	4.13899	0.817391	2.67021	133.25	-14.7
P77374	Putative dimethyl sulfoxide reductase chain YnfE OS=Escherichia coli (strain K12) OX=83333 GN=ynfE PE=1 SV=1	81.9	324.4	97	178.8	102.6	433.3	116.5	249.1	92.25	378.85	106.75	213.95	4.10678	2.00422	1.77074	286.6	107.2
P0AE52	Peroxiredoxin Bcp OS=Escherichia coli (strain K12) OX=83333 GN=bcp PE=1 SV=1	72.1	257.3	144.6	40.3	87	393.5	267.3	75.7	79.55	325.4	205.95	58	4.09051	0.281622	5.61034	245.85	-147.95
P08192	Dihydrofolate synthase/folylpolyglutamate synthase OS=Escherichia coli (strain K12) OX=83333 GN=folC PE=1 SV=2	7.8	25.4	10.9	15.6	6.3	32.1	10.2	15.2	7.05	28.75	10.55	15.4	4.07801	1.45972	1.86688	21.7	4.85
P69783	PTS system glucose-specific EIIA component OS=Escherichia coli (strain K12) OX=83333 GN=crr PE=1 SV=2	601.1	1573.7	740	265.2	485.2	2821.6	1638.1	518.4	543.15	2197.65	1189.05	391.8	4.04612	0.329507	5.60911	1654.5	-797.25
P0A6Q3	3-hydroxydecanoyl-[acyl-carrier-protein] dehydratase OS=Escherichia coli (strain K12) OX=83333 GN=fabA PE=1 SV=2	309.6	1077.6	501.9	403	486.9	2141.6	828.1	395.7	398.25	1609.6	665	399.35	4.04168	0.600526	4.03055	1211.35	-265.65
P0AGJ2	tRNA (guanosine(18)-2'-O)-methyltransferase OS=Escherichia coli (strain K12) OX=83333 GN=trmH PE=1 SV=1	132.8	670.2	213.7	458.2	215.4	735.3	259.2	605	174.1	702.75	236.45	531.6	4.03647	2.24826	1.32195	528.65	295.15
P28629	Biodegradative arginine decarboxylase OS=Escherichia coli (strain K12) OX=83333 GN=adiA PE=1 SV=1	165.2	613.9	99.1	68.5	97.5	439.4	144.1	129.8	131.35	526.65	121.6	99.15	4.00952	0.815378	5.31165	395.3	-22.45
P0AF03	Molybdopterin adenylyltransferase OS=Escherichia coli (strain K12) OX=83333 GN=mog PE=1 SV=1	9.4	43.3	22.4	27.3	15.5	56.5	26.6	23.4	12.45	49.9	24.5	25.35	4.00803	1.03469	1.96844	37.45	0.85
P09394	Glycerophosphodiester phosphodiesterase, periplasmic OS=Escherichia coli (strain K12) OX=83333 GN=glpQ PE=1 SV=2	99.4	301.4	197.5	99.8	143	668.6	364.8	206.7	121.2	485	281.15	153.25	4.00165	0.545083	3.16476	363.8	-127.9
P23869	Peptidyl-prolyl cis-trans isomerase B OS=Escherichia coli (strain K12) OX=83333 GN=ppiB PE=1 SV=2	190.2	557.4	239	103.6	201.4	982.4	537.7	111.8	195.8	769.9	388.35	107.7	3.93207	0.277327	7.14856	574.1	-280.65
P0AF28	Nitrate/nitrite response regulator protein NarL OS=Escherichia coli (strain K12) OX=83333 GN=narL PE=1 SV=1	16.9	65.5	18.8	4.5	17.7	70.4	22.7	10.1	17.3	67.95	20.75	7.3	3.92775	0.351807	9.30822	50.65	-13.45
P0A6F9	Co-chaperonin GroES OS=Escherichia coli (strain K12) OX=83333 GN=groES PE=1 SV=1	317.8	1032.3	346.5	136.8	282.5	1311.1	547.2	152.6	300.15	1171.7	446.85	144.7	3.90371	0.323822	8.09744	871.55	-302.15
P64506	Uncharacterized protein YebY OS=Escherichia coli (strain K12) OX=83333 GN=yebY PE=3 SV=1	9.7	34.9	18.7	4	13.1	53.8	40	13.2	11.4	44.35	29.35	8.6	3.89035	0.293015	5.15698	32.95	-20.75
P42616	Protein YqjC OS=Escherichia coli (strain K12) OX=83333 GN=yqjC PE=1 SV=3	116.7	314.2	101.3	34.8	61.2	377	301.8	87.3	88.95	345.6	201.55	61.05	3.88533	0.302903	5.66093	256.65	-140.5
P0A7F6	S-adenosylmethionine decarboxylase proenzyme OS=Escherichia coli (strain K12) OX=83333 GN=speD PE=1 SV=1	31.1	106.8	54.7	24.4	45.8	188.6	118	46.4	38.45	147.7	86.35	35.4	3.84135	0.409959	4.17232	109.25	-50.95
P0ADV7	Intermembrane phospholipid transport system binding protein MlaC OS=Escherichia coli (strain K12) OX=83333 GN=mlaC PE=1 SV=1	91.9	236.2	169.9	67.6	104.9	517.9	191.4	201	98.4	377.05	180.65	134.3	3.83181	0.743427	2.80752	278.65	-46.35
P69924	Ribonucleoside-diphosphate reductase 1 subunit beta OS=Escherichia coli (strain K12) OX=83333 GN=nrdB PE=1 SV=2	24.9	77.6	36	16.8	30.7	134.8	46.7	17.9	27.8	106.2	41.35	17.35	3.82014	0.419589	6.12104	78.4	-24
P0AE08	Alkyl hydroperoxide reductase C OS=Escherichia coli (strain K12) OX=83333 GN=ahpC PE=1 SV=2	356.9	1172.3	539.8	219.8	483.9	2019.5	1728.8	292.9	420.4	1595.9	1134.3	256.35	3.79615	0.225998	6.22547	1175.5	-877.95
P67603	N(4)-acetylcytidine amidohydrolase OS=Escherichia coli (strain K12) OX=83333 GN=yqfB PE=1 SV=1	65.3	197	71	34.5	61.7	282.3	209.3	90.1	63.5	239.65	140.15	62.3	3.77402	0.444524	3.84671	176.15	-77.85
P0AF93	2-iminobutanoate/2-iminopropanoate deaminase OS=Escherichia coli (strain K12) OX=83333 GN=ridA PE=1 SV=2	131	423.4	164.8	205.9	139.3	595.7	376.3	119.8	135.15	509.55	270.55	162.85	3.77026	0.601922	3.12895	374.4	-107.7
P30749	Molybdopterin synthase catalytic subunit OS=Escherichia coli (strain K12) OX=83333 GN=moaE PE=1 SV=3	9.5	26.5	18.6	0.8	11.7	52.7	43.5	1.1	10.6	39.6	31.05	0.95	3.73585	0.0305958	41.6842	29	-30.1
P0ACN4	HTH-type transcriptional repressor AllR OS=Escherichia coli (strain K12) OX=83333 GN=allR PE=1 SV=1	144.4	637.5	187.1	145	206.3	670.1	410.4	205.1	175.35	653.8	298.75	175.05	3.72854	0.585941	3.73493	478.45	-123.7
P0AE67	Chemotaxis protein CheY OS=Escherichia coli (strain K12) OX=83333 GN=cheY PE=1 SV=2	106.4	273.8	84.6	56	82.7	430.1	232.5	50.6	94.55	351.95	158.55	53.3	3.72237	0.336172	6.60319	257.4	-105.25
P76535	N-acetylmuramic acid 6-phosphate etherase OS=Escherichia coli (strain K12) OX=83333 GN=murQ PE=1 SV=1	15.2	14.6	26.4	49.8	30.2	151.8	24.3	32.2	22.7	83.2	25.35	41	3.6652	1.61736	2.02927	60.5	15.65
P0AAS7	Uncharacterized protein YbcJ OS=Escherichia coli (strain K12) OX=83333 GN=ybcJ PE=1 SV=1	49.8	123.6	63.8	31.3	43.6	218.1	155.8	38.8	46.7	170.85	109.8	35.05	3.65846	0.319217	4.87447	124.15	-74.75
P0AFH8	Osmotically-inducible protein Y OS=Escherichia coli (strain K12) OX=83333 GN=osmY PE=1 SV=1	47.8	120.6	46.8	18.2	36.5	187.8	84.6	24	42.15	154.2	65.7	21.1	3.65836	0.321157	7.30806	112.05	-44.6
P06959	Dihydrolipoyllysine-residue acetyltransferase component of pyruvate dehydrogenase complex OS=Escherichia coli (strain K12) OX=83333 GN=aceF PE=1 SV=3	678.6	1876.2	1760.9	635.9	988.9	4208.3	1926.5	677.6	833.75	3042.25	1843.7	656.75	3.64888	0.356213	4.63228	2208.5	-1186.95
P07330	Protein-glutamate methylesterase/protein-glutamine glutaminase OS=Escherichia coli (strain K12) OX=83333 GN=cheB PE=1 SV=3	13.8	19.2	14.3	9.1	6.3	54	21.5	19.1	10.05	36.6	17.9	14.1	3.64179	0.787709	2.59574	26.55	-3.8
P02358	30S ribosomal protein S6 OS=Escherichia coli (strain K12) OX=83333 GN=rpsF PE=1 SV=1	344	930.4	824.3	249.5	418.2	1843.4	1542.8	268.7	381.1	1386.9	1183.55	259.1	3.6392	0.218918	5.35276	1005.8	-924.45
P0AEX9	Maltose/maltodextrin-binding periplasmic protein OS=Escherichia coli (strain K12) OX=83333 GN=malE PE=1 SV=1	356.3	994	305	270.9	388.7	1713.6	413.8	280	372.5	1353.8	359.4	275.45	3.63436	0.766416	4.91487	981.3	-83.95
P10443	DNA polymerase III subunit alpha OS=Escherichia coli (strain K12) OX=83333 GN=dnaE PE=1 SV=1	37.3	111	76.6	22.6	52	210.7	90.1	40	44.65	160.85	83.35	31.3	3.60246	0.375525	5.13898	116.2	-52.05
P0AD24	UPF0352 protein YejL OS=Escherichia coli (strain K12) OX=83333 GN=yejL PE=1 SV=1	24.3	58.5	33.9	15.8	23.9	114.7	79.7	18.8	24.1	86.6	56.8	17.3	3.59336	0.304577	5.00578	62.5	-39.5
P43329	ATP-dependent RNA helicase HrpA OS=Escherichia coli (strain K12) OX=83333 GN=hrpA PE=1 SV=3	279.2	886.7	312.5	435.5	293.9	1166.6	403	572.3	286.55	1026.65	357.75	503.9	3.5828	1.40853	2.03741	740.1	146.15
P0AA57	Protein YobA OS=Escherichia coli (strain K12) OX=83333 GN=yobA PE=1 SV=1	17.4	46.8	37.9	9.1	23.5	98.6	62.5	13.5	20.45	72.7	50.2	11.3	3.55501	0.2251	6.43363	52.25	-38.9
P63020	Fe/S biogenesis protein NfuA OS=Escherichia coli (strain K12) OX=83333 GN=nfuA PE=1 SV=1	42.6	120.1	102.7	45	60.1	244.8	163.5	54.9	51.35	182.45	133.1	49.95	3.55307	0.375282	3.65265	131.1	-83.15
P0AES9	Acid stress chaperone HdeA OS=Escherichia coli (strain K12) OX=83333 GN=hdeA PE=1 SV=1	456.8	1169	103.5	51.3	85.1	756	128.9	50	270.95	962.5	116.2	50.65	3.55232	0.435886	19.003	691.55	-65.55
P0AGK4	RNA-binding protein YhbY OS=Escherichia coli (strain K12) OX=83333 GN=yhbY PE=1 SV=1	178.5	522.9	298.3	89.5	185.7	759.6	658.1	110.1	182.1	641.25	478.2	99.8	3.52142	0.208699	6.42535	459.15	-378.4
P0ABK5	Cysteine synthase A OS=Escherichia coli (strain K12) OX=83333 GN=cysK PE=1 SV=2	123.2	289.7	174.6	74.9	126.1	588.1	150.2	83.5	124.65	438.9	162.4	79.2	3.52106	0.487685	5.54167	314.25	-83.2
P0A7M9	50S ribosomal protein L31 OS=Escherichia coli (strain K12) OX=83333 GN=rpmE PE=1 SV=1	148.2	434.2	289.5	95.2	164.7	663.8	548.3	132.6	156.45	549	418.9	113.9	3.50911	0.271903	4.82002	392.55	-305
P38521	Uncharacterized protein YggL OS=Escherichia coli (strain K12) OX=83333 GN=yggL PE=4 SV=2	62.3	219.4	128.5	44.2	114.7	397	255.8	69.9	88.5	308.2	192.15	57.05	3.48249	0.296903	5.40228	219.7	-135.1
P0AAB4	3-octaprenyl-4-hydroxybenzoate carboxy-lyase OS=Escherichia coli (strain K12) OX=83333 GN=ubiD PE=1 SV=1	10.4	24.5	21.3	7.7	11.8	52.6	16	7.7	11.1	38.55	18.65	7.7	3.47297	0.412869	5.00649	27.45	-10.95
P0A800	DNA-directed RNA polymerase subunit omega OS=Escherichia coli (strain K12) OX=83333 GN=rpoZ PE=1 SV=1	257.4	674.8	429.4	172.5	309.6	1271.1	820	290.9	283.5	972.95	624.7	231.7	3.43192	0.370898	4.19918	689.45	-393
P0AFF6	Transcription termination/antitermination protein NusA OS=Escherichia coli (strain K12) OX=83333 GN=nusA PE=1 SV=1	469.1	1267.9	830.4	316.1	623.1	2469.6	1240.7	330.7	546.1	1868.75	1035.55	323.4	3.42199	0.312298	5.77845	1322.65	-712.15
P0ACF0	DNA-binding protein HU-alpha OS=Escherichia coli (strain K12) OX=83333 GN=hupA PE=1 SV=1	564.5	1831.2	587.8	318	567.9	2039	851.4	365	566.2	1935.1	719.6	341.5	3.4177	0.474569	5.66647	1368.9	-378.1
P39838	Phosphotransferase RcsD OS=Escherichia coli (strain K12) OX=83333 GN=rcsD PE=1 SV=3	32.9	92.2	53.9	70	42	161.9	68	69.2	37.45	127.05	60.95	69.6	3.39252	1.14192	1.82543	89.6	8.65
P0A6N8	Elongation factor P-like protein OS=Escherichia coli (strain K12) OX=83333 GN=yeiP PE=1 SV=1	129.4	366.8	170.8	71.7	172.5	657	534.3	126.1	150.95	511.9	352.55	98.9	3.39119	0.280528	5.17594	360.95	-253.65
P33602	NADH-quinone oxidoreductase subunit G OS=Escherichia coli (strain K12) OX=83333 GN=nuoG PE=1 SV=4	177.2	498.9	336.6	214.4	397.1	1433.8	504.1	363.9	287.15	966.35	420.35	289.15	3.36531	0.687879	3.34204	679.2	-131.2
P0A8B5	Nucleoid-associated protein YbaB OS=Escherichia coli (strain K12) OX=83333 GN=ybaB PE=1 SV=1	246.1	757.9	268.9	160.9	294.9	1051.8	357.3	210	270.5	904.85	313.1	185.45	3.3451	0.592303	4.87921	634.35	-127.65
P37692	ADP-heptose--LPS heptosyltransferase 2 OS=Escherichia coli (strain K12) OX=83333 GN=rfaF PE=1 SV=1	156.7	597.2	202.8	227.9	217.8	650.7	216.3	295.2	187.25	623.95	209.55	261.55	3.33218	1.24815	2.38559	436.7	52
P69913	Carbon storage regulator OS=Escherichia coli (strain K12) OX=83333 GN=csrA PE=1 SV=1	179.7	548.9	195.2	63.2	222.5	790.1	516.8	129.2	201.1	669.5	356	96.2	3.32919	0.270225	6.95946	468.4	-259.8
P0AB55	Protein YciI OS=Escherichia coli (strain K12) OX=83333 GN=yciI PE=1 SV=1	57	176.6	114.2	55.9	93.1	322.9	155.5	54	75.05	249.75	134.85	54.95	3.32778	0.40749	4.54504	174.7	-79.9
P0AE88	Transcriptional regulatory protein CpxR OS=Escherichia coli (strain K12) OX=83333 GN=cpxR PE=1 SV=1	25.1	85.4	40	26.3	37.9	122.8	45.3	25.1	31.5	104.1	42.65	25.7	3.30476	0.602579	4.05058	72.6	-16.95
P76558	NADP-dependent malic enzyme OS=Escherichia coli (strain K12) OX=83333 GN=maeB PE=1 SV=1	15.7	42.6	33.4	11.3	19.5	73.6	23.8	8.9	17.6	58.1	28.6	10.1	3.30114	0.353147	5.75248	40.5	-18.5
P15038	DNA helicase IV OS=Escherichia coli (strain K12) OX=83333 GN=helD PE=1 SV=2	223.7	733.5	272.6	160	277.4	914.8	322.5	182.2	250.55	824.15	297.55	171.1	3.28936	0.575029	4.81677	573.6	-126.45
P0A6U3	tRNA uridine 5-carboxymethylaminomethyl modification enzyme MnmG OS=Escherichia coli (strain K12) OX=83333 GN=mnmG PE=1 SV=1	46	128.1	59.3	98.6	56.3	204.6	106.3	106.2	51.15	166.35	82.8	102.4	3.2522	1.23671	1.62451	115.2	19.6
P69828	PTS system galactitol-specific EIIA component OS=Escherichia coli (strain K12) OX=83333 GN=gatA PE=1 SV=1	129.1	351	204.8	95.4	147.8	542.1	316.2	131.1	138.45	446.55	260.5	113.25	3.22535	0.434741	3.94305	308.1	-147.25
P0A8A0	Probable transcriptional regulatory protein YebC OS=Escherichia coli (strain K12) OX=83333 GN=yebC PE=1 SV=1	378.7	969.3	567.3	253.3	455.7	1717.9	1231.9	360.4	417.2	1343.6	899.6	306.85	3.22052	0.341096	4.37869	926.4	-592.75
P0A6N4	Elongation factor P OS=Escherichia coli (strain K12) OX=83333 GN=efp PE=1 SV=2	175.6	455.8	278.7	131.4	222.2	822.6	424.6	139.4	198.9	639.2	351.65	135.4	3.21368	0.385042	4.72083	440.3	-216.25
P21889	Aspartate--tRNA ligase OS=Escherichia coli (strain K12) OX=83333 GN=aspS PE=1 SV=1	643.9	1633	993.7	438	729.5	2767.6	1156	635.7	686.7	2200.3	1074.85	536.85	3.20416	0.499465	4.09854	1513.6	-538
P0A8E7	UPF0234 protein YajQ OS=Escherichia coli (strain K12) OX=83333 GN=yajQ PE=1 SV=2	309.2	755.3	324	136	227.4	963.4	641.8	167	268.3	859.35	482.9	151.5	3.20294	0.31373	5.67228	591.05	-331.4
P64534	Nickel/cobalt homeostasis protein RcnB OS=Escherichia coli (strain K12) OX=83333 GN=rcnB PE=1 SV=1	9.8	28.2	16.1	8.8	12.2	42.1	30.9	13.9	11	35.15	23.5	11.35	3.19545	0.482979	3.09692	24.15	-12.15
P0ACF8	DNA-binding protein H-NS OS=Escherichia coli (strain K12) OX=83333 GN=hns PE=1 SV=2	913.8	1950.6	1384.3	495.3	935.1	3941.6	3375.1	721.5	924.45	2946.1	2379.7	608.4	3.18687	0.255662	4.84237	2021.65	-1771.3
P0AFG6	Dihydrolipoyllysine-residue succinyltransferase component of 2-oxoglutarate dehydrogenase complex OS=Escherichia coli (strain K12) OX=83333 GN=sucB PE=1 SV=2	87.1	254.7	171.2	84.4	121.2	407.8	303.8	132	104.15	331.25	237.5	108.2	3.18051	0.455579	3.06146	227.1	-129.3
P37647	2-dehydro-3-deoxygluconokinase OS=Escherichia coli (strain K12) OX=83333 GN=kdgK PE=1 SV=1	18.4	47.5	26.7	12.7	24.7	89.3	46	8.4	21.55	68.4	36.35	10.55	3.17401	0.290234	6.48341	46.85	-25.8
P0A6D7	Shikimate kinase 1 OS=Escherichia coli (strain K12) OX=83333 GN=aroK PE=1 SV=2	126.7	379.2	312.2	92.1	182.8	600.5	469.3	128.5	154.75	489.85	390.75	110.3	3.16543	0.282278	4.44107	335.1	-280.45
P06968	Deoxyuridine 5'-triphosphate nucleotidohydrolase OS=Escherichia coli (strain K12) OX=83333 GN=dut PE=1 SV=2	11.5	40	25.8	8.7	18.1	52.8	28.3	15.2	14.8	46.4	27.05	11.95	3.13514	0.441774	3.88285	31.6	-15.1
P0AEM4	Negative regulator of flagellin synthesis OS=Escherichia coli (strain K12) OX=83333 GN=flgM PE=1 SV=1	24.8	62.1	31.8	14.3	29.4	107.8	59.8	25.8	27.1	84.95	45.8	20.05	3.13469	0.437773	4.23691	57.85	-25.75
P64463	Putative selenoprotein YdfZ OS=Escherichia coli (strain K12) OX=83333 GN=ydfZ PE=1 SV=1	629.2	1277.4	293.4	152.5	291.2	1599.4	393.8	160.5	460.2	1438.4	343.6	156.5	3.1256	0.455471	9.19105	978.2	-187.1
P0A6Z3	Chaperone protein HtpG OS=Escherichia coli (strain K12) OX=83333 GN=htpG PE=1 SV=1	775.6	1919	629.5	435.6	604	2384	700.7	434.2	689.8	2151.5	665.1	434.9	3.11902	0.653887	4.94711	1461.7	-230.2
P61949	Flavodoxin 1 OS=Escherichia coli (strain K12) OX=83333 GN=fldA PE=1 SV=2	233.3	556.9	199.8	69.7	239.2	914.4	585.4	151.9	236.25	735.65	392.6	110.8	3.11386	0.282221	6.63944	499.4	-281.8
P0A7Z0	Ribose-5-phosphate isomerase A OS=Escherichia coli (strain K12) OX=83333 GN=rpiA PE=1 SV=1	132	315	151.3	63.8	137.4	522	292.6	88.4	134.7	418.5	221.95	76.1	3.1069	0.34287	5.49934	283.8	-145.85
P08394	RecBCD enzyme subunit RecB OS=Escherichia coli (strain K12) OX=83333 GN=recB PE=1 SV=1	19.8	58.9	21.1	25.8	22.4	71.9	40.2	44.2	21.1	65.4	30.65	35	3.09953	1.14192	1.86857	44.3	4.35
P76170	UPF0482 protein YnfB OS=Escherichia coli (strain K12) OX=83333 GN=ynfB PE=1 SV=1	17	36.2	11.2	3.1	8.6	43	26.6	5.6	12.8	39.6	18.9	4.35	3.09375	0.230159	9.10345	26.8	-14.55
P08204	Ribulokinase OS=Escherichia coli (strain K12) OX=83333 GN=araB PE=1 SV=4	854.5	1933.5	798	417.2	884.6	3442.2	1140	600.9	869.55	2687.85	969	509.05	3.09108	0.525335	5.28013	1818.3	-459.95
P0C0L9	Protein IscX OS=Escherichia coli (strain K12) OX=83333 GN=iscX PE=1 SV=1	40.2	98.1	80.6	21.4	42.3	156.7	158.9	43	41.25	127.4	119.75	32.2	3.08848	0.268894	3.95652	86.15	-87.55
P0AAI9	Malonyl CoA-acyl carrier protein transacylase OS=Escherichia coli (strain K12) OX=83333 GN=fabD PE=1 SV=2	240.3	601.8	351.1	157.3	312	1103.6	441.2	154.4	276.15	852.7	396.15	155.85	3.08781	0.393412	5.47129	576.55	-240.3
P09372	Protein GrpE OS=Escherichia coli (strain K12) OX=83333 GN=grpE PE=1 SV=1	278.7	736.8	265.4	190.1	310.8	1083.4	485	181.9	294.75	910.1	375.2	186	3.0877	0.495736	4.89301	615.35	-189.2
P0A6L0	Deoxyribose-phosphate aldolase OS=Escherichia coli (strain K12) OX=83333 GN=deoC PE=1 SV=1	180.7	437.1	248.6	129.8	209	762	333.2	115.7	194.85	599.55	290.9	122.75	3.07698	0.421966	4.88432	404.7	-168.15
P0AGJ9	Tyrosine--tRNA ligase OS=Escherichia coli (strain K12) OX=83333 GN=tyrS PE=1 SV=2	307.1	759.9	322.3	227.3	391.9	1389.8	623.4	337.8	349.5	1074.85	472.85	282.55	3.07539	0.597547	3.80411	725.35	-190.3
P33195	Glycine dehydrogenase (decarboxylating) OS=Escherichia coli (strain K12) OX=83333 GN=gcvP PE=1 SV=3	271	486.4	344	165.6	299.1	1261.3	429.2	229.2	285.05	873.85	386.6	197.4	3.0656	0.510605	4.4268	588.8	-189.2
P0ABF6	Cytidine deaminase OS=Escherichia coli (strain K12) OX=83333 GN=cdd PE=1 SV=1	60	149.2	126.6	49.2	86.4	298.3	174.5	77.5	73.2	223.75	150.55	63.35	3.05669	0.42079	3.53197	150.55	-87.2
P0AEM0	FKBP-type 16 kDa peptidyl-prolyl cis-trans isomerase OS=Escherichia coli (strain K12) OX=83333 GN=fkpB PE=1 SV=2	9.7	27.9	17	6.5	16.7	52.6	66.5	14	13.2	40.25	41.75	10.25	3.04924	0.245509	3.92683	27.05	-31.5
P0A9C9	Fructose-1,6-bisphosphatase 1 class 2 OS=Escherichia coli (strain K12) OX=83333 GN=glpX PE=1 SV=1	160.6	446.8	178.7	191.8	199.3	644.4	303.2	248	179.95	545.6	240.95	219.9	3.03195	0.912637	2.48113	365.65	-21.05
P0ADU2	Probable quinol monooxygenase YgiN OS=Escherichia coli (strain K12) OX=83333 GN=ygiN PE=1 SV=1	70.6	136.4	48.2	22.8	53	236.6	109.7	33.3	61.8	186.5	78.95	28.05	3.0178	0.355288	6.64884	124.7	-50.9
P17445	Betaine aldehyde dehydrogenase OS=Escherichia coli (strain K12) OX=83333 GN=betB PE=1 SV=3	61.2	196.3	84	105.6	84.2	240.9	116.7	128.8	72.7	218.6	100.35	117.2	3.00688	1.16791	1.86519	145.9	16.85
P76440	NAD-dependent dihydropyrimidine dehydrogenase subunit PreT OS=Escherichia coli (strain K12) OX=83333 GN=preT PE=1 SV=1	26.3	52.2	39.3	49.6	29.8	116.2	53.4	25.8	28.05	84.2	46.35	37.7	3.00178	0.813376	2.23342	56.15	-8.65
P0ADN2	UPF0438 protein YifE OS=Escherichia coli (strain K12) OX=83333 GN=yifE PE=1 SV=2	170.5	444.8	249.7	82.2	153.8	527.1	323	117.2	162.15	485.95	286.35	99.7	2.99692	0.348175	4.87412	323.8	-186.65
P0AG67	30S ribosomal protein S1 OS=Escherichia coli (strain K12) OX=83333 GN=rpsA PE=1 SV=1	2417	6954.5	4976.7	2052.2	3559.3	10920	4411.9	1620.6	2988.15	8937.25	4694.3	1836.4	2.9909	0.391198	4.86672	5949.1	-2857.9
P21338	Ribonuclease I OS=Escherichia coli (strain K12) OX=83333 GN=rna PE=1 SV=1	50	116.1	67.3	35.7	61.4	216.5	102.9	56.5	55.7	166.3	85.1	46.1	2.98564	0.541716	3.60738	110.6	-39
P0AF12	5'-methylthioadenosine/S-adenosylhomocysteine nucleosidase OS=Escherichia coli (strain K12) OX=83333 GN=mtnN PE=1 SV=1	34.2	92.3	40.7	41.2	44.5	142.6	62.7	63.1	39.35	117.45	51.7	52.15	2.98475	1.0087	2.25216	78.1	0.45
P0A9Q9	Aspartate-semialdehyde dehydrogenase OS=Escherichia coli (strain K12) OX=83333 GN=asd PE=1 SV=1	25.1	56.2	42.3	18.4	29	104.8	38.2	27.7	27.05	80.5	40.25	23.05	2.97597	0.572671	3.49241	53.45	-17.2
P0A8A2	Probable transcriptional regulatory protein YeeN OS=Escherichia coli (strain K12) OX=83333 GN=yeeN PE=1 SV=1	194.5	433.3	150.8	84.2	143.6	572.4	268.4	88.7	169.05	502.85	209.6	86.45	2.97456	0.412452	5.81666	333.8	-123.15
P24173	Lipopolysaccharide heptosyltransferase 1 OS=Escherichia coli (strain K12) OX=83333 GN=rfaC PE=1 SV=1	15.3	62.6	27.6	16.1	20.5	43.3	19.3	23.4	17.9	52.95	23.45	19.75	2.9581	0.842217	2.68101	35.05	-3.7
P31473	ATPase RavA OS=Escherichia coli (strain K12) OX=83333 GN=ravA PE=1 SV=2	61.6	154.7	65.1	43.1	70.6	236.2	116.6	72.5	66.1	195.45	90.85	57.8	2.95688	0.636214	3.38149	129.35	-33.05
P52697	6-phosphogluconolactonase OS=Escherichia coli (strain K12) OX=83333 GN=pgl PE=1 SV=2	147.8	341.9	163.1	55.3	159.7	565.9	246.8	87.6	153.75	453.9	204.95	71.45	2.9522	0.348622	6.35269	300.15	-133.5
P0AEM6	RNA polymerase sigma factor FliA OS=Escherichia coli (strain K12) OX=83333 GN=fliA PE=1 SV=1	13.6	31.9	12.6	12.3	16.7	56.9	26	14.1	15.15	44.4	19.3	13.2	2.93069	0.683938	3.36364	29.25	-6.1
P0A7F3	Aspartate carbamoyltransferase regulatory chain OS=Escherichia coli (strain K12) OX=83333 GN=pyrI PE=1 SV=2	17.3	50.9	21.3	9	38.3	111.4	36.8	15.7	27.8	81.15	29.05	12.35	2.91906	0.425129	6.57085	53.35	-16.7
P08194	Glycerol-3-phosphate transporter OS=Escherichia coli (strain K12) OX=83333 GN=glpT PE=1 SV=1	75.3	241.8	500.5	101.2	148.5	411.4	193.3	146.8	111.9	326.6	346.9	124	2.91868	0.357452	2.63387	214.7	-222.9
P28904	Trehalose-6-phosphate hydrolase OS=Escherichia coli (strain K12) OX=83333 GN=treC PE=1 SV=3	197.7	447.6	157.7	140.9	310.1	1034.1	262	278.9	253.9	740.85	209.85	209.9	2.91788	1.00024	3.52954	486.95	0.05
P39172	High-affinity zinc uptake system protein ZnuA OS=Escherichia coli (strain K12) OX=83333 GN=znuA PE=1 SV=4	11.1	30.1	26	9.3	20	60.6	45.6	12.7	15.55	45.35	35.8	11	2.9164	0.307263	4.12273	29.8	-24.8
P0A9S5	Glycerol dehydrogenase OS=Escherichia coli (strain K12) OX=83333 GN=gldA PE=1 SV=1	174.7	353.5	213.5	102.4	209.3	766.2	466.2	219.2	192	559.85	339.85	160.8	2.91589	0.47315	3.48165	367.85	-179.05
P0ADP9	Protein YihD OS=Escherichia coli (strain K12) OX=83333 GN=yihD PE=1 SV=1	91.4	282.8	99.6	59.7	163.6	457	202.9	83.6	127.5	369.9	151.25	71.65	2.90118	0.473719	5.1626	242.4	-79.6
P0A7E9	Uridylate kinase OS=Escherichia coli (strain K12) OX=83333 GN=pyrH PE=1 SV=2	92	204.6	59.3	32.7	82.7	300	109	37.6	87.35	252.3	84.15	35.15	2.88838	0.417706	7.17781	164.95	-49
P04745	Alpha-amylase 1 OS=Homo sapiens GN=AMY1A PE=1 SV=2	62.9	56.2	94.3	45	71.7	332.4	89.8	57.4	67.3	194.3	92.05	51.2	2.88707	0.556219	3.79492	127	-40.85
P0AAI3	ATP-dependent zinc metalloprotease FtsH OS=Escherichia coli (strain K12) OX=83333 GN=ftsH PE=1 SV=1	13.6	29.4	31.2	13.1	32.4	102.9	41.9	19.8	23	66.15	36.55	16.45	2.87609	0.450068	4.02128	43.15	-20.1
P0A7I7	GTP cyclohydrolase-2 OS=Escherichia coli (strain K12) OX=83333 GN=ribA PE=1 SV=1	22.4	62.6	36.6	23.1	34.2	100.1	44.7	19.7	28.3	81.35	40.65	21.4	2.87456	0.526445	3.8014	53.05	-19.25
P00448	Superoxide dismutase [Mn] OS=Escherichia coli (strain K12) OX=83333 GN=sodA PE=1 SV=2	156.4	417.9	428.5	137.1	250.8	751.6	974.3	288.9	203.6	584.75	701.4	213	2.87205	0.303678	2.74531	381.15	-488.4
P0A8X0	UPF0307 protein YjgA OS=Escherichia coli (strain K12) OX=83333 GN=yjgA PE=1 SV=1	29.5	65	53.4	13.8	35.6	121.7	127.2	23.7	32.55	93.35	90.3	18.75	2.8679	0.207641	4.97867	60.8	-71.55
P61517	Carbonic anhydrase 2 OS=Escherichia coli (strain K12) OX=83333 GN=can PE=1 SV=1	144	287.1	233	95.1	240.1	814.2	427.1	155.5	192.05	550.65	330.05	125.3	2.86722	0.379639	4.39465	358.6	-204.75
P0ACF4	DNA-binding protein HU-beta OS=Escherichia coli (strain K12) OX=83333 GN=hupB PE=1 SV=1	459.9	1158.1	471.6	448.9	441.5	1409.1	552.4	365.8	450.7	1283.6	512	407.35	2.84801	0.795605	3.1511	832.9	-104.65
P33920	Nucleoid-associated protein YejK OS=Escherichia coli (strain K12) OX=83333 GN=yejK PE=1 SV=3	79.6	208.7	94.7	87.9	91.8	279.3	121.5	99.7	85.7	244	108.1	93.8	2.84714	0.867715	2.60128	158.3	-14.3
P0AFU8	Riboflavin synthase OS=Escherichia coli (strain K12) OX=83333 GN=ribC PE=1 SV=1	62.6	150.1	73	39.5	70.8	229.1	161	69.7	66.7	189.6	117	54.6	2.84258	0.466667	3.47253	122.9	-62.4
P65556	Uncharacterized Nudix hydrolase YfcD OS=Escherichia coli (strain K12) OX=83333 GN=yfcD PE=1 SV=1	13.4	30.3	21	8.7	24.2	76.5	79.9	63.9	18.8	53.4	50.45	36.3	2.84043	0.719524	1.47107	34.6	-14.15
P08390	USG-1 protein OS=Escherichia coli (strain K12) OX=83333 GN=usg PE=1 SV=1	137.7	333.6	125.4	94.3	169.8	538.8	242.4	133.4	153.75	436.2	183.9	113.85	2.83707	0.619086	3.83136	282.45	-70.05
P67660	Probable HTH-type transcriptional regulator YhaJ OS=Escherichia coli (strain K12) OX=83333 GN=yhaJ PE=3 SV=1	7.6	13.3	8.9	9.3	8.4	31.9	17.9	7.1	8	22.6	13.4	8.2	2.825	0.61194	2.7561	14.6	-5.2
P39173	Putative glucose-6-phosphate 1-epimerase OS=Escherichia coli (strain K12) OX=83333 GN=yeaD PE=1 SV=2	157.2	398.3	223.6	86.6	207	630.2	211.5	108.8	182.1	514.25	217.55	97.7	2.824	0.449092	5.26356	332.15	-119.85
P0ABZ6	Chaperone SurA OS=Escherichia coli (strain K12) OX=83333 GN=surA PE=1 SV=1	257	642.9	440.7	202.9	366.1	1110.1	760.6	276.9	311.55	876.5	600.65	239.9	2.81335	0.399401	3.65361	564.95	-360.75
P76403	tRNA hydroxylation protein P OS=Escherichia coli (strain K12) OX=83333 GN=trhP PE=1 SV=1	155.5	443.4	264.9	305.6	201.5	557.4	453.6	372.6	178.5	500.4	359.25	339.1	2.80336	0.943911	1.47567	321.9	-20.15
P0A7C6	Peptidase E OS=Escherichia coli (strain K12) OX=83333 GN=pepE PE=1 SV=1	18.1	33.2	11.8	16.1	13.1	54.1	19.3	6.5	15.6	43.65	15.55	11.3	2.79808	0.726688	3.86283	28.05	-4.25
P39286	Small ribosomal subunit biogenesis GTPase RsgA OS=Escherichia coli (strain K12) OX=83333 GN=rsgA PE=1 SV=2	44.9	79.8	52.6	34.2	46	174.5	131	44.5	45.45	127.15	91.8	39.35	2.79758	0.428649	3.23126	81.7	-52.45
P0A964	Chemotaxis protein CheW OS=Escherichia coli (strain K12) OX=83333 GN=cheW PE=1 SV=1	79.8	210.9	106.4	54.2	115.6	335.2	139.8	56.3	97.7	273.05	123.1	55.25	2.79478	0.448822	4.94208	175.35	-67.85
P45395	Arabinose 5-phosphate isomerase KdsD OS=Escherichia coli (strain K12) OX=83333 GN=kdsD PE=1 SV=1	10	26.9	14	10.6	15.4	44	19.9	17.9	12.7	35.45	16.95	14.25	2.79134	0.840708	2.48772	22.75	-2.7
P69222	Translation initiation factor IF-1 OS=Escherichia coli (strain K12) OX=83333 GN=infA PE=1 SV=2	113.5	265.9	143.7	42.1	110.6	357.9	265.1	50.5	112.05	311.9	204.4	46.3	2.78358	0.226517	6.7365	199.85	-158.1
P0A9G8	DNA-binding transcriptional dual regulator ModE OS=Escherichia coli (strain K12) OX=83333 GN=modE PE=1 SV=1	22.3	64.9	55.9	17.4	34.6	92.7	55.1	26.5	28.45	78.8	55.5	21.95	2.76977	0.395495	3.58998	50.35	-33.55
P07012	Peptide chain release factor RF2 OS=Escherichia coli (strain K12) OX=83333 GN=prfB PE=1 SV=3	299.6	653.5	466.8	195.7	370.8	1202.1	679.7	246.3	335.2	927.8	573.25	221	2.7679	0.385521	4.19819	592.6	-352.25
P02925	Ribose import binding protein RbsB OS=Escherichia coli (strain K12) OX=83333 GN=rbsB PE=1 SV=1	436.5	904.4	470.5	239.4	451.6	1545.4	1230.9	476.5	444.05	1224.9	850.7	357.95	2.75847	0.420771	3.42199	780.85	-492.75
P76290	Carboxy-S-adenosyl-L-methionine synthase OS=Escherichia coli (strain K12) OX=83333 GN=cmoA PE=1 SV=1	19.4	44.3	30	26.7	21.3	67.7	40.8	38.8	20.35	56	35.4	32.75	2.75184	0.925141	1.70992	35.65	-2.65
P27302	Transketolase 1 OS=Escherichia coli (strain K12) OX=83333 GN=tktA PE=1 SV=5	1767.7	3598.7	2157.7	1150.7	2076.2	6965.5	3874.5	1814	1921.95	5282.1	3016.1	1482.35	2.7483	0.491479	3.56333	3360.15	-1533.75
P0A9D8	2,3,4,5-tetrahydropyridine-2,6-dicarboxylate N-succinyltransferase OS=Escherichia coli (strain K12) OX=83333 GN=dapD PE=1 SV=1	343.8	725.3	321.7	176.4	391.9	1295.9	728.9	305.9	367.85	1010.6	525.3	241.15	2.74732	0.459071	4.19075	642.75	-284.15
P17115	Arabinose 5-phosphate isomerase GutQ OS=Escherichia coli (strain K12) OX=83333 GN=gutQ PE=1 SV=3	3.4	14	7.5	9.4	10.8	24.7	10.3	11.3	7.1	19.35	8.9	10.35	2.72535	1.16292	1.86957	12.25	1.45
P06715	Glutathione reductase OS=Escherichia coli (strain K12) OX=83333 GN=gor PE=1 SV=1	98.5	208.7	114.3	85.2	104.9	345.2	186.7	91.6	101.7	276.95	150.5	88.4	2.72321	0.587375	3.13292	175.25	-62.1
P00805	L-asparaginase 2 OS=Escherichia coli (strain K12) OX=83333 GN=ansB PE=1 SV=2	101.8	194.2	188.8	114.8	149.3	486.4	228.6	107.6	125.55	340.3	208.7	111.2	2.71047	0.532822	3.06025	214.75	-97.5
P0ACC7	Bifunctional protein GlmU OS=Escherichia coli (strain K12) OX=83333 GN=glmU PE=1 SV=1	90.6	191.3	167	78.9	106.4	342.1	151.5	94.3	98.5	266.7	159.25	86.6	2.70761	0.543799	3.07968	168.2	-72.65
P30859	Putative ABC transporter arginine-binding protein 2 OS=Escherichia coli (strain K12) OX=83333 GN=artI PE=1 SV=3	57.9	128.7	76.3	62.5	61.1	192.1	136.2	92.7	59.5	160.4	106.25	77.6	2.6958	0.730353	2.06701	100.9	-28.65
P0A9L3	FKBP-type 22 kDa peptidyl-prolyl cis-trans isomerase OS=Escherichia coli (strain K12) OX=83333 GN=fklB PE=1 SV=2	157.7	347.4	174	84	201.9	616.5	295	115.4	179.8	481.95	234.5	99.7	2.68048	0.42516	4.834	302.15	-134.8
P09424	Mannitol-1-phosphate 5-dehydrogenase OS=Escherichia coli (strain K12) OX=83333 GN=mtlD PE=1 SV=3	266.8	523.7	185	120	197.5	719.9	384.6	209.1	232.15	621.8	284.8	164.55	2.67844	0.577774	3.77879	389.65	-120.25
P0A9B2	Glyceraldehyde-3-phosphate dehydrogenase A OS=Escherichia coli (strain K12) OX=83333 GN=gapA PE=1 SV=2	4940.8	8832.1	3545.1	2194.7	4443.7	16276.1	6962.7	3637.1	4692.25	12554.1	5253.9	2915.9	2.6755	0.554997	4.30539	7861.85	-2338
P77552	Uncharacterized protein YdhQ OS=Escherichia coli (strain K12) OX=83333 GN=ydhQ PE=4 SV=1	56.4	121	68.7	34.7	65.9	206.1	139	38	61.15	163.55	103.85	36.35	2.67457	0.350024	4.49931	102.4	-67.5
Q46829	6-phospho-beta-glucosidase BglA OS=Escherichia coli (strain K12) OX=83333 GN=bglA PE=1 SV=2	229.7	454.3	270.2	141.6	268.8	878.9	416.8	208.4	249.25	666.6	343.5	175	2.67442	0.509461	3.80914	417.35	-168.5
P0A6K6	Phosphopentomutase OS=Escherichia coli (strain K12) OX=83333 GN=deoB PE=1 SV=1	522.3	1030.6	690	302.9	592.4	1945.2	1699.9	407	557.35	1487.9	1194.95	354.95	2.6696	0.297042	4.19186	930.55	-840
P28304	Quinone oxidoreductase 1 OS=Escherichia coli (strain K12) OX=83333 GN=qorA PE=1 SV=1	7.2	17.5	9.4	5.2	9.4	26.8	14.1	10.8	8.3	22.15	11.75	8	2.66867	0.680851	2.76875	13.85	-3.75
P0A6U5	Ribosomal RNA small subunit methyltransferase G OS=Escherichia coli (strain K12) OX=83333 GN=rsmG PE=1 SV=1	24.5	62.9	41.9	29.2	39	106.5	67.8	32.9	31.75	84.7	54.85	31.05	2.66772	0.566089	2.72786	52.95	-23.8
P0C054	Small heat shock protein IbpA OS=Escherichia coli (strain K12) OX=83333 GN=ibpA PE=1 SV=1	8	25.8	22.3	14.8	14	32.8	18.7	15.8	11	29.3	20.5	15.3	2.66364	0.746341	1.91503	18.3	-5.2
P0A6M8	Elongation factor G OS=Escherichia coli (strain K12) OX=83333 GN=fusA PE=1 SV=2	2534.7	5507.2	3568.5	1537.3	3485	10521.3	7254.2	2760.8	3009.85	8014.25	5411.35	2149.05	2.66267	0.397137	3.72921	5004.4	-3262.3
P0A8N5	Lysine--tRNA ligase, heat inducible OS=Escherichia coli (strain K12) OX=83333 GN=lysU PE=1 SV=2	2344.8	4351.5	1372.3	676.2	1980.6	7120.9	2044.1	1130.8	2162.7	5736.2	1708.2	903.5	2.65233	0.528919	6.34887	3573.5	-804.7
P75874	Uncharacterized protein YccU OS=Escherichia coli (strain K12) OX=83333 GN=yccU PE=1 SV=2	31	65.1	20.7	12.2	28.3	92	49.5	12.4	29.65	78.55	35.1	12.3	2.64924	0.350427	6.38618	48.9	-22.8
P77611	Ion-translocating oxidoreductase complex subunit C OS=Escherichia coli (strain K12) OX=83333 GN=rsxC PE=1 SV=1	73.8	160.1	136.5	116.1	104.4	311.3	222.4	114.9	89.1	235.7	179.45	115.5	2.64534	0.643633	2.04069	146.6	-63.95
P21599	Pyruvate kinase II OS=Escherichia coli (strain K12) OX=83333 GN=pykA PE=1 SV=3	1245.7	2626.7	914.6	498.7	1169.9	3753.7	1351.3	938.5	1207.8	3190.2	1132.95	718.6	2.64133	0.634273	4.43947	1982.4	-414.35
P04335	Esterase FrsA OS=Escherichia coli (strain K12) OX=83333 GN=frsA PE=1 SV=2	15.8	32.8	19.1	9.8	16.9	53.4	41.5	17	16.35	43.1	30.3	13.4	2.63609	0.442244	3.21642	26.75	-16.9
P0AEY5	NADPH:quinone oxidoreductase MdaB OS=Escherichia coli (strain K12) OX=83333 GN=mdaB PE=1 SV=1	47	91.2	33.5	10.5	46.4	154.8	85.8	26	46.7	123	59.65	18.25	2.63383	0.305951	6.73973	76.3	-41.4
P0AC59	Glutaredoxin 2 OS=Escherichia coli (strain K12) OX=83333 GN=grxB PE=1 SV=1	85.5	163.8	51.9	40	58.2	214.5	80.7	42.4	71.85	189.15	66.3	41.2	2.63257	0.621418	4.59102	117.3	-25.1
P37689	2,3-bisphosphoglycerate-independent phosphoglycerate mutase OS=Escherichia coli (strain K12) OX=83333 GN=gpmI PE=1 SV=1	781	1595.8	824.3	498.3	832.1	2647.3	1543.2	571.9	806.55	2121.55	1183.75	535.1	2.6304	0.452038	3.96477	1315	-648.65
P60906	Histidine--tRNA ligase OS=Escherichia coli (strain K12) OX=83333 GN=hisS PE=1 SV=2	405.5	821.1	518.7	245.6	520.1	1612	1018.5	448.9	462.8	1216.55	768.6	347.25	2.62867	0.451795	3.50338	753.75	-421.35
P0A6Y5	33 kDa chaperonin OS=Escherichia coli (strain K12) OX=83333 GN=hslO PE=1 SV=1	50.4	122.6	108.1	48.2	73.2	202.2	151.5	55.5	61.8	162.4	129.8	51.85	2.62783	0.399461	3.13211	100.6	-77.95
P0A9Q7	Aldehyde-alcohol dehydrogenase OS=Escherichia coli (strain K12) OX=83333 GN=adhE PE=1 SV=2	3596.8	7430	4482.1	2449.4	2931.5	9710.9	5392.2	3452.8	3264.15	8570.45	4937.15	2951.1	2.62563	0.597734	2.90415	5306.3	-1986.05
P0A6X3	RNA-binding protein Hfq OS=Escherichia coli (strain K12) OX=83333 GN=hfq PE=1 SV=2	7.7	23	7.7	8	12.8	30.8	22.5	6.9	10.25	26.9	15.1	7.45	2.62439	0.493377	3.61074	16.65	-7.65
P75691	Aldehyde reductase YahK OS=Escherichia coli (strain K12) OX=83333 GN=yahK PE=1 SV=1	7.7	17.6	15.1	11.6	10	28.8	18.6	20.5	8.85	23.2	16.85	16.05	2.62147	0.952522	1.44548	14.35	-0.8
P67080	Pyridoxal phosphate homeostasis protein OS=Escherichia coli (strain K12) OX=83333 GN=yggS PE=1 SV=1	63.9	133.8	65.9	40	79.1	241	144.9	72.1	71.5	187.4	105.4	56.05	2.62098	0.531784	3.34344	115.9	-49.35
P0AGE0	Single-stranded DNA-binding protein OS=Escherichia coli (strain K12) OX=83333 GN=ssb PE=1 SV=2	406.2	753.4	666.1	248.1	483	1573.4	1138.1	383.3	444.6	1163.4	902.1	315.7	2.61673	0.349961	3.68514	718.8	-586.4
P76015	PEP-dependent dihydroxyacetone kinase, dihydroxyacetone-binding subunit DhaK OS=Escherichia coli (strain K12) OX=83333 GN=dhaK PE=1 SV=2	46.6	91.9	74.4	35.4	56.7	178.4	114.7	51.6	51.65	135.15	94.55	43.5	2.61665	0.460074	3.1069	83.5	-51.05
P0A8M3	Threonine--tRNA ligase OS=Escherichia coli (strain K12) OX=83333 GN=thrS PE=1 SV=1	655.4	1284.7	737.4	423.8	709.2	2285.4	1181.6	612.6	682.3	1785.05	959.5	518.2	2.61622	0.540073	3.44471	1102.75	-441.3
P75777	UPF0194 membrane protein YbhG OS=Escherichia coli (strain K12) OX=83333 GN=ybhG PE=2 SV=1	29.4	120.9	70.8	75.2	53.3	95.3	63.2	100.6	41.35	108.1	67	87.9	2.61427	1.31194	1.22981	66.75	20.9
P07648	RecBCD enzyme subunit RecC OS=Escherichia coli (strain K12) OX=83333 GN=recC PE=1 SV=1	58.5	133.3	81.2	37.9	58.3	171.7	65.9	43.8	58.4	152.5	73.55	40.85	2.6113	0.555404	3.73317	94.1	-32.7
P0A6Y8	Chaperone protein DnaK OS=Escherichia coli (strain K12) OX=83333 GN=dnaK PE=1 SV=2	3146.2	6611.3	2469.9	1445.7	2677.7	8581.7	2923.7	1346.8	2911.95	7596.5	2696.8	1396.25	2.60873	0.517743	5.44064	4684.55	-1300.55
P0A9P4	Thioredoxin reductase OS=Escherichia coli (strain K12) OX=83333 GN=trxB PE=1 SV=2	233.7	425.6	282.1	113.3	285.5	927.8	471.3	171.7	259.6	676.7	376.7	142.5	2.6067	0.378285	4.74877	417.1	-234.2
P0A759	Glucosamine-6-phosphate deaminase OS=Escherichia coli (strain K12) OX=83333 GN=nagB PE=1 SV=1	33.2	58.3	31.7	12.4	26.5	97.3	39.8	19	29.85	77.8	35.75	15.7	2.60637	0.439161	4.95541	47.95	-20.05
P0A8J4	UPF0250 protein YbeD OS=Escherichia coli (strain K12) OX=83333 GN=ybeD PE=1 SV=1	111.9	200.2	65.8	28.6	53.9	230.8	87.8	16.4	82.9	215.5	76.8	22.5	2.59952	0.292969	9.57778	132.6	-54.3
P08244	Orotidine 5'-phosphate decarboxylase OS=Escherichia coli (strain K12) OX=83333 GN=pyrF PE=1 SV=1	53.1	97.8	58.4	25.8	88.5	268.3	165.3	78.3	70.8	183.05	111.85	52.05	2.58545	0.465355	3.51681	112.25	-59.8
P0A8L1	Serine--tRNA ligase OS=Escherichia coli (strain K12) OX=83333 GN=serS PE=1 SV=1	565.5	1165.3	658.3	339.9	652.2	1980.5	1195.4	482.9	608.85	1572.9	926.85	411.4	2.58339	0.443869	3.82329	964.05	-515.45
P0DTT0	50S ribosomal subunit assembly factor BipA OS=Escherichia coli (strain K12) OX=83333 GN=bipA PE=1 SV=1	594.5	1225.9	884.8	531.8	874.3	2568.1	1985.9	922.9	734.4	1897	1435.35	727.35	2.58306	0.506741	2.6081	1162.6	-708
P41409	Pyrimidine-specific ribonucleoside hydrolase RihA OS=Escherichia coli (strain K12) OX=83333 GN=rihA PE=1 SV=2	9.1	18.9	25.4	8.4	14	40.7	27.6	12.1	11.55	29.8	26.5	10.25	2.58009	0.386792	2.90732	18.25	-16.25
P22259	Phosphoenolpyruvate carboxykinase (ATP) OS=Escherichia coli (strain K12) OX=83333 GN=pckA PE=1 SV=2	324	574.6	509.3	242	455	1435	808.7	403	389.5	1004.8	659	322.5	2.57972	0.489378	3.11566	615.3	-336.5
P75914	Probable phosphatase YcdX OS=Escherichia coli (strain K12) OX=83333 GN=ycdX PE=1 SV=1	52.7	104.9	60	29.2	74.2	222.3	181.1	53.8	63.45	163.6	120.55	41.5	2.57841	0.344255	3.94217	100.15	-79.05
P38489	Oxygen-insensitive NAD(P)H nitroreductase OS=Escherichia coli (strain K12) OX=83333 GN=nfsB PE=1 SV=1	315.6	624.8	306	196.2	343.8	1073.8	545.3	220.4	329.7	849.3	425.65	208.3	2.57598	0.489369	4.07729	519.6	-217.35
P16659	Proline--tRNA ligase OS=Escherichia coli (strain K12) OX=83333 GN=proS PE=1 SV=4	865.8	1761.5	1040.8	557.1	1046.5	3162.5	1744	854	956.15	2462	1392.4	705.55	2.57491	0.506715	3.48948	1505.85	-686.85
P0AAC0	Universal stress protein E OS=Escherichia coli (strain K12) OX=83333 GN=uspE PE=1 SV=2	96	230.5	130	106.7	123.9	335.6	229.9	113.6	109.95	283.05	179.95	110.15	2.57435	0.612114	2.56968	173.1	-69.8
P04079	GMP synthase [glutamine-hydrolyzing] OS=Escherichia coli (strain K12) OX=83333 GN=guaA PE=1 SV=1	538.6	1043.9	694	404	722.3	2193.1	917.6	578.6	630.45	1618.5	805.8	491.3	2.56721	0.609705	3.29432	988.05	-314.5
P05707	Sorbitol-6-phosphate 2-dehydrogenase OS=Escherichia coli (strain K12) OX=83333 GN=srlD PE=1 SV=2	9.4	20.7	12.3	7.3	6.7	20.6	13.9	10.6	8.05	20.65	13.1	8.95	2.56522	0.683206	2.30726	12.6	-4.15
P33136	Glucans biosynthesis protein G OS=Escherichia coli (strain K12) OX=83333 GN=mdoG PE=1 SV=1	392.3	825.2	505.6	273.5	473.9	1390.5	758.4	390.9	433.1	1107.85	632	332.2	2.55795	0.525633	3.33489	674.75	-299.8
P29744	Flagellar hook-associated protein 3 OS=Escherichia coli (strain K12) OX=83333 GN=flgL PE=3 SV=2	10.4	21.6	12	5	12.2	36.2	14.5	10	11.3	28.9	13.25	7.5	2.55752	0.566038	3.85333	17.6	-5.75
P24178	Protein YffB OS=Escherichia coli (strain K12) OX=83333 GN=yffB PE=1 SV=1	47.5	103	65.1	24.8	52.1	151.3	150.9	37	49.8	127.15	108	30.9	2.55321	0.286111	4.11489	77.35	-77.1
P71298	Prophage integrase IntF OS=Escherichia coli (strain K12) OX=83333 GN=intF PE=3 SV=1	6.8	12.4	10.9	11.9	5.6	19.2	6.6	8.4	6.2	15.8	8.75	10.15	2.54839	1.16	1.55665	9.6	1.4
P0A6T1	Glucose-6-phosphate isomerase OS=Escherichia coli (strain K12) OX=83333 GN=pgi PE=1 SV=1	1578.3	3145.6	1249.7	685.6	1415.4	4477.8	2280.6	1173.8	1496.85	3811.7	1765.15	929.7	2.54648	0.526697	4.09992	2314.85	-835.45
P0A9T0	D-3-phosphoglycerate dehydrogenase OS=Escherichia coli (strain K12) OX=83333 GN=serA PE=1 SV=2	133.6	231.1	154.5	76.1	150.3	490.8	295.4	163.1	141.95	360.95	224.95	119.6	2.5428	0.531674	3.01798	219	-105.35
P23865	Tail-specific protease OS=Escherichia coli (strain K12) OX=83333 GN=prc PE=1 SV=2	71.5	138.8	101	59.8	84.3	257.3	152.8	77.8	77.9	198.05	126.9	68.8	2.54236	0.542159	2.87863	120.15	-58.1
P0ABU2	Ribosome-binding ATPase YchF OS=Escherichia coli (strain K12) OX=83333 GN=ychF PE=1 SV=2	421.9	886.2	459.8	371.5	568	1628.2	957.9	501.3	494.95	1257.2	708.85	436.4	2.54005	0.615645	2.88084	762.25	-272.45
P0AEP3	UTP--glucose-1-phosphate uridylyltransferase OS=Escherichia coli (strain K12) OX=83333 GN=galU PE=1 SV=2	106.1	202.6	111.8	66.4	121.4	374.4	173.7	76.5	113.75	288.5	142.75	71.45	2.53626	0.500525	4.03779	174.75	-71.3
P00490	Maltodextrin phosphorylase OS=Escherichia coli (strain K12) OX=83333 GN=malP PE=1 SV=7	1328.6	2663.6	745.6	900.1	1561.1	4665.4	932.4	1414.7	1444.85	3664.5	839	1157.4	2.53625	1.3795	3.16615	2219.65	318.4
P0ABU5	Glyoxalase ElbB OS=Escherichia coli (strain K12) OX=83333 GN=elbB PE=1 SV=1	65	95.3	105.5	56.7	82.5	277.2	139.2	35.7	73.75	186.25	122.35	46.2	2.52542	0.377605	4.03139	112.5	-76.15
P0C0V0	Periplasmic serine endoprotease DegP OS=Escherichia coli (strain K12) OX=83333 GN=degP PE=1 SV=1	212.5	436	214.2	169	191.1	581	226.9	156.1	201.8	508.5	220.55	162.55	2.51982	0.737021	3.12827	306.7	-58
P22106	Asparagine synthetase B [glutamine-hydrolyzing] OS=Escherichia coli (strain K12) OX=83333 GN=asnB PE=1 SV=3	64.1	154	110.2	79.9	84.3	218.7	279.6	130.7	74.2	186.35	194.9	105.3	2.51146	0.540277	1.76971	112.15	-89.6
P0A7I4	Peptide chain release factor RF3 OS=Escherichia coli (strain K12) OX=83333 GN=prfC PE=1 SV=2	231.1	451.6	325.1	145.7	316.8	921.8	575.5	272.8	273.95	686.7	450.3	209.25	2.50666	0.46469	3.28172	412.75	-241.05
P0A8A8	Ribosome maturation factor RimP OS=Escherichia coli (strain K12) OX=83333 GN=rimP PE=1 SV=2	90.3	232.5	140.7	71.6	145.7	357.4	214.9	92.8	118	294.95	177.8	82.2	2.49958	0.462317	3.5882	176.95	-95.6
P26646	Probable acrylyl-CoA reductase AcuI OS=Escherichia coli (strain K12) OX=83333 GN=acuI PE=1 SV=1	46.4	117.6	49.8	42.1	66.2	162.8	94.4	61.3	56.3	140.2	72.1	51.7	2.49023	0.71706	2.7118	83.9	-20.4
P0A9L5	Peptidyl-prolyl cis-trans isomerase C OS=Escherichia coli (strain K12) OX=83333 GN=ppiC PE=1 SV=2	155	342.7	161.6	79.8	156	431.6	232.3	105	155.5	387.15	196.95	92.4	2.48971	0.469155	4.18994	231.65	-104.55
P0AG82	Phosphate-binding protein PstS OS=Escherichia coli (strain K12) OX=83333 GN=pstS PE=1 SV=1	3.3	12.2	6.7	2.1	10.6	22.4	23.6	8.7	6.95	17.3	15.15	5.4	2.48921	0.356436	3.2037	10.35	-9.75
P63417	Uncharacterized N-acetyltransferase YhbS OS=Escherichia coli (strain K12) OX=83333 GN=yhbS PE=3 SV=1	14.7	24.6	20.7	13.9	12.3	42.6	32.3	11.8	13.5	33.6	26.5	12.85	2.48889	0.484906	2.61479	20.1	-13.65
P76187	Oxidoreductase YdhF OS=Escherichia coli (strain K12) OX=83333 GN=ydhF PE=1 SV=2	9.6	23.8	13.9	7.4	17.2	42.8	36.8	19.4	13.4	33.3	25.35	13.4	2.48507	0.5286	2.48507	19.9	-11.95
P08202	L-arabinose isomerase OS=Escherichia coli (strain K12) OX=83333 GN=araA PE=1 SV=3	1205.8	2317.8	1263.1	893.9	1294.4	3882.8	1764.2	823	1250.1	3100.3	1513.65	858.45	2.48004	0.567139	3.61151	1850.2	-655.2
P63284	Chaperone protein ClpB OS=Escherichia coli (strain K12) OX=83333 GN=clpB PE=1 SV=1	1546	3134.5	1162.3	604.6	1125.4	3484.1	1254.1	672.4	1335.7	3309.3	1208.2	638.5	2.47758	0.528472	5.18293	1973.6	-569.7
P0AF08	Iron-sulfur cluster carrier protein OS=Escherichia coli (strain K12) OX=83333 GN=mrp PE=3 SV=1	139.6	303.2	144.5	84.8	169.6	462.2	326.1	120.6	154.6	382.7	235.3	102.7	2.47542	0.436464	3.72639	228.1	-132.6
P0AAX8	Probable L,D-transpeptidase YbiS OS=Escherichia coli (strain K12) OX=83333 GN=ybiS PE=1 SV=1	158.2	317.2	194.7	85.4	202.9	574.4	369.6	131.6	180.55	445.8	282.15	108.5	2.46912	0.384547	4.10876	265.25	-173.65
P0AES0	Bifunctional glutathionylspermidine synthetase/amidase OS=Escherichia coli (strain K12) OX=83333 GN=gss PE=1 SV=1	112.2	244.7	127.2	117.7	103.5	287.8	117.3	123.9	107.85	266.25	122.25	120.8	2.46871	0.988139	2.20406	158.4	-1.45
P37903	Universal stress protein F OS=Escherichia coli (strain K12) OX=83333 GN=uspF PE=1 SV=2	47.7	89.8	80.4	36.8	68.3	196.5	97.4	69.8	58	143.15	88.9	53.3	2.4681	0.59955	2.68574	85.15	-35.6
P0A6V8	Glucokinase OS=Escherichia coli (strain K12) OX=83333 GN=glk PE=1 SV=1	101.7	211.4	132.6	69.2	126.2	350.5	199.9	129.4	113.95	280.95	166.25	99.3	2.46556	0.597293	2.82931	167	-66.95
P0A722	Acyl-[acyl-carrier-protein]--UDP-N-acetylglucosamine O-acyltransferase OS=Escherichia coli (strain K12) OX=83333 GN=lpxA PE=1 SV=1	37.9	72.2	52.1	28.3	44.7	131.1	89.9	35.9	41.3	101.65	71	32.1	2.46126	0.452113	3.16667	60.35	-38.9
P42641	GTPase ObgE/CgtA OS=Escherichia coli (strain K12) OX=83333 GN=obgE PE=1 SV=1	205.4	296.9	359.3	157	267.2	862.5	509.8	334.3	236.3	579.7	434.55	245.65	2.45324	0.565297	2.35986	343.4	-188.9
P0CE47	Elongation factor Tu 1 OS=Escherichia coli (strain K12) OX=83333 GN=tufA PE=1 SV=1	4226.7	7745.1	5127.9	2399.5	5051.3	14942.3	10007	2821.2	4639	11343.7	7567.45	2610.35	2.44529	0.344944	4.34566	6704.7	-4957.1
P0A8M0	Asparagine--tRNA ligase OS=Escherichia coli (strain K12) OX=83333 GN=asnS PE=1 SV=2	953.9	1732	1177.6	571.5	1120.9	3338.2	1973.5	846.8	1037.4	2535.1	1575.55	709.15	2.44371	0.450097	3.57484	1497.7	-866.4
P32680	Uncharacterized protein YjaG OS=Escherichia coli (strain K12) OX=83333 GN=yjaG PE=4 SV=1	19.2	38.1	24.1	11.1	21	60.1	38.1	20.1	20.1	49.1	31.1	15.6	2.44279	0.501608	3.14744	29	-15.5
P15042	DNA ligase OS=Escherichia coli (strain K12) OX=83333 GN=ligA PE=1 SV=2	142.3	257	215.2	91.7	150.1	454.7	315.5	140	146.2	355.85	265.35	115.85	2.43399	0.436593	3.07164	209.65	-149.5
P00582	DNA polymerase I OS=Escherichia coli (strain K12) OX=83333 GN=polA PE=1 SV=1	347.6	650.7	442.4	238.6	399.1	1162.6	572	298.2	373.35	906.65	507.2	268.4	2.42842	0.52918	3.37798	533.3	-238.8
P0AD61	Pyruvate kinase I OS=Escherichia coli (strain K12) OX=83333 GN=pykF PE=1 SV=1	1878.3	3374.9	1650.5	858.2	1928.8	5859	3022	1283.6	1903.55	4616.95	2336.25	1070.9	2.42544	0.458384	4.31128	2713.4	-1265.35
P07813	Leucine--tRNA ligase OS=Escherichia coli (strain K12) OX=83333 GN=leuS PE=1 SV=2	839.9	1718.8	981	464.5	1007.2	2757.9	1668.3	754.8	923.55	2238.35	1324.65	609.65	2.42364	0.460235	3.67153	1314.8	-715
P08200	Isocitrate dehydrogenase [NADP] OS=Escherichia coli (strain K12) OX=83333 GN=icd PE=1 SV=1	941.2	1693.3	1426.1	743.8	1544.7	4328.7	3020.1	1188.3	1242.95	3011	2223.1	966.05	2.42246	0.434551	3.11682	1768.05	-1257.05
P0A850	Trigger factor OS=Escherichia coli (strain K12) OX=83333 GN=tig PE=1 SV=1	2119.1	4093.4	2577.2	1600.1	2513.2	7093.5	4309.7	1590.1	2316.15	5593.45	3443.45	1595.1	2.41498	0.463227	3.50665	3277.3	-1848.35
P0A7B1	Polyphosphate kinase OS=Escherichia coli (strain K12) OX=83333 GN=ppk PE=1 SV=2	22.4	58.5	37.3	25.6	32.6	74.1	60.9	25.6	27.5	66.3	49.1	25.6	2.41091	0.521385	2.58984	38.8	-23.5
P0A9M0	Lon protease OS=Escherichia coli (strain K12) OX=83333 GN=lon PE=1 SV=1	1349.7	2914.7	1556.9	912.5	1922.3	4966.4	2377.7	1337.6	1636	3940.55	1967.3	1125.05	2.40865	0.571875	3.50256	2304.55	-842.25
P0A951	Spermidine N(1)-acetyltransferase OS=Escherichia coli (strain K12) OX=83333 GN=speG PE=1 SV=2	10.8	23.1	12	11.3	12.4	32.7	42	11.3	11.6	27.9	27	11.3	2.40517	0.418519	2.46903	16.3	-15.7
P37349	PEP-dependent dihydroxyacetone kinase, phosphoryl donor subunit DhaM OS=Escherichia coli (strain K12) OX=83333 GN=dhaM PE=1 SV=3	46.5	104	80.6	40.2	79.4	198.7	133.4	48.1	62.95	151.35	107	44.15	2.40429	0.412617	3.42809	88.4	-62.85
P0A953	3-oxoacyl-[acyl-carrier-protein] synthase 1 OS=Escherichia coli (strain K12) OX=83333 GN=fabB PE=1 SV=1	505.8	940.9	523.7	269.2	607.1	1733.1	1023.8	483.8	556.45	1337	773.75	376.5	2.40273	0.486591	3.55113	780.55	-397.25
P17169	Glutamine--fructose-6-phosphate aminotransferase [isomerizing] OS=Escherichia coli (strain K12) OX=83333 GN=glmS PE=1 SV=4	436.8	856.8	485	271.4	548.5	1506.8	1002.4	387.8	492.65	1181.8	743.7	329.6	2.39886	0.443189	3.58556	689.15	-414.1
P0A9C3	Aldose 1-epimerase OS=Escherichia coli (strain K12) OX=83333 GN=galM PE=1 SV=1	95.1	195.8	151.1	70.1	129.7	343.2	236.3	84.9	112.4	269.5	193.7	77.5	2.39769	0.400103	3.47742	157.1	-116.2
P0ABB0	ATP synthase subunit alpha OS=Escherichia coli (strain K12) OX=83333 GN=atpA PE=1 SV=1	746.5	1281.8	1257.2	673.1	1302.6	3623.6	2341.8	1066.1	1024.55	2452.7	1799.5	869.6	2.39393	0.483245	2.82049	1428.15	-929.9
P25397	Tellurite methyltransferase OS=Escherichia coli (strain K12) OX=83333 GN=tehB PE=1 SV=1	68.2	125.1	50.8	24.2	70.3	206.3	108.2	53.8	69.25	165.7	79.5	39	2.39278	0.490566	4.24872	96.45	-40.5
P77808	NMN amidohydrolase-like protein YfaY OS=Escherichia coli (strain K12) OX=83333 GN=yfaY PE=3 SV=1	64.6	131.4	77.3	39.3	86.7	230.3	105.3	57.7	75.65	180.85	91.3	48.5	2.39061	0.531216	3.72887	105.2	-42.8
P09158	Polyamine aminopropyltransferase OS=Escherichia coli (strain K12) OX=83333 GN=speE PE=1 SV=2	57.9	110	98.2	50.4	84.6	230.5	178.6	73.4	71.25	170.25	138.4	61.9	2.38947	0.447254	2.7504	99	-76.5
P0A715	2-dehydro-3-deoxyphosphooctonate aldolase OS=Escherichia coli (strain K12) OX=83333 GN=kdsA PE=1 SV=1	418.5	731.8	389.5	215.4	485.3	1427.4	735.9	348.5	451.9	1079.6	562.7	281.95	2.38902	0.501066	3.82905	627.7	-280.75
P0A7D4	Adenylosuccinate synthetase OS=Escherichia coli (strain K12) OX=83333 GN=purA PE=1 SV=2	1113.4	2318.9	1413.6	711.2	1411.7	3709.9	2721.5	1301	1262.55	3014.4	2067.55	1006.1	2.38755	0.486615	2.99612	1751.85	-1061.45
P00350	6-phosphogluconate dehydrogenase, decarboxylating OS=Escherichia coli (strain K12) OX=83333 GN=gnd PE=1 SV=2	1983.7	3601.4	1888.1	1043.8	2388.4	6829.4	3431.5	1712.7	2186.05	5215.4	2659.8	1378.25	2.38576	0.518178	3.78407	3029.35	-1281.55
P0AEK4	Enoyl-[acyl-carrier-protein] reductase [NADH] FabI OS=Escherichia coli (strain K12) OX=83333 GN=fabI PE=1 SV=2	470.3	894.2	494	255.8	531.3	1492.5	827.3	426.2	500.8	1193.35	660.65	341	2.38289	0.516158	3.49956	692.55	-319.65
Q3ZBD7	Glucose-6-phosphate isomerase OS=Bos taurus GN=GPI PE=2 SV=4	36.4	54.1	22.1	13.2	22.2	85.5	40.5	22.2	29.3	69.8	31.3	17.7	2.38225	0.565495	3.9435	40.5	-13.6
P0A9T4	Protein tas OS=Escherichia coli (strain K12) OX=83333 GN=tas PE=1 SV=1	15.3	31	14.7	10.4	19.9	52.8	34.1	12.1	17.6	41.9	24.4	11.25	2.38068	0.461066	3.72444	24.3	-13.15
P21507	ATP-dependent RNA helicase SrmB OS=Escherichia coli (strain K12) OX=83333 GN=srmB PE=1 SV=1	168.2	361.4	265.8	191.9	195.1	502.1	337.6	272.9	181.65	431.75	301.7	232.4	2.37682	0.770302	1.85779	250.1	-69.3
P00887	Phospho-2-dehydro-3-deoxyheptonate aldolase, Trp-sensitive OS=Escherichia coli (strain K12) OX=83333 GN=aroH PE=1 SV=4	65.7	118	93.7	49.6	88.8	249.1	140.9	75.2	77.25	183.55	117.3	62.4	2.37605	0.531969	2.94151	106.3	-54.9
P77718	tRNA sulfurtransferase OS=Escherichia coli (strain K12) OX=83333 GN=thiI PE=1 SV=1	406.5	881.2	633.3	409.3	572.5	1444	866.4	555.7	489.5	1162.6	749.85	482.5	2.37508	0.643462	2.40953	673.1	-267.35
P00954	Tryptophan--tRNA ligase OS=Escherichia coli (strain K12) OX=83333 GN=trpS PE=1 SV=3	334.6	632.1	357.7	158.8	402.4	1116.4	690.4	302.1	368.5	874.25	524.05	230.45	2.37246	0.439748	3.79366	505.75	-293.6
P09831	Glutamate synthase [NADPH] large chain OS=Escherichia coli (strain K12) OX=83333 GN=gltB PE=1 SV=3	289.6	528.3	381	203.6	332.9	948.1	535.3	310.1	311.25	738.2	458.15	256.85	2.37173	0.560624	2.87405	426.95	-201.3
P62707	2,3-bisphosphoglycerate-dependent phosphoglycerate mutase OS=Escherichia coli (strain K12) OX=83333 GN=gpmA PE=1 SV=2	563.9	976.3	1012.6	374.7	820.2	2305.2	1464.1	506.8	692.05	1640.75	1238.35	440.75	2.37085	0.355917	3.72263	948.7	-797.6
P0A780	Transcription antitermination protein NusB OS=Escherichia coli (strain K12) OX=83333 GN=nusB PE=1 SV=1	82.9	168	128.4	91	115.2	300.8	241.2	96.2	99.05	234.4	184.8	93.6	2.36648	0.506494	2.50427	135.35	-91.2
P11880	UDP-N-acetylmuramoyl-tripeptide--D-alanyl-D-alanine ligase OS=Escherichia coli (strain K12) OX=83333 GN=murF PE=1 SV=2	99	218.9	113.9	85.6	122.3	304.5	180.3	150.3	110.65	261.7	147.1	117.95	2.36512	0.801835	2.21874	151.05	-29.15
P00956	Isoleucine--tRNA ligase OS=Escherichia coli (strain K12) OX=83333 GN=ileS PE=1 SV=5	1109.2	1995.8	1134.3	546.6	1223.3	3513.3	2062.2	960.3	1166.25	2754.55	1598.25	753.45	2.36189	0.471422	3.65592	1588.3	-844.8
P23721	Phosphoserine aminotransferase OS=Escherichia coli (strain K12) OX=83333 GN=serC PE=1 SV=4	316.8	562	327.8	159.8	321	941.7	461.1	226	318.9	751.85	394.45	192.9	2.35764	0.489035	3.89762	432.95	-201.55
P68919	50S ribosomal protein L25 OS=Escherichia coli (strain K12) OX=83333 GN=rplY PE=1 SV=1	506	947.4	649.8	249.5	444.9	1293.8	1331.2	349.3	475.45	1120.6	990.5	299.4	2.35693	0.302272	3.74282	645.15	-691.1
P06992	Ribosomal RNA small subunit methyltransferase A OS=Escherichia coli (strain K12) OX=83333 GN=rsmA PE=1 SV=1	52.1	134.2	105.8	52.5	99.7	223.3	168.1	85.3	75.9	178.75	136.95	68.9	2.35507	0.503103	2.59434	102.85	-68.05
P13033	Anaerobic glycerol-3-phosphate dehydrogenase subunit B OS=Escherichia coli (strain K12) OX=83333 GN=glpB PE=1 SV=1	73.9	160.3	83.4	43.9	97.4	242.4	127.3	67.9	85.65	201.35	105.35	55.9	2.35085	0.530612	3.60197	115.7	-49.45
P19926	Glucose-1-phosphatase OS=Escherichia coli (strain K12) OX=83333 GN=agp PE=1 SV=1	19.5	30.6	29.3	10.6	16.9	54.8	46.7	18.1	18.2	42.7	38	14.35	2.34615	0.377632	2.97561	24.5	-23.65
P15639	Bifunctional purine biosynthesis protein PurH OS=Escherichia coli (strain K12) OX=83333 GN=purH PE=1 SV=1	92.2	158.7	118.6	76.8	105	303.5	146.5	121.8	98.6	231.1	132.55	99.3	2.34381	0.749151	2.32729	132.5	-33.25
P0AFI2	DNA topoisomerase 4 subunit A OS=Escherichia coli (strain K12) OX=83333 GN=parC PE=1 SV=1	174.6	346.3	231.6	164.1	194.8	518.8	303	183.1	184.7	432.55	267.3	173.6	2.34191	0.649458	2.49165	247.85	-93.7
P33363	Periplasmic beta-glucosidase OS=Escherichia coli (strain K12) OX=83333 GN=bglX PE=3 SV=2	72.7	128.2	83.1	46.4	78.8	225.7	129	69.2	75.75	176.95	106.05	57.8	2.33597	0.545026	3.06142	101.2	-48.25
P31550	Thiamine-binding periplasmic protein OS=Escherichia coli (strain K12) OX=83333 GN=thiB PE=1 SV=2	26.4	51.1	33.8	14.9	44	113.3	60.1	22.9	35.2	82.2	46.95	18.9	2.33523	0.402556	4.34921	47	-28.05
P0AAT6	Ribosomal silencing factor RsfS OS=Escherichia coli (strain K12) OX=83333 GN=rsfS PE=1 SV=1	10.9	19.2	11.9	6	9.1	27.5	24.2	7.3	10	23.35	18.05	6.65	2.335	0.368421	3.51128	13.35	-11.4
P29745	Peptidase T OS=Escherichia coli (strain K12) OX=83333 GN=pepT PE=1 SV=2	403.5	837.9	375.4	259.9	537.5	1358	682.7	367.6	470.5	1097.95	529.05	313.75	2.33358	0.593044	3.49944	627.45	-215.3
P68767	Cytosol aminopeptidase OS=Escherichia coli (strain K12) OX=83333 GN=pepA PE=1 SV=1	90.4	161.5	104.3	90.6	130	352.3	168.9	125.6	110.2	256.9	136.6	108.1	2.33122	0.791362	2.3765	146.7	-28.5
P15034	Xaa-Pro aminopeptidase OS=Escherichia coli (strain K12) OX=83333 GN=pepP PE=1 SV=2	45.9	86.9	68.8	38.5	62.6	166	86.1	41.5	54.25	126.45	77.45	40	2.33088	0.516462	3.16125	72.2	-37.45
P09030	Exodeoxyribonuclease III OS=Escherichia coli (strain K12) OX=83333 GN=xthA PE=1 SV=4	132.4	209	154.5	84	157.8	467	296.9	141.8	145.1	338	225.7	112.9	2.32943	0.500222	2.9938	192.9	-112.8
P13029	Catalase-peroxidase OS=Escherichia coli (strain K12) OX=83333 GN=katG PE=1 SV=2	605.3	1144.1	1170.8	675.7	1126.6	2884.8	1746.3	1051.7	865.95	2014.45	1458.55	863.7	2.32629	0.592163	2.33235	1148.5	-594.85
P0AB61	Protein YciN OS=Escherichia coli (strain K12) OX=83333 GN=yciN PE=1 SV=1	57	108.9	70.5	19.5	50.3	140.6	192.2	45.2	53.65	124.75	131.35	32.35	2.32526	0.246289	3.85626	71.1	-99
P0A870	Transaldolase B OS=Escherichia coli (strain K12) OX=83333 GN=talB PE=1 SV=2	3026.3	5179	2268.4	1064.6	3242.8	9389.6	4989.1	2204.7	3134.55	7284.3	3628.75	1634.65	2.32387	0.450472	4.45618	4149.75	-1994.1
P0AES4	DNA gyrase subunit A OS=Escherichia coli (strain K12) OX=83333 GN=gyrA PE=1 SV=1	763.9	1448.1	931.1	492	917.1	2457.1	1341.6	612.4	840.5	1952.6	1136.35	552.2	2.32314	0.485942	3.53604	1112.1	-584.15
P27248	Aminomethyltransferase OS=Escherichia coli (strain K12) OX=83333 GN=gcvT PE=1 SV=3	215.2	420.9	248	126.4	302.7	782.2	447	198.9	258.95	601.55	347.5	162.65	2.32304	0.468058	3.69843	342.6	-184.85
P30850	Exoribonuclease 2 OS=Escherichia coli (strain K12) OX=83333 GN=rnb PE=1 SV=3	356.6	700.5	458.6	240.9	487.4	1258.7	734.2	427.7	422	979.6	596.4	334.3	2.32133	0.56053	2.9303	557.6	-262.1
P00962	Glutamine--tRNA ligase OS=Escherichia coli (strain K12) OX=83333 GN=glnS PE=1 SV=3	556.5	1070.2	679.1	350.2	720.1	1889.6	1144.7	593.1	638.3	1479.9	911.9	471.65	2.3185	0.517217	3.13771	841.6	-440.25
P0ADK8	Uncharacterized protein YibL OS=Escherichia coli (strain K12) OX=83333 GN=yibL PE=1 SV=1	52.1	102.2	72.2	19.6	55.3	146.7	99.7	38.7	53.7	124.45	85.95	29.15	2.3175	0.339151	4.2693	70.75	-56.8
P00509	Aspartate aminotransferase OS=Escherichia coli (strain K12) OX=83333 GN=aspC PE=1 SV=1	393	679.4	461.3	232	471.5	1323.6	751.7	379.5	432.25	1001.5	606.5	305.75	2.31695	0.504122	3.27555	569.25	-300.75
P0AAC8	Iron-binding protein IscA OS=Escherichia coli (strain K12) OX=83333 GN=iscA PE=1 SV=1	59.4	137	108.5	36.5	85.4	198.3	220.9	61.6	72.4	167.65	164.7	49.05	2.31561	0.297814	3.41794	95.25	-115.65
P0A8N3	Lysine--tRNA ligase OS=Escherichia coli (strain K12) OX=83333 GN=lysS PE=1 SV=2	686.8	1236.7	833.3	381.2	892	2412.5	1550.7	681.4	789.4	1824.6	1192	531.3	2.31138	0.445721	3.43422	1035.2	-660.7
P0ACM2	HTH-type transcriptional repressor RspR OS=Escherichia coli (strain K12) OX=83333 GN=rspR PE=1 SV=1	3.1	12.5	10.3	5	10.4	18.7	10	7.7	6.75	15.6	10.15	6.35	2.31111	0.625616	2.45669	8.85	-3.8
P36929	Ribosomal RNA small subunit methyltransferase B OS=Escherichia coli (strain K12) OX=83333 GN=rsmB PE=1 SV=2	80.1	143.1	128.6	61	100.9	274.6	178.3	98.3	90.5	208.85	153.45	79.65	2.30773	0.519062	2.6221	118.35	-73.8
P77695	Protein GnsB OS=Escherichia coli (strain K12) OX=83333 GN=gnsB PE=3 SV=2	54.1	101.2	79.6	28.7	52.7	145.2	62.6	49.8	53.4	123.2	71.1	39.25	2.30712	0.552039	3.13885	69.8	-31.85
P0A8G6	NAD(P)H dehydrogenase (quinone) OS=Escherichia coli (strain K12) OX=83333 GN=wrbA PE=1 SV=2	290.8	463.6	173.5	108.5	195.6	657.6	265.4	159.1	243.2	560.6	219.45	133.8	2.3051	0.609706	4.18984	317.4	-85.65
P0ACB2	Delta-aminolevulinic acid dehydratase OS=Escherichia coli (strain K12) OX=83333 GN=hemB PE=1 SV=2	180.7	321.9	241.5	115.6	256.2	684	448.8	157.2	218.45	502.95	345.15	136.4	2.30236	0.39519	3.68732	284.5	-208.75
P0C0L2	Peroxiredoxin OsmC OS=Escherichia coli (strain K12) OX=83333 GN=osmC PE=1 SV=2	56.1	95	40.6	24.9	51.3	152	71.5	37.9	53.7	123.5	56.05	31.4	2.29981	0.560214	3.93312	69.8	-24.65
P30750	Methionine import ATP-binding protein MetN OS=Escherichia coli (strain K12) OX=83333 GN=metN PE=1 SV=4	199.8	335.9	302.6	85	179.4	534.4	413.5	117.2	189.6	435.15	358.05	101.1	2.29509	0.282363	4.30415	245.55	-256.95
P0ADG4	Nus factor SuhB OS=Escherichia coli (strain K12) OX=83333 GN=suhB PE=1 SV=1	353.6	563	630	254.3	378.8	1113	916.2	363.9	366.2	838	773.1	309.1	2.28837	0.399819	2.7111	471.8	-464
P00959	Methionine--tRNA ligase OS=Escherichia coli (strain K12) OX=83333 GN=metG PE=1 SV=2	689.5	1254.9	812.3	399.7	809.6	2172.7	1387.7	671.8	749.55	1713.8	1100	535.75	2.28644	0.487045	3.19888	964.25	-564.25
P67910	ADP-L-glycero-D-manno-heptose-6-epimerase OS=Escherichia coli (strain K12) OX=83333 GN=hldD PE=1 SV=1	843.7	1361.2	777.5	491.4	861.3	2536.5	1242.3	646.7	852.5	1948.85	1009.9	569.05	2.28604	0.563472	3.42474	1096.35	-440.85
P21513	Ribonuclease E OS=Escherichia coli (strain K12) OX=83333 GN=rne PE=1 SV=6	369.6	789.7	558.8	299.9	463.4	1114.3	839.1	465.3	416.5	952	698.95	382.6	2.28571	0.547393	2.48824	535.5	-316.35
P61316	Outer-membrane lipoprotein carrier protein OS=Escherichia coli (strain K12) OX=83333 GN=lolA PE=1 SV=1	15.1	23.4	22.7	11.9	12	38.5	25.7	13	13.55	30.95	24.2	12.45	2.28413	0.514463	2.48594	17.4	-11.75
P15288	Cytosol non-specific dipeptidase OS=Escherichia coli (strain K12) OX=83333 GN=pepD PE=1 SV=3	800	1368	654.5	312.5	808.1	2304.9	1303.1	595.3	804.05	1836.45	978.8	453.9	2.284	0.463731	4.04594	1032.4	-524.9
P00946	Mannose-6-phosphate isomerase OS=Escherichia coli (strain K12) OX=83333 GN=manA PE=1 SV=1	224.2	360.1	154.5	106.7	213	638.4	232.6	120	218.6	499.25	193.55	113.35	2.28385	0.585637	4.4045	280.65	-80.2
P0AD05	Uncharacterized protein YecA OS=Escherichia coli (strain K12) OX=83333 GN=yecA PE=4 SV=1	44.4	64.4	53.6	20.2	41.3	131.3	116.4	31.6	42.85	97.85	85	25.9	2.28355	0.304706	3.77799	55	-59.1
P60560	GMP reductase OS=Escherichia coli (strain K12) OX=83333 GN=guaC PE=1 SV=1	207.4	416.8	236.9	204.5	262.3	655.2	406.4	226.4	234.85	536	321.65	215.45	2.28231	0.669827	2.48782	301.15	-106.2
P36767	Recombination-associated protein RdgC OS=Escherichia coli (strain K12) OX=83333 GN=rdgC PE=1 SV=1	136.7	236.6	192.3	114.5	175.5	475.2	277.1	140.3	156.1	355.9	234.7	127.4	2.27995	0.542821	2.79356	199.8	-107.3
P0A9G6	Isocitrate lyase OS=Escherichia coli (strain K12) OX=83333 GN=aceA PE=1 SV=1	142.6	261.1	184.8	98.7	180	474	296.3	143.5	161.3	367.55	240.55	121.1	2.27867	0.50343	3.03509	206.25	-119.45
P0AAN3	Hydrogenase maturation factor HypB OS=Escherichia coli (strain K12) OX=83333 GN=hypB PE=1 SV=1	84.7	149.7	82.5	51.9	106.8	286	112.5	71.1	95.75	217.85	97.5	61.5	2.2752	0.630769	3.54228	122.1	-36
P31120	Phosphoglucosamine mutase OS=Escherichia coli (strain K12) OX=83333 GN=glmM PE=1 SV=3	311	599	437.2	205.1	446.7	1121.4	786	349.8	378.85	860.2	611.6	277.45	2.27056	0.453646	3.10038	481.35	-334.15
P0A6P9	Enolase OS=Escherichia coli (strain K12) OX=83333 GN=eno PE=1 SV=2	2502.4	4256.3	1644.8	1317.9	2158.4	6325.4	2665	1214.9	2330.4	5290.85	2154.9	1266.4	2.27036	0.587684	4.17787	2960.45	-888.5
P0A858	Triosephosphate isomerase OS=Escherichia coli (strain K12) OX=83333 GN=tpiA PE=1 SV=1	923.9	1508.7	837.7	406.2	921.2	2669.1	1998.9	654.8	922.55	2088.9	1418.3	530.5	2.26427	0.374039	3.93761	1166.35	-887.8
P75949	Beta-hexosaminidase OS=Escherichia coli (strain K12) OX=83333 GN=nagZ PE=1 SV=1	20.9	41.4	35.3	22.5	27.1	67.2	133.5	24.4	24	54.3	84.4	23.45	2.2625	0.277844	2.31557	30.3	-60.95
P0A8F4	Uridine kinase OS=Escherichia coli (strain K12) OX=83333 GN=udk PE=3 SV=1	177.2	336.3	248.8	135	240.7	608.8	398.5	188.1	208.95	472.55	323.65	161.55	2.26155	0.49915	2.9251	263.6	-162.1
P39831	NADP-dependent 3-hydroxy acid dehydrogenase YdfG OS=Escherichia coli (strain K12) OX=83333 GN=ydfG PE=1 SV=2	45.3	75.7	24.5	14.7	43.4	124.7	41.3	16.9	44.35	100.2	32.9	15.8	2.2593	0.480243	6.34177	55.85	-17.1
P0AB80	Branched-chain-amino-acid aminotransferase OS=Escherichia coli (strain K12) OX=83333 GN=ilvE PE=1 SV=2	29.2	57.3	33.5	17.2	39.7	98.2	75.9	30.3	34.45	77.75	54.7	23.75	2.25689	0.434186	3.27368	43.3	-30.95
P0AC53	Glucose-6-phosphate 1-dehydrogenase OS=Escherichia coli (strain K12) OX=83333 GN=zwf PE=1 SV=1	710.3	1359.7	998.9	518.9	932.8	2344.4	1534.8	868.9	821.55	1852.05	1266.85	693.9	2.25434	0.547737	2.66904	1030.5	-572.95
P37666	Glyoxylate/hydroxypyruvate reductase B OS=Escherichia coli (strain K12) OX=83333 GN=ghrB PE=1 SV=3	75.4	128.3	78.5	39	84.9	232.9	156.6	60	80.15	180.6	117.55	49.5	2.25328	0.421097	3.64848	100.45	-68.05
P78067	Thiosulfate sulfurtransferase YnjE OS=Escherichia coli (strain K12) OX=83333 GN=ynjE PE=1 SV=2	223	404.1	160.5	107	240.3	639.8	430.1	175.4	231.65	521.95	295.3	141.2	2.25318	0.478158	3.69653	290.3	-154.1
P0A796	ATP-dependent 6-phosphofructokinase isozyme 1 OS=Escherichia coli (strain K12) OX=83333 GN=pfkA PE=1 SV=1	379	712.3	491.2	276	504	1276	828.7	448.3	441.5	994.15	659.95	362.15	2.25176	0.548754	2.74513	552.65	-297.8
P07014	Succinate dehydrogenase iron-sulfur subunit OS=Escherichia coli (strain K12) OX=83333 GN=sdhB PE=1 SV=1	26.2	82.1	82.7	71.7	55	100.7	81.3	95.8	40.6	91.4	82	83.75	2.25123	1.02134	1.09134	50.8	1.75
P03813	Broad specificity amino-acid racemase YgeA OS=Escherichia coli (strain K12) OX=83333 GN=ygeA PE=1 SV=1	38.3	69	40.2	28.9	52.5	135.3	75.9	30.6	45.4	102.15	58.05	29.75	2.25	0.512489	3.43361	56.75	-28.3
A0A1V1IFM5	Guanosine kinase, GT feedback-resistant OS=Escherichia coli (strain K12) OX=83333 GN=gsk-4 PE=4 SV=1	49.6	92	94.6	38.6	78.7	196.5	164.9	90.4	64.15	144.25	129.75	64.5	2.24864	0.49711	2.23643	80.1	-65.25
P36683	Aconitate hydratase B OS=Escherichia coli (strain K12) OX=83333 GN=acnB PE=1 SV=3	654.6	1188.5	980.7	470.4	1011.5	2557.4	1876	861.4	833.05	1872.95	1428.35	665.9	2.2483	0.466202	2.81266	1039.9	-762.45
P0AAR3	Cys-tRNA(Pro)/Cys-tRNA(Cys) deacylase YbaK OS=Escherichia coli (strain K12) OX=83333 GN=ybaK PE=1 SV=1	18.3	42.7	17.7	9.8	24	52.1	28.7	13.7	21.15	47.4	23.2	11.75	2.24113	0.506466	4.03404	26.25	-11.45
P07118	Valine--tRNA ligase OS=Escherichia coli (strain K12) OX=83333 GN=valS PE=1 SV=2	995.2	1770.1	1240.3	650.5	1207	3158.4	1819	962.2	1101.1	2464.25	1529.65	806.35	2.23799	0.527147	3.05606	1363.15	-723.3
P0A910	Outer membrane protein A OS=Escherichia coli (strain K12) OX=83333 GN=ompA PE=1 SV=1	262.9	470.2	329.4	170.2	363.5	930.4	430.6	207.3	313.2	700.3	380	188.75	2.23595	0.496711	3.7102	387.1	-191.25
P62768	UPF0325 protein YaeH OS=Escherichia coli (strain K12) OX=83333 GN=yaeH PE=3 SV=1	153.8	255	160.1	106.3	158.1	441.7	243.9	101.3	155.95	348.35	202	103.8	2.23373	0.513861	3.35597	192.4	-98.2
P04805	Glutamate--tRNA ligase OS=Escherichia coli (strain K12) OX=83333 GN=gltX PE=1 SV=1	457.5	796.7	534.5	272.2	548.3	1445	1073	404.6	502.9	1120.85	803.75	338.4	2.22877	0.421026	3.3122	617.95	-465.35
P26616	NAD-dependent malic enzyme OS=Escherichia coli (strain K12) OX=83333 GN=maeA PE=1 SV=4	143.7	280.3	185.8	93.6	218.7	526.6	329.2	140.3	181.2	403.45	257.5	116.95	2.22655	0.454175	3.44976	222.25	-140.55
P22634	Glutamate racemase OS=Escherichia coli (strain K12) OX=83333 GN=murI PE=1 SV=2	53.5	98.8	54.6	41.8	59.3	152.3	83.1	43.5	56.4	125.55	68.85	42.65	2.22606	0.619463	2.94373	69.15	-26.2
P25516	Aconitate hydratase A OS=Escherichia coli (strain K12) OX=83333 GN=acnA PE=1 SV=3	41	72.7	48.7	25.2	61.6	155.6	86.2	55.1	51.3	114.15	67.45	40.15	2.22515	0.595256	2.84309	62.85	-27.3
P11875	Arginine--tRNA ligase OS=Escherichia coli (strain K12) OX=83333 GN=argS PE=1 SV=1	602	1053.3	787.5	406.4	806.6	2080.5	1494.8	673.7	704.3	1566.9	1141.15	540.05	2.22476	0.473251	2.9014	862.6	-601.1
P0AG48	50S ribosomal protein L21 OS=Escherichia coli (strain K12) OX=83333 GN=rplU PE=1 SV=1	468.3	894.5	680.5	295.7	616.4	1510.6	1245.3	474.1	542.35	1202.55	962.9	384.9	2.2173	0.39973	3.12432	660.2	-578
P0A6R3	DNA-binding protein Fis OS=Escherichia coli (strain K12) OX=83333 GN=fis PE=1 SV=1	53.8	92.4	42.4	49.4	52.9	144.1	109.6	54.5	53.35	118.25	76	51.95	2.21649	0.683553	2.27623	64.9	-24.05
P0A9I8	Nitrite reductase (NADH) small subunit OS=Escherichia coli (strain K12) OX=83333 GN=nirD PE=1 SV=1	13.9	34.5	24.1	12.9	18	36.2	29.1	16	15.95	35.35	26.6	14.45	2.2163	0.543233	2.44637	19.4	-12.15
P24182	Biotin carboxylase OS=Escherichia coli (strain K12) OX=83333 GN=accC PE=1 SV=2	448.7	875.3	659.5	325.6	635.3	1525.3	1116.7	521	542	1200.3	888.1	423.3	2.21458	0.476636	2.83558	658.3	-464.8
P12758	Uridine phosphorylase OS=Escherichia coli (strain K12) OX=83333 GN=udp PE=1 SV=3	91.3	202.8	126.4	92.4	144.7	319.8	362.1	151.5	118	261.3	244.25	121.95	2.21441	0.499284	2.14268	143.3	-122.3
P07395	Phenylalanine--tRNA ligase beta subunit OS=Escherichia coli (strain K12) OX=83333 GN=pheT PE=1 SV=2	1065.1	1879.5	1464.3	721.8	1398	3543.9	2362.5	1113.7	1231.55	2711.7	1913.4	917.75	2.20186	0.479644	2.95473	1480.15	-995.65
P0A9C5	Glutamine synthetase OS=Escherichia coli (strain K12) OX=83333 GN=glnA PE=1 SV=2	516.5	975	616	328.5	669.9	1636.2	907.3	482.3	593.2	1305.6	761.65	405.4	2.20094	0.532265	3.22052	712.4	-356.25
P0A8T7	DNA-directed RNA polymerase subunit beta' OS=Escherichia coli (strain K12) OX=83333 GN=rpoC PE=1 SV=1	4388.2	8008.6	5198.2	2816.3	5091.2	12822.7	6279.6	3546.6	4739.7	10415.7	5738.9	3181.45	2.19753	0.554366	3.27387	5675.95	-2557.45
P0A847	Queuine tRNA-ribosyltransferase OS=Escherichia coli (strain K12) OX=83333 GN=tgt PE=1 SV=1	81.4	145.5	129.7	73.6	104.8	263.3	214.3	135.6	93.1	204.4	172	104.6	2.19549	0.60814	1.95411	111.3	-67.4
P0ABH9	ATP-dependent Clp protease ATP-binding subunit ClpA OS=Escherichia coli (strain K12) OX=83333 GN=clpA PE=1 SV=1	206.8	373.9	263.9	172.4	282.3	698.8	378.1	244.8	244.55	536.35	321	208.6	2.19321	0.649844	2.57119	291.8	-112.4
P0ACI0	Right origin-binding protein OS=Escherichia coli (strain K12) OX=83333 GN=rob PE=1 SV=1	82.3	132.6	132.4	51.4	96.9	259.8	161.9	86.8	89.6	196.2	147.15	69.1	2.18973	0.469589	2.83936	106.6	-78.05
P75823	Low specificity L-threonine aldolase OS=Escherichia coli (strain K12) OX=83333 GN=ltaE PE=1 SV=1	113.3	190	122.3	55.4	122.7	326.6	169	85.9	118	258.3	145.65	70.65	2.18898	0.485067	3.65605	140.3	-75
Q46856	Alcohol dehydrogenase YqhD OS=Escherichia coli (strain K12) OX=83333 GN=yqhD PE=1 SV=1	134.1	236.1	148.8	105.1	136.2	354.4	222.3	117	135.15	295.25	185.55	111.05	2.18461	0.598491	2.65871	160.1	-74.5
P04425	Glutathione synthetase OS=Escherichia coli (strain K12) OX=83333 GN=gshB PE=1 SV=1	55.8	103.2	79.1	42.7	81.1	195.7	136.4	60.4	68.45	149.45	107.75	51.55	2.18335	0.478422	2.89913	81	-56.2
P0AG30	Transcription termination factor Rho OS=Escherichia coli (strain K12) OX=83333 GN=rho PE=1 SV=1	922.8	1710.3	1104.4	559.6	1065.6	2626.5	1898.6	921.9	994.2	2168.4	1501.5	740.75	2.18105	0.49334	2.9273	1174.2	-760.75
P09373	Formate acetyltransferase 1 OS=Escherichia coli (strain K12) OX=83333 GN=pflB PE=1 SV=2	11694.6	18719.3	4295.8	3318.7	9458.2	27414.4	6658.1	4619.5	10576.4	23066.8	5476.95	3969.1	2.18097	0.724692	5.81161	12490.4	-1507.85
P09169	Protease 7 OS=Escherichia coli (strain K12) OX=83333 GN=ompT PE=1 SV=1	29.2	72	39.6	26.1	52.6	106.2	76.5	47.3	40.9	89.1	58.05	36.7	2.17848	0.632214	2.42779	48.2	-21.35
P63224	Phosphoheptose isomerase OS=Escherichia coli (strain K12) OX=83333 GN=gmhA PE=1 SV=1	451.7	832.8	647.8	285.7	640.9	1546	1030.3	409.9	546.3	1189.4	839.05	347.8	2.17719	0.414516	3.41978	643.1	-491.25
P21888	Cysteine--tRNA ligase OS=Escherichia coli (strain K12) OX=83333 GN=cysS PE=1 SV=2	245.2	428.9	315.8	166.2	292.4	739.7	557.7	250.4	268.8	584.3	436.75	208.3	2.17374	0.476932	2.80509	315.5	-228.45
P0A7A2	Probable phosphoglycerate mutase GpmB OS=Escherichia coli (strain K12) OX=83333 GN=gpmB PE=3 SV=1	24	42.2	28.2	9.8	32.2	79.8	73.9	25.1	28.1	61	51.05	17.45	2.17082	0.341822	3.4957	32.9	-33.6
P06987	Histidine biosynthesis bifunctional protein HisB OS=Escherichia coli (strain K12) OX=83333 GN=hisB PE=1 SV=1	40.6	102.6	102.3	44.3	78.5	155.9	74.5	58.1	59.55	129.25	88.4	51.2	2.17045	0.579186	2.52441	69.7	-37.2
P0AAT4	Miniconductance mechanosensitive channel YbdG OS=Escherichia coli (strain K12) OX=83333 GN=ybdG PE=1 SV=1	9.8	18.1	17.7	10.9	12	29.2	20.7	14.4	10.9	23.65	19.2	12.65	2.16972	0.658854	1.86957	12.75	-6.55
P0A817	S-adenosylmethionine synthase OS=Escherichia coli (strain K12) OX=83333 GN=metK PE=1 SV=2	786	1318.1	593.8	299.1	689.9	1884.1	913.5	469.2	737.95	1601.1	753.65	384.15	2.16966	0.509719	4.1679	863.15	-369.5
P75937	Flagellar hook protein FlgE OS=Escherichia coli (strain K12) OX=83333 GN=flgE PE=3 SV=3	131.9	292.5	163.5	94.3	205.4	438.4	281.3	154.5	168.65	365.45	222.4	124.4	2.16691	0.559353	2.9377	196.8	-98
P0ADE8	tRNA-modifying protein YgfZ OS=Escherichia coli (strain K12) OX=83333 GN=ygfZ PE=1 SV=2	181.2	364.4	191.3	111.5	252.3	574.9	341.4	181.3	216.75	469.65	266.35	146.4	2.16678	0.549653	3.20799	252.9	-119.95
P09147	UDP-glucose 4-epimerase OS=Escherichia coli (strain K12) OX=83333 GN=galE PE=1 SV=1	112.9	208.5	164.6	100.5	162.8	388.1	293.5	138.5	137.85	298.3	229.05	119.5	2.16395	0.52172	2.49623	160.45	-109.55
P37744	Glucose-1-phosphate thymidylyltransferase 1 OS=Escherichia coli (strain K12) OX=83333 GN=rfbA PE=1 SV=2	345.5	589.7	429.3	221.1	432.9	1092.1	685.3	339.2	389.2	840.9	557.3	280.15	2.16059	0.502692	3.00161	451.7	-277.15
P64483	Uncharacterized protein YeaK OS=Escherichia coli (strain K12) OX=83333 GN=yeaK PE=4 SV=1	111.6	218.3	124.4	58.2	114.9	270.4	175.8	68.7	113.25	244.35	150.1	63.45	2.15762	0.422718	3.85106	131.1	-86.65
P0A998	Bacterial non-heme ferritin OS=Escherichia coli (strain K12) OX=83333 GN=ftnA PE=1 SV=1	365.9	664.4	344.4	310.9	596.5	1411.4	1134.7	279.1	481.2	1037.9	739.55	295	2.1569	0.398891	3.51831	556.7	-444.55
P36938	Phosphoglucomutase OS=Escherichia coli (strain K12) OX=83333 GN=pgm PE=1 SV=1	269.6	472	286.2	175	320.8	800	506.6	242.7	295.2	636	396.4	208.85	2.15447	0.526867	3.04525	340.8	-187.55
Q47622	Probable ABC transporter periplasmic-binding protein SapA OS=Escherichia coli (strain K12) OX=83333 GN=sapA PE=3 SV=1	14.2	27.6	19.3	10	15.2	35.5	27.6	16	14.7	31.55	23.45	13	2.14626	0.554371	2.42692	16.85	-10.45
P0A9W3	Energy-dependent translational throttle protein EttA OS=Escherichia coli (strain K12) OX=83333 GN=ettA PE=1 SV=2	461	881.8	586.3	283.5	686.4	1579.2	1087.6	534.1	573.7	1230.5	836.95	408.8	2.14485	0.48844	3.01003	656.8	-428.15
P04825	Aminopeptidase N OS=Escherichia coli (strain K12) OX=83333 GN=pepN PE=1 SV=2	649.3	1079.5	760	371.2	771.8	1966.4	1173.7	550	710.55	1522.95	966.85	460.6	2.14334	0.476392	3.30645	812.4	-506.25
P0AEB7	RutC family protein YoaB OS=Escherichia coli (strain K12) OX=83333 GN=yoaB PE=3 SV=1	81.4	153.4	63.2	58.9	99.9	235.1	142.3	91.7	90.65	194.25	102.75	75.3	2.14286	0.732847	2.57968	103.6	-27.45
P0A6A3	Acetate kinase OS=Escherichia coli (strain K12) OX=83333 GN=ackA PE=1 SV=1	874.7	1462.8	898.8	538.6	980.4	2511.4	1823.6	650.3	927.55	1987.1	1361.2	594.45	2.14231	0.43671	3.34275	1059.55	-766.75
P63228	D-glycero-beta-D-manno-heptose-1,7-bisphosphate 7-phosphatase OS=Escherichia coli (strain K12) OX=83333 GN=gmhB PE=1 SV=1	11.5	18.9	13.3	7.9	12.6	32.7	16.3	8.4	12.05	25.8	14.8	8.15	2.14108	0.550676	3.16564	13.75	-6.65
P0A6F3	Glycerol kinase OS=Escherichia coli (strain K12) OX=83333 GN=glpK PE=1 SV=2	535	917.7	902.7	425.9	786.2	1907.7	1383.4	587.7	660.6	1412.7	1143.05	506.8	2.13851	0.443375	2.78749	752.1	-636.25
P0A6G7	ATP-dependent Clp protease proteolytic subunit OS=Escherichia coli (strain K12) OX=83333 GN=clpP PE=1 SV=1	176.2	275.4	177.6	113.5	182.7	491.6	270.2	153.6	179.45	383.5	223.9	133.55	2.13709	0.596472	2.87158	204.05	-90.35
P0A6M2	Disulfide bond formation protein B OS=Escherichia coli (strain K12) OX=83333 GN=dsbB PE=1 SV=1	28.9	64	56.3	37.6	38.4	79.7	66.4	51.9	33.65	71.85	61.35	44.75	2.13522	0.729421	1.60559	38.2	-16.6
P0A8V2	DNA-directed RNA polymerase subunit beta OS=Escherichia coli (strain K12) OX=83333 GN=rpoB PE=1 SV=1	3425.7	6282.3	4408.5	2288.8	4292.8	10198.2	5626.3	2933.4	3859.25	8240.25	5017.4	2611.1	2.13519	0.520409	3.15585	4381	-2406.3
P0A799	Phosphoglycerate kinase OS=Escherichia coli (strain K12) OX=83333 GN=pgk PE=1 SV=2	2840.2	4294.9	1769.8	1132.4	2274.3	6625	3675.6	2082.5	2557.25	5459.95	2722.7	1607.45	2.13509	0.590388	3.39665	2902.7	-1115.25
P75863	Uncharacterized protein YcbX OS=Escherichia coli (strain K12) OX=83333 GN=ycbX PE=1 SV=1	23.4	37.7	27.7	20.6	38.3	94	72.2	30.2	30.85	65.85	49.95	25.4	2.13452	0.508509	2.59252	35	-24.55
P75838	Ribosomal protein S12 methylthiotransferase accessory factor YcaO OS=Escherichia coli (strain K12) OX=83333 GN=ycaO PE=1 SV=2	70.7	112.7	122.5	61.4	105.3	262.9	157.5	92	88	187.8	140	76.7	2.13409	0.547857	2.4485	99.8	-63.3
pBAD322K	kanR	2044.8	3634.1	2305.4	1210.3	2822.1	6744.5	4434.6	2076.3	2433.45	5189.3	3370	1643.3	2.13249	0.487626	3.15785	2755.85	-1726.7
P21645	UDP-3-O-(3-hydroxymyristoyl)glucosamine N-acyltransferase OS=Escherichia coli (strain K12) OX=83333 GN=lpxD PE=1 SV=2	30.3	58	45.9	33.8	36.3	84	63	39.4	33.3	71	54.45	36.6	2.13213	0.672176	1.93989	37.7	-17.85
P62617	2-C-methyl-D-erythritol 2,4-cyclodiphosphate synthase OS=Escherichia coli (strain K12) OX=83333 GN=ispF PE=1 SV=1	42.4	58.6	40.7	23.3	48	133.9	74.4	29.1	45.2	96.25	57.55	26.2	2.12942	0.455256	3.67366	51.05	-31.35
P75913	Glyoxylate/hydroxypyruvate reductase A OS=Escherichia coli (strain K12) OX=83333 GN=ghrA PE=1 SV=2	14.9	36.1	30.4	13	26.6	52.2	34.6	20	20.75	44.15	32.5	16.5	2.12771	0.507692	2.67576	23.4	-16
P07913	L-threonine 3-dehydrogenase OS=Escherichia coli (strain K12) OX=83333 GN=tdh PE=1 SV=1	27.7	44.3	56.3	21.3	35.7	90.5	82.6	25.6	31.7	67.4	69.45	23.45	2.12618	0.337653	2.8742	35.7	-46
P0A8T1	Ribosomal protein L11 methyltransferase OS=Escherichia coli (strain K12) OX=83333 GN=prmA PE=1 SV=1	49.5	77.9	43.3	29	74	184.6	119.5	58.1	61.75	131.25	81.4	43.55	2.12551	0.535012	3.01378	69.5	-37.85
P13024	Protein FdhE OS=Escherichia coli (strain K12) OX=83333 GN=fdhE PE=1 SV=2	47.9	73.1	66.3	41	52.5	140.1	83.8	47.6	50.2	106.6	75.05	44.3	2.12351	0.590273	2.40632	56.4	-30.75
P31663	Pantothenate synthetase OS=Escherichia coli (strain K12) OX=83333 GN=panC PE=1 SV=1	180.8	301.1	187.3	81.6	226	562.5	334.9	213.9	203.4	431.8	261.1	147.75	2.12291	0.565875	2.9225	228.4	-113.35
P0A7B8	ATP-dependent protease subunit HslV OS=Escherichia coli (strain K12) OX=83333 GN=hslV PE=1 SV=2	113.5	210.6	98.5	41.8	145.9	340	248.3	100.5	129.7	275.3	173.4	71.15	2.12259	0.410323	3.86929	145.6	-102.25
P0A8C4	UPF0149 protein YgfB OS=Escherichia coli (strain K12) OX=83333 GN=ygfB PE=3 SV=1	13.7	32.3	20.9	25.5	22	43.1	18.3	18.7	17.85	37.7	19.6	22.1	2.11204	1.12755	1.70588	19.85	2.5
P0A825	Serine hydroxymethyltransferase OS=Escherichia coli (strain K12) OX=83333 GN=glyA PE=1 SV=1	707.4	1121.2	645.2	342.3	741.3	1936.5	1011.9	534.8	724.35	1528.85	828.55	438.55	2.11065	0.529298	3.48615	804.5	-390
P0A6F5	Chaperonin GroEL OS=Escherichia coli (strain K12) OX=83333 GN=groEL PE=1 SV=2	5837.9	11985.1	4969.3	1655.3	7437.3	16033.2	9507.8	3856.5	6637.6	14009.2	7238.55	2755.9	2.11057	0.380725	5.08333	7371.55	-4482.65
P0ADX1	Protein YhfA OS=Escherichia coli (strain K12) OX=83333 GN=yhfA PE=1 SV=1	60.6	99.4	67.7	42.4	77.1	191.1	164.3	39.8	68.85	145.25	116	41.1	2.10966	0.35431	3.53406	76.4	-74.9
P0A8D0	Transcriptional repressor NrdR OS=Escherichia coli (strain K12) OX=83333 GN=nrdR PE=1 SV=1	7.6	14.7	8.7	5	10.7	23.9	10.7	6.3	9.15	19.3	9.7	5.65	2.10929	0.582474	3.41593	10.15	-4.05
P0A784	Oligoribonuclease OS=Escherichia coli (strain K12) OX=83333 GN=orn PE=1 SV=2	88.7	111.4	65.6	45.8	65.6	213.9	144.1	36.5	77.15	162.65	104.85	41.15	2.10823	0.392465	3.95261	85.5	-63.7
P75915	Chaperone protein YcdY OS=Escherichia coli (strain K12) OX=83333 GN=ycdY PE=1 SV=1	19.1	37.1	26.2	10.9	26.4	58.7	37.9	25.7	22.75	47.9	32.05	18.3	2.10549	0.570983	2.61749	25.15	-13.75
P0AC33	Fumarate hydratase class I, aerobic OS=Escherichia coli (strain K12) OX=83333 GN=fumA PE=1 SV=2	357.2	610.3	401.2	199	462.1	1113.9	640	336	409.65	862.1	520.6	267.5	2.10448	0.51383	3.2228	452.45	-253.1
P0AB91	Phospho-2-dehydro-3-deoxyheptonate aldolase, Phe-sensitive OS=Escherichia coli (strain K12) OX=83333 GN=aroG PE=1 SV=1	110.4	176.6	124.1	79.2	128.5	325.7	250.3	110	119.45	251.15	187.2	94.6	2.10255	0.505342	2.65486	131.7	-92.6
P24171	Dipeptidyl carboxypeptidase OS=Escherichia coli (strain K12) OX=83333 GN=dcp PE=1 SV=4	97.1	153	96.9	52.6	92.2	244.9	119.3	72.7	94.65	198.95	108.1	62.65	2.10195	0.579556	3.17558	104.3	-45.45
P0A9N4	Pyruvate formate-lyase 1-activating enzyme OS=Escherichia coli (strain K12) OX=83333 GN=pflA PE=1 SV=2	233.7	383.6	164	124.3	267.6	669.8	273.4	147.9	250.65	526.7	218.7	136.1	2.10134	0.622314	3.86995	276.05	-82.6
P0A8E1	UPF0227 protein YcfP OS=Escherichia coli (strain K12) OX=83333 GN=ycfP PE=1 SV=1	108.9	201.7	158.9	115.3	177.8	399.2	266.5	138.1	143.35	300.45	212.7	126.7	2.09592	0.595675	2.37135	157.1	-86
P61889	Malate dehydrogenase OS=Escherichia coli (strain K12) OX=83333 GN=mdh PE=1 SV=1	805.1	1408.2	1092.7	556.4	1168.2	2726	2127.1	976.3	986.65	2067.1	1609.9	766.35	2.09507	0.476023	2.69733	1080.45	-843.55
P25437	S-(hydroxymethyl)glutathione dehydrogenase OS=Escherichia coli (strain K12) OX=83333 GN=frmA PE=1 SV=3	163.2	309	229.7	86.2	219.7	493.2	321.4	166.1	191.45	401.1	275.55	126.15	2.09506	0.457812	3.17955	209.65	-149.4
P0A7R1	50S ribosomal protein L9 OS=Escherichia coli (strain K12) OX=83333 GN=rplI PE=1 SV=1	1798.5	3068.2	2036.8	1208.9	1943.4	4768.7	3619.9	1340.2	1870.95	3918.45	2828.35	1274.55	2.09436	0.450634	3.07438	2047.5	-1553.8
P67095	Phosphodiesterase YfcE OS=Escherichia coli (strain K12) OX=83333 GN=yfcE PE=1 SV=1	50.5	77.8	39.7	21.4	46.3	124.5	59.3	29.9	48.4	101.15	49.5	25.65	2.08988	0.518182	3.94347	52.75	-23.85
P0A7J0	3,4-dihydroxy-2-butanone 4-phosphate synthase OS=Escherichia coli (strain K12) OX=83333 GN=ribB PE=1 SV=1	61.6	106.8	95.7	46.9	79.9	188.8	222.6	78	70.75	147.8	159.15	62.45	2.08905	0.392397	2.36669	77.05	-96.7
P33937	Periplasmic nitrate reductase OS=Escherichia coli (strain K12) OX=83333 GN=napA PE=1 SV=3	57.1	106	46.9	31.2	59.3	137.1	119.2	57.9	58.2	121.55	83.05	44.55	2.08849	0.536424	2.7284	63.35	-38.5
P21170	Biosynthetic arginine decarboxylase OS=Escherichia coli (strain K12) OX=83333 GN=speA PE=1 SV=2	200.1	345.5	293.8	163.7	273.1	642.7	521.3	223.6	236.6	494.1	407.55	193.65	2.08833	0.475156	2.55151	257.5	-213.9
P31554	LPS-assembly protein LptD OS=Escherichia coli (strain K12) OX=83333 GN=lptD PE=1 SV=2	18.1	34.3	29.3	17.3	24.2	54	47.5	21.5	21.15	44.15	38.4	19.4	2.08747	0.505208	2.27577	23	-19
P0ABH7	Citrate synthase OS=Escherichia coli (strain K12) OX=83333 GN=gltA PE=1 SV=1	123.2	208.9	207.8	100	148.4	357.3	262	141.8	135.8	283.1	234.9	120.9	2.08468	0.514687	2.3416	147.3	-114
P00957	Alanine--tRNA ligase OS=Escherichia coli (strain K12) OX=83333 GN=alaS PE=1 SV=2	1652.5	2892.7	1903.1	882.4	2001.5	4722.7	3081.7	1485.2	1827	3807.7	2492.4	1183.8	2.08413	0.474964	3.21651	1980.7	-1308.6
P0A7L0	50S ribosomal protein L1 OS=Escherichia coli (strain K12) OX=83333 GN=rplA PE=1 SV=2	2381	4056.9	2784	1272.2	2835.1	6801	5792.8	2444.7	2608.05	5428.95	4288.4	1858.45	2.08161	0.433367	2.92122	2820.9	-2429.95
P37648	Protein YhjJ OS=Escherichia coli (strain K12) OX=83333 GN=yhjJ PE=1 SV=1	8.2	16.8	12	6.7	10.2	21.5	21.4	16	9.2	19.15	16.7	11.35	2.08152	0.679641	1.68722	9.95	-5.35
P75876	Ribosomal RNA large subunit methyltransferase I OS=Escherichia coli (strain K12) OX=83333 GN=rlmI PE=1 SV=2	161.4	320.9	221.9	146.7	228.6	489.6	383.5	241.7	195	405.25	302.7	194.2	2.07821	0.641559	2.08677	210.25	-108.5
P0AEU7	Chaperone protein Skp OS=Escherichia coli (strain K12) OX=83333 GN=skp PE=1 SV=1	729.8	1258.3	977.7	310.6	862.8	2050.3	1180.1	446.8	796.3	1654.3	1078.9	378.7	2.07748	0.351006	4.36837	858	-700.2
P17952	UDP-N-acetylmuramate--L-alanine ligase OS=Escherichia coli (strain K12) OX=83333 GN=murC PE=1 SV=2	148.7	309.6	185.6	314.7	211.5	438.1	404.3	183.9	180.1	373.85	294.95	249.3	2.07579	0.845228	1.4996	193.75	-45.65
P69797	PTS system mannose-specific EIIAB component OS=Escherichia coli (strain K12) OX=83333 GN=manX PE=1 SV=2	63.5	108.1	98.5	44	97.9	226.9	143.7	63.9	80.7	167.5	121.1	53.95	2.07559	0.4455	3.10473	86.8	-67.15
P00864	Phosphoenolpyruvate carboxylase OS=Escherichia coli (strain K12) OX=83333 GN=ppc PE=1 SV=1	656.9	1110	668.6	289.1	673.2	1650.1	941.8	521.5	665.05	1380.05	805.2	405.3	2.07511	0.503353	3.40501	715	-399.9
P27298	Oligopeptidase A OS=Escherichia coli (strain K12) OX=83333 GN=prlC PE=3 SV=3	503.5	823.8	494.2	237.6	515.8	1289.8	875.5	408	509.65	1056.8	684.85	322.8	2.07358	0.471344	3.27385	547.15	-362.05
P00579	RNA polymerase sigma factor RpoD OS=Escherichia coli (strain K12) OX=83333 GN=rpoD PE=1 SV=2	520.3	893.3	738	346.3	616.1	1462.5	967.6	457.7	568.2	1177.9	852.8	402	2.07304	0.471388	2.9301	609.7	-450.8
P0AEK2	3-oxoacyl-[acyl-carrier-protein] reductase FabG OS=Escherichia coli (strain K12) OX=83333 GN=fabG PE=1 SV=1	538.5	867.4	561.3	289.7	612.5	1517.1	1187.1	574.7	575.5	1192.25	874.2	432.2	2.07168	0.494395	2.75856	616.75	-442
P12281	Molybdopterin molybdenumtransferase OS=Escherichia coli (strain K12) OX=83333 GN=moeA PE=1 SV=1	66.9	128.7	71.7	46.5	82.5	180.4	103.2	66.1	74.7	154.55	87.45	56.3	2.06894	0.643796	2.74512	79.85	-31.15
P0AE01	tRNA (cytidine/uridine-2'-O-)-methyltransferase TrmJ OS=Escherichia coli (strain K12) OX=83333 GN=trmJ PE=1 SV=1	128.7	270.3	238.1	99.7	223.6	458.4	387.1	270.7	176.15	364.35	312.6	185.2	2.06841	0.59245	1.96733	188.2	-127.4
P00926	D-serine dehydratase OS=Escherichia coli (strain K12) OX=83333 GN=dsdA PE=1 SV=3	11.3	20.8	13.7	8.9	22.5	49.1	30.6	12.6	16.9	34.95	22.15	10.75	2.06805	0.485327	3.25116	18.05	-11.4
P0AC38	Aspartate ammonia-lyase OS=Escherichia coli (strain K12) OX=83333 GN=aspA PE=1 SV=1	583.3	891.8	506.9	290.4	580.6	1513.3	910.2	472.9	581.95	1202.55	708.55	381.65	2.06641	0.538635	3.15092	620.6	-326.9
P35340	Alkyl hydroperoxide reductase subunit F OS=Escherichia coli (strain K12) OX=83333 GN=ahpF PE=1 SV=2	794.7	1375.1	1008.5	543.1	948.8	2221.7	1859	692	871.75	1798.4	1433.75	617.55	2.06298	0.430724	2.91215	926.65	-816.2
P17117	Oxygen-insensitive NADPH nitroreductase OS=Escherichia coli (strain K12) OX=83333 GN=nfsA PE=1 SV=2	37	64.7	54.5	31.9	40.8	95.7	71.4	42.7	38.9	80.2	62.95	37.3	2.0617	0.592534	2.15013	41.3	-25.65
P08312	Phenylalanine--tRNA ligase alpha subunit OS=Escherichia coli (strain K12) OX=83333 GN=pheS PE=1 SV=2	288.4	505.9	427.2	232.2	394.6	901.7	617.1	335.7	341.5	703.8	522.15	283.95	2.06091	0.543809	2.47861	362.3	-238.2
P0A7Y8	Ribonuclease P protein component OS=Escherichia coli (strain K12) OX=83333 GN=rnpA PE=1 SV=1	22.8	40.1	30.7	26.8	24.9	58	38.6	44.3	23.85	49.05	34.65	35.55	2.0566	1.02597	1.37975	25.2	0.9
P21752	Thymosin beta-10 OS=Bos taurus GN=TMSB10 PE=1 SV=2	14.1	13	19.5	16	18.6	54.1	23.9	17.2	16.35	33.55	21.7	16.6	2.05199	0.764977	2.02108	17.2	-5.1
P37759	dTDP-glucose 4,6-dehydratase 1 OS=Escherichia coli (strain K12) OX=83333 GN=rfbB PE=3 SV=2	306.5	516.1	553.6	265.4	405.5	944.9	702.1	386.5	356	730.5	627.85	325.95	2.05197	0.519153	2.24114	374.5	-301.9
P0A794	Pyridoxine 5'-phosphate synthase OS=Escherichia coli (strain K12) OX=83333 GN=pdxJ PE=1 SV=2	133.5	232.5	159.3	65.5	160.5	370.3	256.6	140.7	147	301.4	207.95	103.1	2.05034	0.495792	2.92338	154.4	-104.85
P0A8G3	Uronate isomerase OS=Escherichia coli (strain K12) OX=83333 GN=uxaC PE=2 SV=1	9.6	14.1	10.6	5.5	6.5	18.8	12.6	6.9	8.05	16.45	11.6	6.2	2.04348	0.534483	2.65323	8.4	-5.4
P18775	Dimethyl sulfoxide reductase DmsA OS=Escherichia coli (strain K12) OX=83333 GN=dmsA PE=1 SV=2	301.6	547.1	377.3	247	429.7	947.1	518.9	361.6	365.65	747.1	448.1	304.3	2.04321	0.679089	2.45514	381.45	-143.8
P0AFL3	Peptidyl-prolyl cis-trans isomerase A OS=Escherichia coli (strain K12) OX=83333 GN=ppiA PE=1 SV=1	37.9	78.4	48.4	23.5	49.3	99.7	98.4	50.6	43.6	89.05	73.4	37.05	2.04243	0.504768	2.40351	45.45	-36.35
P0A7B5	Glutamate 5-kinase OS=Escherichia coli (strain K12) OX=83333 GN=proB PE=1 SV=1	87.2	180.5	90.7	52	118	238.4	218.5	106.9	102.6	209.45	154.6	79.45	2.04142	0.513907	2.63625	106.85	-75.15
P0ADE6	Potassium binding protein Kbp OS=Escherichia coli (strain K12) OX=83333 GN=kbp PE=1 SV=2	25.3	41.1	24.2	15.6	16.3	43.8	26.5	16.2	20.8	42.45	25.35	15.9	2.04087	0.627219	2.66981	21.65	-9.45
P00452	Ribonucleoside-diphosphate reductase 1 subunit alpha OS=Escherichia coli (strain K12) OX=83333 GN=nrdA PE=1 SV=2	530.3	898.1	712.2	387.7	645.1	1499.9	1202.7	613.7	587.7	1199	957.45	500.7	2.04016	0.522952	2.39465	611.3	-456.75
P16095	L-serine dehydratase 1 OS=Escherichia coli (strain K12) OX=83333 GN=sdaA PE=1 SV=3	58	102	84.6	49.4	78.9	177.2	111.2	68.8	68.45	139.6	97.9	59.1	2.03944	0.603677	2.3621	71.15	-38.8
P00961	Glycine--tRNA ligase beta subunit OS=Escherichia coli (strain K12) OX=83333 GN=glyS PE=1 SV=4	1462.2	2375.5	1513.9	780.6	1606.9	3882	2524.1	1309.7	1534.55	3128.75	2019	1045.15	2.03887	0.517657	2.99359	1594.2	-973.85
P0A6E6	ATP synthase epsilon chain OS=Escherichia coli (strain K12) OX=83333 GN=atpC PE=1 SV=2	43.3	67.6	94.4	28.9	51.3	125.1	98.9	36	47.3	96.35	96.65	32.45	2.037	0.335748	2.96918	49.05	-64.2
P07004	Gamma-glutamyl phosphate reductase OS=Escherichia coli (strain K12) OX=83333 GN=proA PE=1 SV=2	157.3	246.1	152.3	93.6	173.3	427.1	223.9	114.7	165.3	336.6	188.1	104.15	2.0363	0.553695	3.23188	171.3	-83.95
P22939	Farnesyl diphosphate synthase OS=Escherichia coli (strain K12) OX=83333 GN=ispA PE=1 SV=1	27.3	58	33.2	14.2	46.6	92.3	100.5	38.3	36.95	75.15	66.85	26.25	2.03383	0.39267	2.86286	38.2	-40.6
P0A9E5	Fumarate and nitrate reduction regulatory protein OS=Escherichia coli (strain K12) OX=83333 GN=fnr PE=1 SV=1	165.4	257.4	182.2	110.9	213.3	511.9	347.6	176.6	189.35	384.65	264.9	143.75	2.03142	0.542658	2.67583	195.3	-121.15
P0AFY8	Negative modulator of initiation of replication OS=Escherichia coli (strain K12) OX=83333 GN=seqA PE=1 SV=1	261.9	370	241.2	159	258.7	686.4	398	201.5	260.3	528.2	319.6	180.25	2.0292	0.563986	2.93037	267.9	-139.35
P15254	Phosphoribosylformylglycinamidine synthase OS=Escherichia coli (strain K12) OX=83333 GN=purL PE=1 SV=3	127.2	196.1	168.3	94.6	130.1	325.7	145.7	94.3	128.65	260.9	157	94.45	2.02798	0.601592	2.76231	132.25	-62.55
P0A7A9	Inorganic pyrophosphatase OS=Escherichia coli (strain K12) OX=83333 GN=ppa PE=1 SV=2	1586.3	2664.7	1369.4	622.3	1897.1	4393.5	3346.8	1358.7	1741.7	3529.1	2358.1	990.5	2.02624	0.420042	3.56295	1787.4	-1367.6
P0A993	Fructose-1,6-bisphosphatase class 1 OS=Escherichia coli (strain K12) OX=83333 GN=fbp PE=1 SV=1	153	264	210.5	99.4	237.6	527.4	366	161.6	195.3	395.7	288.25	130.5	2.02611	0.452732	3.03218	200.4	-157.75
P06612	DNA topoisomerase 1 OS=Escherichia coli (strain K12) OX=83333 GN=topA PE=1 SV=2	314.5	530.3	427	252.7	422.2	960.5	560.8	322.6	368.35	745.4	493.9	287.65	2.02362	0.582405	2.59134	377.05	-206.25
P00963	Aspartate--ammonia ligase OS=Escherichia coli (strain K12) OX=83333 GN=asnA PE=1 SV=1	54.2	79.8	65.9	49.3	71.2	173.6	126.3	66.7	62.7	126.7	96.1	58	2.02073	0.603538	2.18448	64	-38.1
P0ABT2	DNA protection during starvation protein OS=Escherichia coli (strain K12) OX=83333 GN=dps PE=1 SV=2	1559.8	2326.4	504	300.2	582.7	2001.8	760.7	313.3	1071.25	2164.1	632.35	306.75	2.02016	0.485095	7.05493	1092.85	-325.6
P0AD12	Protein YeeZ OS=Escherichia coli (strain K12) OX=83333 GN=yeeZ PE=1 SV=1	32.9	42.7	23.7	15.5	28.5	81.2	50.3	25.9	30.7	61.95	37	20.7	2.01792	0.559459	2.99275	31.25	-16.3
P0ACY1	Putative NAD(P)H nitroreductase YdjA OS=Escherichia coli (strain K12) OX=83333 GN=ydjA PE=1 SV=1	29.2	45.2	36.4	38	44.9	104.3	62	31.5	37.05	74.75	49.2	34.75	2.01754	0.706301	2.15108	37.7	-14.45
P32053	Prophage integrase IntA OS=Escherichia coli (strain K12) OX=83333 GN=intA PE=1 SV=2	24.6	41.9	40.9	20.9	28.9	65.9	53.2	32.9	26.75	53.9	47.05	26.9	2.01495	0.571732	2.00372	27.15	-20.15
P23003	tRNA/tmRNA (uracil-C(5))-methyltransferase OS=Escherichia coli (strain K12) OX=83333 GN=trmA PE=1 SV=1	33.6	51.3	42.5	24.9	38.8	94.4	73.5	35.7	36.2	72.85	58	30.3	2.01243	0.522414	2.40429	36.65	-27.7
P0AB77	2-amino-3-ketobutyrate coenzyme A ligase OS=Escherichia coli (strain K12) OX=83333 GN=kbl PE=1 SV=1	188.4	280.7	251.7	116.6	239.6	579.8	400.2	192.2	214	430.25	325.95	154.4	2.01051	0.473692	2.78659	216.25	-171.55
P0AA39	Ribosomal large subunit pseudouridine synthase C OS=Escherichia coli (strain K12) OX=83333 GN=rluC PE=1 SV=1	275.4	517.4	404.9	203.5	401	840.7	488.3	279.4	338.2	679.05	446.6	241.45	2.00784	0.54064	2.81238	340.85	-205.15
P37051	Formyltetrahydrofolate deformylase OS=Escherichia coli (strain K12) OX=83333 GN=purU PE=1 SV=1	167.3	291.3	235.4	130.7	213	471.5	327	214	190.15	381.4	281.2	172.35	2.00578	0.612909	2.21294	191.25	-108.85
P0A988	Beta sliding clamp OS=Escherichia coli (strain K12) OX=83333 GN=dnaN PE=1 SV=1	16.1	29.5	20.7	10.9	21	44.8	36.8	16.9	18.55	37.15	28.75	13.9	2.0027	0.483478	2.67266	18.6	-14.85
P0ABD5	Acetyl-coenzyme A carboxylase carboxyl transferase subunit alpha OS=Escherichia coli (strain K12) OX=83333 GN=accA PE=1 SV=2	477.1	746	607.3	315.6	578.6	1367.5	862.1	424.1	527.85	1056.75	734.7	369.85	2.00199	0.503403	2.85724	528.9	-364.85
P0AES6	DNA gyrase subunit B OS=Escherichia coli (strain K12) OX=83333 GN=gyrB PE=1 SV=2	936.3	1669.4	1243	817.8	1298.9	2803.2	1847.5	1064.6	1117.6	2236.3	1545.25	941.2	2.00098	0.609092	2.37601	1118.7	-604.05
P63204	Transcriptional regulator GadE OS=Escherichia coli (strain K12) OX=83333 GN=gadE PE=1 SV=1	137.8	246.5	9.5	10.5	24.1	75.7	15.1	5.2	80.95	161.1	12.3	7.85	1.99012	0.638211	20.5223	80.15	-4.45
P0ABC3	Modulator of FtsH protease HflC OS=Escherichia coli (strain K12) OX=83333 GN=hflC PE=1 SV=1	9.1	15	32.6	9.9	9	21	18.9	14.2	9.05	18	25.75	12.05	1.98895	0.467961	1.49378	8.95	-13.7
P61714	6,7-dimethyl-8-ribityllumazine synthase OS=Escherichia coli (strain K12) OX=83333 GN=ribE PE=1 SV=1	89.7	177	163.4	63.7	119.6	239	200.9	99.1	104.65	208	182.15	81.4	1.98758	0.446884	2.55528	103.35	-100.75
P0A917	Outer membrane protein X OS=Escherichia coli (strain K12) OX=83333 GN=ompX PE=1 SV=1	40	61.7	32.8	14.5	47.2	111.6	49	28.9	43.6	86.65	40.9	21.7	1.98739	0.530562	3.99309	43.05	-19.2
P0A7E5	CTP synthase OS=Escherichia coli (strain K12) OX=83333 GN=pyrG PE=1 SV=2	1246.4	2019.5	1386.9	805.6	1602.6	3634.7	2526.3	1180.7	1424.5	2827.1	1956.6	993.15	1.98463	0.50759	2.8466	1402.6	-963.45
P0A9M2	Hypoxanthine phosphoribosyltransferase OS=Escherichia coli (strain K12) OX=83333 GN=hpt PE=1 SV=1	291.4	411.9	311.4	179.5	352.6	863.6	575.3	238.9	322	637.75	443.35	209.2	1.98059	0.471862	3.04852	315.75	-234.15
P0A7Z4	DNA-directed RNA polymerase subunit alpha OS=Escherichia coli (strain K12) OX=83333 GN=rpoA PE=1 SV=1	658.2	1157	1058.5	552.8	876.6	1873.2	1088.8	471.5	767.4	1515.1	1073.65	512.15	1.97433	0.477018	2.95831	747.7	-561.5
P0A749	UDP-N-acetylglucosamine 1-carboxyvinyltransferase OS=Escherichia coli (strain K12) OX=83333 GN=murA PE=1 SV=1	108.6	187	184.2	101.9	160.2	343.6	280.1	185.6	134.4	265.3	232.15	143.75	1.97396	0.619212	1.84557	130.9	-88.4
P77247	Hexitol phosphatase B OS=Escherichia coli (strain K12) OX=83333 GN=hxpB PE=1 SV=1	16.6	25.8	35.9	9	17.7	41.8	32.2	13.9	17.15	33.8	34.05	11.45	1.97085	0.33627	2.95197	16.65	-22.6
P0AF20	N-acetylglucosamine repressor OS=Escherichia coli (strain K12) OX=83333 GN=nagC PE=2 SV=1	28.5	39.3	23	16.4	20.4	56.6	38.2	19.8	24.45	47.95	30.6	18.1	1.96115	0.591503	2.64917	23.5	-12.5
P0A6Z1	Chaperone protein HscA OS=Escherichia coli (strain K12) OX=83333 GN=hscA PE=1 SV=1	297.2	453	430.1	192.5	413.1	938.4	1004.3	391.9	355.15	695.7	717.2	292.2	1.95889	0.407418	2.3809	340.55	-425
P05020	Dihydroorotase OS=Escherichia coli (strain K12) OX=83333 GN=pyrC PE=1 SV=2	42.4	67.3	53.8	63.5	54.4	122.3	62.2	51.3	48.4	94.8	58	57.4	1.95868	0.989655	1.65157	46.4	-0.6
P08245	Uncharacterized protein YciH OS=Escherichia coli (strain K12) OX=83333 GN=yciH PE=1 SV=1	7.2	12.9	14.6	11.4	9.7	20.2	19.5	8	8.45	16.55	17.05	9.7	1.95858	0.568915	1.70619	8.1	-7.35
P07649	tRNA pseudouridine synthase A OS=Escherichia coli (strain K12) OX=83333 GN=truA PE=1 SV=1	24.4	40.3	27.2	17.7	34.3	74.5	54.7	27.6	29.35	57.4	40.95	22.65	1.95571	0.553114	2.53422	28.05	-18.3
P60664	Imidazole glycerol phosphate synthase subunit HisF OS=Escherichia coli (strain K12) OX=83333 GN=hisF PE=1 SV=1	24.4	39.6	31.6	18.7	25.7	58.3	43.7	22.4	25.05	48.95	37.65	20.55	1.95409	0.545817	2.382	23.9	-17.1
P0ACP7	HTH-type transcriptional repressor PurR OS=Escherichia coli (strain K12) OX=83333 GN=purR PE=1 SV=2	204.6	341.5	292.6	164.8	260.6	566.8	350.7	270.6	232.6	454.15	321.65	217.7	1.95249	0.676823	2.08613	221.55	-103.95
P69503	Adenine phosphoribosyltransferase OS=Escherichia coli (strain K12) OX=83333 GN=apt PE=1 SV=1	246.5	367.4	249.1	146.8	291.8	682.6	506.6	236.1	269.15	525	377.85	191.45	1.95059	0.506683	2.74223	255.85	-186.4
P43672	ATP-binding protein Uup OS=Escherichia coli (strain K12) OX=83333 GN=uup PE=1 SV=2	141.6	218.3	198.2	92.8	163	375.3	296.8	182.2	152.3	296.8	247.5	137.5	1.94879	0.555556	2.15855	144.5	-110
P0ACD8	Hydrogenase-1 large chain OS=Escherichia coli (strain K12) OX=83333 GN=hyaB PE=1 SV=1	32.2	54.3	7.3	4.8	10.3	28.5	13.2	6.6	21.25	41.4	10.25	5.7	1.94824	0.556098	7.26316	20.15	-4.55
P0AAI5	3-oxoacyl-[acyl-carrier-protein] synthase 2 OS=Escherichia coli (strain K12) OX=83333 GN=fabF PE=1 SV=2	232.5	386	273.3	163.1	294.1	639.9	342.6	268.8	263.3	512.95	307.95	215.95	1.94816	0.70125	2.37532	249.65	-92
P64588	Transcriptional regulator YqjI OS=Escherichia coli (strain K12) OX=83333 GN=yqjI PE=1 SV=1	23.6	39.9	15.9	6.6	22.7	50.2	27	12.1	23.15	45.05	21.45	9.35	1.946	0.435897	4.81818	21.9	-12.1
P0AE18	Methionine aminopeptidase OS=Escherichia coli (strain K12) OX=83333 GN=map PE=1 SV=1	172.6	322.9	231	114.7	272.5	542.8	506.2	222.1	222.55	432.85	368.6	168.4	1.94496	0.456864	2.57037	210.3	-200.2
P76104	23S rRNA 5-hydroxycytidine C2501 synthase OS=Escherichia coli (strain K12) OX=83333 GN=rlhA PE=1 SV=2	200.6	353.3	228.6	188.3	246.5	515.2	257.2	209.9	223.55	434.25	242.9	199.1	1.94252	0.819679	2.18106	210.7	-43.8
P0AE78	Magnesium and cobalt efflux protein CorC OS=Escherichia coli (strain K12) OX=83333 GN=corC PE=1 SV=1	51.7	70.3	36.3	60.3	55.2	137.3	94.3	62.9	53.45	103.8	65.3	61.6	1.942	0.943338	1.68506	50.35	-3.7
P23843	Periplasmic oligopeptide-binding protein OS=Escherichia coli (strain K12) OX=83333 GN=oppA PE=1 SV=2	285.6	491	339.4	174.5	354	751.1	495.9	295.3	319.8	621.05	417.65	234.9	1.94199	0.562433	2.64389	301.25	-182.75
P09152	Respiratory nitrate reductase 1 alpha chain OS=Escherichia coli (strain K12) OX=83333 GN=narG PE=1 SV=4	391.3	782.6	448.5	128.9	233.9	431.4	500.9	146.1	312.6	607	474.7	137.5	1.94178	0.289657	4.41455	294.4	-337.2
P0A705	Translation initiation factor IF-2 OS=Escherichia coli (strain K12) OX=83333 GN=infB PE=1 SV=1	2200.3	3603.1	3115.3	1396	2928.3	6350.8	5425.9	2251.3	2564.3	4976.95	4270.6	1823.65	1.94086	0.427024	2.72911	2412.65	-2446.95
P05459	Erythronate-4-phosphate dehydrogenase OS=Escherichia coli (strain K12) OX=83333 GN=pdxB PE=2 SV=2	221.2	345.1	242.9	126.8	274	615.5	349.4	191.8	247.6	480.3	296.15	159.3	1.93982	0.537903	3.01507	232.7	-136.85
P0ABP8	Purine nucleoside phosphorylase DeoD-type OS=Escherichia coli (strain K12) OX=83333 GN=deoD PE=1 SV=2	983.7	1327.3	1209.6	578.7	1015.6	2550.3	2662.1	763.3	999.65	1938.8	1935.85	671	1.93948	0.346618	2.88942	939.15	-1264.85
P75864	Ribosomal RNA large subunit methyltransferase K/L OS=Escherichia coli (strain K12) OX=83333 GN=rlmL PE=1 SV=1	22.1	45.8	34.4	23.9	30.2	55.6	48.2	32.3	26.15	50.7	41.3	28.1	1.93881	0.680387	1.80427	24.55	-13.2
P0A9Q1	Aerobic respiration control protein ArcA OS=Escherichia coli (strain K12) OX=83333 GN=arcA PE=1 SV=1	190.8	342.3	256.5	154.8	264.1	537.9	290.8	181.5	227.45	440.1	273.65	168.15	1.93493	0.614471	2.61731	212.65	-105.5
P0AB14	Uncharacterized protein YccJ OS=Escherichia coli (strain K12) OX=83333 GN=yccJ PE=1 SV=1	106.8	180.3	144.9	73.4	89.2	198.3	127.1	94.8	98	189.3	136	84.1	1.93163	0.618382	2.25089	91.3	-51.9
P23839	UPF0701 protein YicC OS=Escherichia coli (strain K12) OX=83333 GN=yicC PE=1 SV=2	279.3	451.4	341.5	163.7	335.6	735.9	525.4	243.3	307.45	593.65	433.45	203.5	1.93088	0.469489	2.9172	286.2	-229.95
P25539	Riboflavin biosynthesis protein RibD OS=Escherichia coli (strain K12) OX=83333 GN=ribD PE=1 SV=1	14.2	22	21.4	10.2	16.9	38	30.2	16.7	15.55	30	25.8	13.45	1.92926	0.521318	2.23048	14.45	-12.35
P0A7L3	50S ribosomal protein L20 OS=Escherichia coli (strain K12) OX=83333 GN=rplT PE=1 SV=2	1078.3	1768.9	1523.7	624.4	1381.6	2970.2	2359.4	1031.4	1229.95	2369.55	1941.55	827.9	1.92654	0.426412	2.86212	1139.6	-1113.65
P33590	Nickel-binding periplasmic protein OS=Escherichia coli (strain K12) OX=83333 GN=nikA PE=1 SV=1	21.7	35.9	20.8	14.9	35.1	73.5	30	13.4	28.4	54.7	25.4	14.15	1.92606	0.557087	3.86572	26.3	-11.25
P02768	Serum albumin OS=Homo sapiens GN=ALB PE=1 SV=2	326.1	460.7	516.9	362.8	390	918.2	411.3	322.1	358.05	689.45	464.1	342.45	1.92557	0.73788	2.01329	331.4	-121.65
P46853	Uncharacterized oxidoreductase YhhX OS=Escherichia coli (strain K12) OX=83333 GN=yhhX PE=1 SV=1	48.3	89.8	56.4	57.9	62.9	124.2	87.6	92.7	55.6	107	72	75.3	1.92446	1.04583	1.42098	51.4	3.3
P0AF18	N-acetylglucosamine-6-phosphate deacetylase OS=Escherichia coli (strain K12) OX=83333 GN=nagA PE=1 SV=1	25.3	28.5	23.9	17.9	27	72.1	32.2	16.5	26.15	50.3	28.05	17.2	1.92352	0.613191	2.92442	24.15	-10.85
P07018	Methyl-accepting chemotaxis protein IV OS=Escherichia coli (strain K12) OX=83333 GN=tap PE=1 SV=2	39	66.3	66.6	41.8	44.4	93.9	57.6	39.9	41.7	80.1	62.1	40.85	1.92086	0.65781	1.96083	38.4	-21.25
P0A9R4	2Fe-2S ferredoxin OS=Escherichia coli (strain K12) OX=83333 GN=fdx PE=1 SV=2	38.2	73.7	69.1	27.3	51.5	98.6	71.1	45.4	44.85	86.15	70.1	36.35	1.92085	0.518545	2.37001	41.3	-33.75
P02930	Outer membrane protein TolC OS=Escherichia coli (strain K12) OX=83333 GN=tolC PE=1 SV=3	67	104.2	86.8	39.7	81.1	180.2	129.4	67.1	74.05	142.2	108.1	53.4	1.92032	0.493987	2.66292	68.15	-54.7
P33030	Zinc-binding GTPase YeiR OS=Escherichia coli (strain K12) OX=83333 GN=yeiR PE=1 SV=2	12.9	17.5	16.1	12.7	18	41.8	35.9	15.3	15.45	29.65	26	14	1.91909	0.538462	2.11786	14.2	-12
P06999	ATP-dependent 6-phosphofructokinase isozyme 2 OS=Escherichia coli (strain K12) OX=83333 GN=pfkB PE=1 SV=2	56.9	101.2	45.3	47.1	71.6	145.4	90.8	41.1	64.25	123.3	68.05	44.1	1.91907	0.648053	2.79592	59.05	-23.95
P23830	CDP-diacylglycerol--serine O-phosphatidyltransferase OS=Escherichia coli (strain K12) OX=83333 GN=pssA PE=1 SV=2	597.7	1136	636.7	405.6	655.9	1260.4	613.3	511.5	626.8	1198.2	625	458.55	1.91161	0.73368	2.61302	571.4	-166.45
P25553	Lactaldehyde dehydrogenase OS=Escherichia coli (strain K12) OX=83333 GN=aldA PE=1 SV=2	7.9	10.5	19.4	4.8	12.4	28.3	20.7	12	10.15	19.4	20.05	8.4	1.91133	0.418953	2.30952	9.25	-11.65
P0AEP1	Galactose-proton symporter OS=Escherichia coli (strain K12) OX=83333 GN=galP PE=1 SV=1	31.2	55	46	37.6	34.2	69.9	57.7	44.1	32.7	62.45	51.85	40.85	1.90979	0.78785	1.52876	29.75	-11
P27249	Bifunctional uridylyltransferase/uridylyl-removing enzyme OS=Escherichia coli (strain K12) OX=83333 GN=glnD PE=1 SV=2	269.4	407.8	270	180	387	843.5	620.3	283.2	328.2	625.65	445.15	231.6	1.90631	0.520274	2.70142	297.45	-213.55
P64624	Uncharacterized protein YheO OS=Escherichia coli (strain K12) OX=83333 GN=yheO PE=4 SV=1	18.2	40.8	39.4	42.7	27.6	46.5	61.4	34.4	22.9	43.65	50.4	38.55	1.90611	0.764881	1.1323	20.75	-11.85
P0A6T3	Galactokinase OS=Escherichia coli (strain K12) OX=83333 GN=galK PE=1 SV=2	59.5	111.1	102.6	59.4	102.5	197.6	190.5	89.7	81	154.35	146.55	74.55	1.90556	0.5087	2.07042	73.35	-72
P0A6B7	Cysteine desulfurase IscS OS=Escherichia coli (strain K12) OX=83333 GN=iscS PE=1 SV=1	516.5	766.8	997.1	663.1	781.1	1701.2	1890.5	711.2	648.8	1234	1443.8	687.15	1.90197	0.475932	1.79582	585.2	-756.65
P0A9Q5	Acetyl-coenzyme A carboxylase carboxyl transferase subunit beta OS=Escherichia coli (strain K12) OX=83333 GN=accD PE=1 SV=1	544.5	912.8	599.3	298.2	715.4	1479.3	1093.3	516.6	629.95	1196.05	846.3	407.4	1.89864	0.48139	2.93581	566.1	-438.9
P0AED5	Response regulator UvrY OS=Escherichia coli (strain K12) OX=83333 GN=uvrY PE=1 SV=1	58.7	92.7	61.5	32.6	77.2	165.3	159.8	59.4	67.95	129	110.65	46	1.89845	0.415725	2.80435	61.05	-64.65
P31979	NADH-quinone oxidoreductase subunit F OS=Escherichia coli (strain K12) OX=83333 GN=nuoF PE=1 SV=3	118.5	139.6	214.5	111.7	199.1	463.3	233.2	134.4	158.8	301.45	223.85	123.05	1.8983	0.549698	2.44982	142.65	-100.8
P21499	Ribonuclease R OS=Escherichia coli (strain K12) OX=83333 GN=rnr PE=1 SV=2	326.7	571.7	476.8	242.3	393	794.5	549.4	337	359.85	683.1	513.1	289.65	1.89829	0.56451	2.35836	323.25	-223.45
P0ABQ0	Coenzyme A biosynthesis bifunctional protein CoaBC OS=Escherichia coli (strain K12) OX=83333 GN=coaBC PE=1 SV=2	31.3	47.6	42.4	11.7	28.6	66	48.9	20.3	29.95	56.8	45.65	16	1.89649	0.350493	3.55	26.85	-29.65
P0A836	Succinate--CoA ligase [ADP-forming] subunit beta OS=Escherichia coli (strain K12) OX=83333 GN=sucC PE=1 SV=1	299.8	498.9	479.4	210.2	484.1	986.3	1181.4	347.9	391.95	742.6	830.4	279.05	1.89463	0.336043	2.66117	350.65	-551.35
P0A8J8	ATP-dependent RNA helicase RhlB OS=Escherichia coli (strain K12) OX=83333 GN=rhlB PE=1 SV=2	154.6	235.6	230.9	108.5	189.1	415	335.4	186.2	171.85	325.3	283.15	147.35	1.89293	0.520396	2.20767	153.45	-135.8
P15977	4-alpha-glucanotransferase OS=Escherichia coli (strain K12) OX=83333 GN=malQ PE=1 SV=2	55.4	120.6	97.6	44.6	90.2	154.8	73	74.1	72.8	137.7	85.3	59.35	1.89148	0.69578	2.32013	64.9	-25.95
P0A9M8	Phosphate acetyltransferase OS=Escherichia coli (strain K12) OX=83333 GN=pta PE=1 SV=2	1764.9	3086.7	1529.7	845.1	1851.5	3745.8	2375.2	1253.3	1808.2	3416.25	1952.45	1049.2	1.88931	0.537376	3.25605	1608.05	-903.25
Q46868	Ubiquinone biosynthesis accessory factor UbiK OS=Escherichia coli (strain K12) OX=83333 GN=ubiK PE=1 SV=2	132.4	242.4	172.7	96.9	175	337.6	216.3	134	153.7	290	194.5	115.45	1.88679	0.593573	2.51191	136.3	-79.05
P0A9P6	ATP-dependent RNA helicase DeaD OS=Escherichia coli (strain K12) OX=83333 GN=deaD PE=1 SV=2	1294.4	2595.3	2413.8	1352.2	1380.2	2451.1	2780.3	1514.5	1337.3	2523.2	2597.05	1433.35	1.88679	0.551915	1.76035	1185.9	-1163.7
P0A7G6	Protein RecA OS=Escherichia coli (strain K12) OX=83333 GN=recA PE=1 SV=2	710.3	1499	756.3	437.2	1034	1792.1	997.7	699.1	872.15	1645.55	877	568.15	1.88677	0.647834	2.89633	773.4	-308.85
P45577	RNA chaperone ProQ OS=Escherichia coli (strain K12) OX=83333 GN=proQ PE=1 SV=2	340	568.9	514.8	254.4	447	913.9	821.8	397.5	393.5	741.4	668.3	325.95	1.88412	0.48773	2.27458	347.9	-342.35
P75960	NAD-dependent protein deacylase OS=Escherichia coli (strain K12) OX=83333 GN=cobB PE=1 SV=3	51.9	71.6	56.9	62.7	75.9	168.8	83.8	57.4	63.9	120.2	70.35	60.05	1.88106	0.853589	2.00167	56.3	-10.3
P0A734	Cell division topological specificity factor OS=Escherichia coli (strain K12) OX=83333 GN=minE PE=1 SV=1	24.2	34.9	25.8	15.7	24	55.7	41.3	20.8	24.1	45.3	33.55	18.25	1.87967	0.543964	2.48219	21.2	-15.3
P21165	Xaa-Pro dipeptidase OS=Escherichia coli (strain K12) OX=83333 GN=pepQ PE=1 SV=2	70	125.4	77.6	42.3	91.7	177.7	119.1	65.7	80.85	151.55	98.35	54	1.87446	0.549059	2.80648	70.7	-44.35
P60785	Elongation factor 4 OS=Escherichia coli (strain K12) OX=83333 GN=lepA PE=1 SV=1	390.9	666.4	604.3	279.1	553.7	1103.3	1011	447.5	472.3	884.85	807.65	363.3	1.87349	0.449824	2.43559	412.55	-444.35
P0A9A9	Ferric uptake regulation protein OS=Escherichia coli (strain K12) OX=83333 GN=fur PE=1 SV=1	16.1	27.3	20	10.2	22.2	44.3	33.8	13.9	19.15	35.8	26.9	12.05	1.86945	0.447955	2.97095	16.65	-14.85
P0ADR8	Pyrimidine/purine nucleotide 5'-monophosphate nucleosidase OS=Escherichia coli (strain K12) OX=83333 GN=ppnN PE=1 SV=1	53	90.6	65.1	58.2	71.4	141.9	93.2	56.1	62.2	116.25	79.15	57.15	1.86897	0.722047	2.03412	54.05	-22
P24255	RNA polymerase sigma-54 factor OS=Escherichia coli (strain K12) OX=83333 GN=rpoN PE=1 SV=2	58.6	87.6	65.3	40.6	64.1	141.7	107.8	62.2	61.35	114.65	86.55	51.4	1.86879	0.593876	2.23054	53.3	-35.15
P52627	Regulator of sigma S factor FliZ OS=Escherichia coli (strain K12) OX=83333 GN=fliZ PE=2 SV=1	148.6	357.1	509.1	533.6	347.7	570.2	575.8	721.2	248.15	463.65	542.45	627.4	1.86843	1.1566	0.739002	215.5	84.95
P68206	UPF0337 protein YjbJ OS=Escherichia coli (strain K12) OX=83333 GN=yjbJ PE=1 SV=1	16.5	28.2	9.6	5	11.6	24.3	26	11.2	14.05	26.25	17.8	8.1	1.86833	0.455056	3.24074	12.2	-9.7
P24203	P-loop guanosine triphosphatase YjiA OS=Escherichia coli (strain K12) OX=83333 GN=yjiA PE=1 SV=3	39.6	50.6	50.9	28.7	39.3	96.8	96.7	42.3	39.45	73.7	73.8	35.5	1.86819	0.48103	2.07606	34.25	-38.3
P05852	tRNA N6-adenosine threonylcarbamoyltransferase OS=Escherichia coli (strain K12) OX=83333 GN=tsaD PE=1 SV=2	125.6	207.3	139	77.1	175	354.1	204.3	115.6	150.3	280.7	171.65	96.35	1.8676	0.561317	2.91334	130.4	-75.3
P56258	TDP-N-acetylfucosamine:lipid II N-acetylfucosaminyltransferase OS=Escherichia coli (strain K12) OX=83333 GN=wecF PE=1 SV=2	37.8	67.6	47	30.7	45.6	88	70.5	47.4	41.7	77.8	58.75	39.05	1.86571	0.664681	1.99232	36.1	-19.7
P0A6T5	GTP cyclohydrolase 1 OS=Escherichia coli (strain K12) OX=83333 GN=folE PE=1 SV=2	39.7	100.3	73.6	28.4	53.9	74.3	65.7	40	46.8	87.3	69.65	34.2	1.86538	0.491027	2.55263	40.5	-35.45
P0AAB6	UTP--glucose-1-phosphate uridylyltransferase OS=Escherichia coli (strain K12) OX=83333 GN=galF PE=1 SV=1	419	595.7	492.2	262.5	504	1124.1	744.6	381.6	461.5	859.9	618.4	322.05	1.86327	0.520779	2.67008	398.4	-296.35
P77348	Periplasmic murein peptide-binding protein OS=Escherichia coli (strain K12) OX=83333 GN=mppA PE=1 SV=2	68.4	101.1	85.8	57.8	72.5	160.6	105.9	79.4	70.45	130.85	95.85	68.6	1.85735	0.715702	1.90743	60.4	-27.25
P37329	Molybdate-binding protein ModA OS=Escherichia coli (strain K12) OX=83333 GN=modA PE=1 SV=1	256.7	330	226	118.6	233.8	580.9	378.8	179.5	245.25	455.45	302.4	149.05	1.85708	0.49289	3.05569	210.2	-153.35
P30011	Nicotinate-nucleotide pyrophosphorylase [carboxylating] OS=Escherichia coli (strain K12) OX=83333 GN=nadC PE=3 SV=7	39.8	63.5	46.4	20.1	49.3	101.9	71	35	44.55	82.7	58.7	27.55	1.85634	0.469336	3.00181	38.15	-31.15
P0A6R0	3-oxoacyl-[acyl-carrier-protein] synthase 3 OS=Escherichia coli (strain K12) OX=83333 GN=fabH PE=1 SV=1	290.4	412	354.6	222.4	329.5	738.6	588.6	258.9	309.95	575.3	471.6	240.65	1.85611	0.510284	2.39061	265.35	-230.95
P14081	Selenocysteine-specific elongation factor OS=Escherichia coli (strain K12) OX=83333 GN=selB PE=1 SV=3	18	25.2	13.6	8.4	17.4	40.5	22.9	13.9	17.7	32.85	18.25	11.15	1.85593	0.610959	2.94619	15.15	-7.1
P0A6Y1	Integration host factor subunit beta OS=Escherichia coli (strain K12) OX=83333 GN=ihfB PE=1 SV=1	462.8	747.8	453.9	218.8	491.1	1020.6	529.5	319.5	476.95	884.2	491.7	269.15	1.85386	0.547387	3.28516	407.25	-222.55
P0A6L9	Co-chaperone protein HscB OS=Escherichia coli (strain K12) OX=83333 GN=hscB PE=1 SV=1	4	11.4	13.6	7.9	9.6	13.8	11.5	11	6.8	12.6	12.55	9.45	1.85294	0.752988	1.33333	5.8	-3.1
P0ACJ8	cAMP-activated global transcriptional regulator CRP OS=Escherichia coli (strain K12) OX=83333 GN=crp PE=1 SV=1	297.2	466.7	380.9	171.2	402.2	828	727.8	314.4	349.7	647.35	554.35	242.8	1.85116	0.43799	2.66619	297.65	-311.55
P0A7T3	30S ribosomal protein S16 OS=Escherichia coli (strain K12) OX=83333 GN=rpsP PE=1 SV=1	586.4	1101.9	716.4	715.5	820.5	1502.1	1180.1	908.1	703.45	1302	948.25	811.8	1.85088	0.856103	1.60384	598.55	-136.45
P64581	Uncharacterized protein YqjD OS=Escherichia coli (strain K12) OX=83333 GN=yqjD PE=1 SV=1	331.4	342.1	336.3	150.6	304.2	831.5	330.2	195.6	317.8	586.8	333.25	173.1	1.84644	0.51943	3.38995	269	-160.15
P02359	30S ribosomal protein S7 OS=Escherichia coli (strain K12) OX=83333 GN=rpsG PE=1 SV=3	2315.6	3709	3399.7	1958.7	3127.3	6340.9	4865.6	2708.8	2721.45	5024.95	4132.65	2333.75	1.84642	0.56471	2.15317	2303.5	-1798.9
P23893	Glutamate-1-semialdehyde 2,1-aminomutase OS=Escherichia coli (strain K12) OX=83333 GN=hemL PE=1 SV=2	259	425.3	363.6	230.5	382.5	759	592.8	331	320.75	592.15	478.2	280.75	1.84614	0.587097	2.10917	271.4	-197.45
P37440	Oxidoreductase UcpA OS=Escherichia coli (strain K12) OX=83333 GN=ucpA PE=1 SV=3	60.9	80	86.8	53.8	101.5	219.5	141	114.6	81.2	149.75	113.9	84.2	1.84421	0.739245	1.7785	68.55	-29.7
P23538	Phosphoenolpyruvate synthase OS=Escherichia coli (strain K12) OX=83333 GN=ppsA PE=1 SV=5	105.7	178.5	209.9	116.8	187.1	361.4	345.2	154.8	146.4	269.95	277.55	135.8	1.84392	0.489281	1.98785	123.55	-141.75
P0A884	Thymidylate synthase OS=Escherichia coli (strain K12) OX=83333 GN=thyA PE=1 SV=1	59	87.6	80	36.3	76.7	162.4	123.1	52.2	67.85	125	101.55	44.25	1.8423	0.435746	2.82486	57.15	-57.3
P0A7Y0	Ribonuclease 3 OS=Escherichia coli (strain K12) OX=83333 GN=rnc PE=1 SV=1	149.9	242.5	229.7	137	187.1	378.3	292	191	168.5	310.4	260.85	164	1.84214	0.628714	1.89268	141.9	-96.85
P30958	Transcription-repair-coupling factor OS=Escherichia coli (strain K12) OX=83333 GN=mfd PE=1 SV=2	274.5	414.8	294.6	221.4	287.1	619.4	358	340.4	280.8	517.1	326.3	280.9	1.84152	0.860864	1.84087	236.3	-45.4
P37745	dTDP-4-dehydrorhamnose 3,5-epimerase OS=Escherichia coli (strain K12) OX=83333 GN=rfbC PE=1 SV=1	79.6	127.7	131.8	74.1	113.3	227.5	179	108.5	96.45	177.6	155.4	91.3	1.84137	0.587516	1.94524	81.15	-64.1
P25745	tRNA-specific 2-thiouridylase MnmA OS=Escherichia coli (strain K12) OX=83333 GN=mnmA PE=1 SV=4	175.6	271.7	251.4	127.9	215.6	448.6	332.6	151.6	195.6	360.15	292	139.75	1.84126	0.478596	2.5771	164.55	-152.25
P77783	Probable dimethyl sulfoxide reductase chain YnfF OS=Escherichia coli (strain K12) OX=83333 GN=ynfF PE=1 SV=4	167	250.9	135.6	91.1	167.1	364.1	157	134.8	167.05	307.5	146.3	112.95	1.84077	0.772044	2.72244	140.45	-33.35
P07650	Thymidine phosphorylase OS=Escherichia coli (strain K12) OX=83333 GN=deoA PE=1 SV=3	92.5	156.6	149.9	74.2	110.9	217.6	180.1	101.8	101.7	187.1	165	88	1.83972	0.533333	2.12614	85.4	-77
P08201	Nitrite reductase (NADH) large subunit OS=Escherichia coli (strain K12) OX=83333 GN=nirB PE=3 SV=4	514.9	860.9	652.5	349.9	794.3	1547.2	945	440.7	654.6	1204.05	798.75	395.3	1.83937	0.494898	3.04591	549.45	-403.45
P0AFG0	Transcription termination/antitermination protein NusG OS=Escherichia coli (strain K12) OX=83333 GN=nusG PE=1 SV=2	280.5	377.4	331.3	198.2	281.1	654.9	372.1	220.1	280.8	516.15	351.7	209.15	1.83814	0.594683	2.46785	235.35	-142.55
P76536	Dye-decolorizing peroxidase YfeX OS=Escherichia coli (strain K12) OX=83333 GN=yfeX PE=1 SV=2	319.1	499.8	243	160.9	325.8	685.1	380.5	205	322.45	592.45	311.75	182.95	1.83734	0.586848	3.23832	270	-128.8
P0ACJ0	Leucine-responsive regulatory protein OS=Escherichia coli (strain K12) OX=83333 GN=lrp PE=1 SV=2	87.3	144.7	132	58.8	106.9	211.2	194.9	103.3	97.1	177.95	163.45	81.05	1.83265	0.49587	2.19556	80.85	-82.4
P23857	Thiosulfate sulfurtransferase PspE OS=Escherichia coli (strain K12) OX=83333 GN=pspE PE=1 SV=1	41	81	55.2	27.6	57.6	99.6	66.2	43.4	49.3	90.3	60.7	35.5	1.83164	0.584843	2.54366	41	-25.2
P0ACG1	DNA-binding protein StpA OS=Escherichia coli (strain K12) OX=83333 GN=stpA PE=1 SV=1	266.6	346.9	147.5	77.2	146.7	409.3	189.9	120.1	206.65	378.1	168.7	98.65	1.82966	0.584766	3.83274	171.45	-70.05
P0A853	Tryptophanase OS=Escherichia coli (strain K12) OX=83333 GN=tnaA PE=1 SV=1	202.3	291.1	284.4	162.9	257.1	548.7	347.8	199.3	229.7	419.9	316.1	181.1	1.82804	0.57292	2.31861	190.2	-135
P37773	UDP-N-acetylmuramate--L-alanyl-gamma-D-glutamyl-meso-2,6-diaminoheptandioate ligase OS=Escherichia coli (strain K12) OX=83333 GN=mpl PE=1 SV=3	138.1	175.9	185.1	89.6	122.8	300.8	216.7	105.9	130.45	238.35	200.9	97.75	1.82714	0.48656	2.43836	107.9	-103.15
P25519	GTPase HflX OS=Escherichia coli (strain K12) OX=83333 GN=hflX PE=1 SV=3	45.7	66.7	58.2	38.1	48.9	105.9	83.2	36.8	47.3	86.3	70.7	37.45	1.82452	0.529703	2.30441	39	-33.25
P31475	Uncharacterized HTH-type transcriptional regulator YieP OS=Escherichia coli (strain K12) OX=83333 GN=yieP PE=4 SV=3	9.4	19.9	13.2	8.7	17.6	29.3	19	11.8	13.5	24.6	16.1	10.25	1.82222	0.636646	2.4	11.1	-5.85
P52643	D-lactate dehydrogenase OS=Escherichia coli (strain K12) OX=83333 GN=ldhA PE=1 SV=1	362.1	537.3	233.4	113	428	901.6	425.6	189.6	395.05	719.45	329.5	151.3	1.82116	0.459181	4.75512	324.4	-178.2
P0A7F9	S-adenosylmethionine:tRNA ribosyltransferase-isomerase OS=Escherichia coli (strain K12) OX=83333 GN=queA PE=1 SV=1	16.4	31.1	34.9	15.5	32.8	58.5	68.1	27.2	24.6	44.8	51.5	21.35	1.82114	0.414563	2.09836	20.2	-30.15
P38684	TorCAD operon transcriptional regulatory protein TorR OS=Escherichia coli (strain K12) OX=83333 GN=torR PE=1 SV=2	13.3	23.6	27.9	11.4	30.7	56.5	45.4	20.7	22	40.05	36.65	16.05	1.82045	0.437926	2.49533	18.05	-20.6
P0A8M6	UPF0265 protein YeeX OS=Escherichia coli (strain K12) OX=83333 GN=yeeX PE=1 SV=1	671.7	1096.9	567.4	375.1	650.7	1310.2	657	471.4	661.2	1203.55	612.2	423.25	1.82025	0.691359	2.84359	542.35	-188.95
P0AGG8	Metalloprotease TldD OS=Escherichia coli (strain K12) OX=83333 GN=tldD PE=1 SV=1	99.4	144.2	120.2	64.8	115.1	245.5	172.8	92.6	107.25	194.85	146.5	78.7	1.81678	0.537201	2.47586	87.6	-67.8
P02924	L-arabinose-binding periplasmic protein OS=Escherichia coli (strain K12) OX=83333 GN=araF PE=1 SV=2	198.3	355.3	254.9	138.2	268.1	492	609	271.3	233.2	423.65	431.95	204.75	1.81668	0.474013	2.06911	190.45	-227.2
P24216	Flagellar hook-associated protein 2 OS=Escherichia coli (strain K12) OX=83333 GN=fliD PE=1 SV=5	149.9	235	170.7	79.8	162.6	332.4	221.1	126.3	156.25	283.7	195.9	103.05	1.81568	0.526034	2.75303	127.45	-92.85
P63883	N-acetylmuramoyl-L-alanine amidase AmiC OS=Escherichia coli (strain K12) OX=83333 GN=amiC PE=1 SV=1	10.5	18.2	16.9	7.6	17.7	33	22.7	15.4	14.1	25.6	19.8	11.5	1.8156	0.580808	2.22609	11.5	-8.3
P0A832	SsrA-binding protein OS=Escherichia coli (strain K12) OX=83333 GN=smpB PE=1 SV=2	129	195.2	162.2	84.2	169.2	345.5	257.4	121.3	149.1	270.35	209.8	102.75	1.81321	0.489752	2.63114	121.25	-107.05
P0A8F0	Uracil phosphoribosyltransferase OS=Escherichia coli (strain K12) OX=83333 GN=upp PE=1 SV=1	476.5	750.5	508.5	288	543.7	1095.9	898.8	434.9	510.1	923.2	703.65	361.45	1.80984	0.513679	2.55416	413.1	-342.2
P0A6S7	Glycerol-3-phosphate dehydrogenase [NAD(P)+] OS=Escherichia coli (strain K12) OX=83333 GN=gpsA PE=3 SV=1	41.4	61.6	33.3	24.1	52.9	108.9	58.8	43.3	47.15	85.25	46.05	33.7	1.80806	0.731813	2.52967	38.1	-12.35
P0AFK0	Metalloprotease PmbA OS=Escherichia coli (strain K12) OX=83333 GN=pmbA PE=1 SV=1	178	284.3	245.1	170	226.1	446	334.6	284.6	202.05	365.15	289.85	227.3	1.80723	0.784199	1.60647	163.1	-62.55
P0A9P0	Dihydrolipoyl dehydrogenase OS=Escherichia coli (strain K12) OX=83333 GN=lpdA PE=1 SV=2	1694.6	2652.2	2820.1	1211	3162.4	6119.4	5584.6	2553.3	2428.5	4385.8	4202.35	1882.15	1.80597	0.44788	2.33021	1957.3	-2320.2
P18843	NH(3)-dependent NAD(+) synthetase OS=Escherichia coli (strain K12) OX=83333 GN=nadE PE=1 SV=2	291.9	425.9	311.1	158.4	282.2	610.9	433.6	248.5	287.05	518.4	372.35	203.45	1.80596	0.546395	2.54805	231.35	-168.9
P0DMC7	Transcriptional regulatory protein RcsB OS=Escherichia coli (strain K12) OX=83333 GN=rcsB PE=1 SV=1	404.9	632.1	304.6	157.5	408.7	837	659.1	353.4	406.8	734.55	481.85	255.45	1.80568	0.530144	2.87551	327.75	-226.4
P0A9K3	PhoH-like protein OS=Escherichia coli (strain K12) OX=83333 GN=ybeZ PE=1 SV=2	345.4	545.7	474.1	268.9	487	955.4	482.1	290.6	416.2	750.55	478.1	279.75	1.80334	0.585129	2.68293	334.35	-198.35
P60422	50S ribosomal protein L2 OS=Escherichia coli (strain K12) OX=83333 GN=rplB PE=1 SV=2	2676.3	4380.2	3784.4	1935.1	3250.5	6306.2	4657.6	2931.7	2963.4	5343.2	4221	2433.4	1.80306	0.576498	2.19578	2379.8	-1787.6
P0A8I5	tRNA (guanine-N(7)-)-methyltransferase OS=Escherichia coli (strain K12) OX=83333 GN=trmB PE=1 SV=1	91.3	127.6	123.9	66.2	120.8	254.2	210.6	106.8	106.05	190.9	167.25	86.5	1.80009	0.51719	2.20694	84.85	-80.75
P76270	Free methionine-R-sulfoxide reductase OS=Escherichia coli (strain K12) OX=83333 GN=msrC PE=1 SV=2	9.7	22.3	25	6.7	24.3	38.8	162	15.1	17	30.55	93.5	10.9	1.79706	0.116578	2.80275	13.55	-82.6
P62623	4-hydroxy-3-methylbut-2-enyl diphosphate reductase OS=Escherichia coli (strain K12) OX=83333 GN=ispH PE=1 SV=1	10.6	16.3	14.5	7.5	13.7	27.3	20.2	8.9	12.15	21.8	17.35	8.2	1.79424	0.472622	2.65854	9.65	-9.15
P36928	Uncharacterized chaperone protein YegD OS=Escherichia coli (strain K12) OX=83333 GN=yegD PE=3 SV=2	8.6	19.8	17.8	9.8	14.7	22	24.9	13.9	11.65	20.9	21.35	11.85	1.79399	0.555035	1.76371	9.25	-9.5
P76268	Transcriptional regulator KdgR OS=Escherichia coli (strain K12) OX=83333 GN=kdgR PE=1 SV=1	99.1	151.9	114.7	54.7	138.8	274.6	224.8	88.6	118.95	213.25	169.75	71.65	1.79277	0.422091	2.97627	94.3	-98.1
P0AFG3	2-oxoglutarate dehydrogenase E1 component OS=Escherichia coli (strain K12) OX=83333 GN=sucA PE=1 SV=1	342.2	558.3	608.3	239.1	529	1002.6	893.5	405.9	435.6	780.45	750.9	322.5	1.79167	0.429485	2.42	344.85	-428.4
P0CK95	Putative lipoprotein AcfD homolog OS=Escherichia coli (strain K12) OX=83333 GN=yghJ PE=3 SV=1	64.4	109.9	99.4	71.4	55.5	104.8	93.6	110.9	59.95	107.35	96.5	91.15	1.79066	0.94456	1.17773	47.4	-5.35
P0A6X7	Integration host factor subunit alpha OS=Escherichia coli (strain K12) OX=83333 GN=ihfA PE=1 SV=1	113.1	177.3	144.3	54.6	113.9	229.1	177.6	79.2	113.5	203.2	160.95	66.9	1.79031	0.415657	3.03737	89.7	-94.05
P0AEI1	tRNA-2-methylthio-N(6)-dimethylallyladenosine synthase OS=Escherichia coli (strain K12) OX=83333 GN=miaB PE=1 SV=1	170.6	282.6	306.2	125.8	240.2	452.6	362.9	182.6	205.4	367.6	334.55	154.2	1.78968	0.460918	2.38392	162.2	-180.35
P0A6J8	D-alanine--D-alanine ligase A OS=Escherichia coli (strain K12) OX=83333 GN=ddlA PE=3 SV=1	101.4	141	89	52.3	85.4	192.7	127.2	71.3	93.4	166.85	108.1	61.8	1.7864	0.571693	2.69984	73.45	-46.3
Q46920	NADPH-dependent 7-cyano-7-deazaguanine reductase OS=Escherichia coli (strain K12) OX=83333 GN=queF PE=1 SV=1	49.5	68.9	76.2	30.6	63.4	132.6	84.8	42.6	56.45	100.75	80.5	36.6	1.78477	0.454658	2.75273	44.3	-43.9
P16528	Transcriptional repressor IclR OS=Escherichia coli (strain K12) OX=83333 GN=iclR PE=1 SV=1	16.7	36.3	27	13.6	27.3	42.2	32.6	18.5	22	39.25	29.8	16.05	1.78409	0.538591	2.44548	17.25	-13.75
P08957	Type I restriction enzyme EcoKI M protein OS=Escherichia coli (strain K12) OX=83333 GN=hsdM PE=1 SV=1	69.8	150.8	142.4	65.8	125.8	198.1	148.4	102.3	97.8	174.45	145.4	84.05	1.78374	0.578061	2.07555	76.65	-61.35
P0ABF1	Poly(A) polymerase I OS=Escherichia coli (strain K12) OX=83333 GN=pcnB PE=1 SV=2	88.8	155.8	123.6	68.5	120.8	217.8	169.2	113.9	104.8	186.8	146.4	91.2	1.78244	0.622951	2.04825	82	-55.2
P04693	Aromatic-amino-acid aminotransferase OS=Escherichia coli (strain K12) OX=83333 GN=tyrB PE=1 SV=1	83.4	146.9	128.8	73.2	142.9	256.1	206.3	112.9	113.15	201.5	167.55	93.05	1.78082	0.555357	2.1655	88.35	-74.5
P37095	Peptidase B OS=Escherichia coli (strain K12) OX=83333 GN=pepB PE=1 SV=2	266.3	429.4	394.6	237.8	378.8	718.7	583.7	361.7	322.55	574.05	489.15	299.75	1.77972	0.612798	1.9151	251.5	-189.4
P0ADS2	Cell division protein ZapA OS=Escherichia coli (strain K12) OX=83333 GN=zapA PE=1 SV=1	6.4	12.8	2.5	10.6	10.3	16.9	6.6	10.2	8.35	14.85	4.55	10.4	1.77844	2.28571	1.42788	6.5	5.85
P0A7V8	30S ribosomal protein S4 OS=Escherichia coli (strain K12) OX=83333 GN=rpsD PE=1 SV=2	1825.4	2691.7	2560.9	1212.4	2277.6	4603.5	3705.9	1959.5	2051.5	3647.6	3133.4	1585.95	1.77802	0.506143	2.29995	1596.1	-1547.45
P77475	Fructose-1-phosphate phosphatase YqaB OS=Escherichia coli (strain K12) OX=83333 GN=yqaB PE=1 SV=1	13.6	22.9	24.6	11.7	21.5	39.5	26.1	26.2	17.55	31.2	25.35	18.95	1.77778	0.747535	1.64644	13.65	-6.4
P0AEE5	D-galactose-binding periplasmic protein OS=Escherichia coli (strain K12) OX=83333 GN=mglB PE=1 SV=1	187	292.7	279.4	110.7	252.8	488.8	569	206.9	219.9	390.75	424.2	158.8	1.77694	0.374352	2.46064	170.85	-265.4
P0A6L2	4-hydroxy-tetrahydrodipicolinate synthase OS=Escherichia coli (strain K12) OX=83333 GN=dapA PE=1 SV=1	154.8	239.7	187.8	99.3	214.8	416.4	346	123.3	184.8	328.05	266.9	111.3	1.77516	0.41701	2.94744	143.25	-155.6
P0A7D1	Peptidyl-tRNA hydrolase OS=Escherichia coli (strain K12) OX=83333 GN=pth PE=1 SV=1	141.4	210.4	156.6	84.7	178.6	356.3	265.3	119.6	160	283.35	210.95	102.15	1.77094	0.484238	2.77386	123.35	-108.8
P0ACB4	Protoporphyrinogen IX dehydrogenase [quinone] OS=Escherichia coli (strain K12) OX=83333 GN=hemG PE=1 SV=1	80.8	181	106.8	54.1	113.4	162.7	86.4	88.8	97.1	171.85	96.6	71.45	1.76982	0.739648	2.40518	74.75	-25.15
P45568	1-deoxy-D-xylulose 5-phosphate reductoisomerase OS=Escherichia coli (strain K12) OX=83333 GN=dxr PE=1 SV=2	16	22.4	20.4	10.4	13.1	29.1	50	9.7	14.55	25.75	35.2	10.05	1.76976	0.285511	2.56219	11.2	-25.15
P09546	Bifunctional protein PutA OS=Escherichia coli (strain K12) OX=83333 GN=putA PE=1 SV=3	33.2	41.8	54.2	23.5	44.1	94.8	146.3	36.7	38.65	68.3	100.25	30.1	1.76714	0.300249	2.2691	29.65	-70.15
P0A720	Thymidylate kinase OS=Escherichia coli (strain K12) OX=83333 GN=tmk PE=1 SV=1	28	35.9	33.9	21	33.8	73.3	49.9	27	30.9	54.6	41.9	24	1.76699	0.572792	2.275	23.7	-17.9
P37765	Ribosomal large subunit pseudouridine synthase B OS=Escherichia coli (strain K12) OX=83333 GN=rluB PE=1 SV=2	240.8	369	329.4	183.1	290.2	569.2	497.6	253.6	265.5	469.1	413.5	218.35	1.76685	0.528053	2.14839	203.6	-195.15
P08178	Phosphoribosylformylglycinamidine cyclo-ligase OS=Escherichia coli (strain K12) OX=83333 GN=purM PE=1 SV=3	119.8	145.1	144.1	79.7	183.4	390.2	154.2	185.1	151.6	267.65	149.15	132.4	1.7655	0.887697	2.02153	116.05	-16.75
P0A7W1	30S ribosomal protein S5 OS=Escherichia coli (strain K12) OX=83333 GN=rpsE PE=1 SV=2	1836.2	2637.3	2087.5	1169.7	2202.9	4489.9	3256.3	1923.2	2019.55	3563.6	2671.9	1546.45	1.76455	0.578783	2.30437	1544.05	-1125.45
P0AEZ9	Molybdenum cofactor biosynthesis protein B OS=Escherichia coli (strain K12) OX=83333 GN=moaB PE=1 SV=2	107.6	144.1	118.4	55.1	110.6	240.8	165.8	84.8	109.1	192.45	142.1	69.95	1.76398	0.492259	2.75125	83.35	-72.15
P0AA16	DNA-binding dual transcriptional regulator OmpR OS=Escherichia coli (strain K12) OX=83333 GN=ompR PE=1 SV=1	89	142.5	140.5	94.7	123.1	230.8	247.5	118.2	106.05	186.65	194	106.45	1.76002	0.548711	1.75341	80.6	-87.55
P31142	3-mercaptopyruvate sulfurtransferase OS=Escherichia coli (strain K12) OX=83333 GN=sseA PE=1 SV=3	68.3	100.4	114.4	57.1	76.2	153.9	119.1	69	72.25	127.15	116.75	63.05	1.75986	0.540043	2.01665	54.9	-53.7
P69451	Long-chain-fatty-acid--CoA ligase OS=Escherichia coli (strain K12) OX=83333 GN=fadD PE=1 SV=1	9.5	16.6	13.4	11.2	14.9	26.3	20.8	13.8	12.2	21.45	17.1	12.5	1.7582	0.730994	1.716	9.25	-4.6
P0A6P5	GTPase Der OS=Escherichia coli (strain K12) OX=83333 GN=der PE=1 SV=1	260.9	424	343.6	189.9	379.8	702	610.3	355.2	320.35	563	476.95	272.55	1.75745	0.571444	2.06568	242.65	-204.4
P0ADU7	Uncharacterized protein YqiB OS=Escherichia coli (strain K12) OX=83333 GN=yqiB PE=4 SV=1	12.2	19.8	12.1	9	13.6	25.5	15.1	16.4	12.9	22.65	13.6	12.7	1.75581	0.933824	1.78346	9.75	-0.9
P0AGE9	Succinate--CoA ligase [ADP-forming] subunit alpha OS=Escherichia coli (strain K12) OX=83333 GN=sucD PE=1 SV=2	124.5	180.9	187.3	81.8	180.2	354	386.1	110.4	152.35	267.45	286.7	96.1	1.7555	0.335194	2.78304	115.1	-190.6
P0AEI4	Ribosomal protein S12 methylthiotransferase RimO OS=Escherichia coli (strain K12) OX=83333 GN=rimO PE=1 SV=1	164.4	274.5	213.9	131.8	213	387.7	366.4	180	188.7	331.1	290.15	155.9	1.75464	0.537308	2.1238	142.4	-134.25
P61626	Lysozyme C OS=Homo sapiens GN=LYZ PE=1 SV=1	119.4	129.3	140	66.4	125.1	299.5	182.1	85.1	122.25	214.4	161.05	75.75	1.75378	0.470351	2.83036	92.15	-85.3
P0A7K6	50S ribosomal protein L19 OS=Escherichia coli (strain K12) OX=83333 GN=rplS PE=1 SV=2	911.7	1340.6	1150.3	563.2	1063.6	2122.5	1814.5	830.3	987.65	1731.55	1482.4	696.75	1.7532	0.470015	2.48518	743.9	-785.65
P0A6I0	Cytidylate kinase OS=Escherichia coli (strain K12) OX=83333 GN=cmk PE=1 SV=1	43.5	67.5	58.5	30	56.9	108.5	75.4	38.8	50.2	88	66.95	34.4	1.75299	0.513816	2.55814	37.8	-32.55
Q57261	tRNA pseudouridine synthase D OS=Escherichia coli (strain K12) OX=83333 GN=truD PE=1 SV=1	27.6	39.7	40.4	18.9	28.4	58.4	51.6	28.6	28	49.05	46	23.75	1.75179	0.516304	2.06526	21.05	-22.25
P0ACA3	Stringent starvation protein A OS=Escherichia coli (strain K12) OX=83333 GN=sspA PE=1 SV=2	310.4	408.8	376.3	207.6	335.8	719.1	497.8	309.4	323.1	563.95	437.05	258.5	1.74543	0.591466	2.18162	240.85	-178.55
P25888	ATP-dependent RNA helicase RhlE OS=Escherichia coli (strain K12) OX=83333 GN=rhlE PE=1 SV=3	83.3	135.8	146.7	84.5	122.6	223.5	219.8	114.6	102.95	179.65	183.25	99.55	1.74502	0.543247	1.80462	76.7	-83.7
P37636	Multidrug resistance protein MdtE OS=Escherichia coli (strain K12) OX=83333 GN=mdtE PE=1 SV=1	255.7	408.1	112.8	75.2	130.2	265.1	125.1	106.5	192.95	336.6	118.95	90.85	1.74449	0.763766	3.70501	143.65	-28.1
P0AG63	30S ribosomal protein S17 OS=Escherichia coli (strain K12) OX=83333 GN=rpsQ PE=1 SV=2	481.6	704.8	589	330.2	602.9	1183.9	1022.6	451.5	542.25	944.35	805.8	390.85	1.74154	0.485046	2.41614	402.1	-414.95
P16456	Selenide, water dikinase OS=Escherichia coli (strain K12) OX=83333 GN=selD PE=1 SV=1	337.5	508.7	282.1	163.6	351.4	689.3	412.3	252	344.45	599	347.2	207.8	1.739	0.598502	2.88258	254.55	-139.4
P37747	UDP-galactopyranose mutase OS=Escherichia coli (strain K12) OX=83333 GN=glf PE=1 SV=1	535.9	917.3	774.6	405.3	924.3	1613	1262.1	658.2	730.1	1265.15	1018.35	531.75	1.73284	0.522168	2.37922	535.05	-486.6
P63389	Probable ATP-binding protein YheS OS=Escherichia coli (strain K12) OX=83333 GN=yheS PE=1 SV=1	35.3	50.5	42.2	27.8	39.7	79.3	69.7	34	37.5	64.9	55.95	30.9	1.73067	0.552279	2.10032	27.4	-25.05
P0AB89	Adenylosuccinate lyase OS=Escherichia coli (strain K12) OX=83333 GN=purB PE=1 SV=1	528.3	843.5	670.9	351.9	717.7	1312.6	806	502.3	623	1078.05	738.45	427.1	1.73042	0.578374	2.52412	455.05	-311.35
P69908	Glutamate decarboxylase alpha OS=Escherichia coli (strain K12) OX=83333 GN=gadA PE=1 SV=1	332.2	507.5	115.3	71.7	121.2	274.4	154.3	85.2	226.7	390.95	134.8	78.45	1.72453	0.581973	4.98343	164.25	-56.35
P0AG07	Ribulose-phosphate 3-epimerase OS=Escherichia coli (strain K12) OX=83333 GN=rpe PE=1 SV=1	42.4	56.8	31.9	16.5	54.1	109.2	52	26	48.25	83	41.95	21.25	1.72021	0.506555	3.90588	34.75	-20.7
P0A9U3	Probable ATP-binding protein YbiT OS=Escherichia coli (strain K12) OX=83333 GN=ybiT PE=1 SV=1	381.1	623.9	540.6	268.9	572.8	1015.4	893.6	479.1	476.95	819.65	717.1	374	1.71852	0.521545	2.19158	342.7	-343.1
P52647	Probable pyruvate-flavodoxin oxidoreductase OS=Escherichia coli (strain K12) OX=83333 GN=ydbK PE=3 SV=2	171.2	273.8	160.3	111	247.8	445.2	252.9	160.5	209.5	359.5	206.6	135.75	1.71599	0.657067	2.64825	150	-70.85
P36672	PTS system trehalose-specific EIIBC component OS=Escherichia coli (strain K12) OX=83333 GN=treB PE=1 SV=4	48	79	108.9	49.2	77.8	136.7	80.1	86	62.9	107.85	94.5	67.6	1.71463	0.715344	1.59541	44.95	-26.9
P27836	UDP-N-acetyl-D-mannosaminuronic acid transferase OS=Escherichia coli (strain K12) OX=83333 GN=wecG PE=1 SV=2	23.8	37.4	50.6	22.1	39.2	70.5	73.8	30.3	31.5	53.95	62.2	26.2	1.7127	0.421222	2.05916	22.45	-36
P62620	4-hydroxy-3-methylbut-2-en-1-yl diphosphate synthase (flavodoxin) OS=Escherichia coli (strain K12) OX=83333 GN=ispG PE=1 SV=1	261.6	436.1	364.3	227	472	819.2	560.1	340.5	366.8	627.65	462.2	283.75	1.71115	0.613912	2.21198	260.85	-178.45
P39406	Ribosomal RNA small subunit methyltransferase C OS=Escherichia coli (strain K12) OX=83333 GN=rsmC PE=1 SV=3	39.1	56.1	61	58.1	48	92.7	67.4	39	43.55	74.4	64.2	48.55	1.70838	0.756231	1.53244	30.85	-15.65
P0AC92	Protein GnsA OS=Escherichia coli (strain K12) OX=83333 GN=gnsA PE=1 SV=1	171.7	214.7	154.7	148.2	160.1	351.8	245.5	140.7	165.9	283.25	200.1	144.45	1.70735	0.721889	1.96089	117.35	-55.65
P0A717	Ribose-phosphate pyrophosphokinase OS=Escherichia coli (strain K12) OX=83333 GN=prs PE=1 SV=2	617.5	845.8	657.2	410.2	768.1	1519.7	792.4	535.4	692.8	1182.75	724.8	472.8	1.7072	0.652318	2.50159	489.95	-252
P08997	Malate synthase A OS=Escherichia coli (strain K12) OX=83333 GN=aceB PE=1 SV=1	41.6	67.2	48.1	31.5	44.8	80.3	52.2	37	43.2	73.75	50.15	34.25	1.70718	0.682951	2.15328	30.55	-15.9
P0A763	Nucleoside diphosphate kinase OS=Escherichia coli (strain K12) OX=83333 GN=ndk PE=1 SV=2	84.3	99	142.1	54.4	124.6	257.6	298.4	112	104.45	178.3	220.25	83.2	1.70704	0.377753	2.14303	73.85	-137.05
P45544	Probable fructoselysine utilization operon transcriptional repressor OS=Escherichia coli (strain K12) OX=83333 GN=frlR PE=1 SV=2	9.4	12.8	9.4	7.3	9.7	19.8	12.4	6.8	9.55	16.3	10.9	7.05	1.70681	0.646789	2.31206	6.75	-3.85
P0A7R5	30S ribosomal protein S10 OS=Escherichia coli (strain K12) OX=83333 GN=rpsJ PE=1 SV=1	712	1013.5	832.6	462	885.3	1710.1	1320.9	665.5	798.65	1361.8	1076.75	563.75	1.70513	0.523566	2.41561	563.15	-513
P14294	DNA topoisomerase 3 OS=Escherichia coli (strain K12) OX=83333 GN=topB PE=1 SV=1	13.8	12.7	11.3	2.1	15	36.4	19.3	11.8	14.4	24.55	15.3	6.95	1.70486	0.454248	3.53237	10.15	-8.35
P0AFI5	D-alanyl-D-alanine endopeptidase OS=Escherichia coli (strain K12) OX=83333 GN=pbpG PE=1 SV=2	53.7	91.7	77.5	62.6	68.4	116	93.7	73.4	61.05	103.85	85.6	68	1.70106	0.794393	1.52721	42.8	-17.6
P23882	Methionyl-tRNA formyltransferase OS=Escherichia coli (strain K12) OX=83333 GN=fmt PE=1 SV=4	53.9	70.1	64.8	38.1	65	131.9	111.8	64.4	59.45	101	88.3	51.25	1.69891	0.580408	1.97073	41.55	-37.05
P0AA43	Ribosomal small subunit pseudouridine synthase A OS=Escherichia coli (strain K12) OX=83333 GN=rsuA PE=1 SV=1	73.8	121.2	111.3	53.8	104.4	181.5	169.3	68.5	89.1	151.35	140.3	61.15	1.69865	0.435852	2.47506	62.25	-79.15
P0A7J3	50S ribosomal protein L10 OS=Escherichia coli (strain K12) OX=83333 GN=rplJ PE=1 SV=2	718.3	927.6	800.2	467.2	792.9	1637.7	1237.7	642.7	755.6	1282.65	1018.95	554.95	1.69753	0.544629	2.31129	527.05	-464
P27129	Lipopolysaccharide 1,2-glucosyltransferase OS=Escherichia coli (strain K12) OX=83333 GN=rfaJ PE=3 SV=2	36	72.9	48.7	28	48.1	69.8	69.7	47.3	42.05	71.35	59.2	37.65	1.69679	0.63598	1.89509	29.3	-21.55
P29131	Cell division protein FtsN OS=Escherichia coli (strain K12) OX=83333 GN=ftsN PE=1 SV=3	7.3	14.8	31.5	14.3	18.2	28.4	20.4	14.6	12.75	21.6	25.95	14.45	1.69412	0.55684	1.49481	8.85	-11.5
P76658	Bifunctional protein HldE OS=Escherichia coli (strain K12) OX=83333 GN=hldE PE=1 SV=1	477.2	655.3	482.1	252.7	553.6	1089.6	705.7	387.5	515.4	872.45	593.9	320.1	1.69276	0.53898	2.72555	357.05	-273.8
P08839	Phosphoenolpyruvate-protein phosphotransferase OS=Escherichia coli (strain K12) OX=83333 GN=ptsI PE=1 SV=1	1369.1	2099.6	1208.5	744.7	1592.6	2910.4	2035.8	1249.1	1480.85	2505	1622.15	996.9	1.6916	0.614555	2.51279	1024.15	-625.25
P0ABH0	Cell division protein FtsA OS=Escherichia coli (strain K12) OX=83333 GN=ftsA PE=1 SV=1	38.3	83.7	65.8	38.7	76.6	110.6	77	54.8	57.45	97.15	71.4	46.75	1.69104	0.654762	2.07807	39.7	-24.65
P0ACG8	Heat shock protein 15 OS=Escherichia coli (strain K12) OX=83333 GN=hslR PE=1 SV=1	48.6	67.9	73.5	35.3	44.2	89	108.8	47.5	46.4	78.45	91.15	41.4	1.69073	0.454196	1.89493	32.05	-49.75
P62979	Ubiquitin-40S ribosomal protein S27a OS=Homo sapiens GN=RPS27A PE=1 SV=2	31.3	51.6	68.7	50.8	44	75.6	120.4	55.4	37.65	63.6	94.55	53.1	1.68924	0.561608	1.19774	25.95	-41.45
P0ABB4	ATP synthase subunit beta OS=Escherichia coli (strain K12) OX=83333 GN=atpD PE=1 SV=2	632.9	953.2	1126.9	604.6	1304.3	2316.8	1693.2	985.3	968.6	1635	1410.05	794.95	1.688	0.563774	2.05673	666.4	-615.1
P0ADR6	Ribosomal RNA large subunit methyltransferase M OS=Escherichia coli (strain K12) OX=83333 GN=rlmM PE=1 SV=1	149.5	199.2	225.1	136.4	138	285.9	211.4	129.5	143.75	242.55	218.25	132.95	1.6873	0.609164	1.82437	98.8	-85.3
P0AEC3	Aerobic respiration control sensor protein ArcB OS=Escherichia coli (strain K12) OX=83333 GN=arcB PE=1 SV=1	7	15.7	13.7	8.1	16	23.1	13	10.7	11.5	19.4	13.35	9.4	1.68696	0.70412	2.06383	7.9	-3.95
P02663	Alpha-S2-casein OS=Bos taurus GN=CSN1S2 PE=1 SV=2	43.4	77.7	96.6	46.8	61.6	99.3	279.1	54.7	52.5	88.5	187.85	50.75	1.68571	0.270162	1.74384	36	-137.1
P0AA10	50S ribosomal protein L13 OS=Escherichia coli (strain K12) OX=83333 GN=rplM PE=1 SV=1	1242.8	1916.9	1508.6	890.8	1648.9	2957.6	2733.2	1516.6	1445.85	2437.25	2120.9	1203.7	1.68569	0.567542	2.0248	991.4	-917.2
P0A6C1	Endonuclease 4 OS=Escherichia coli (strain K12) OX=83333 GN=nfo PE=1 SV=1	105.8	126.8	98	51.5	86.5	197.1	137.4	62	96.15	161.95	117.7	56.75	1.68435	0.482158	2.85374	65.8	-60.95
P0AC86	Glycogen phosphorylase OS=Escherichia coli (strain K12) OX=83333 GN=glgP PE=3 SV=1	29.5	44.1	30.9	22	34.7	64	51.3	28.4	32.1	54.05	41.1	25.2	1.6838	0.613139	2.14484	21.95	-15.9
P52612	Flagellum-specific ATP synthase OS=Escherichia coli (strain K12) OX=83333 GN=fliI PE=1 SV=2	49.4	82.7	70.9	47.6	82.2	138.4	94.2	63.2	65.8	110.55	82.55	55.4	1.68009	0.671108	1.99549	44.75	-27.15
P52108	Transcriptional regulatory protein RstA OS=Escherichia coli (strain K12) OX=83333 GN=rstA PE=1 SV=2	34.5	51.1	37.6	24.2	42.6	78.4	90.5	35.2	38.55	64.75	64.05	29.7	1.67964	0.4637	2.18013	26.2	-34.35
P60546	Guanylate kinase OS=Escherichia coli (strain K12) OX=83333 GN=gmk PE=1 SV=1	118.7	151.4	156.6	77.9	130.8	267.2	225.9	109.6	124.75	209.3	191.25	93.75	1.67776	0.490196	2.23253	84.55	-97.5
P60240	RNA polymerase-associated protein RapA OS=Escherichia coli (strain K12) OX=83333 GN=rapA PE=1 SV=2	504	735.6	814.7	395.9	601.1	1116.6	1145.7	546.1	552.55	926.1	980.2	471	1.67605	0.480514	1.96624	373.55	-509.2
P29217	UPF0502 protein YceH OS=Escherichia coli (strain K12) OX=83333 GN=yceH PE=1 SV=3	96	128.3	125.9	59.4	113.4	222.5	212.2	79.9	104.7	175.4	169.05	69.65	1.67526	0.412008	2.51831	70.7	-99.4
P36548	N-acetylmuramoyl-L-alanine amidase AmiA OS=Escherichia coli (strain K12) OX=83333 GN=amiA PE=1 SV=1	130	179.8	142.4	70.2	112.5	226	158	117.7	121.25	202.9	150.2	93.95	1.6734	0.625499	2.15966	81.65	-56.25
P69853	Tat proofreading chaperone DmsD OS=Escherichia coli (strain K12) OX=83333 GN=dmsD PE=1 SV=2	21.2	31.4	27.6	13	20.5	38.3	18.6	13.3	20.85	34.85	23.1	13.15	1.67146	0.569264	2.65019	14	-9.95
P14407	Fumarate hydratase class I, anaerobic OS=Escherichia coli (strain K12) OX=83333 GN=fumB PE=1 SV=2	140	214.9	170.1	91.7	145.7	262	176.6	145.3	142.85	238.45	173.35	118.5	1.66923	0.683588	2.01224	95.6	-54.85
P06966	HTH-type transcriptional regulator DicA OS=Escherichia coli (strain K12) OX=83333 GN=dicA PE=4 SV=1	59.4	74.6	60.6	27	49.6	107.3	67.4	39.2	54.5	90.95	64	33.1	1.66881	0.517188	2.74773	36.45	-30.9
P0AEW9	1-phosphofructokinase OS=Escherichia coli (strain K12) OX=83333 GN=fruK PE=1 SV=1	56.8	97.9	99.4	46.9	83.3	134.9	165.7	80.8	70.05	116.4	132.55	63.85	1.66167	0.481705	1.82302	46.35	-68.7
pBAD322K	araC	86.7	123.4	92.5	52.4	97.9	183.2	165.2	77.3	92.3	153.3	128.85	64.85	1.66089	0.503298	2.36392	61	-64
P07762	1,4-alpha-glucan branching enzyme GlgB OS=Escherichia coli (strain K12) OX=83333 GN=glgB PE=1 SV=1	22.5	32.4	20.1	6.8	22.8	42.8	20.7	12.7	22.65	37.6	20.4	9.75	1.66004	0.477941	3.85641	14.95	-10.65
P0AGL7	Ribosomal RNA small subunit methyltransferase E OS=Escherichia coli (strain K12) OX=83333 GN=rsmE PE=1 SV=1	28	41.7	35.6	12.3	36	64.5	47.6	24.6	32	53.1	41.6	18.45	1.65938	0.44351	2.87805	21.1	-23.15
P0A9F3	HTH-type transcriptional regulator CysB OS=Escherichia coli (strain K12) OX=83333 GN=cysB PE=3 SV=1	40.7	59.5	68.6	39.3	54.6	98.6	84.5	50.6	47.65	79.05	76.55	44.95	1.65897	0.587198	1.75862	31.4	-31.6
P0AEZ3	Septum site-determining protein MinD OS=Escherichia coli (strain K12) OX=83333 GN=minD PE=1 SV=2	312.7	407.6	232.8	156.1	328.1	655.1	364.3	217.9	320.4	531.35	298.55	187	1.6584	0.626361	2.84144	210.95	-111.55
P37342	Uncharacterized protein YjjI OS=Escherichia coli (strain K12) OX=83333 GN=yjjI PE=1 SV=2	48.3	80.3	70.1	86.7	78.8	130.4	97.6	82.3	63.55	105.35	83.85	84.5	1.65775	1.00775	1.24675	41.8	0.65
P0AG55	50S ribosomal protein L6 OS=Escherichia coli (strain K12) OX=83333 GN=rplF PE=1 SV=2	1147.8	1676.1	1553.8	729.2	1590.5	2849.8	3179.3	1394.7	1369.15	2262.95	2366.55	1061.95	1.65281	0.448733	2.13094	893.8	-1304.6
P60716	Lipoyl synthase OS=Escherichia coli (strain K12) OX=83333 GN=lipA PE=1 SV=1	505	845.4	609.6	394.7	785.1	1286.7	791.7	533.1	645.05	1066.05	700.65	463.9	1.65266	0.662099	2.29802	421	-236.75
P32131	Oxygen-independent coproporphyrinogen III oxidase OS=Escherichia coli (strain K12) OX=83333 GN=hemN PE=1 SV=4	24.2	44.4	37.8	27.8	46.8	72.8	47.5	28.5	35.5	58.6	42.65	28.15	1.6507	0.660023	2.08171	23.1	-14.5
P0AC47	Fumarate reductase iron-sulfur subunit OS=Escherichia coli (strain K12) OX=83333 GN=frdB PE=1 SV=2	238.8	391.8	214.2	152.9	310.2	512.9	243.3	196.6	274.5	452.35	228.75	174.75	1.64791	0.763934	2.58856	177.85	-54
P0A7J7	50S ribosomal protein L11 OS=Escherichia coli (strain K12) OX=83333 GN=rplK PE=1 SV=2	874.4	1341.6	1184.5	555.3	1038	1805.7	1841.2	865	956.2	1573.65	1512.85	710.15	1.64573	0.469412	2.21594	617.45	-802.7
P00561	Bifunctional aspartokinase/homoserine dehydrogenase 1 OS=Escherichia coli (strain K12) OX=83333 GN=thrA PE=1 SV=2	143	211	186.6	106.2	204.7	360.6	252.1	137.1	173.85	285.8	219.35	121.65	1.64395	0.554593	2.34936	111.95	-97.7
P25894	Metalloprotease LoiP OS=Escherichia coli (strain K12) OX=83333 GN=loiP PE=1 SV=2	56.8	95.3	93.5	44.3	91	147.5	158.1	68.4	73.9	121.4	125.8	56.35	1.64276	0.447933	2.15439	47.5	-69.45
P0A9V1	Lipopolysaccharide export system ATP-binding protein LptB OS=Escherichia coli (strain K12) OX=83333 GN=lptB PE=1 SV=2	53	75.9	99.2	41.1	77.7	138.8	116.8	57.7	65.35	107.35	108	49.4	1.64269	0.457407	2.17308	42	-58.6
P0AG24	Bifunctional (p)ppGpp synthase/hydrolase SpoT OS=Escherichia coli (strain K12) OX=83333 GN=spoT PE=1 SV=1	250.7	400.4	308.8	169.1	307.7	516.6	293.9	225	279.2	458.5	301.35	197.05	1.64219	0.653891	2.32682	179.3	-104.3
P0AC81	Lactoylglutathione lyase OS=Escherichia coli (strain K12) OX=83333 GN=gloA PE=1 SV=1	190.1	262.5	175.3	79.8	248.8	458.2	277.7	102.9	219.45	360.35	226.5	91.35	1.64206	0.403311	3.94472	140.9	-135.15
P46837	Protein YhgF OS=Escherichia coli (strain K12) OX=83333 GN=yhgF PE=1 SV=3	118.8	181.3	150.4	79.1	134.2	233.2	182.1	115	126.5	207.25	166.25	97.05	1.63834	0.583759	2.1355	80.75	-69.2
P00547	Homoserine kinase OS=Escherichia coli (strain K12) OX=83333 GN=thrB PE=1 SV=2	15.3	25.6	15.6	6.3	20.4	32.8	27.7	12.5	17.85	29.2	21.65	9.4	1.63585	0.43418	3.10638	11.35	-12.25
P22523	Chromosome partition protein MukB OS=Escherichia coli (strain K12) OX=83333 GN=mukB PE=1 SV=2	800.2	1487.1	964.2	701.1	1076.6	1576.3	1168.2	1040.6	938.4	1531.7	1066.2	870.85	1.63225	0.816779	1.75886	593.3	-195.35
P0A9H7	Cyclopropane-fatty-acyl-phospholipid synthase OS=Escherichia coli (strain K12) OX=83333 GN=cfa PE=1 SV=2	955.3	1282.3	270.2	140.5	619.6	1287.3	292.5	218.8	787.45	1284.8	281.35	179.65	1.6316	0.638529	7.15168	497.35	-101.7
P60390	Ribosomal RNA small subunit methyltransferase H OS=Escherichia coli (strain K12) OX=83333 GN=rsmH PE=1 SV=1	30.2	47.9	38	30	43	71.5	62	63.6	36.6	59.7	50	46.8	1.63115	0.936	1.27564	23.1	-3.2
P06616	GTPase Era OS=Escherichia coli (strain K12) OX=83333 GN=era PE=1 SV=2	19.3	26	26.3	13	23.2	43.3	58.6	19.1	21.25	34.65	42.45	16.05	1.63059	0.378092	2.15888	13.4	-26.4
P28903	Anaerobic ribonucleoside-triphosphate reductase OS=Escherichia coli (strain K12) OX=83333 GN=nrdD PE=1 SV=2	118	177.2	115.8	91.8	139.6	242.8	107.4	109.3	128.8	210	111.6	100.55	1.63043	0.900986	2.08851	81.2	-11.05
P0A9C0	Anaerobic glycerol-3-phosphate dehydrogenase subunit A OS=Escherichia coli (strain K12) OX=83333 GN=glpA PE=1 SV=1	803.4	1368.4	920	619.8	1148.4	1810.9	1192.1	911.5	975.9	1589.65	1056.05	765.65	1.62891	0.725013	2.07621	613.75	-290.4
P77488	1-deoxy-D-xylulose-5-phosphate synthase OS=Escherichia coli (strain K12) OX=83333 GN=dxs PE=1 SV=3	378.8	502.8	346	209.8	486.6	904.3	542	355	432.7	703.55	444	282.4	1.62595	0.636036	2.49132	270.85	-161.6
P64596	Uncharacterized protein YraP OS=Escherichia coli (strain K12) OX=83333 GN=yraP PE=1 SV=1	75.9	151.6	150.4	60.2	103.4	139.6	142.8	89.2	89.65	145.6	146.6	74.7	1.62409	0.50955	1.94913	55.95	-71.9
P33355	Uncharacterized protein YehS OS=Escherichia coli (strain K12) OX=83333 GN=yehS PE=4 SV=1	44.9	62.3	61.9	26	62.1	110.8	114.7	59.2	53.5	86.55	88.3	42.6	1.61776	0.482446	2.03169	33.05	-45.7
P0A7C2	LexA repressor OS=Escherichia coli (strain K12) OX=83333 GN=lexA PE=1 SV=1	19.7	24.7	31.7	16.3	16.6	34	21.2	17.9	18.15	29.35	26.45	17.1	1.61708	0.646503	1.71637	11.2	-9.35
P0A894	RNase adapter protein RapZ OS=Escherichia coli (strain K12) OX=83333 GN=rapZ PE=1 SV=1	113.2	169	165.6	113.2	144.7	247.8	186.4	148.1	128.95	208.4	176	130.65	1.61613	0.74233	1.5951	79.45	-45.35
P36879	Uncharacterized ABC transporter ATP-binding protein YadG OS=Escherichia coli (strain K12) OX=83333 GN=yadG PE=1 SV=1	21.4	27.6	26.2	16.9	32.5	59.5	34.4	31.1	26.95	43.55	30.3	24	1.61596	0.792079	1.81458	16.6	-6.3
P69811	Multiphosphoryl transfer protein OS=Escherichia coli (strain K12) OX=83333 GN=fruB PE=1 SV=1	39.6	62.6	66.6	33.1	62.3	101.8	125.8	41.9	50.95	82.2	96.2	37.5	1.61335	0.389813	2.192	31.25	-58.7
P0A9H3	Inducible lysine decarboxylase OS=Escherichia coli (strain K12) OX=83333 GN=cadA PE=1 SV=1	2089.6	3452.3	415.3	302.3	2070.2	3240.3	467	332.7	2079.9	3346.3	441.15	317.5	1.60888	0.71971	10.5395	1266.4	-123.65
P60624	50S ribosomal protein L24 OS=Escherichia coli (strain K12) OX=83333 GN=rplX PE=1 SV=2	1196.3	1719.8	1885.8	921	1488.6	2597.5	2728	1278.3	1342.45	2158.65	2306.9	1099.65	1.60799	0.476679	1.96303	816.2	-1207.25
P27828	UDP-N-acetylglucosamine 2-epimerase OS=Escherichia coli (strain K12) OX=83333 GN=wecB PE=1 SV=2	44.5	66.7	63	34.2	57.4	97.1	82.1	48.4	50.95	81.9	72.55	41.3	1.60746	0.569263	1.98305	30.95	-31.25
P09980	ATP-dependent DNA helicase Rep OS=Escherichia coli (strain K12) OX=83333 GN=rep PE=1 SV=3	35.5	52	46.7	32.9	33.7	59.1	48.4	32.4	34.6	55.55	47.55	32.65	1.60549	0.686646	1.70138	20.95	-14.9
P60723	50S ribosomal protein L4 OS=Escherichia coli (strain K12) OX=83333 GN=rplD PE=1 SV=1	2291.1	3272.6	3271.9	1734.4	3184.1	5505.2	4741.5	2689.6	2737.6	4388.9	4006.7	2212	1.60319	0.552075	1.98413	1651.3	-1794.7
P32099	Lipoate-protein ligase A OS=Escherichia coli (strain K12) OX=83333 GN=lplA PE=1 SV=3	15.9	21.3	30.8	17.6	20.5	37	113	26.6	18.2	29.15	71.9	22.1	1.60165	0.307371	1.319	10.95	-49.8
P00934	Threonine synthase OS=Escherichia coli (strain K12) OX=83333 GN=thrC PE=1 SV=1	157.9	209.1	202.7	133.9	218.7	391.2	297.1	171.9	188.3	300.15	249.9	152.9	1.594	0.611845	1.96305	111.85	-97
P0AGA2	Protein translocase subunit SecY OS=Escherichia coli (strain K12) OX=83333 GN=secY PE=1 SV=1	17.2	34.2	49.5	27.1	25.5	33.8	21.8	29.5	21.35	34	35.65	28.3	1.59251	0.793829	1.20141	12.65	-7.35
P0AFB8	DNA-binding transcriptional regulator NtrC OS=Escherichia coli (strain K12) OX=83333 GN=glnG PE=1 SV=1	23.7	17.3	26.3	15.3	14.9	44.1	18.5	6.9	19.3	30.7	22.4	11.1	1.59067	0.495536	2.76577	11.4	-11.3
P25535	2-octaprenylphenol hydroxylase OS=Escherichia coli (strain K12) OX=83333 GN=ubiI PE=1 SV=2	80.3	103.4	90.1	49.2	91.9	169.5	102.1	64.1	86.1	136.45	96.1	56.65	1.58479	0.58949	2.40865	50.35	-39.45
P0AGL2	Putative reactive intermediate deaminase TdcF OS=Escherichia coli (strain K12) OX=83333 GN=tdcF PE=1 SV=1	10.9	16.1	19.8	13.1	15.2	25.2	26.6	15.9	13.05	20.65	23.2	14.5	1.58238	0.625	1.42414	7.6	-8.7
P76116	Uncharacterized protein YncE OS=Escherichia coli (strain K12) OX=83333 GN=yncE PE=1 SV=1	17.1	25.5	28.9	16.7	22.7	37.4	42.1	23.6	19.9	31.45	35.5	20.15	1.5804	0.567606	1.56079	11.55	-15.35
P0AA97	Uncharacterized protein YaeQ OS=Escherichia coli (strain K12) OX=83333 GN=yaeQ PE=1 SV=1	29.9	47.2	40.9	27.4	47	74.3	66.5	51.6	38.45	60.75	53.7	39.5	1.57997	0.735568	1.53797	22.3	-14.2
P0A873	tRNA (guanine-N(1)-)-methyltransferase OS=Escherichia coli (strain K12) OX=83333 GN=trmD PE=1 SV=1	67.4	89.9	104.4	52.7	97.7	170.2	143.2	58.9	82.55	130.05	123.8	55.8	1.57541	0.450727	2.33065	47.5	-68
P21514	Cyclic di-GMP phosphodiesterase PdeL OS=Escherichia coli (strain K12) OX=83333 GN=pdeL PE=1 SV=2	38.2	46.9	30.6	12.2	30.1	60.7	42.7	23.5	34.15	53.8	36.65	17.85	1.5754	0.48704	3.01401	19.65	-18.8
P0A7V0	30S ribosomal protein S2 OS=Escherichia coli (strain K12) OX=83333 GN=rpsB PE=1 SV=2	3095.8	3618.8	2848.4	1893.8	3486	6746.8	5485	2834.2	3290.9	5182.8	4166.7	2364	1.57489	0.567355	2.19239	1891.9	-1802.7
P22333	Adenosine deaminase OS=Escherichia coli (strain K12) OX=83333 GN=add PE=3 SV=2	196.3	304.3	223.5	99.3	284.3	451.7	411.8	179.5	240.3	378	317.65	139.4	1.57303	0.438848	2.71162	137.7	-178.25
P0A7D7	Phosphoribosylaminoimidazole-succinocarboxamide synthase OS=Escherichia coli (strain K12) OX=83333 GN=purC PE=1 SV=1	139.1	216.2	142.3	85.9	164.3	260.7	144.9	137.8	151.7	238.45	143.6	111.85	1.57185	0.7789	2.13187	86.75	-31.75
P0A7G2	30S ribosome-binding factor OS=Escherichia coli (strain K12) OX=83333 GN=rbfA PE=1 SV=2	109.4	169.1	201.6	87.5	130	207.1	192.2	103.7	119.7	188.1	196.9	95.6	1.57143	0.485526	1.96757	68.4	-101.3
P0AFG8	Pyruvate dehydrogenase E1 component OS=Escherichia coli (strain K12) OX=83333 GN=aceE PE=1 SV=2	2798.5	3793.6	5396.8	1867	4815.6	8168	8516.1	3337.9	3807.05	5980.8	6956.45	2602.45	1.57098	0.374106	2.29814	2173.75	-4354
P0ABA6	ATP synthase gamma chain OS=Escherichia coli (strain K12) OX=83333 GN=atpG PE=1 SV=1	172.2	254.7	303.2	170.4	290.6	472.2	436.4	268.4	231.4	363.45	369.8	219.4	1.57066	0.593294	1.65656	132.05	-150.4
P0AG44	50S ribosomal protein L17 OS=Escherichia coli (strain K12) OX=83333 GN=rplQ PE=1 SV=1	833	1255.7	1261.4	671.4	1141.8	1844.5	1966.9	970.3	987.4	1550.1	1614.15	820.85	1.56988	0.508534	1.88841	562.7	-793.3
P75867	Putative Lon protease homolog OS=Escherichia coli (strain K12) OX=83333 GN=ycbZ PE=3 SV=1	108	150.1	182.2	74	176.7	296.5	246.7	105.7	142.35	223.3	214.45	89.85	1.56867	0.418979	2.48525	80.95	-124.6
P0A7W7	30S ribosomal protein S8 OS=Escherichia coli (strain K12) OX=83333 GN=rpsH PE=1 SV=2	1307.9	1960.4	1664.7	772.1	1914.7	3093.7	2983.1	1362.1	1611.3	2527.05	2323.9	1067.1	1.56833	0.459185	2.36815	915.75	-1256.8
P06996	Outer membrane porin C OS=Escherichia coli (strain K12) OX=83333 GN=ompC PE=1 SV=1	269.2	396.7	253.1	145.7	328.3	540.3	299.6	215.3	298.75	468.5	276.35	180.5	1.5682	0.653157	2.59557	169.75	-95.85
P0AGD7	Signal recognition particle protein OS=Escherichia coli (strain K12) OX=83333 GN=ffh PE=1 SV=1	872.9	1278.7	961.7	591	1149.7	1890.1	1334	819.3	1011.3	1584.4	1147.85	705.15	1.5667	0.614322	2.2469	573.1	-442.7
P11349	Respiratory nitrate reductase 1 beta chain OS=Escherichia coli (strain K12) OX=83333 GN=narH PE=1 SV=3	154	248.9	315.1	98.1	199.4	304.4	330	123.2	176.7	276.65	322.55	110.65	1.56565	0.343048	2.50023	99.95	-211.9
P60438	50S ribosomal protein L3 OS=Escherichia coli (strain K12) OX=83333 GN=rplC PE=1 SV=1	2149	3017.4	2880.2	1571.4	2673.1	4530.4	4369.6	2404.4	2411.05	3773.9	3624.9	1987.9	1.56525	0.548401	1.89844	1362.85	-1637
P0AF36	Cell division protein ZapB OS=Escherichia coli (strain K12) OX=83333 GN=zapB PE=1 SV=1	54.6	100.1	73.9	12	103.4	147.1	102.3	67.7	79	123.6	88.1	39.85	1.56456	0.452327	3.10163	44.6	-48.25
P0C018	50S ribosomal protein L18 OS=Escherichia coli (strain K12) OX=83333 GN=rplR PE=1 SV=1	829.9	1108	1009.2	649	1053.2	1837.7	1674.2	966.1	941.55	1472.85	1341.7	807.55	1.56428	0.601886	1.82385	531.3	-534.15
P0A6E4	Argininosuccinate synthase OS=Escherichia coli (strain K12) OX=83333 GN=argG PE=1 SV=2	12.3	18.6	26.5	10.2	15	24	27.8	14.2	13.65	21.3	27.15	12.2	1.56044	0.449355	1.7459	7.65	-14.95
P0A6H1	ATP-dependent Clp protease ATP-binding subunit ClpX OS=Escherichia coli (strain K12) OX=83333 GN=clpX PE=1 SV=2	728.3	1100.6	618.4	418.2	909.9	1455.6	1132	587.8	819.1	1278.1	875.2	503	1.56037	0.574726	2.54095	459	-372.2
P0A8H6	Der GTPase-activating protein YihI OS=Escherichia coli (strain K12) OX=83333 GN=yihI PE=1 SV=1	216.6	338.5	354.1	172.8	260.1	404.7	486.9	216.2	238.35	371.6	420.5	194.5	1.55905	0.462545	1.91054	133.25	-226
P07639	3-dehydroquinate synthase OS=Escherichia coli (strain K12) OX=83333 GN=aroB PE=1 SV=1	11.2	14.5	6.5	7	10.3	19	13.8	10.6	10.75	16.75	10.15	8.8	1.55814	0.866995	1.90341	6	-1.35
P0AC41	Succinate dehydrogenase flavoprotein subunit OS=Escherichia coli (strain K12) OX=83333 GN=sdhA PE=1 SV=1	123.8	199.8	356	168	196.6	298.6	393.6	189.9	160.2	249.2	374.8	178.95	1.55556	0.477455	1.39257	89	-195.85
P0A7M6	50S ribosomal protein L29 OS=Escherichia coli (strain K12) OX=83333 GN=rpmC PE=1 SV=1	447.1	602	585.4	290.6	619.6	1052.8	802.3	375.8	533.35	827.4	693.85	333.2	1.55133	0.480219	2.48319	294.05	-360.65
P0A7S9	30S ribosomal protein S13 OS=Escherichia coli (strain K12) OX=83333 GN=rpsM PE=1 SV=2	1168.1	1649.9	1742.4	841.3	1452.1	2412.8	2028.5	1156.4	1310.1	2031.35	1885.45	998.85	1.55053	0.529767	2.03369	721.25	-886.6
P0AFQ7	Uncharacterized metal-dependent hydrolase YcfH OS=Escherichia coli (strain K12) OX=83333 GN=ycfH PE=1 SV=1	111.5	127.2	101.1	48.9	116.4	225.9	126.1	66.5	113.95	176.55	113.6	57.7	1.54936	0.507923	3.05979	62.6	-55.9
P31808	Uncharacterized oxidoreductase YciK OS=Escherichia coli (strain K12) OX=83333 GN=yciK PE=1 SV=3	50.4	63.8	58.6	33.4	50.6	92.6	60.2	42.3	50.5	78.2	59.4	37.85	1.54851	0.637205	2.06605	27.7	-21.55
P07024	Protein UshA OS=Escherichia coli (strain K12) OX=83333 GN=ushA PE=1 SV=2	101.7	112.8	158.9	80	155.5	284.7	268.6	118	128.6	198.75	213.75	99	1.54549	0.463158	2.00758	70.15	-114.75
P0ADV1	Lipopolysaccharide export system protein LptA OS=Escherichia coli (strain K12) OX=83333 GN=lptA PE=1 SV=1	121	109.7	99	56.1	75.8	194.2	147.1	64.6	98.4	151.95	123.05	60.35	1.54421	0.490451	2.51781	53.55	-62.7
P0ADT2	UPF0441 protein YgiB OS=Escherichia coli (strain K12) OX=83333 GN=ygiB PE=3 SV=2	137.1	267.6	266.9	113	209.3	267.1	246	184.9	173.2	267.35	256.45	148.95	1.54359	0.580815	1.7949	94.15	-107.5
P07862	D-alanine--D-alanine ligase B OS=Escherichia coli (strain K12) OX=83333 GN=ddlB PE=1 SV=3	54.1	78.3	69	36.5	71.4	115.4	115.9	60.7	62.75	96.85	92.45	48.6	1.54343	0.52569	1.9928	34.1	-43.85
P0ADZ4	30S ribosomal protein S15 OS=Escherichia coli (strain K12) OX=83333 GN=rpsO PE=1 SV=2	334.5	453.3	454.3	200.7	393.5	669.8	652.5	294.4	364	561.55	553.4	247.55	1.54272	0.447326	2.26843	197.55	-305.85
P0AFI7	Pyridoxine/pyridoxamine 5'-phosphate oxidase OS=Escherichia coli (strain K12) OX=83333 GN=pdxH PE=1 SV=2	452.5	491.3	284.2	173.6	276.1	631.4	241.5	289.4	364.3	561.35	262.85	231.5	1.5409	0.88073	2.42484	197.05	-31.35
P07023	T-protein OS=Escherichia coli (strain K12) OX=83333 GN=tyrA PE=1 SV=1	11.6	15.3	18.8	6.7	11.1	19.6	19.5	11.7	11.35	17.45	19.15	9.2	1.53744	0.480418	1.89674	6.1	-9.95
P0A855	Tol-Pal system protein TolB OS=Escherichia coli (strain K12) OX=83333 GN=tolB PE=1 SV=1	473.7	738.6	617.8	265.9	680.7	1035.8	614.3	370.7	577.2	887.2	616.05	318.3	1.53708	0.516679	2.78731	310	-297.75
P0AF06	Motility protein B OS=Escherichia coli (strain K12) OX=83333 GN=motB PE=1 SV=1	149.6	288.8	264.9	191.4	239.7	309.5	238.3	234	194.65	299.15	251.6	212.7	1.53686	0.84539	1.40644	104.5	-38.9
P0A7N4	50S ribosomal protein L32 OS=Escherichia coli (strain K12) OX=83333 GN=rpmF PE=1 SV=2	199.8	248.1	94.7	38.4	131.9	261.2	94.1	57.4	165.85	254.65	94.4	47.9	1.53542	0.507415	5.31628	88.8	-46.5
P0A7P5	50S ribosomal protein L34 OS=Escherichia coli (strain K12) OX=83333 GN=rpmH PE=1 SV=1	428.2	506.1	203.5	70.8	419.1	793.5	239.6	112.6	423.65	649.8	221.55	91.7	1.53381	0.413902	7.08615	226.15	-129.85
P76578	Alpha-2-macroglobulin OS=Escherichia coli (strain K12) OX=83333 GN=yfhM PE=1 SV=1	15.4	20.7	15.2	18.2	12.3	21.7	22.7	16	13.85	21.2	18.95	17.1	1.53069	0.902375	1.23977	7.35	-1.85
P32684	Dual-specificity RNA pseudouridine synthase RluF OS=Escherichia coli (strain K12) OX=83333 GN=rluF PE=1 SV=1	8	13.8	10.5	7.2	12.2	17.1	15.9	8.5	10.1	15.45	13.2	7.85	1.5297	0.594697	1.96815	5.35	-5.35
P30744	L-serine dehydratase 2 OS=Escherichia coli (strain K12) OX=83333 GN=sdaB PE=2 SV=2	505.6	679.4	655	326	528.5	900.3	901.5	546.5	517.05	789.85	778.25	436.25	1.52761	0.560553	1.81054	272.8	-342
P0A8P6	Tyrosine recombinase XerC OS=Escherichia coli (strain K12) OX=83333 GN=xerC PE=1 SV=1	18.4	26.4	17.9	15.4	20.5	32.9	24.8	13.7	19.45	29.65	21.35	14.55	1.52442	0.681499	2.0378	10.2	-6.8
P0C8J8	D-tagatose-1,6-bisphosphate aldolase subunit GatZ OS=Escherichia coli (strain K12) OX=83333 GN=gatZ PE=1 SV=1	620.6	835	634.7	443.2	777.3	1293.9	856.3	705.3	698.95	1064.45	745.5	574.25	1.52293	0.770288	1.85364	365.5	-171.25
P10121	Signal recognition particle receptor FtsY OS=Escherichia coli (strain K12) OX=83333 GN=ftsY PE=1 SV=1	767.2	944.8	559.4	426.6	860.8	1533.7	973.7	644.7	814	1239.25	766.55	535.65	1.52242	0.69878	2.31354	425.25	-230.9
P75957	Lipoprotein-releasing system ATP-binding protein LolD OS=Escherichia coli (strain K12) OX=83333 GN=lolD PE=1 SV=2	95.1	148.9	152.1	85.1	134	199.2	188.2	107.2	114.55	174.05	170.15	96.15	1.51942	0.56509	1.81019	59.5	-74
P25741	Lipopolysaccharide core heptose(I) kinase RfaP OS=Escherichia coli (strain K12) OX=83333 GN=rfaP PE=3 SV=1	14.7	28.1	48.6	20.2	29.8	39.5	32.9	29.8	22.25	33.8	40.75	25	1.5191	0.613497	1.352	11.55	-15.75
P0AB71	Fructose-bisphosphate aldolase class 2 OS=Escherichia coli (strain K12) OX=83333 GN=fbaA PE=1 SV=2	1797.8	1972.4	1585.6	591.1	1805.5	3498.7	2456.1	967.1	1801.65	2735.55	2020.85	779.1	1.51836	0.385531	3.51117	933.9	-1241.75
P62399	50S ribosomal protein L5 OS=Escherichia coli (strain K12) OX=83333 GN=rplE PE=1 SV=2	2337.2	2963.9	3019.8	1719.4	3012.2	5134	4610.7	2547.3	2674.7	4048.95	3815.25	2133.35	1.5138	0.559164	1.89793	1374.25	-1681.9
P0AGJ5	Uncharacterized tRNA/rRNA methyltransferase YfiF OS=Escherichia coli (strain K12) OX=83333 GN=yfiF PE=1 SV=1	268.8	376	309.2	148.9	292.8	473.6	362	199.8	280.8	424.8	335.6	174.35	1.51282	0.519517	2.43648	144	-161.25
P07363	Chemotaxis protein CheA OS=Escherichia coli (strain K12) OX=83333 GN=cheA PE=1 SV=3	406.4	512.1	402.1	240.3	499	856	593.6	331.3	452.7	684.05	497.85	285.8	1.51104	0.574068	2.39346	231.35	-212.05
P0A6H5	ATP-dependent protease ATPase subunit HslU OS=Escherichia coli (strain K12) OX=83333 GN=hslU PE=1 SV=1	1475	1854.8	1243.8	702.1	1541.7	2686.9	1918.3	1104.3	1508.35	2270.85	1581.05	903.2	1.50552	0.571266	2.51423	762.5	-677.85
P25714	Membrane protein insertase YidC OS=Escherichia coli (strain K12) OX=83333 GN=yidC PE=1 SV=2	13.4	18.2	175.2	20	26.2	41.3	38.5	33.4	19.8	29.75	106.85	26.7	1.50253	0.249883	1.11423	9.95	-80.15
P20083	DNA topoisomerase 4 subunit B OS=Escherichia coli (strain K12) OX=83333 GN=parE PE=1 SV=3	106.1	146.8	156.8	81.1	170.4	267.3	391.6	135.7	138.25	207.05	274.2	108.4	1.49765	0.395332	1.91006	68.8	-165.8
P42632	PFL-like enzyme TdcE OS=Escherichia coli (strain K12) OX=83333 GN=tdcE PE=1 SV=2	82.7	100.4	106.5	84.3	114.3	194.4	162.7	130.6	98.5	147.4	134.6	107.45	1.49645	0.798291	1.3718	48.9	-27.15
P0C0R7	Ribosomal RNA large subunit methyltransferase E OS=Escherichia coli (strain K12) OX=83333 GN=rlmE PE=1 SV=1	105.5	152.5	249.4	130.2	158.2	241.9	310.3	213.3	131.85	197.2	279.85	171.75	1.49564	0.613722	1.14818	65.35	-108.1
P0AFL6	Exopolyphosphatase OS=Escherichia coli (strain K12) OX=83333 GN=ppx PE=1 SV=2	33.7	58.3	48.1	23.7	61.1	83.4	55.4	38	47.4	70.85	51.75	30.85	1.49473	0.596135	2.2966	23.45	-20.9
P00363	Fumarate reductase flavoprotein subunit OS=Escherichia coli (strain K12) OX=83333 GN=frdA PE=1 SV=3	1420.4	2114.2	1239.6	880.8	1541.2	2310.4	1373.3	1191.9	1480.8	2212.3	1306.45	1036.35	1.49399	0.793257	2.1347	731.5	-270.1
P13458	Nuclease SbcCD subunit C OS=Escherichia coli (strain K12) OX=83333 GN=sbcC PE=1 SV=1	32.2	54.3	36.7	26	56.6	78.3	66.4	40.5	44.4	66.3	51.55	33.25	1.49324	0.645005	1.99398	21.9	-18.3
P37646	Cyclic di-GMP phosphodiesterase PdeH OS=Escherichia coli (strain K12) OX=83333 GN=pdeH PE=1 SV=3	67.7	115.1	77.4	54.3	95.8	128.6	96.2	75.4	81.75	121.85	86.8	64.85	1.49052	0.74712	1.87895	40.1	-21.95
P0A7Q1	50S ribosomal protein L35 OS=Escherichia coli (strain K12) OX=83333 GN=rpmI PE=1 SV=2	29	35.4	23	26.4	38.6	65.2	32.6	24	33.8	50.3	27.8	25.2	1.48817	0.906475	1.99603	16.5	-2.6
P69910	Glutamate decarboxylase beta OS=Escherichia coli (strain K12) OX=83333 GN=gadB PE=1 SV=1	99.8	113.4	32.3	18.2	29.1	78.4	39.5	22.9	64.45	95.9	35.9	20.55	1.48798	0.572423	4.66667	31.45	-15.35
P06710	DNA polymerase III subunit tau OS=Escherichia coli (strain K12) OX=83333 GN=dnaX PE=1 SV=1	48.9	74.4	70.7	50.3	77.4	113.5	84.6	48.7	63.15	93.95	77.65	49.5	1.48773	0.637476	1.89798	30.8	-28.15
P33234	HTH-type transcriptional regulator AdiY OS=Escherichia coli (strain K12) OX=83333 GN=adiY PE=2 SV=1	27.4	38.2	20.5	12.6	29.2	45.8	24.6	14.8	28.3	42	22.55	13.7	1.4841	0.607539	3.06569	13.7	-8.85
P0A962	L-asparaginase 1 OS=Escherichia coli (strain K12) OX=83333 GN=ansA PE=1 SV=1	42.7	41.1	51.7	25.1	41.1	83.1	59	31.5	41.9	62.1	55.35	28.3	1.4821	0.511292	2.19435	20.2	-27.05
Q9D312	Keratin, type I cytoskeletal 20 OS=Mus musculus GN=Krt20 PE=1 SV=1	25.9	26.9	54.4	18.1	29.4	54.8	61.7	28.1	27.65	40.85	58.05	23.1	1.4774	0.397933	1.7684	13.2	-34.95
P00968	Carbamoyl-phosphate synthase large chain OS=Escherichia coli (strain K12) OX=83333 GN=carB PE=1 SV=2	37.6	54.7	44	29.7	51.7	77.2	64.2	39.9	44.65	65.95	54.1	34.8	1.47704	0.643253	1.89511	21.3	-19.3
P0C8J6	D-tagatose-1,6-bisphosphate aldolase subunit GatY OS=Escherichia coli (strain K12) OX=83333 GN=gatY PE=1 SV=1	343.4	495.6	426.8	319	435.4	653.9	604	481.8	389.4	574.75	515.4	400.4	1.47599	0.776872	1.43544	185.35	-115
P68191	Stationary-phase-induced ribosome-associated protein OS=Escherichia coli (strain K12) OX=83333 GN=sra PE=1 SV=1	276.2	345.6	264.2	134.4	267.1	456.1	360.4	175.2	271.65	400.85	312.3	154.8	1.47561	0.495677	2.58947	129.2	-157.5
P0ACR9	Transcriptional repressor MprA OS=Escherichia coli (strain K12) OX=83333 GN=mprA PE=2 SV=1	80.6	106	90.6	49	91.8	147.7	114.9	66	86.2	126.85	102.75	57.5	1.47158	0.559611	2.20609	40.65	-45.25
P0A7X3	30S ribosomal protein S9 OS=Escherichia coli (strain K12) OX=83333 GN=rpsI PE=1 SV=2	1300.2	1945.1	2183.9	1230.3	1866.1	2696.1	2595	1827.2	1583.15	2320.6	2389.45	1528.75	1.46581	0.639792	1.51797	737.45	-860.7
P08622	Chaperone protein DnaJ OS=Escherichia coli (strain K12) OX=83333 GN=dnaJ PE=1 SV=3	870.9	1278.6	1031.2	583.1	1179.9	1721.2	1135.6	841.4	1025.4	1499.9	1083.4	712.25	1.46275	0.657421	2.10586	474.5	-371.15
Q7Z794	Keratin, type II cytoskeletal 1b OS=Homo sapiens GN=KRT77 PE=2 SV=3	26.3	45.7	48.8	24.9	48.3	63.4	50.1	44.2	37.3	54.55	49.45	34.55	1.46247	0.698686	1.57887	17.25	-14.9
P37760	dTDP-4-dehydrorhamnose reductase OS=Escherichia coli (strain K12) OX=83333 GN=rfbD PE=3 SV=2	154.5	210.9	211.2	123.6	201.3	309.2	259.3	191.8	177.9	260.05	235.25	157.7	1.46178	0.670351	1.64902	82.15	-77.55
P33570	Transketolase 2 OS=Escherichia coli (strain K12) OX=83333 GN=tktB PE=1 SV=1	25	31.7	43.9	21.1	30	48.5	71.7	27.7	27.5	40.1	57.8	24.4	1.45818	0.422145	1.64344	12.6	-33.4
P0A7R9	30S ribosomal protein S11 OS=Escherichia coli (strain K12) OX=83333 GN=rpsK PE=1 SV=2	817	1162.7	1152.1	627.9	860.4	1280.3	1236.2	902.2	838.7	1221.5	1194.15	765.05	1.45642	0.640665	1.59663	382.8	-429.1
P0A8K1	Phosphatidylserine decarboxylase proenzyme OS=Escherichia coli (strain K12) OX=83333 GN=psd PE=1 SV=1	19.7	31.9	26.6	15.3	25.1	33.3	30.8	24.7	22.4	32.6	28.7	20	1.45536	0.696864	1.63	10.2	-8.7
P0AEN1	NAD(P)H-flavin reductase OS=Escherichia coli (strain K12) OX=83333 GN=fre PE=1 SV=2	21.4	22.9	39.1	13.3	26.1	46.2	38.8	15.8	23.75	34.55	38.95	14.55	1.45474	0.373556	2.37457	10.8	-24.4
P76550	Uncharacterized protein YffS OS=Escherichia coli (strain K12) OX=83333 GN=yffS PE=4 SV=2	29.5	36.6	47.8	28.5	33.3	54.7	39	22.8	31.4	45.65	43.4	25.65	1.45382	0.591014	1.77973	14.25	-17.75
P04951	3-deoxy-manno-octulosonate cytidylyltransferase OS=Escherichia coli (strain K12) OX=83333 GN=kdsB PE=1 SV=2	34.1	58.9	59.5	23.2	58.5	75.5	67.7	38.4	46.3	67.2	63.6	30.8	1.4514	0.484277	2.18182	20.9	-32.8
P0CG19	Truncated inactive ribonuclease PH OS=Escherichia coli (strain K12) OX=83333 GN=rph PE=1 SV=1	72.2	124.4	136.3	75.9	116.3	149.1	180.9	115.4	94.25	136.75	158.6	95.65	1.45093	0.60309	1.42969	42.5	-62.95
P52129	mRNA endoribonuclease toxin LS OS=Escherichia coli (strain K12) OX=83333 GN=rnlA PE=1 SV=2	79	116.6	62.1	43.1	80.1	114.2	77.1	61.5	79.55	115.4	69.6	52.3	1.45066	0.751437	2.2065	35.85	-17.3
P10408	Protein translocase subunit SecA OS=Escherichia coli (strain K12) OX=83333 GN=secA PE=1 SV=2	2049.5	2860.9	2546	1420	2993.4	4452.7	2857.6	2002	2521.45	3656.8	2701.8	1711	1.45028	0.633282	2.13723	1135.35	-990.8
P0ABZ1	Flagellar motor switch protein FliG OS=Escherichia coli (strain K12) OX=83333 GN=fliG PE=1 SV=1	8.7	12.9	8	8.6	16	22.8	21.9	10.9	12.35	17.85	14.95	9.75	1.44534	0.652174	1.83077	5.5	-5.2
P0A6W9	Glutamate--cysteine ligase OS=Escherichia coli (strain K12) OX=83333 GN=gshA PE=1 SV=1	70.1	115.4	119.7	72.1	108.8	142.9	115.7	84.8	89.45	129.15	117.7	78.45	1.44382	0.666525	1.64627	39.7	-39.25
P23836	Transcriptional regulatory protein PhoP OS=Escherichia coli (strain K12) OX=83333 GN=phoP PE=1 SV=1	65	76	68.5	33.7	79.7	132.7	106.6	53.7	72.35	104.35	87.55	43.7	1.44229	0.499143	2.38787	32	-43.85
P0A959	Glutamate-pyruvate aminotransferase AlaA OS=Escherichia coli (strain K12) OX=83333 GN=alaA PE=1 SV=1	114	123.1	114.6	66.4	115.4	206.2	149.4	89.1	114.7	164.65	132	77.75	1.43548	0.589015	2.11768	49.95	-54.25
P0AG51	50S ribosomal protein L30 OS=Escherichia coli (strain K12) OX=83333 GN=rpmD PE=1 SV=2	326.9	396.3	491.3	296	388.6	630.5	619.2	349.3	357.75	513.4	555.25	322.65	1.43508	0.58109	1.5912	155.65	-232.6
P33599	NADH-quinone oxidoreductase subunit C/D OS=Escherichia coli (strain K12) OX=83333 GN=nuoC PE=1 SV=3	167	262.6	304.8	187.7	355.2	485.8	400.4	253.3	261.1	374.2	352.6	220.5	1.43317	0.625355	1.69705	113.1	-132.1
P68679	30S ribosomal protein S21 OS=Escherichia coli (strain K12) OX=83333 GN=rpsU PE=1 SV=2	374.3	594	438.2	242.1	461.4	602.3	694.1	388	417.85	598.15	566.15	315.05	1.43149	0.556478	1.89859	180.3	-251.1
P76055	tRNA-cytidine(32) 2-sulfurtransferase OS=Escherichia coli (strain K12) OX=83333 GN=ttcA PE=1 SV=1	294.6	343.4	376.5	214.2	353.7	584.4	684.2	284.5	324.15	463.9	530.35	249.35	1.43113	0.470161	1.86044	139.75	-281
P0ADT8	Uncharacterized protein YgiM OS=Escherichia coli (strain K12) OX=83333 GN=ygiM PE=3 SV=1	286.3	497.8	460.3	269.4	431	525.9	446.4	426.4	358.65	511.85	453.35	347.9	1.42716	0.767398	1.47126	153.2	-105.45
P0AG90	Protein translocase subunit SecD OS=Escherichia coli (strain K12) OX=83333 GN=secD PE=1 SV=1	9.5	15.1	28.2	13.4	15.9	21.1	14.7	10.4	12.7	18.1	21.45	11.9	1.4252	0.554779	1.52101	5.4	-9.55
P00960	Glycine--tRNA ligase alpha subunit OS=Escherichia coli (strain K12) OX=83333 GN=glyQ PE=1 SV=2	380.3	586.2	529.2	259.2	525.4	702.4	630.6	413.5	452.85	644.3	579.9	336.35	1.42277	0.580014	1.91556	191.45	-243.55
P0A935	Membrane-bound lytic murein transglycosylase A OS=Escherichia coli (strain K12) OX=83333 GN=mltA PE=1 SV=1	79.6	122	168.8	110.1	106.7	143	147.4	122.9	93.15	132.5	158.1	116.5	1.42244	0.736875	1.13734	39.35	-41.6
Q46861	UPF0313 protein YgiQ OS=Escherichia coli (strain K12) OX=83333 GN=ygiQ PE=3 SV=3	106.3	159.9	270.6	136.1	162.3	220.8	241.2	186.6	134.3	190.35	255.9	161.35	1.41735	0.63052	1.17973	56.05	-94.55
P32176	Formate dehydrogenase-O major subunit OS=Escherichia coli (strain K12) OX=83333 GN=fdoG PE=1 SV=5	255.7	388.3	572.3	251.9	450.7	612.8	566.8	353.2	353.2	500.55	569.55	302.55	1.41719	0.531209	1.65444	147.35	-267
P07017	Methyl-accepting chemotaxis protein II OS=Escherichia coli (strain K12) OX=83333 GN=tar PE=1 SV=2	140.4	188.5	242.4	132.1	206.9	301.7	163.4	186.5	173.65	245.1	202.9	159.3	1.41146	0.785116	1.53861	71.45	-43.6
P64499	Uncharacterized protein YebO OS=Escherichia coli (strain K12) OX=83333 GN=yebO PE=4 SV=1	52.7	56.6	123	54.1	71.5	118.3	91.8	54.3	62.1	87.45	107.4	54.2	1.40821	0.504655	1.61347	25.35	-53.2
P0AAH0	Phosphate import ATP-binding protein PstB OS=Escherichia coli (strain K12) OX=83333 GN=pstB PE=1 SV=2	49.1	76.4	81.1	45.9	61.1	78.5	78.5	60.1	55.1	77.45	79.8	53	1.40563	0.66416	1.46132	22.35	-26.8
P25666	Protein HtrL OS=Escherichia coli (strain K12) OX=83333 GN=htrL PE=2 SV=2	47.8	66.8	73.1	33.5	75.2	105.9	67.2	49.2	61.5	86.35	70.15	41.35	1.40407	0.589451	2.08827	24.85	-28.8
P69425	Sec-independent protein translocase protein TatB OS=Escherichia coli (strain K12) OX=83333 GN=tatB PE=1 SV=1	76.9	106.7	133.7	60.4	103.7	145.7	143.3	71.1	90.3	126.2	138.5	65.75	1.39756	0.474729	1.91939	35.9	-72.75
P02918	Penicillin-binding protein 1A OS=Escherichia coli (strain K12) OX=83333 GN=mrcA PE=1 SV=1	104.1	177.2	249.2	91.5	199.9	247.6	223.4	116.2	152	212.4	236.3	103.85	1.39737	0.439484	2.04526	60.4	-132.45
P07604	Transcriptional regulatory protein TyrR OS=Escherichia coli (strain K12) OX=83333 GN=tyrR PE=1 SV=2	67.2	85.4	82.1	45.3	97.8	145	106.3	61.9	82.5	115.2	94.2	53.6	1.39636	0.569002	2.14925	32.7	-40.6
P05793	Ketol-acid reductoisomerase (NADP(+)) OS=Escherichia coli (strain K12) OX=83333 GN=ilvC PE=1 SV=4	33.4	40.2	58.3	38.3	47.3	72.1	95.1	40	40.35	56.15	76.7	39.15	1.39157	0.51043	1.43423	15.8	-37.55
Q46927	tRNA threonylcarbamoyladenosine dehydratase OS=Escherichia coli (strain K12) OX=83333 GN=tcdA PE=1 SV=1	107.2	123.9	129.4	60.1	96	158.8	140.9	100.4	101.6	141.35	135.15	80.25	1.39124	0.593785	1.76137	39.75	-54.9
P0A7T7	30S ribosomal protein S18 OS=Escherichia coli (strain K12) OX=83333 GN=rpsR PE=1 SV=2	770.6	1015.1	967.4	514.6	854.7	1245.2	1065.6	695.1	812.65	1130.15	1016.5	604.85	1.3907	0.595032	1.86848	317.5	-411.65
A0A385XJE6	Transposase InsH for insertion sequence element IS5U OS=Escherichia coli (strain K12) OX=83333 GN=insH21 PE=3 SV=2	55.2	81.8	59.7	42	80.2	106.4	80.2	62.5	67.7	94.1	69.95	52.25	1.38996	0.746962	1.80096	26.4	-17.7
P23894	Protease HtpX OS=Escherichia coli (strain K12) OX=83333 GN=htpX PE=1 SV=1	24.2	39.8	50.5	20.8	32.7	39.1	40.4	33.8	28.45	39.45	45.45	27.3	1.38664	0.60066	1.44505	11	-18.15
P02942	Methyl-accepting chemotaxis protein I OS=Escherichia coli (strain K12) OX=83333 GN=tsr PE=1 SV=2	282.7	343.2	837.8	259.2	398.8	600.7	588.9	362.7	340.75	471.95	713.35	310.95	1.38503	0.435901	1.51777	131.2	-402.4
P0A9H9	Protein phosphatase CheZ OS=Escherichia coli (strain K12) OX=83333 GN=cheZ PE=1 SV=1	296.9	363.9	278.6	280.7	357.2	539.7	337.1	184.9	327.05	451.8	307.85	232.8	1.38144	0.756212	1.94072	124.75	-75.05
P75829	Uncharacterized protein YbjX OS=Escherichia coli (strain K12) OX=83333 GN=ybjX PE=4 SV=1	297.1	436.5	296.8	157.4	364.8	477.7	238.6	206.2	330.95	457.1	267.7	181.8	1.38118	0.679118	2.5143	126.15	-85.9
P24183	Formate dehydrogenase, nitrate-inducible, major subunit OS=Escherichia coli (strain K12) OX=83333 GN=fdnG PE=1 SV=3	99	148.1	82.1	36.3	89.2	110.9	83.2	45.9	94.1	129.5	82.65	41.1	1.3762	0.497278	3.15085	35.4	-41.55
P0A9A6	Cell division protein FtsZ OS=Escherichia coli (strain K12) OX=83333 GN=ftsZ PE=1 SV=1	807.8	1091.1	773.8	441.9	1050.5	1462.6	1132.6	665.3	929.15	1276.85	953.2	553.6	1.37421	0.580781	2.30645	347.7	-399.6
P27247	Phosphate acyltransferase OS=Escherichia coli (strain K12) OX=83333 GN=plsX PE=1 SV=2	82.6	126.1	118.4	51.1	128.8	163.2	117.9	78.3	105.7	144.65	118.15	64.7	1.3685	0.547609	2.2357	38.95	-53.45
P37751	Putative glycosyltransferase WbbK OS=Escherichia coli (strain K12) OX=83333 GN=wbbK PE=4 SV=1	372.1	538.2	575	328.2	541.2	711.6	546.4	405.8	456.65	624.9	560.7	367	1.36844	0.654539	1.70272	168.25	-193.7
P76014	PEP-dependent dihydroxyacetone kinase, ADP-binding subunit DhaL OS=Escherichia coli (strain K12) OX=83333 GN=dhaL PE=1 SV=3	179.5	221.8	267.8	108.9	281.2	408.5	372.1	201.5	230.35	315.15	319.95	155.2	1.36814	0.485076	2.03061	84.8	-164.75
P39199	50S ribosomal protein L3 glutamine methyltransferase OS=Escherichia coli (strain K12) OX=83333 GN=prmB PE=1 SV=3	38.3	47.7	93.8	30.6	60.1	86.9	69.7	42.9	49.2	67.3	81.75	36.75	1.36789	0.449541	1.83129	18.1	-45
P0A744	Peptide methionine sulfoxide reductase MsrA OS=Escherichia coli (strain K12) OX=83333 GN=msrA PE=1 SV=2	21.2	29.2	35.6	17.9	29.8	40.5	32.2	15	25.5	34.85	33.9	16.45	1.36667	0.485251	2.11854	9.35	-17.45
P0A887	Ubiquinone/menaquinone biosynthesis C-methyltransferase UbiE OS=Escherichia coli (strain K12) OX=83333 GN=ubiE PE=1 SV=1	353.5	448.1	378.2	208.8	444.7	642.6	438.1	321.3	399.1	545.35	408.15	265.05	1.36645	0.649394	2.05754	146.25	-143.1
P0AC13	Dihydropteroate synthase OS=Escherichia coli (strain K12) OX=83333 GN=folP PE=1 SV=1	8.9	15	8.2	8.2	15	17.5	22.9	9.4	11.95	16.25	15.55	8.8	1.35983	0.565916	1.84659	4.3	-6.75
P0C093	Nucleoid occlusion factor SlmA OS=Escherichia coli (strain K12) OX=83333 GN=slmA PE=1 SV=1	91.7	126.2	81.7	49.2	106.3	142.1	103.7	69.2	99	134.15	92.7	59.2	1.35505	0.638619	2.26605	35.15	-33.5
P07744	Keratin, type II cytoskeletal 4 OS=Mus musculus GN=Krt4 PE=1 SV=2	99.2	116	131.4	93.3	131.5	196.6	153.3	115.1	115.35	156.3	142.35	104.2	1.35501	0.731999	1.5	40.95	-38.15
Q6IFX2	Keratin, type I cytoskeletal 42 OS=Mus musculus GN=Krt42 PE=1 SV=1	61.6	56.7	80.7	77.5	112.4	178.7	95.3	77.1	87	117.7	88	77.3	1.35287	0.878409	1.52264	30.7	-10.7
P69874	Spermidine/putrescine import ATP-binding protein PotA OS=Escherichia coli (strain K12) OX=83333 GN=potA PE=1 SV=1	66.7	84.9	161	63.3	84.6	119.6	167.7	110.2	75.65	102.25	164.35	86.75	1.35162	0.527837	1.17867	26.6	-77.6
P69739	Hydrogenase-1 small chain OS=Escherichia coli (strain K12) OX=83333 GN=hyaA PE=1 SV=1	192	232.6	40.4	16.9	44.5	86.9	53.3	35.5	118.25	159.75	46.85	26.2	1.35095	0.559232	6.09733	41.5	-20.65
P06732	Creatine kinase M-type OS=Homo sapiens GN=CKM PE=1 SV=2	39	53.5	67.7	25.9	81.4	108.8	175.7	52.2	60.2	81.15	121.7	39.05	1.34801	0.320871	2.0781	20.95	-82.65
P0ADZ0	50S ribosomal protein L23 OS=Escherichia coli (strain K12) OX=83333 GN=rplW PE=1 SV=1	801.2	1037.5	1068.5	624.7	1122.8	1549.5	1750.8	991.6	962	1293.5	1409.65	808.15	1.34459	0.573298	1.60057	331.5	-601.5
Q5D862	Filaggrin-2 OS=Homo sapiens GN=FLG2 PE=1 SV=1	181	210.2	191.8	181.2	214.1	320.9	250.7	157.4	197.55	265.55	221.25	169.3	1.34422	0.765198	1.56852	68	-51.95
P0ABL3	Periplasmic nitrate reductase, electron transfer subunit OS=Escherichia coli (strain K12) OX=83333 GN=napB PE=1 SV=1	48.6	73.6	59	40.7	63.4	76.9	76.9	47.9	56	75.25	67.95	44.3	1.34375	0.65195	1.69865	19.25	-23.65
P0ADA3	Murein hydrolase activator NlpD OS=Escherichia coli (strain K12) OX=83333 GN=nlpD PE=1 SV=1	133.8	194.7	213.8	77.5	187.7	236.9	224.3	118.9	160.75	215.8	219.05	98.2	1.34246	0.448299	2.19756	55.05	-120.85
P26608	Flagellar secretion chaperone FliS OS=Escherichia coli (strain K12) OX=83333 GN=fliS PE=3 SV=1	45.9	60	42.9	50.8	80.9	110.2	53.3	55.7	63.4	85.1	48.1	53.25	1.34227	1.10707	1.59812	21.7	5.15
P0A7V3	30S ribosomal protein S3 OS=Escherichia coli (strain K12) OX=83333 GN=rpsC PE=1 SV=2	3664.3	4993.7	6182.1	3441	5215.5	6917.1	6934.6	4960.7	4439.9	5955.4	6558.35	4200.85	1.34134	0.640535	1.41767	1515.5	-2357.5
P25742	Lipopolysaccharide core heptosyltransferase RfaQ OS=Escherichia coli (strain K12) OX=83333 GN=rfaQ PE=3 SV=2	64.1	79.8	79.7	50.8	77.9	110.5	87.1	66.6	71	95.15	83.4	58.7	1.34014	0.703837	1.62095	24.15	-24.7
P76177	Protein YdgH OS=Escherichia coli (strain K12) OX=83333 GN=ydgH PE=1 SV=1	399.4	445	531	113.1	480.5	730.7	560.7	160.2	439.95	587.85	545.85	136.65	1.33617	0.250344	4.30187	147.9	-409.2
P0A7M2	50S ribosomal protein L28 OS=Escherichia coli (strain K12) OX=83333 GN=rpmB PE=1 SV=2	679.7	820.2	495.6	338.4	780.4	1130.7	768	435.6	730.05	975.45	631.8	387	1.33614	0.612536	2.52054	245.4	-244.8
P0AE06	Multidrug efflux pump subunit AcrA OS=Escherichia coli (strain K12) OX=83333 GN=acrA PE=1 SV=1	253.8	385.4	452	208.1	358.8	431.8	393.6	276.5	306.3	408.6	422.8	242.3	1.33399	0.573084	1.68634	102.3	-180.5
P0A814	Crossover junction endodeoxyribonuclease RuvC OS=Escherichia coli (strain K12) OX=83333 GN=ruvC PE=1 SV=2	15.7	22.9	14.7	11	17.3	21.1	18.8	15.4	16.5	22	16.75	13.2	1.33333	0.78806	1.66667	5.5	-3.55
P06149	Quinone-dependent D-lactate dehydrogenase OS=Escherichia coli (strain K12) OX=83333 GN=dld PE=1 SV=3	515.3	700.4	569.7	271.6	770.1	1009	685.3	402.7	642.7	854.7	627.5	337.15	1.32986	0.537291	2.53507	212	-290.35
P0A7U7	30S ribosomal protein S20 OS=Escherichia coli (strain K12) OX=83333 GN=rpsT PE=1 SV=2	1298.4	1820.9	2331.6	1487.7	1925.4	2464	2477.1	1784.4	1611.9	2142.45	2404.35	1636.05	1.32915	0.680454	1.30953	530.55	-768.3
P06974	Flagellar motor switch protein FliM OS=Escherichia coli (strain K12) OX=83333 GN=fliM PE=1 SV=1	289.1	387.7	413.8	198.4	385.1	508.4	413	274.1	337.1	448.05	413.4	236.25	1.32913	0.57148	1.89651	110.95	-177.15
P0AB12	Inner membrane protein YccF OS=Escherichia coli (strain K12) OX=83333 GN=yccF PE=1 SV=1	10.3	22.6	23.9	13.3	27.1	27.1	31.9	26.8	18.7	24.85	27.9	20.05	1.32888	0.718638	1.2394	6.15	-7.85
P61175	50S ribosomal protein L22 OS=Escherichia coli (strain K12) OX=83333 GN=rplV PE=1 SV=1	2128.9	2301.6	3232.2	2182.5	3077.9	4616.9	4217.8	2538.6	2603.4	3459.25	3725	2360.55	1.32874	0.633705	1.46544	855.85	-1364.45
P0AG59	30S ribosomal protein S14 OS=Escherichia coli (strain K12) OX=83333 GN=rpsN PE=1 SV=2	1171.6	1485.9	1360.1	921.3	1322.8	1826.3	1688.7	1054.1	1247.2	1656.1	1524.4	987.7	1.32785	0.647927	1.67672	408.9	-536.7
P25746	High frequency lysogenization protein HflD OS=Escherichia coli (strain K12) OX=83333 GN=hflD PE=1 SV=1	186.8	239.8	245	134.8	297.3	402.6	280.8	185	242.05	321.2	262.9	159.9	1.327	0.608216	2.00876	79.15	-103
P0A8S1	HTH-type transcriptional regulator ArgP OS=Escherichia coli (strain K12) OX=83333 GN=argP PE=1 SV=1	148.1	181.6	76.2	58.7	157.9	223.9	112.4	76.3	153	202.75	94.3	67.5	1.32516	0.715801	3.0037	49.75	-26.8
P76010	Flagellar brake protein YcgR OS=Escherichia coli (strain K12) OX=83333 GN=ycgR PE=1 SV=1	199.7	297.8	279.7	132.9	372	459.5	352.4	215.5	285.85	378.65	316.05	174.2	1.32465	0.551179	2.17365	92.8	-141.85
P23909	DNA mismatch repair protein MutS OS=Escherichia coli (strain K12) OX=83333 GN=mutS PE=1 SV=1	180.5	250.9	235.4	145.1	218.3	277	271	195	199.4	263.95	253.2	170.05	1.32372	0.671603	1.55219	64.55	-83.15
P77748	Uncharacterized protein YdiJ OS=Escherichia coli (strain K12) OX=83333 GN=ydiJ PE=4 SV=1	64.3	83.3	87.3	39.2	85.3	114.3	91	61.5	74.8	98.8	89.15	50.35	1.32086	0.564778	1.96226	24	-38.8
P77737	Oligopeptide transport ATP-binding protein OppF OS=Escherichia coli (strain K12) OX=83333 GN=oppF PE=3 SV=1	84.6	113.8	79.2	54.8	96.8	125.7	89.6	65.4	90.7	119.75	84.4	60.1	1.32029	0.712085	1.99251	29.05	-24.3
P0ADY3	50S ribosomal protein L14 OS=Escherichia coli (strain K12) OX=83333 GN=rplN PE=1 SV=1	813.8	1164.4	1572.8	1006.5	1329.7	1644.2	1863.5	1362	1071.75	1404.3	1718.15	1184.25	1.31029	0.689259	1.18581	332.55	-533.9
P0A8G0	UvrABC system protein C OS=Escherichia coli (strain K12) OX=83333 GN=uvrC PE=1 SV=1	171.5	190.5	227	150	186.2	277	188.6	138.9	178.85	233.75	207.8	144.45	1.30696	0.69514	1.61821	54.9	-63.35
P0A6S0	Flagellar L-ring protein OS=Escherichia coli (strain K12) OX=83333 GN=flgH PE=3 SV=1	62.7	109.3	90.2	49.7	96.9	99.2	99.3	73.6	79.8	104.25	94.75	61.65	1.30639	0.65066	1.691	24.45	-33.1
P0A7U3	30S ribosomal protein S19 OS=Escherichia coli (strain K12) OX=83333 GN=rpsS PE=1 SV=2	1402.7	1956.5	1984	1252.5	2146.6	2673.3	2987.5	1839.6	1774.65	2314.9	2485.75	1546.05	1.30443	0.621965	1.4973	540.25	-939.7
P0A8Z0	Acyl-CoA thioester hydrolase YciA OS=Escherichia coli (strain K12) OX=83333 GN=yciA PE=3 SV=1	93.5	85.8	144.8	77.2	83.7	144.8	114.4	82.1	88.6	115.3	129.6	79.65	1.30135	0.614583	1.44758	26.7	-49.95
P0A9X4	Cell shape-determining protein MreB OS=Escherichia coli (strain K12) OX=83333 GN=mreB PE=1 SV=1	757.7	987.2	896.9	506.2	968.9	1248.4	1198.4	831	863.3	1117.8	1047.65	668.6	1.2948	0.63819	1.67185	254.5	-379.05
P0AF24	Ribonucleotide monophosphatase NagD OS=Escherichia coli (strain K12) OX=83333 GN=nagD PE=1 SV=1	116.4	166.1	149.2	84.7	191.3	232	173.7	105.3	153.85	199.05	161.45	95	1.29379	0.588417	2.09526	45.2	-66.45
P08395	Protease 4 OS=Escherichia coli (strain K12) OX=83333 GN=sppA PE=1 SV=2	63	104.7	157.8	84.5	122.7	135.4	121.4	102.7	92.85	120.05	139.6	93.6	1.29295	0.670487	1.28259	27.2	-46
P0ACP1	Catabolite repressor/activator OS=Escherichia coli (strain K12) OX=83333 GN=cra PE=1 SV=1	10.6	15.4	18.5	8.6	17.5	20.9	19.8	14	14.05	18.15	19.15	11.3	1.29181	0.590078	1.60619	4.1	-7.85
P0AFZ3	Stringent starvation protein B OS=Escherichia coli (strain K12) OX=83333 GN=sspB PE=1 SV=1	3.3	12.1	11.8	9.1	18.6	16.1	25.2	13.9	10.95	14.1	18.5	11.5	1.28767	0.621622	1.22609	3.15	-7
P14175	Glycine betaine/proline betaine transport system ATP-binding protein ProV OS=Escherichia coli (strain K12) OX=83333 GN=proV PE=1 SV=1	1247.6	1734.7	1023.6	641.6	2032.8	2487.5	1347.9	1148.8	1640.2	2111.1	1185.75	895.2	1.2871	0.754965	2.35824	470.9	-290.55
P0A8V6	Fatty acid metabolism regulator protein OS=Escherichia coli (strain K12) OX=83333 GN=fadR PE=1 SV=2	86.5	105.6	135.8	77.1	116.3	155.2	144.2	99.4	101.4	130.4	140	88.25	1.286	0.630357	1.47762	29	-51.75
P0ACI6	Regulatory protein AsnC OS=Escherichia coli (strain K12) OX=83333 GN=asnC PE=1 SV=1	20.6	25.4	28.4	16.3	19.5	26.1	18	19.3	20.05	25.75	23.2	17.8	1.28429	0.767241	1.44663	5.7	-5.4
P0AFC7	NADH-quinone oxidoreductase subunit B OS=Escherichia coli (strain K12) OX=83333 GN=nuoB PE=1 SV=1	84	98	174.4	84.8	156.6	210.9	166.1	98.3	120.3	154.45	170.25	91.55	1.28387	0.537739	1.68706	34.15	-78.7
P37194	Outer membrane protein Slp OS=Escherichia coli (strain K12) OX=83333 GN=slp PE=1 SV=1	99.7	120	19.6	9.7	26.7	41.8	21.7	14.6	63.2	80.9	20.65	12.15	1.28006	0.588378	6.65844	17.7	-8.5
P0A9H1	G/U mismatch-specific DNA glycosylase OS=Escherichia coli (strain K12) OX=83333 GN=mug PE=1 SV=1	19.8	25.3	22	16.1	26.9	34.4	24.8	14.9	23.35	29.85	23.4	15.5	1.27837	0.662393	1.92581	6.5	-7.9
P13035	Aerobic glycerol-3-phosphate dehydrogenase OS=Escherichia coli (strain K12) OX=83333 GN=glpD PE=1 SV=3	1828.7	2787.3	3561.9	1627.4	3844	4464.3	3953.2	2605.2	2836.35	3625.8	3757.55	2116.3	1.27833	0.563213	1.71327	789.45	-1641.25
P0ADN6	Uncharacterized lipoprotein YifL OS=Escherichia coli (strain K12) OX=83333 GN=yifL PE=3 SV=1	107.1	176.9	141.8	73.1	147.9	149	246	130.6	127.5	162.95	193.9	101.85	1.27804	0.525271	1.5999	35.45	-92.05
P0ABU0	1,4-dihydroxy-2-naphthoyl-CoA synthase OS=Escherichia coli (strain K12) OX=83333 GN=menB PE=1 SV=1	428.7	472.6	414.6	171.7	488.7	698.8	468.7	201.9	458.7	585.7	441.65	186.8	1.27687	0.422959	3.13544	127	-254.85
P0A7E1	Dihydroorotate dehydrogenase (quinone) OS=Escherichia coli (strain K12) OX=83333 GN=pyrD PE=1 SV=1	183.9	251.3	194.9	118.2	253.6	306.2	172.8	154.4	218.75	278.75	183.85	136.3	1.27429	0.741365	2.04512	60	-47.55
P27127	Lipopolysaccharide 1,6-galactosyltransferase OS=Escherichia coli (strain K12) OX=83333 GN=rfaB PE=3 SV=2	14.5	13.9	17	7.6	11.2	18.8	18	11.9	12.85	16.35	17.5	9.75	1.27237	0.557143	1.67692	3.5	-7.75
P24205	Lipid A biosynthesis myristoyltransferase OS=Escherichia coli (strain K12) OX=83333 GN=lpxM PE=1 SV=1	82.7	101.3	93.5	40.5	98.1	128.6	78.6	55.8	90.4	114.95	86.05	48.15	1.27157	0.559558	2.38733	24.55	-37.9
P17443	UDP-N-acetylglucosamine--N-acetylmuramyl-(pentapeptide) pyrophosphoryl-undecaprenol N-acetylglucosamine transferase OS=Escherichia coli (strain K12) OX=83333 GN=murG PE=1 SV=3	78	115.6	119.4	57.4	108.9	121.6	113.4	84	93.45	118.6	116.4	70.7	1.26913	0.607388	1.67751	25.15	-45.7
P0ABC7	Modulator of FtsH protease HflK OS=Escherichia coli (strain K12) OX=83333 GN=hflK PE=1 SV=1	104.2	123.6	173.7	87.5	118.7	158.4	184.6	100.5	111.45	141	179.15	94	1.26514	0.5247	1.5	29.55	-85.15
P0A707	Translation initiation factor IF-3 OS=Escherichia coli (strain K12) OX=83333 GN=infC PE=1 SV=1	2007.6	2468	3110.1	1405.5	2394.7	3086.4	3441.4	1773.6	2201.15	2777.2	3275.75	1589.55	1.2617	0.485248	1.74716	576.05	-1686.2
P09148	Galactose-1-phosphate uridylyltransferase OS=Escherichia coli (strain K12) OX=83333 GN=galT PE=1 SV=2	52	44.8	55	28.7	37.2	67.7	115.6	24.5	44.6	56.25	85.3	26.6	1.26121	0.311841	2.11466	11.65	-58.7
P0A821	L-seryl-tRNA(Sec) selenium transferase OS=Escherichia coli (strain K12) OX=83333 GN=selA PE=1 SV=1	16	17.2	20.7	14.3	20.4	28.6	16.4	12.8	18.2	22.9	18.55	13.55	1.25824	0.730458	1.69004	4.7	-5
P69776	Major outer membrane lipoprotein Lpp OS=Escherichia coli (strain K12) OX=83333 GN=lpp PE=1 SV=1	425.9	515.8	1187.1	405.1	490.7	636.8	680.8	682.1	458.3	576.3	933.95	543.6	1.25747	0.582044	1.06015	118	-390.35
P0A940	Outer membrane protein assembly factor BamA OS=Escherichia coli (strain K12) OX=83333 GN=bamA PE=1 SV=1	285.7	419.2	1007.8	353.6	514.1	585.8	710.8	413.8	399.9	502.5	859.3	383.7	1.25656	0.446526	1.30962	102.6	-475.6
P36979	Dual-specificity RNA methyltransferase RlmN OS=Escherichia coli (strain K12) OX=83333 GN=rlmN PE=1 SV=1	352.4	498.1	528.7	283.5	519.3	595.8	717.9	423.2	435.85	546.95	623.3	353.35	1.2549	0.566902	1.5479	111.1	-269.95
P0AGK8	HTH-type transcriptional regulator IscR OS=Escherichia coli (strain K12) OX=83333 GN=iscR PE=1 SV=1	5.6	7.1	21.3	10.8	18.9	23.6	62.5	24.9	12.25	15.35	41.9	17.85	1.25306	0.426014	0.859944	3.1	-24.05
P13445	RNA polymerase sigma factor RpoS OS=Escherichia coli (strain K12) OX=83333 GN=rpoS PE=1 SV=3	447.4	519.7	146.6	74.3	305.7	421.8	106.3	87.1	376.55	470.75	126.45	80.7	1.25017	0.638197	5.83333	94.2	-45.75
P27829	UDP-N-acetyl-D-mannosamine dehydrogenase OS=Escherichia coli (strain K12) OX=83333 GN=wecC PE=1 SV=4	109.8	99.6	146.4	68.6	99.6	161.6	159.9	63.6	104.7	130.6	153.15	66.1	1.24737	0.431603	1.97579	25.9	-87.05
P27242	Lipopolysaccharide 1,2-N-acetylglucosaminetransferase OS=Escherichia coli (strain K12) OX=83333 GN=waaU PE=4 SV=2	138.9	186.4	183.4	104.8	162.7	189.6	182	123.1	150.8	188	182.7	113.95	1.24668	0.6237	1.64985	37.2	-68.75
P0AAU7	Uncharacterized protein YbfE OS=Escherichia coli (strain K12) OX=83333 GN=ybfE PE=1 SV=2	39.5	43.8	56.8	19.8	38.4	53.3	45	27.5	38.95	48.55	50.9	23.65	1.24647	0.464637	2.05285	9.6	-27.25
P0ADY7	50S ribosomal protein L16 OS=Escherichia coli (strain K12) OX=83333 GN=rplP PE=1 SV=1	1483.5	1802.5	2138.2	1264.5	1879.6	2388.5	2396.8	1495.2	1681.55	2095.5	2267.5	1379.85	1.24617	0.608534	1.51864	413.95	-887.65
P00393	Type II NADH:quinone oxidoreductase OS=Escherichia coli (strain K12) OX=83333 GN=ndh PE=1 SV=2	527.6	651.4	855	449.3	726.2	903.8	824	556.1	626.9	777.6	839.5	502.7	1.24039	0.598809	1.54685	150.7	-336.8
P10100	Endolytic peptidoglycan transglycosylase RlpA OS=Escherichia coli (strain K12) OX=83333 GN=rlpA PE=1 SV=1	103.1	137	159.8	77.1	137.4	161.2	154.5	111.1	120.25	149.1	157.15	94.1	1.23992	0.598791	1.58448	28.85	-63.05
P15770	Shikimate dehydrogenase (NADP(+)) OS=Escherichia coli (strain K12) OX=83333 GN=aroE PE=1 SV=1	7	9.7	9.1	5.8	11.8	13.6	15.3	8.1	9.4	11.65	12.2	6.95	1.23936	0.569672	1.67626	2.25	-5.25
P02413	50S ribosomal protein L15 OS=Escherichia coli (strain K12) OX=83333 GN=rplO PE=1 SV=1	1928	2376.6	3310.1	1975.8	2928.2	3635.1	3711.4	2553.4	2428.1	3005.85	3510.75	2264.6	1.23794	0.645047	1.32732	577.75	-1246.15
Q6IFZ6	Keratin, type II cytoskeletal 1b OS=Mus musculus GN=Krt77 PE=1 SV=1	14.3	12.8	30	13.2	12.6	20.5	27.9	12.4	13.45	16.65	28.95	12.8	1.23792	0.442142	1.30078	3.2	-16.15
P05706	PTS system glucitol/sorbitol-specific EIIA component OS=Escherichia coli (strain K12) OX=83333 GN=srlB PE=1 SV=1	13.2	25.7	24.2	16.7	36	35.2	47.6	26.9	24.6	30.45	35.9	21.8	1.2378	0.607242	1.39679	5.85	-14.1
P0ADC3	Lipoprotein-releasing system transmembrane protein LolC OS=Escherichia coli (strain K12) OX=83333 GN=lolC PE=1 SV=1	38.4	58.4	65.6	30.3	58	60.9	63.3	51.5	48.2	59.65	64.45	40.9	1.23755	0.6346	1.45844	11.45	-23.55
P00562	Bifunctional aspartokinase/homoserine dehydrogenase 2 OS=Escherichia coli (strain K12) OX=83333 GN=metL PE=1 SV=3	15.5	14.2	16.3	9.3	12.6	20.3	12.2	7.6	14.05	17.25	14.25	8.45	1.22776	0.592982	2.04142	3.2	-5.8
P0ABJ1	Cytochrome bo(3) ubiquinol oxidase subunit 2 OS=Escherichia coli (strain K12) OX=83333 GN=cyoA PE=1 SV=1	13.6	22.3	94.2	25	34.3	36.5	75.3	47.3	23.95	29.4	84.75	36.15	1.22756	0.426549	0.813278	5.45	-48.6
P03004	Chromosomal replication initiator protein DnaA OS=Escherichia coli (strain K12) OX=83333 GN=dnaA PE=1 SV=2	174.3	199.6	259.9	127.3	193.6	250.3	209.4	160.7	183.95	224.95	234.65	144	1.22289	0.61368	1.56215	41	-90.65
P0ADB1	Osmotically-inducible putative lipoprotein OsmE OS=Escherichia coli (strain K12) OX=83333 GN=osmE PE=2 SV=1	207.2	321.5	157.3	56.1	150.3	115.6	111.1	99.9	178.75	218.55	134.2	78	1.22266	0.581222	2.80192	39.8	-56.2
P40710	Lipoprotein NlpE OS=Escherichia coli (strain K12) OX=83333 GN=nlpE PE=1 SV=1	25.2	33.5	52.7	24.4	37.4	43	49	34.5	31.3	38.25	50.85	29.45	1.22204	0.579154	1.29881	6.95	-21.4
P0A8W8	UPF0304 protein YfbU OS=Escherichia coli (strain K12) OX=83333 GN=yfbU PE=1 SV=1	23.9	30.4	39	31.7	41.7	49.5	77.8	59.2	32.8	39.95	58.4	45.45	1.21799	0.778253	0.878988	7.15	-12.95
P39321	Translocation and assembly module subunit TamB OS=Escherichia coli (strain K12) OX=83333 GN=tamB PE=1 SV=2	21.9	28.5	31.3	11.9	25.3	28.9	28.2	17.9	23.6	28.7	29.75	14.9	1.2161	0.50084	1.92617	5.1	-14.85
P39267	Uncharacterized protein YjcZ OS=Escherichia coli (strain K12) OX=83333 GN=yjcZ PE=4 SV=2	54.3	60	70.8	39.4	71.7	92.8	136.3	50.9	63	76.4	103.55	45.15	1.2127	0.436021	1.69214	13.4	-58.4
P21829	Pyridoxal phosphate phosphatase YbhA OS=Escherichia coli (strain K12) OX=83333 GN=ybhA PE=1 SV=3	25	26.2	35.2	17	40.1	51.9	35.7	23.7	32.55	39.05	35.45	20.35	1.19969	0.574048	1.91892	6.5	-15.1
P0ABU9	Tol-Pal system protein TolQ OS=Escherichia coli (strain K12) OX=83333 GN=tolQ PE=1 SV=1	73.6	86.5	170.6	59	96.1	116.5	162.7	90.7	84.85	101.5	166.65	74.85	1.19623	0.449145	1.35605	16.65	-91.8
P0AEI6	Phosphatase NudJ OS=Escherichia coli (strain K12) OX=83333 GN=nudJ PE=1 SV=1	32.3	30.7	44.6	32.2	22.4	34.6	25.3	24.1	27.35	32.65	34.95	28.15	1.19378	0.805436	1.15986	5.3	-6.8
P64429	Uncharacterized protein YpfJ OS=Escherichia coli (strain K12) OX=83333 GN=ypfJ PE=4 SV=1	12	18.7	15.8	8.9	17.4	16.3	19.2	13.2	14.7	17.5	17.5	11.05	1.19048	0.631429	1.58371	2.8	-6.45
P46130	Putative acyl-CoA thioester hydrolase YbhC OS=Escherichia coli (strain K12) OX=83333 GN=ybhC PE=1 SV=2	189.3	280.7	317.6	137.4	263.3	257.7	257.4	202.1	226.3	269.2	287.5	169.75	1.18957	0.590435	1.58586	42.9	-117.75
P0A7S3	30S ribosomal protein S12 OS=Escherichia coli (strain K12) OX=83333 GN=rpsL PE=1 SV=2	1749.4	2141.4	2163.4	947	2201.4	2558.3	1779	1294.6	1975.4	2349.85	1971.2	1120.8	1.18956	0.568588	2.09658	374.45	-850.4
P0A6X1	Glutamyl-tRNA reductase OS=Escherichia coli (strain K12) OX=83333 GN=hemA PE=1 SV=1	44.5	37.5	44.3	42.8	40.7	63.8	60.3	44.8	42.6	50.65	52.3	43.8	1.18897	0.837476	1.15639	8.05	-8.5
P10441	Lipid-A-disaccharide synthase OS=Escherichia coli (strain K12) OX=83333 GN=lpxB PE=1 SV=2	81.7	67.7	68.4	45.9	71.7	113.8	100.3	50	76.7	90.75	84.35	47.95	1.18318	0.568465	1.8926	14.05	-36.4
P0AB26	Uncharacterized lipoprotein YceB OS=Escherichia coli (strain K12) OX=83333 GN=yceB PE=1 SV=1	112.3	118.7	101.6	51.7	110.1	144.3	98	64.3	111.2	131.5	99.8	58	1.18255	0.581162	2.26724	20.3	-41.8
P0ABK2	Cytochrome bd-I ubiquinol oxidase subunit 2 OS=Escherichia coli (strain K12) OX=83333 GN=cydB PE=1 SV=1	15.6	28.1	56.6	18.6	51.8	51.6	31.1	26.4	33.7	39.85	43.85	22.5	1.18249	0.513113	1.77111	6.15	-21.35
P10346	Glutamine transport ATP-binding protein GlnQ OS=Escherichia coli (strain K12) OX=83333 GN=glnQ PE=1 SV=1	15.1	17.2	16.2	11.1	24.2	29.2	18.8	13.6	19.65	23.2	17.5	12.35	1.18066	0.705714	1.87854	3.55	-5.15
P0ACL9	Pyruvate dehydrogenase complex repressor OS=Escherichia coli (strain K12) OX=83333 GN=pdhR PE=1 SV=1	156.6	157.5	319.3	109.7	251.6	324.1	341.7	165.1	204.1	240.8	330.5	137.4	1.17981	0.415734	1.75255	36.7	-193.1
P0AG20	GTP pyrophosphokinase OS=Escherichia coli (strain K12) OX=83333 GN=relA PE=1 SV=1	17.1	30.1	18.8	12.6	35.9	32.3	31.2	22.7	26.5	31.2	25	17.65	1.17736	0.706	1.76771	4.7	-7.35
P52644	Heat shock protein HslJ OS=Escherichia coli (strain K12) OX=83333 GN=hslJ PE=1 SV=1	234.3	329.1	297.5	153	337.9	342.7	317.1	206.7	286.1	335.9	307.3	179.85	1.17407	0.585259	1.86767	49.8	-127.45
P26647	1-acyl-sn-glycerol-3-phosphate acyltransferase OS=Escherichia coli (strain K12) OX=83333 GN=plsC PE=1 SV=1	51.8	63.2	130.3	34.4	77.7	88.6	75.7	56.4	64.75	75.9	103	45.4	1.1722	0.440777	1.67181	11.15	-57.6
P32695	tRNA-dihydrouridine(20/20a) synthase OS=Escherichia coli (strain K12) OX=83333 GN=dusA PE=1 SV=4	28.9	33.8	38.4	26.2	40	46.9	73.5	30	34.45	40.35	55.95	28.1	1.17126	0.502234	1.43594	5.9	-27.85
P45464	Penicillin-binding protein activator LpoA OS=Escherichia coli (strain K12) OX=83333 GN=lpoA PE=1 SV=1	342.7	444.9	656.2	340	506.6	549.8	572.3	435.6	424.65	497.35	614.25	387.8	1.1712	0.631339	1.28249	72.7	-226.45
P0AEB2	D-alanyl-D-alanine carboxypeptidase DacA OS=Escherichia coli (strain K12) OX=83333 GN=dacA PE=1 SV=1	1040.5	1251.7	1330.1	581.2	1409.5	1615.9	1391.8	831	1225	1433.8	1360.95	706.1	1.17045	0.518829	2.03059	208.8	-654.85
P00803	Signal peptidase I OS=Escherichia coli (strain K12) OX=83333 GN=lepB PE=1 SV=2	235.3	328.7	412.7	180.2	393.9	407.4	441.4	276.1	314.6	368.05	427.05	228.15	1.1699	0.534247	1.61319	53.45	-198.9
P0AC19	Dihydroneopterin triphosphate 2'-epimerase OS=Escherichia coli (strain K12) OX=83333 GN=folX PE=1 SV=2	14.1	16.7	22.5	11.5	31.6	36.3	59.2	19.7	22.85	26.5	40.85	15.6	1.15974	0.381885	1.69872	3.65	-25.25
P35908	Keratin, type II cytoskeletal 2 epidermal OS=Homo sapiens GN=KRT2 PE=1 SV=2	4986.8	3078.3	3069.3	3095.6	3412.7	6662.2	6492.6	3400.2	4199.75	4870.25	4780.95	3247.9	1.15965	0.679342	1.49951	670.5	-1533.05
P0ABP6	Protein DedA OS=Escherichia coli (strain K12) OX=83333 GN=dedA PE=1 SV=1	40	79.7	81.1	45.7	66.3	43.3	75.6	59	53.15	61.5	78.35	52.35	1.1571	0.668156	1.17479	8.35	-26
P13645	Keratin, type I cytoskeletal 10 OS=Homo sapiens GN=KRT10 PE=1 SV=6	3692	2591.5	2594.3	2464.8	3174.7	5313	4629.9	2516.2	3433.35	3952.25	3612.1	2490.5	1.15114	0.689488	1.58693	518.9	-1121.6
P25740	Lipopolysaccharide core biosynthesis protein RfaG OS=Escherichia coli (strain K12) OX=83333 GN=rfaG PE=1 SV=1	50.6	64.3	92.2	39	78.4	83.9	73.2	43.9	64.5	74.1	82.7	41.45	1.14884	0.501209	1.7877	9.6	-41.25
P08506	D-alanyl-D-alanine carboxypeptidase DacC OS=Escherichia coli (strain K12) OX=83333 GN=dacC PE=1 SV=2	418.6	541.4	490.2	247.7	576.8	601.8	493.7	342.9	497.7	571.6	491.95	295.3	1.14848	0.600264	1.93566	73.9	-196.65
P0AD57	Octaprenyl diphosphate synthase OS=Escherichia coli (strain K12) OX=83333 GN=ispB PE=1 SV=1	162.6	166.8	154.8	81.9	191.8	240.2	166.4	120.1	177.2	203.5	160.6	101	1.14842	0.628892	2.01485	26.3	-59.6
P0AAJ5	Formate dehydrogenase-O iron-sulfur subunit OS=Escherichia coli (strain K12) OX=83333 GN=fdoH PE=1 SV=1	124.5	146.3	251.3	99.9	206.9	233	241.2	142.9	165.7	189.65	246.25	121.4	1.14454	0.492995	1.56219	23.95	-124.85
P0AAF6	Arginine transport ATP-binding protein ArtP OS=Escherichia coli (strain K12) OX=83333 GN=artP PE=1 SV=1	12.1	16.2	17.8	7.3	15.6	15.5	16.5	15.6	13.85	15.85	17.15	11.45	1.1444	0.667638	1.38428	2	-5.7
P0A6J5	D-amino acid dehydrogenase OS=Escherichia coli (strain K12) OX=83333 GN=dadA PE=1 SV=1	177.3	229.6	336.7	116.5	322.9	342.7	350.6	199.1	250.1	286.15	343.65	157.8	1.14414	0.459188	1.81337	36.05	-185.85
P68699	ATP synthase subunit c OS=Escherichia coli (strain K12) OX=83333 GN=atpE PE=1 SV=1	38.1	42.5	78.2	33.5	47.6	55.3	59	46	42.85	48.9	68.6	39.75	1.14119	0.579446	1.23019	6.05	-28.85
P37749	Beta-1,6-galactofuranosyltransferase WbbI OS=Escherichia coli (strain K12) OX=83333 GN=wbbI PE=1 SV=1	718.8	944.3	956.4	460.1	1104	1134.8	954.6	684.3	911.4	1039.55	955.5	572.2	1.14061	0.598849	1.81676	128.15	-383.3
P0A6E9	ATP-dependent dethiobiotin synthetase BioD 2 OS=Escherichia coli (strain K12) OX=83333 GN=bioD2 PE=3 SV=1	132.9	160.8	169.5	94.4	174	188.9	144.6	114.9	153.45	174.85	157.05	104.65	1.13946	0.666348	1.67081	21.4	-52.4
P0ABB8	Magnesium-transporting ATPase, P-type 1 OS=Escherichia coli (strain K12) OX=83333 GN=mgtA PE=1 SV=1	80.6	107	207.6	121.2	120.6	121.4	157.6	121.6	100.6	114.2	182.6	121.4	1.13519	0.664841	0.940692	13.6	-61.2
P69786	PTS system glucose-specific EIICB component OS=Escherichia coli (strain K12) OX=83333 GN=ptsG PE=1 SV=1	19.9	22.5	53.5	20.6	24.7	28.1	30.7	28.3	22.3	25.3	42.1	24.45	1.13453	0.58076	1.03476	3	-17.65
P77293	Prophage bactoprenol glucosyl transferase homolog OS=Escherichia coli (strain K12) OX=83333 GN=yfdH PE=1 SV=1	196.7	228.1	254.5	126	303.5	339	241.3	198.4	250.1	283.55	247.9	162.2	1.13375	0.654296	1.74815	33.45	-85.7
P27128	Lipopolysaccharide 1,3-galactosyltransferase OS=Escherichia coli (strain K12) OX=83333 GN=rfaI PE=3 SV=1	47.4	50	66.6	22	47.3	57	52.2	30.2	47.35	53.5	59.4	26.1	1.12988	0.439394	2.04981	6.15	-33.3
Q46893	2-C-methyl-D-erythritol 4-phosphate cytidylyltransferase OS=Escherichia coli (strain K12) OX=83333 GN=ispD PE=1 SV=3	21.9	22.9	27	9.5	24.9	29.9	32.4	17.9	23.4	26.4	29.7	13.7	1.12821	0.461279	1.92701	3	-16
P27126	Lipopolysaccharide core biosynthesis protein RfaS OS=Escherichia coli (strain K12) OX=83333 GN=rfaS PE=4 SV=1	55.1	36.2	41.9	34	32.6	62.5	46.3	30.3	43.85	49.35	44.1	32.15	1.12543	0.729025	1.53499	5.5	-11.95
Q59385	Copper-exporting P-type ATPase OS=Escherichia coli (strain K12) OX=83333 GN=copA PE=1 SV=4	36.5	34.5	18.1	9.1	13.6	21.8	18.6	12.7	25.05	28.15	18.35	10.9	1.12375	0.594005	2.58257	3.1	-7.45
P76308	Uncharacterized protein YecR OS=Escherichia coli (strain K12) OX=83333 GN=yecR PE=4 SV=1	18.3	30.3	59.4	24.5	44.3	39.2	53.1	41.9	31.3	34.75	56.25	33.2	1.11022	0.590222	1.04669	3.45	-23.05
P0A7A7	Glycerol-3-phosphate acyltransferase OS=Escherichia coli (strain K12) OX=83333 GN=plsB PE=1 SV=2	514.8	584.9	612.7	311.3	614.5	665.5	523.8	429.2	564.65	625.2	568.25	370.25	1.10723	0.651562	1.68859	60.55	-198
P0AG86	Protein-export protein SecB OS=Escherichia coli (strain K12) OX=83333 GN=secB PE=1 SV=1	354.4	332.9	451.3	136.3	484.4	592.8	565.1	185.9	419.4	462.85	508.2	161.1	1.1036	0.317001	2.87306	43.45	-347.1
P0AC02	Outer membrane protein assembly factor BamD OS=Escherichia coli (strain K12) OX=83333 GN=bamD PE=1 SV=1	204.7	279.5	543.3	224.2	343.1	323.6	372.6	271.8	273.9	301.55	457.95	248	1.10095	0.541544	1.21593	27.65	-209.95
P77774	Outer membrane protein assembly factor BamB OS=Escherichia coli (strain K12) OX=83333 GN=bamB PE=1 SV=1	167.2	282.6	781	294.2	356.1	292.8	420.9	372.4	261.65	287.7	600.95	333.3	1.09956	0.554622	0.863186	26.05	-267.65
P31119	Bifunctional protein Aas OS=Escherichia coli (strain K12) OX=83333 GN=aas PE=1 SV=2	17	23.7	27.3	14.2	33.7	31.5	28.1	18.9	25.35	27.6	27.7	16.55	1.08876	0.597473	1.66767	2.25	-11.15
P0C960	Endo-type membrane-bound lytic murein transglycosylase A OS=Escherichia coli (strain K12) OX=83333 GN=emtA PE=1 SV=1	13.2	21.5	31.6	11.4	21.3	16	16.5	20.1	17.25	18.75	24.05	15.75	1.08696	0.654886	1.19048	1.5	-8.3
P0A7L8	50S ribosomal protein L27 OS=Escherichia coli (strain K12) OX=83333 GN=rpmA PE=1 SV=2	1032.9	1208.7	1824.9	1128	1512.4	1551.6	1879.5	1438.9	1272.65	1380.15	1852.2	1283.45	1.08447	0.692933	1.07534	107.5	-568.75
P02769	Serum albumin OS=Bos taurus GN=ALB PE=1 SV=4	67.2	85.7	115.8	61.9	111.2	107.7	107	74.2	89.2	96.7	111.4	68.05	1.08408	0.610862	1.42101	7.5	-43.35
P0ABJ9	Cytochrome bd-I ubiquinol oxidase subunit 1 OS=Escherichia coli (strain K12) OX=83333 GN=cydA PE=1 SV=1	204.9	243.2	418.9	161.3	270	270.5	334.6	190	237.45	256.85	376.75	175.65	1.0817	0.466224	1.46228	19.4	-201.1
P77804	Protein YdgA OS=Escherichia coli (strain K12) OX=83333 GN=ydgA PE=1 SV=1	603	741.6	900.3	383.3	746.1	714.2	614.7	444.2	674.55	727.9	757.5	413.75	1.07909	0.546205	1.75927	53.35	-343.75
P39401	Phosphoglycerol transferase I OS=Escherichia coli (strain K12) OX=83333 GN=mdoB PE=3 SV=2	52.2	65.1	91	40.4	82.1	79.6	74.5	60.6	67.15	72.35	82.75	50.5	1.07744	0.610272	1.43267	5.2	-32.25
P20930	Filaggrin OS=Homo sapiens GN=FLG PE=1 SV=3	73.4	45	66.8	54.2	60.2	98.5	109.3	60.7	66.8	71.75	88.05	57.45	1.0741	0.65247	1.24891	4.95	-30.6
P13647	Keratin, type II cytoskeletal 5 OS=Homo sapiens GN=KRT5 PE=1 SV=3	2151.8	1312.5	1321.7	1400.2	1605.6	2719.7	2188.2	1204.2	1878.7	2016.1	1754.95	1302.2	1.07314	0.742015	1.54823	137.4	-452.75
P28249	Protein AsmA OS=Escherichia coli (strain K12) OX=83333 GN=asmA PE=3 SV=2	38	53.7	53.7	39.8	67.4	58.3	66.1	40.2	52.7	56	59.9	40	1.06262	0.66778	1.4	3.3	-19.9
P00330	Alcohol dehydrogenase 1 OS=Saccharomyces cerevisiae (strain ATCC 204508 / S288c) GN=ADH1 PE=1 SV=5	11.6	14.7	64	6	21.1	19.8	171.1	15.3	16.35	17.25	117.55	10.65	1.05505	0.0905997	1.61972	0.9	-106.9
P00761	Trypsin OS=Sus scrofa PE=1 SV=1	570.6	585.5	623.6	551.4	602.7	652.3	683.6	602.1	586.65	618.9	653.6	576.75	1.05497	0.88242	1.07308	32.25	-76.85
P0AAD2	Tryptophan-specific transport protein OS=Escherichia coli (strain K12) OX=83333 GN=mtr PE=1 SV=1	567.8	837.2	812.1	452.5	1090.2	899.6	1115.1	778.5	829	868.4	963.6	615.5	1.04753	0.638751	1.41089	39.4	-348.1
P0AAD6	Serine transporter SdaC OS=Escherichia coli (strain K12) OX=83333 GN=sdaC PE=1 SV=1	25.4	27.3	104.1	24.9	32	32.8	41.6	27.1	28.7	30.05	72.85	26	1.04704	0.356898	1.15577	1.35	-46.85
P61320	Outer-membrane lipoprotein LolB OS=Escherichia coli (strain K12) OX=83333 GN=lolB PE=1 SV=1	129.4	172.9	262	103	225.6	198.4	226.4	146	177.5	185.65	244.2	124.5	1.04592	0.509828	1.49116	8.15	-119.7
P0A903	Outer membrane protein assembly factor BamC OS=Escherichia coli (strain K12) OX=83333 GN=bamC PE=1 SV=1	131.3	173.7	634	238.9	279.8	253.6	435.7	273.8	205.55	213.65	534.85	256.35	1.03941	0.479293	0.833431	8.1	-278.5
P75821	Uncharacterized protein YbjS OS=Escherichia coli (strain K12) OX=83333 GN=ybjS PE=3 SV=2	109.8	112.1	123.1	83.7	140.2	147.4	106.6	74.1	125	129.75	114.85	78.9	1.038	0.686983	1.64449	4.75	-35.95
P76537	Uncharacterized protein YfeY OS=Escherichia coli (strain K12) OX=83333 GN=yfeY PE=1 SV=1	119.1	124.4	126.7	71.8	131.8	135.6	111	83.3	125.45	130	118.85	77.55	1.03627	0.652503	1.67634	4.55	-41.3
P37626	Uncharacterized protein YhiI OS=Escherichia coli (strain K12) OX=83333 GN=yhiI PE=3 SV=1	59.7	64.1	137.9	46.7	88	88.6	119.9	87.9	73.85	76.35	128.9	67.3	1.03385	0.52211	1.13447	2.5	-61.6
P0AE24	Arabinose-proton symporter OS=Escherichia coli (strain K12) OX=83333 GN=araE PE=1 SV=1	125.7	143.2	341	124.9	190.8	183.4	222.8	156.4	158.25	163.3	281.9	140.65	1.03191	0.498936	1.16104	5.05	-141.25
P76298	Flagellar biosynthesis protein FlhA OS=Escherichia coli (strain K12) OX=83333 GN=flhA PE=3 SV=1	48.2	69.2	110.4	68.7	117.6	101.7	131.8	85.9	82.9	85.45	121.1	77.3	1.03076	0.638315	1.10543	2.55	-43.8
P0ADY1	Periplasmic chaperone PpiD OS=Escherichia coli (strain K12) OX=83333 GN=ppiD PE=1 SV=1	1332	1703.8	2948.8	1121.5	2212.7	1941.1	2209.4	1622.6	1772.35	1822.45	2579.1	1372.05	1.02827	0.531988	1.32827	50.1	-1207.05
P0A7N9	50S ribosomal protein L33 OS=Escherichia coli (strain K12) OX=83333 GN=rpmG PE=1 SV=2	1437.5	1472	2439.8	1571.2	1827	1871	2545	1974	1632.25	1671.5	2492.4	1772.6	1.02405	0.711202	0.942965	39.25	-719.8
P75958	Lipoprotein-releasing system transmembrane protein LolE OS=Escherichia coli (strain K12) OX=83333 GN=lolE PE=1 SV=3	37.2	41.7	71.1	29	51	48.5	47.8	37.7	44.1	45.1	59.45	33.35	1.02268	0.560976	1.35232	1	-26.1
P31063	Uncharacterized lipoprotein YedD OS=Escherichia coli (strain K12) OX=83333 GN=yedD PE=3 SV=1	189.7	248.4	340.7	140.7	269.9	221.3	241.5	209.9	229.8	234.85	291.1	175.3	1.02198	0.602199	1.3397	5.05	-115.8
P14176	Glycine betaine/proline betaine transport system permease protein ProW OS=Escherichia coli (strain K12) OX=83333 GN=proW PE=1 SV=1	142.1	204.5	146.2	72.3	279.7	226.1	148	122.3	210.9	215.3	147.1	97.3	1.02086	0.661455	2.21274	4.4	-49.8
P37177	Phosphoenolpyruvate-dependent phosphotransferase system OS=Escherichia coli (strain K12) OX=83333 GN=ptsP PE=1 SV=2	38.6	25.9	35.3	24	28.3	42.3	25	22.4	33.45	34.1	30.15	23.2	1.01943	0.769486	1.46983	0.65	-6.95
P06282	CDP-diacylglycerol pyrophosphatase OS=Escherichia coli (strain K12) OX=83333 GN=cdh PE=3 SV=1	72.8	69.8	250.9	45.2	62.5	67.4	54.3	35.9	67.65	68.6	152.6	40.55	1.01404	0.265727	1.69174	0.95	-112.05
P0ABA0	ATP synthase subunit b OS=Escherichia coli (strain K12) OX=83333 GN=atpF PE=1 SV=1	116.6	163.1	387.2	111	219.5	177	207.3	155.1	168.05	170.05	297.25	133.05	1.0119	0.447603	1.27809	2	-164.2
P23862	Primosomal replication protein N'' OS=Escherichia coli (strain K12) OX=83333 GN=priC PE=1 SV=3	54.9	53.9	66.1	32.2	64.6	65.9	64.5	43	59.75	59.9	65.3	37.6	1.00251	0.575804	1.59309	0.15	-27.7
P38035	Transcriptional regulatory protein RtcR OS=Escherichia coli (strain K12) OX=83333 GN=rtcR PE=4 SV=2	121.6	58.6	78.1	65.8	101.2	163.9	105.7	57.3	111.4	111.25	91.9	61.55	0.998654	0.66975	1.80747	-0.15	-30.35
P00698	Lysozyme C OS=Gallus gallus GN=LYZ PE=1 SV=1	7203.1	7549.5	10331.9	6133.6	8772.7	8402.4	9034.6	7096.9	7987.9	7975.95	9683.25	6615.25	0.998504	0.683164	1.20569	-11.95	-3068
P25536	dTTP/UTP pyrophosphatase OS=Escherichia coli (strain K12) OX=83333 GN=yhdE PE=1 SV=1	41.3	30.5	68.6	30.4	30.5	40.9	55	19.4	35.9	35.7	61.8	24.9	0.994429	0.402913	1.43373	-0.2	-36.9
P0AFP6	GTP cyclohydrolase 1 type 2 homolog OS=Escherichia coli (strain K12) OX=83333 GN=ybgI PE=1 SV=1	45.8	45.7	66.3	40.4	46.3	45.5	50.5	37.1	46.05	45.6	58.4	38.75	0.990228	0.663527	1.17677	-0.45	-19.65
P09348	Motility protein A OS=Escherichia coli (strain K12) OX=83333 GN=motA PE=1 SV=1	97.9	113	144.2	59.5	137.3	119.8	126.2	88.5	117.6	116.4	135.2	74	0.989796	0.547337	1.57297	-1.2	-61.2
P39310	Cell division protein YtfB OS=Escherichia coli (strain K12) OX=83333 GN=ytfB PE=3 SV=2	38.6	44	55.2	29.5	60.3	53.6	46.4	45.1	49.45	48.8	50.8	37.3	0.986855	0.734252	1.30831	-0.65	-13.5
P24554	DNA repair protein RadA OS=Escherichia coli (strain K12) OX=83333 GN=radA PE=1 SV=1	148.7	151.2	222.6	129.2	181	174.1	199.3	140.7	164.85	162.65	210.95	134.95	0.986655	0.639725	1.20526	-2.2	-76
P0ACQ4	Hydrogen peroxide-inducible genes activator OS=Escherichia coli (strain K12) OX=83333 GN=oxyR PE=1 SV=1	15	18.6	26	12.3	29.1	24.9	26.5	21.9	22.05	21.75	26.25	17.1	0.986395	0.651429	1.27193	-0.3	-9.15
P0ADB7	Entericidin B OS=Escherichia coli (strain K12) OX=83333 GN=ecnB PE=3 SV=1	84.3	101.6	77.6	38.6	68	48.4	65.9	53.3	76.15	75	71.75	45.95	0.984898	0.640418	1.63221	-1.15	-25.8
P11557	Cell division protein DamX OS=Escherichia coli (strain K12) OX=83333 GN=damX PE=1 SV=2	324.8	439.6	1114.7	295.8	601.7	472.3	632.6	423.8	463.25	455.95	873.65	359.8	0.984242	0.411835	1.26723	-7.3	-513.85
P0AA91	Uncharacterized lipoprotein YeaY OS=Escherichia coli (strain K12) OX=83333 GN=yeaY PE=3 SV=1	11.4	7.5	19.4	5.6	15.7	18.9	21.2	8.3	13.55	13.2	20.3	6.95	0.97417	0.342365	1.89928	-0.35	-13.35
P0A937	Outer membrane protein assembly factor BamE OS=Escherichia coli (strain K12) OX=83333 GN=bamE PE=1 SV=1	13.9	17	33.9	10.2	19.6	15.4	18.9	11.3	16.75	16.2	26.4	10.75	0.967164	0.407197	1.50698	-0.55	-15.65
P37617	Zinc/cadmium/lead-transporting P-type ATPase OS=Escherichia coli (strain K12) OX=83333 GN=zntA PE=1 SV=1	47.3	55.6	106	44.6	80.6	67.7	72.6	69.1	63.95	61.65	89.3	56.85	0.964034	0.636618	1.08443	-2.3	-32.45
P0A7Q6	50S ribosomal protein L36 OS=Escherichia coli (strain K12) OX=83333 GN=rpmJ PE=1 SV=1	269	324.5	889.5	618.7	615	525.7	1177.4	739.4	442	425.1	1033.45	679.05	0.961765	0.657071	0.626022	-16.9	-354.4
P0ADA5	Uncharacterized lipoprotein YajG OS=Escherichia coli (strain K12) OX=83333 GN=yajG PE=3 SV=1	269.2	387.6	787.5	276	501.7	353.8	533.6	429.1	385.45	370.7	660.55	352.55	0.961733	0.533722	1.05148	-14.75	-308
P0AEH5	Protein ElaB OS=Escherichia coli (strain K12) OX=83333 GN=elaB PE=1 SV=1	75.9	78.5	47.1	16	57	49.3	34	20.3	66.45	63.9	40.55	18.15	0.961625	0.447596	3.52066	-2.55	-22.4
P69428	Sec-independent protein translocase protein TatA OS=Escherichia coli (strain K12) OX=83333 GN=tatA PE=1 SV=1	450.8	533.8	874.9	343.5	691.5	564.6	930.9	471.2	571.15	549.2	902.9	407.35	0.961569	0.451157	1.34823	-21.95	-495.55
P0C037	Pyrimidine/purine nucleoside phosphorylase OS=Escherichia coli (strain K12) OX=83333 GN=ppnP PE=1 SV=1	69	61.1	160.4	60.7	89.4	90.9	150.9	70	79.2	76	155.65	65.35	0.959596	0.419852	1.16297	-3.2	-90.3
P0ABI4	Magnesium transport protein CorA OS=Escherichia coli (strain K12) OX=83333 GN=corA PE=1 SV=1	18.9	21.5	41.5	18.9	23.3	18.9	30.5	21.8	21.1	20.2	36	20.35	0.957346	0.565278	0.992629	-0.9	-15.65
P0ACV0	Lipid A biosynthesis lauroyltransferase OS=Escherichia coli (strain K12) OX=83333 GN=lpxL PE=1 SV=1	33.3	36.6	67.2	25.8	38.2	31.5	43.2	31.2	35.75	34.05	55.2	28.5	0.952448	0.516304	1.19474	-1.7	-26.7
P0AAA1	Inner membrane protein YagU OS=Escherichia coli (strain K12) OX=83333 GN=yagU PE=1 SV=1	59.4	82.8	143.9	47.7	106.5	75.2	98.1	81.1	82.95	79	121	64.4	0.952381	0.532231	1.22671	-3.95	-56.6
P76576	Ancillary SecYEG translocon subunit OS=Escherichia coli (strain K12) OX=83333 GN=yfgM PE=1 SV=1	464.6	602.8	978.7	368.8	879.7	676.5	731.1	529.3	672.15	639.65	854.9	449.05	0.951648	0.525266	1.42445	-32.5	-405.85
P0A912	Peptidoglycan-associated lipoprotein OS=Escherichia coli (strain K12) OX=83333 GN=pal PE=1 SV=1	525.2	608.1	1265.9	467.3	776	619.2	751.4	494.7	650.6	613.65	1008.65	481	0.943206	0.476875	1.27578	-36.95	-527.65
P62517	Glucans biosynthesis glucosyltransferase H OS=Escherichia coli (strain K12) OX=83333 GN=mdoH PE=1 SV=1	119.3	161.6	271.3	171	239.4	175.7	213.8	227.6	179.35	168.65	242.55	199.3	0.94034	0.821686	0.846212	-10.7	-43.25
P46889	DNA translocase FtsK OS=Escherichia coli (strain K12) OX=83333 GN=ftsK PE=1 SV=2	39	37.7	50.5	25.2	36.2	33	47.6	28.8	37.6	35.35	49.05	27	0.94016	0.550459	1.30926	-2.25	-22.05
P08779	Keratin, type I cytoskeletal 16 OS=Homo sapiens GN=KRT16 PE=1 SV=4	545.5	384.7	816.7	418.2	630.8	717.3	698	421.8	588.15	551	757.35	420	0.936836	0.554565	1.3119	-37.15	-337.35
P02538	Keratin, type II cytoskeletal 6A OS=Homo sapiens GN=KRT6A PE=1 SV=3	567.2	375.6	676	400.6	851.3	949.9	843.4	533	709.25	662.75	759.7	466.8	0.934438	0.614453	1.41977	-46.5	-292.9
P28635	D-methionine-binding lipoprotein MetQ OS=Escherichia coli (strain K12) OX=83333 GN=metQ PE=1 SV=2	728.4	815.3	891.9	517.1	837.5	647.6	415	579.4	782.95	731.45	653.45	548.25	0.934223	0.839008	1.33415	-51.5	-105.2
P33232	L-lactate dehydrogenase OS=Escherichia coli (strain K12) OX=83333 GN=lldD PE=1 SV=1	73	67.7	108.4	45.8	83	77.3	59.3	44.4	78	72.5	83.85	45.1	0.929487	0.537865	1.60754	-5.5	-38.75
P0AFP4	Uncharacterized oxidoreductase YbbO OS=Escherichia coli (strain K12) OX=83333 GN=ybbO PE=3 SV=1	55.7	63.7	65.6	33.3	85.9	67.9	69.2	42.5	70.8	65.8	67.4	37.9	0.929379	0.562315	1.73615	-5	-29.5
P0AEE1	Inner membrane lipoprotein DcrB OS=Escherichia coli (strain K12) OX=83333 GN=dcrB PE=1 SV=1	419.9	615.8	1165.2	485.8	908.3	618.6	917.8	689.8	664.1	617.2	1041.5	587.8	0.929378	0.564378	1.05002	-46.9	-453.7
P0AG99	Protein-export membrane protein SecG OS=Escherichia coli (strain K12) OX=83333 GN=secG PE=1 SV=1	55	75	278.4	58.4	131.9	98.7	111.8	81.7	93.45	86.85	195.1	70.05	0.929374	0.359047	1.23983	-6.6	-125.05
P0ADK0	Uncharacterized protein YiaF OS=Escherichia coli (strain K12) OX=83333 GN=yiaF PE=4 SV=2	232.7	278.5	624.6	180.7	324.9	239	337.9	256.7	278.8	258.75	481.25	218.7	0.928085	0.454442	1.18313	-20.05	-262.55
P0AAE8	Probable cadaverine/lysine antiporter OS=Escherichia coli (strain K12) OX=83333 GN=cadB PE=1 SV=1	43.3	46.2	11.5	30.1	50.3	40.6	17.2	15	46.8	43.4	14.35	22.55	0.92735	1.57143	1.92461	-3.4	8.2
P69805	PTS system mannose-specific EIID component OS=Escherichia coli (strain K12) OX=83333 GN=manZ PE=1 SV=2	111.5	111.3	370.2	102	152	131.8	152.3	123.7	131.75	121.55	261.25	112.85	0.922581	0.431962	1.07709	-10.2	-148.4
Q7RTS7	Keratin, type II cytoskeletal 74 OS=Homo sapiens GN=KRT74 PE=1 SV=2	196.6	98.1	121.2	140.3	143.1	210	176.8	119.4	169.85	154.05	149	129.85	0.906977	0.871477	1.18637	-15.8	-19.15
P27434	Cytoskeleton protein RodZ OS=Escherichia coli (strain K12) OX=83333 GN=rodZ PE=1 SV=2	12.8	18.6	49.4	18.7	27.1	17.3	29	15.8	19.95	17.95	39.2	17.25	0.899749	0.440051	1.04058	-2	-21.95
Q04695	Keratin, type I cytoskeletal 17 OS=Homo sapiens GN=KRT17 PE=1 SV=2	392.5	248.7	283	282.8	398.9	456.1	453.6	324.8	395.7	352.4	368.3	303.8	0.890574	0.824871	1.15997	-43.3	-64.5
Q0VBK2	Keratin, type II cytoskeletal 80 OS=Mus musculus GN=Krt80 PE=2 SV=1	148.4	60.7	70.2	94.7	66	127.9	81.3	66.7	107.2	94.3	75.75	80.7	0.879664	1.06535	1.16853	-12.9	4.95
P0AER0	Glycerol uptake facilitator protein OS=Escherichia coli (strain K12) OX=83333 GN=glpF PE=1 SV=1	8.1	9.6	37.1	5.3	18.9	14.1	17.4	9.8	13.5	11.85	27.25	7.55	0.877778	0.277064	1.56954	-1.65	-19.7
P0AFJ7	Low-affinity inorganic phosphate transporter 1 OS=Escherichia coli (strain K12) OX=83333 GN=pitA PE=1 SV=1	37.3	39.7	109	42.5	54.9	40.9	59.4	54.1	46.1	40.3	84.2	48.3	0.874187	0.573634	0.834369	-5.8	-35.9
P02787	Serotransferrin OS=Homo sapiens GN=TF PE=1 SV=3	15.6	14.3	23.8	12.1	18.2	15.1	21.8	11.8	16.9	14.7	22.8	11.95	0.869822	0.524123	1.23013	-2.2	-10.85
P0C0L7	Proline/betaine transporter OS=Escherichia coli (strain K12) OX=83333 GN=proP PE=1 SV=1	165.2	198.9	480.4	151.1	328.9	230.2	273.3	230.9	247.05	214.55	376.85	191	0.868448	0.506833	1.1233	-32.5	-185.85
P0A843	Sec-independent protein translocase protein TatE OS=Escherichia coli (strain K12) OX=83333 GN=tatE PE=2 SV=1	145.3	162.6	168.7	78.8	207.6	141.8	117	86.7	176.45	152.2	142.85	82.75	0.862567	0.579279	1.83927	-24.25	-60.1
P0AFD6	NADH-quinone oxidoreductase subunit I OS=Escherichia coli (strain K12) OX=83333 GN=nuoI PE=1 SV=1	146.4	147.8	267.3	101.3	363.7	290.3	256.9	135.2	255.05	219.05	262.1	118.25	0.858851	0.451164	1.85243	-36	-143.85
P0A8Q0	Fumarate reductase subunit C OS=Escherichia coli (strain K12) OX=83333 GN=frdC PE=1 SV=1	82.5	85.3	107.9	56.3	83.9	57	73.4	56.2	83.2	71.15	90.65	56.25	0.855168	0.620518	1.26489	-12.05	-34.4
P04264	Keratin, type II cytoskeletal 1 OS=Homo sapiens GN=KRT1 PE=1 SV=6	11447.3	5056.1	6032.1	6512.6	5703.7	9595	7392.6	5075.5	8575.5	7325.55	6712.35	5794.05	0.854242	0.863192	1.26432	-1249.95	-918.3
P0C0S1	Small-conductance mechanosensitive channel OS=Escherichia coli (strain K12) OX=83333 GN=mscS PE=1 SV=1	83	79.2	104.5	59.5	101.4	76.9	62	61.4	92.2	78.05	83.25	60.45	0.846529	0.726126	1.29115	-14.15	-22.8
P09127	Protein HemX OS=Escherichia coli (strain K12) OX=83333 GN=hemX PE=1 SV=1	13	15.4	76.7	23.7	24.7	16.5	40.5	32	18.85	15.95	58.6	27.85	0.846154	0.475256	0.572711	-2.9	-30.75
P15877	Quinoprotein glucose dehydrogenase OS=Escherichia coli (strain K12) OX=83333 GN=gcd PE=1 SV=3	318	393.9	1076	420.5	831	549.1	885.6	649.8	574.5	471.5	980.8	535.15	0.820714	0.545626	0.881061	-103	-445.65
P24215	Mannonate dehydratase OS=Escherichia coli (strain K12) OX=83333 GN=uxuA PE=1 SV=2	29.5	27.2	53.4	22.7	40.8	27.5	46.6	31.2	35.15	27.35	50	26.95	0.778094	0.539	1.01484	-7.8	-23.05
P22188	UDP-N-acetylmuramoyl-L-alanyl-D-glutamate--2,6-diaminopimelate ligase OS=Escherichia coli (strain K12) OX=83333 GN=murE PE=1 SV=2	40.7	26	85.2	27.1	51.8	44.5	42.2	18.8	46.25	35.25	63.7	22.95	0.762162	0.360283	1.53595	-11	-40.75
P64451	Uncharacterized lipoprotein YdcL OS=Escherichia coli (strain K12) OX=83333 GN=ydcL PE=3 SV=1	47.7	43	78.4	27.4	75.7	47.1	67.3	47	61.7	45.05	72.85	37.2	0.730146	0.510638	1.21102	-16.65	-35.65
Q9NSB2	Keratin, type II cuticular Hb4 OS=Homo sapiens GN=KRT84 PE=2 SV=2	116.7	42.9	56.3	72.6	44.5	74.6	50.4	37.3	80.6	58.75	53.35	54.95	0.728908	1.02999	1.06915	-21.85	1.6
P0AFM9	Phage shock protein B OS=Escherichia coli (strain K12) OX=83333 GN=pspB PE=1 SV=1	39.7	28.1	72.2	28.6	46.4	34.5	48.9	31.4	43.05	31.3	60.55	30	0.727062	0.495458	1.04333	-11.75	-30.55
P0ABX8	Flagellar protein FliL OS=Escherichia coli (strain K12) OX=83333 GN=fliL PE=3 SV=1	61.8	73.7	218.2	77.4	126.9	62.1	101.6	97.3	94.35	67.9	159.9	87.35	0.719661	0.546279	0.777333	-26.45	-72.55
P35527	Keratin, type I cytoskeletal 9 OS=Homo sapiens GN=KRT9 PE=1 SV=3	7046.5	2385.2	3360.6	3591.6	2677.1	4318.9	3486.5	2424	4861.8	3352.05	3423.55	3007.8	0.689467	0.878562	1.11445	-1509.75	-415.75
Q86YZ3	Hornerin OS=Homo sapiens GN=HRNR PE=1 SV=2	28.8	12.1	17.6	12	17.3	19.5	22.2	8	23.05	15.8	19.9	10	0.685466	0.502513	1.58	-7.25	-9.9
P51025	S-formylglutathione hydrolase FrmB OS=Escherichia coli (strain K12) OX=83333 GN=frmB PE=1 SV=2	226.9	73.4	350.4	126.2	132.6	113.6	105.5	63.8	179.75	93.5	227.95	95	0.520167	0.416758	0.984211	-86.25	-132.95
P03018	DNA helicase II OS=Escherichia coli (strain K12) OX=83333 GN=uvrD PE=1 SV=1	18.9	2.9	12.4	10.4	9	10.3	11.2	6.6	13.95	6.6	11.8	8.5	0.473118	0.720339	0.776471	-7.35	-3.3
P25798	Flagellar M-ring protein OS=Escherichia coli (strain K12) OX=83333 GN=fliF PE=1 SV=3	5.9	3	9.9	11.5	47.6	10.8	65.9	75.2	26.75	6.9	37.9	43.35	0.257944	1.1438	0.15917	-19.85	5.45
P0AB38	Penicillin-binding protein activator LpoB OS=Escherichia coli (strain K12) OX=83333 GN=lpoB PE=1 SV=1	423.2	55	151.6	32.7	11.6	17.4	21.4	23.1	217.4	36.2	86.5	27.9	0.166513	0.322543	1.29749	-181.2	-58.6
