# Supplementary material for: Mechanism of DNA capture by the MukBEF SMC complex and its inhibition by a viral DNA mimic
Source: Cell. Author manuscript; Available in PMC 2025 Jul 4. (PMC7617805; doi:10.1016/j.cell.2025.02.032)
Supplement: Data S3 [file EMS206515-supplement-Data_S3_.zip]

Archive with 3 entries (3 files):
- Data S3/holding.pdb
- Data S3/loop_insertion.pdb
- Data S3/open_ring.pdb
