# Supplementary material for: Mechanism of DNA capture by the MukBEF SMC complex and its inhibition by a viral DNA mimic
Source: Cell. Author manuscript; Available in PMC 2025 Jul 4. (PMC7617805; doi:10.1016/j.cell.2025.02.032)
Supplement: Data S3 [file EMS206515-supplement-Data_S3_.zip › Data S3/holding.pdb]

SEQRES   1 K  400  DT  DC  DC  DA  DT  DA  DG  DG  DC  DT  DC  DC  DG
SEQRES   2 K  400  DC  DC  DC  DC  DC  DC  DT  DG  DA  DC  DG  DA  DG
SEQRES   3 K  400  DC  DA  DT  DC  DA  DC  DA  DA  DA  DA  DA  DT  DC
SEQRES   4 K  400  DG  DA  DC  DG  DC  DT  DC  DA  DA  DG  DT  DC  DA
SEQRES   5 K  400  DG  DA  DG  DG  DT  DG  DG  DC  DG  DA  DA  DA  DC
SEQRES   6 K  400  DC  DC  DG  DA  DC  DA  DG  DG  DA  DC  DT  DA  DT
SEQRES   7 K  400  DA  DA  DA  DG  DA  DT  DA  DC  DC  DA  DG  DG  DC
SEQRES   8 K  400  DG  DT  DT  DT  DC  DC  DC  DC  DC  DT  DG  DG  DA
SEQRES   9 K  400  DA  DG  DC  DT  DC  DC  DC  DT  DC  DG  DT  DG  DC
SEQRES  10 K  400  DG  DC  DT  DC  DT  DC  DC  DT  DG  DT  DT  DC  DC
SEQRES  11 K  400  DG  DA  DC  DC  DC  DT  DG  DC  DC  DG  DC  DT  DT
SEQRES  12 K  400  DA  DC  DC  DG  DG  DA  DT  DA  DC  DC  DT  DG  DT
SEQRES  13 K  400  DC  DC  DG  DC  DC  DT  DT  DT  DC  DT  DC  DC  DC
SEQRES  14 K  400  DT  DT  DC  DG  DG  DG  DA  DA  DG  DC  DG  DT  DG
SEQRES  15 K  400  DG  DC  DG  DC  DT  DT  DT  DC  DT  DC  DA  DT  DA
SEQRES  16 K  400  DG  DC  DT  DC  DA  DC  DG  DC  DT  DG  DT  DA  DG
SEQRES  17 K  400  DG  DT  DA  DT  DC  DT  DC  DA  DG  DT  DT  DC  DG
SEQRES  18 K  400  DG  DT  DG  DT  DA  DG  DG  DT  DC  DG  DT  DT  DC
SEQRES  19 K  400  DG  DC  DT  DC  DC  DA  DA  DG  DC  DT  DG  DG  DG
SEQRES  20 K  400  DC  DT  DG  DT  DG  DT  DG  DC  DA  DC  DG  DA  DA
SEQRES  21 K  400  DC  DC  DC  DC  DC  DC  DG  DT  DT  DC  DA  DG  DC
SEQRES  22 K  400  DC  DC  DG  DA  DC  DC  DG  DC  DT  DG  DC  DG  DC
SEQRES  23 K  400  DC  DT  DT  DA  DT  DC  DC  DG  DG  DT  DA  DA  DC
SEQRES  24 K  400  DT  DA  DT  DC  DG  DT  DC  DT  DT  DG  DA  DG  DT
SEQRES  25 K  400  DC  DC  DA  DA  DC  DC  DC  DG  DG  DT  DA  DA  DG
SEQRES  26 K  400  DA  DC  DA  DC  DG  DA  DC  DT  DT  DA  DT  DC  DG
SEQRES  27 K  400  DC  DC  DA  DC  DT  DG  DG  DC  DA  DG  DC  DA  DG
SEQRES  28 K  400  DC  DC  DA  DC  DT  DG  DG  DT  DA  DA  DC  DA  DG
SEQRES  29 K  400  DG  DA  DT  DT  DA  DG  DC  DA  DG  DA  DG  DC  DG
SEQRES  30 K  400  DA  DG  DG  DT  DA  DT  DG  DT  DA  DG  DG  DC  DG
SEQRES  31 K  400  DG  DT  DG  DC  DT  DA  DC  DA  DG  DA
SEQRES   1 L  400  DT  DC  DT  DG  DT  DA  DG  DC  DA  DC  DC  DG  DC
SEQRES   2 L  400  DC  DT  DA  DC  DA  DT  DA  DC  DC  DT  DC  DG  DC
SEQRES   3 L  400  DT  DC  DT  DG  DC  DT  DA  DA  DT  DC  DC  DT  DG
SEQRES   4 L  400  DT  DT  DA  DC  DC  DA  DG  DT  DG  DG  DC  DT  DG
SEQRES   5 L  400  DC  DT  DG  DC  DC  DA  DG  DT  DG  DG  DC  DG  DA
SEQRES   6 L  400  DT  DA  DA  DG  DT  DC  DG  DT  DG  DT  DC  DT  DT
SEQRES   7 L  400  DA  DC  DC  DG  DG  DG  DT  DT  DG  DG  DA  DC  DT
SEQRES   8 L  400  DC  DA  DA  DG  DA  DC  DG  DA  DT  DA  DG  DT  DT
SEQRES   9 L  400  DA  DC  DC  DG  DG  DA  DT  DA  DA  DG  DG  DC  DG
SEQRES  10 L  400  DC  DA  DG  DC  DG  DG  DT  DC  DG  DG  DG  DC  DT
SEQRES  11 L  400  DG  DA  DA  DC  DG  DG  DG  DG  DG  DG  DT  DT  DC
SEQRES  12 L  400  DG  DT  DG  DC  DA  DC  DA  DC  DA  DG  DC  DC  DC
SEQRES  13 L  400  DA  DG  DC  DT  DT  DG  DG  DA  DG  DC  DG  DA  DA
SEQRES  14 L  400  DC  DG  DA  DC  DC  DT  DA  DC  DA  DC  DC  DG  DA
SEQRES  15 L  400  DA  DC  DT  DG  DA  DG  DA  DT  DA  DC  DC  DT  DA
SEQRES  16 L  400  DC  DA  DG  DC  DG  DT  DG  DA  DG  DC  DT  DA  DT
SEQRES  17 L  400  DG  DA  DG  DA  DA  DA  DG  DC  DG  DC  DC  DA  DC
SEQRES  18 L  400  DG  DC  DT  DT  DC  DC  DC  DG  DA  DA  DG  DG  DG
SEQRES  19 L  400  DA  DG  DA  DA  DA  DG  DG  DC  DG  DG  DA  DC  DA
SEQRES  20 L  400  DG  DG  DT  DA  DT  DC  DC  DG  DG  DT  DA  DA  DG
SEQRES  21 L  400  DC  DG  DG  DC  DA  DG  DG  DG  DT  DC  DG  DG  DA
SEQRES  22 L  400  DA  DC  DA  DG  DG  DA  DG  DA  DG  DC  DG  DC  DA
SEQRES  23 L  400  DC  DG  DA  DG  DG  DG  DA  DG  DC  DT  DT  DC  DC
SEQRES  24 L  400  DA  DG  DG  DG  DG  DG  DA  DA  DA  DC  DG  DC  DC
SEQRES  25 L  400  DT  DG  DG  DT  DA  DT  DC  DT  DT  DT  DA  DT  DA
SEQRES  26 L  400  DG  DT  DC  DC  DT  DG  DT  DC  DG  DG  DG  DT  DT
SEQRES  27 L  400  DT  DC  DG  DC  DC  DA  DC  DC  DT  DC  DT  DG  DA
SEQRES  28 L  400  DC  DT  DT  DG  DA  DG  DC  DG  DT  DC  DG  DA  DT
SEQRES  29 L  400  DT  DT  DT  DT  DG  DT  DG  DA  DT  DG  DC  DT  DC
SEQRES  30 L  400  DG  DT  DC  DA  DG  DG  DG  DG  DG  DG  DC  DG  DG
SEQRES  31 L  400  DA  DG  DC  DC  DT  DA  DT  DG  DG  DA
SEQRES   1 A 1467  ILE GLU ARG GLY LYS PHE ARG SER LEU THR LEU VAL ASN
SEQRES   2 A 1467  TRP ASN GLY PHE PHE ALA ARG THR PHE ASP LEU ASP GLU
SEQRES   3 A 1467  LEU VAL THR THR LEU SER GLY GLY ASN GLY ALA GLY LYS
SEQRES   4 A 1467  SER THR THR MET ALA ALA PHE VAL THR ALA LEU ILE PRO
SEQRES   5 A 1467  ASP LEU THR LEU LEU HIS PHE ARG ASN THR THR GLU ALA
SEQRES   6 A 1467  GLY ALA THR SER GLY SER ARG ASP LYS GLY LEU HIS GLY
SEQRES   7 A 1467  LYS LEU ARG ALA GLY VAL CYS TYR SER THR LEU ASP VAL
SEQRES   8 A 1467  ILE ASN SER ARG HIS GLN ARG VAL VAL VAL GLY VAL ARG
SEQRES   9 A 1467  LEU GLN GLN VAL ALA GLY ARG ASP ARG LYS VAL ASP ILE
SEQRES  10 A 1467  LYS PRO PHE MET ILE GLN GLY LEU PRO THR ALA ILE GLN
SEQRES  11 A 1467  PRO THR GLN LEU LEU THR GLU ASN VAL GLY GLU ARG GLN
SEQRES  12 A 1467  ALA ARG VAL LEU PRO LEU ASN GLU LEU LYS ASP ARG LEU
SEQRES  13 A 1467  ASP GLU MET GLU GLY VAL GLN PHE LYS GLN PHE ASN SER
SEQRES  14 A 1467  ILE THR ASP TYR HIS ALA GLN MET PHE ASP LEU GLY VAL
SEQRES  15 A 1467  ILE PRO LYS ARG LEU ARG SER ALA SER ASP ARG SER LYS
SEQRES  16 A 1467  PHE TYR ARG LEU ILE GLU ALA SER LEU TYR GLY GLY ILE
SEQRES  17 A 1467  SER SER ALA ILE THR ARG SER LEU ARG ASP TYR LEU LEU
SEQRES  18 A 1467  PRO GLU ASN SER GLY VAL ARG LYS ALA PHE GLN ASP MET
SEQRES  19 A 1467  GLU ALA ALA LEU ARG GLU ASN ARG ILE THR LEU GLU ALA
SEQRES  20 A 1467  ILE ARG VAL THR GLN SER ASP ARG ASP LEU PHE LYS HIS
SEQRES  21 A 1467  LEU ILE THR GLU ALA THR SER TYR VAL SER ALA ASP TYR
SEQRES  22 A 1467  MET ARG HIS ALA ASN GLU ARG ARG THR HIS LEU ASP GLU
SEQRES  23 A 1467  ALA LEU ALA LEU ARG GLY GLU LEU PHE GLY SER HIS LYS
SEQRES  24 A 1467  GLN LEU ALA THR GLU GLN TYR ARG HIS VAL GLU MET ALA
SEQRES  25 A 1467  ARG GLU LEU ALA GLU GLN SER GLY ALA SER SER ASP LEU
SEQRES  26 A 1467  GLU THR ASP HIS GLN ALA ALA SER ASP HIS LEU ASN LEU
SEQRES  27 A 1467  VAL GLN THR ALA MET ARG GLN GLN GLU LYS ILE ASP ARG
SEQRES  28 A 1467  TYR GLN VAL ASP LEU GLU GLU LEU SER TYR ARG LEU GLU
SEQRES  29 A 1467  GLU GLN THR ASP VAL VAL GLU GLU ALA GLY GLU LEU GLN
SEQRES  30 A 1467  ALA GLU TYR GLU ALA ARG THR GLU ALA THR GLU GLN GLU
SEQRES  31 A 1467  VAL ASP GLU LEU LYS SER GLN LEU ALA ASP TYR GLN GLN
SEQRES  32 A 1467  ALA LEU ASP VAL GLN GLN THR ARG ALA ILE GLN TYR GLN
SEQRES  33 A 1467  GLN ALA LEU GLN ALA LEU GLU ARG ALA ARG GLU LEU CYS
SEQRES  34 A 1467  ARG LEU PRO ASP LEU SER VAL ASP ASN ALA GLU GLU TRP
SEQRES  35 A 1467  LEU GLU THR PHE GLN ALA LYS GLU GLN GLN ALA THR GLU
SEQRES  36 A 1467  ALA LEU LEU ALA LEU GLU GLN LYS LEU SER VAL ALA ASP
SEQRES  37 A 1467  ALA ALA HIS ASN GLN PHE GLU GLN ALA TYR GLN LEU VAL
SEQRES  38 A 1467  LYS ASN ILE VAL GLY GLU THR SER ARG SER GLU ALA TRP
SEQRES  39 A 1467  GLN SER ALA ARG GLU LEU LEU ARG ASP TRP PRO SER GLN
SEQRES  40 A 1467  ARG HIS LEU ALA ASP ARG VAL GLN PRO LEU ARG MET ARG
SEQRES  41 A 1467  LEU SER GLU LEU GLU GLN ARG LEU ASN ASN GLN GLN ASN
SEQRES  42 A 1467  ALA GLU ARG LEU LEU SER GLU PHE CYS LYS ARG GLN GLY
SEQRES  43 A 1467  ARG GLN TYR GLN ALA GLU ASP LEU GLU ALA LEU GLN ASN
SEQRES  44 A 1467  GLU LEU GLU ALA ARG GLN GLU ALA LEU SER LEU SER VAL
SEQRES  45 A 1467  ASN GLU GLY GLY GLU ARG ARG MET GLU MET ARG GLN GLU
SEQRES  46 A 1467  LEU GLU GLN LEU LYS GLN LYS ILE GLN SER LEU THR ALA
SEQRES  47 A 1467  ARG ALA PRO VAL TRP LEU ALA ALA GLN ASP THR LEU ASN
SEQRES  48 A 1467  GLN LEU CYS GLU GLN SER GLY GLU THR LEU ALA SER SER
SEQRES  49 A 1467  ASN ASP VAL THR GLU TYR MET GLN GLN LEU LEU GLU ARG
SEQRES  50 A 1467  GLU ARG GLU ALA THR VAL GLU ARG ASP GLU VAL ALA ALA
SEQRES  51 A 1467  GLN LYS ARG GLU LEU GLU LYS GLN ILE GLU ARG LEU SER
SEQRES  52 A 1467  GLN PRO SER GLY ALA GLU ASP SER ARG MET ILE ALA LEU
SEQRES  53 A 1467  ALA GLU ARG PHE GLY GLY VAL LEU LEU SER GLU ILE TYR
SEQRES  54 A 1467  ASP ASP ILE THR ILE ASP ASP ALA PRO TYR PHE SER ALA
SEQRES  55 A 1467  LEU TYR GLY PRO ALA ARG HIS GLY ILE VAL VAL PRO ASP
SEQRES  56 A 1467  LEU SER LEU VAL ARG PRO HIS LEU GLU THR LEU GLU ASP
SEQRES  57 A 1467  CYS PRO GLU ASP LEU TYR LEU ILE GLU GLY ASP PRO GLN
SEQRES  58 A 1467  SER PHE ASP ASP SER VAL PHE ASN ALA GLU GLU GLN THR
SEQRES  59 A 1467  ASN ALA VAL LEU VAL LYS SER SER ASP ARG GLN TRP ARG
SEQRES  60 A 1467  TYR SER ARG TYR PRO GLU LEU PRO LEU PHE GLY ARG ALA
SEQRES  61 A 1467  ALA ARG GLU ASN ARG LEU GLU ALA LEU ASN LEU GLU ARG
SEQRES  62 A 1467  ASP ALA LEU ALA GLU ARG TYR ALA THR LEU SER PHE ASP
SEQRES  63 A 1467  VAL GLN LYS ILE GLN ARG ALA HIS GLN ALA PHE SER GLN
SEQRES  64 A 1467  PHE VAL GLY LYS HIS LEU SER VAL ALA PHE ASP THR ASP
SEQRES  65 A 1467  PRO GLU ALA GLU ILE ARG GLU LEU ARG GLN ARG HIS THR
SEQRES  66 A 1467  GLU LEU GLU ARG GLU VAL SER ARG PHE GLU ASP GLN THR
SEQRES  67 A 1467  GLN GLN GLN ARG GLN GLN TYR ALA GLN ALA LYS GLU SER
SEQRES  68 A 1467  LEU THR THR LEU ASN ARG LEU ILE PRO GLN VAL THR LEU
SEQRES  69 A 1467  LEU LEU ASP GLU THR LEU ILE ASP ARG VAL GLU GLU VAL
SEQRES  70 A 1467  ARG GLU GLU MET ASP GLU ALA GLN GLU ALA ALA ARG PHE
SEQRES  71 A 1467  LEU GLN GLN HIS GLY SER ALA LEU THR LYS LEU GLU PRO
SEQRES  72 A 1467  MET VAL ALA VAL LEU GLN SER ASP PRO GLN GLN HIS GLU
SEQRES  73 A 1467  GLN LEU GLN GLN ASP TYR GLU THR ALA LYS HIS SER GLN
SEQRES  74 A 1467  HIS GLN ALA LYS GLN GLN ALA PHE ALA LEU VAL GLU ILE
SEQRES  75 A 1467  VAL GLN ARG ARG VAL HIS PHE SER TYR SER ASP SER ALA
SEQRES  76 A 1467  GLY MET LEU SER GLU ASN ALA ASP LEU ASN ASP LYS LEU
SEQRES  77 A 1467  ARG GLN ARG LEU GLU HIS ALA GLU SER ASP ARG SER ARG
SEQRES  78 A 1467  ALA ARG GLU GLN LEU ARG GLN GLN GLN ALA GLN TYR SER
SEQRES  79 A 1467  GLN PHE ASN GLN VAL LEU ALA SER LEU LYS SER SER TYR
SEQRES  80 A 1467  GLU THR LYS GLN ASP MET LEU LYS GLU LEU LEU GLN GLU
SEQRES  81 A 1467  MET LYS ASP ILE GLY VAL GLN ALA ASP ALA ASN ALA GLU
SEQRES  82 A 1467  MET ARG ALA ARG GLU ARG ARG ASP ARG LEU HIS GLU ALA
SEQRES  83 A 1467  LEU SER VAL ASN ARG SER ARG VAL ASN GLN LEU GLU LYS
SEQRES  84 A 1467  GLN ILE ALA PHE CYS GLU ALA GLU MET GLU ASN VAL GLN
SEQRES  85 A 1467  LYS LYS LEU ARG LYS LEU GLU ARG ASP TYR TYR GLN ILE
SEQRES  86 A 1467  ARG GLU GLN VAL VAL SER ALA LYS ALA GLY TRP CYS ALA
SEQRES  87 A 1467  VAL MET ARG MET VAL LYS ASP ASN GLY VAL GLU ARG ARG
SEQRES  88 A 1467  LEU HIS ARG ARG GLU LEU ALA TYR MET GLU GLY GLY ALA
SEQRES  89 A 1467  LEU ARG SER MET SER ASP LYS ALA LEU GLY ALA LEU ARG
SEQRES  90 A 1467  LEU ALA VAL ALA ASP ASN GLU HIS LEU ARG ASP ALA LEU
SEQRES  91 A 1467  ARG LEU SER GLU ASP PRO LYS ARG PRO GLU ARG LYS VAL
SEQRES  92 A 1467  GLN PHE PHE ILE ALA VAL TYR GLN HIS LEU ARG GLU ARG
SEQRES  93 A 1467  ILE ARG GLN ASP ILE ILE ARG THR ASP ASP PRO VAL ASP
SEQRES  94 A 1467  ALA ILE GLU GLN MET GLU ILE GLU LEU ALA ARG LEU THR
SEQRES  95 A 1467  GLU GLU LEU THR ALA ARG GLU GLN LYS LEU ALA ILE SER
SEQRES  96 A 1467  SER LYS SER VAL ALA ASN ILE ILE ARG LYS THR ILE GLN
SEQRES  97 A 1467  ARG GLU GLN ASN ARG ILE ARG MET LEU ASN GLN GLY LEU
SEQRES  98 A 1467  GLN ALA VAL SER PHE GLY GLN VAL ARG GLY VAL ARG LEU
SEQRES  99 A 1467  ASN VAL ASN VAL ARG GLU SER HIS ALA ILE LEU LEU ASP
SEQRES 100 A 1467  VAL LEU SER GLU GLN GLN GLU GLN HIS GLN ASP LEU PHE
SEQRES 101 A 1467  ASN SER GLN ARG LEU THR PHE SER GLU ALA MET ALA LYS
SEQRES 102 A 1467  LEU TYR GLN ARG LEU ASN PRO GLN VAL ASP MET GLY GLN
SEQRES 103 A 1467  ARG LEU PRO GLN THR ILE GLY GLU GLU LEU LEU ASP TYR
SEQRES 104 A 1467  ARG ASN TYR LEU GLU LEU ASP VAL GLU VAL ASN ARG GLY
SEQRES 105 A 1467  SER ASP GLY TRP LEU LYS ALA GLU SER GLY ALA LEU SER
SEQRES 106 A 1467  THR GLY GLU ALA ILE GLY THR GLY MET SER ILE LEU VAL
SEQRES 107 A 1467  MET VAL VAL GLN SER TRP GLU GLU GLU SER ARG ARG LEU
SEQRES 108 A 1467  ARG GLY LYS ASP ILE SER PRO CYS ARG LEU LEU PHE LEU
SEQRES 109 A 1467  ASP GLN ALA ALA ARG LEU ASP ALA LYS SER ILE ALA THR
SEQRES 110 A 1467  LEU PHE GLU LEU CYS GLU ARG LEU GLN MET GLN LEU ILE
SEQRES 111 A 1467  ILE ALA ALA PRO GLU ASN ILE SER PRO GLU LYS GLY THR
SEQRES 112 A 1467  THR TYR LYS LEU VAL ARG LYS VAL PHE LYS ASN HIS GLU
SEQRES 113 A 1467  HIS VAL HIS VAL VAL GLY LEU ARG GLY PHE GLY
SEQRES   1 B 1467  ILE GLU ARG GLY LYS PHE ARG SER LEU THR LEU VAL ASN
SEQRES   2 B 1467  TRP ASN GLY PHE PHE ALA ARG THR PHE ASP LEU ASP GLU
SEQRES   3 B 1467  LEU VAL THR THR LEU SER GLY GLY ASN GLY ALA GLY LYS
SEQRES   4 B 1467  SER THR THR MET ALA ALA PHE VAL THR ALA LEU ILE PRO
SEQRES   5 B 1467  ASP LEU THR LEU LEU HIS PHE ARG ASN THR THR GLU ALA
SEQRES   6 B 1467  GLY ALA THR SER GLY SER ARG ASP LYS GLY LEU HIS GLY
SEQRES   7 B 1467  LYS LEU ARG ALA GLY VAL CYS TYR SER THR LEU ASP VAL
SEQRES   8 B 1467  ILE ASN SER ARG HIS GLN ARG VAL VAL VAL GLY VAL ARG
SEQRES   9 B 1467  LEU GLN GLN VAL ALA GLY ARG ASP ARG LYS VAL ASP ILE
SEQRES  10 B 1467  LYS PRO PHE MET ILE GLN GLY LEU PRO THR ALA ILE GLN
SEQRES  11 B 1467  PRO THR GLN LEU LEU THR GLU ASN VAL GLY GLU ARG GLN
SEQRES  12 B 1467  ALA ARG VAL LEU PRO LEU ASN GLU LEU LYS ASP ARG LEU
SEQRES  13 B 1467  ASP GLU MET GLU GLY VAL GLN PHE LYS GLN PHE ASN SER
SEQRES  14 B 1467  ILE THR ASP TYR HIS ALA GLN MET PHE ASP LEU GLY VAL
SEQRES  15 B 1467  ILE PRO LYS ARG LEU ARG SER ALA SER ASP ARG SER LYS
SEQRES  16 B 1467  PHE TYR ARG LEU ILE GLU ALA SER LEU TYR GLY GLY ILE
SEQRES  17 B 1467  SER SER ALA ILE THR ARG SER LEU ARG ASP TYR LEU LEU
SEQRES  18 B 1467  PRO GLU ASN SER GLY VAL ARG LYS ALA PHE GLN ASP MET
SEQRES  19 B 1467  GLU ALA ALA LEU ARG GLU ASN ARG ILE THR LEU GLU ALA
SEQRES  20 B 1467  ILE ARG VAL THR GLN SER ASP ARG ASP LEU PHE LYS HIS
SEQRES  21 B 1467  LEU ILE THR GLU ALA THR SER TYR VAL SER ALA ASP TYR
SEQRES  22 B 1467  MET ARG HIS ALA ASN GLU ARG ARG THR HIS LEU ASP GLU
SEQRES  23 B 1467  ALA LEU ALA LEU ARG GLY GLU LEU PHE GLY SER HIS LYS
SEQRES  24 B 1467  GLN LEU ALA THR GLU GLN TYR ARG HIS VAL GLU MET ALA
SEQRES  25 B 1467  ARG GLU LEU ALA GLU GLN SER GLY ALA SER SER ASP LEU
SEQRES  26 B 1467  GLU THR ASP HIS GLN ALA ALA SER ASP HIS LEU ASN LEU
SEQRES  27 B 1467  VAL GLN THR ALA MET ARG GLN GLN GLU LYS ILE ASP ARG
SEQRES  28 B 1467  TYR GLN VAL ASP LEU GLU GLU LEU SER TYR ARG LEU GLU
SEQRES  29 B 1467  GLU GLN THR ASP VAL VAL GLU GLU ALA GLY GLU LEU GLN
SEQRES  30 B 1467  ALA GLU TYR GLU ALA ARG THR GLU ALA THR GLU GLN GLU
SEQRES  31 B 1467  VAL ASP GLU LEU LYS SER GLN LEU ALA ASP TYR GLN GLN
SEQRES  32 B 1467  ALA LEU ASP VAL GLN GLN THR ARG ALA ILE GLN TYR GLN
SEQRES  33 B 1467  GLN ALA LEU GLN ALA LEU GLU ARG ALA ARG GLU LEU CYS
SEQRES  34 B 1467  ARG LEU PRO ASP LEU SER VAL ASP ASN ALA GLU GLU TRP
SEQRES  35 B 1467  LEU GLU THR PHE GLN ALA LYS GLU GLN GLN ALA THR GLU
SEQRES  36 B 1467  ALA LEU LEU ALA LEU GLU GLN LYS LEU SER VAL ALA ASP
SEQRES  37 B 1467  ALA ALA HIS ASN GLN PHE GLU GLN ALA TYR GLN LEU VAL
SEQRES  38 B 1467  LYS ASN ILE VAL GLY GLU THR SER ARG SER GLU ALA TRP
SEQRES  39 B 1467  GLN SER ALA ARG GLU LEU LEU ARG ASP TRP PRO SER GLN
SEQRES  40 B 1467  ARG HIS LEU ALA ASP ARG VAL GLN PRO LEU ARG MET ARG
SEQRES  41 B 1467  LEU SER GLU LEU GLU GLN ARG LEU ASN ASN GLN GLN ASN
SEQRES  42 B 1467  ALA GLU ARG LEU LEU SER GLU PHE CYS LYS ARG GLN GLY
SEQRES  43 B 1467  ARG GLN TYR GLN ALA GLU ASP LEU GLU ALA LEU GLN ASN
SEQRES  44 B 1467  GLU LEU GLU ALA ARG GLN GLU ALA LEU SER LEU SER VAL
SEQRES  45 B 1467  ASN GLU GLY GLY GLU ARG ARG MET GLU MET ARG GLN GLU
SEQRES  46 B 1467  LEU GLU GLN LEU LYS GLN LYS ILE GLN SER LEU THR ALA
SEQRES  47 B 1467  ARG ALA PRO VAL TRP LEU ALA ALA GLN ASP THR LEU ASN
SEQRES  48 B 1467  GLN LEU CYS GLU GLN SER GLY GLU THR LEU ALA SER SER
SEQRES  49 B 1467  ASN ASP VAL THR GLU TYR MET GLN GLN LEU LEU GLU ARG
SEQRES  50 B 1467  GLU ARG GLU ALA THR VAL GLU ARG ASP GLU VAL ALA ALA
SEQRES  51 B 1467  GLN LYS ARG GLU LEU GLU LYS GLN ILE GLU ARG LEU SER
SEQRES  52 B 1467  GLN PRO SER GLY ALA GLU ASP SER ARG MET ILE ALA LEU
SEQRES  53 B 1467  ALA GLU ARG PHE GLY GLY VAL LEU LEU SER GLU ILE TYR
SEQRES  54 B 1467  ASP ASP ILE THR ILE ASP ASP ALA PRO TYR PHE SER ALA
SEQRES  55 B 1467  LEU TYR GLY PRO ALA ARG HIS GLY ILE VAL VAL PRO ASP
SEQRES  56 B 1467  LEU SER LEU VAL ARG PRO HIS LEU GLU THR LEU GLU ASP
SEQRES  57 B 1467  CYS PRO GLU ASP LEU TYR LEU ILE GLU GLY ASP PRO GLN
SEQRES  58 B 1467  SER PHE ASP ASP SER VAL PHE ASN ALA GLU GLU GLN THR
SEQRES  59 B 1467  ASN ALA VAL LEU VAL LYS SER SER ASP ARG GLN TRP ARG
SEQRES  60 B 1467  TYR SER ARG TYR PRO GLU LEU PRO LEU PHE GLY ARG ALA
SEQRES  61 B 1467  ALA ARG GLU ASN ARG LEU GLU ALA LEU ASN LEU GLU ARG
SEQRES  62 B 1467  ASP ALA LEU ALA GLU ARG TYR ALA THR LEU SER PHE ASP
SEQRES  63 B 1467  VAL GLN LYS ILE GLN ARG ALA HIS GLN ALA PHE SER GLN
SEQRES  64 B 1467  PHE VAL GLY LYS HIS LEU SER VAL ALA PHE ASP THR ASP
SEQRES  65 B 1467  PRO GLU ALA GLU ILE ARG GLU LEU ARG GLN ARG HIS THR
SEQRES  66 B 1467  GLU LEU GLU ARG GLU VAL SER ARG PHE GLU ASP GLN THR
SEQRES  67 B 1467  GLN GLN GLN ARG GLN GLN TYR ALA GLN ALA LYS GLU SER
SEQRES  68 B 1467  LEU THR THR LEU ASN ARG LEU ILE PRO GLN VAL THR LEU
SEQRES  69 B 1467  LEU LEU ASP GLU THR LEU ILE ASP ARG VAL GLU GLU VAL
SEQRES  70 B 1467  ARG GLU GLU MET ASP GLU ALA GLN GLU ALA ALA ARG PHE
SEQRES  71 B 1467  LEU GLN GLN HIS GLY SER ALA LEU THR LYS LEU GLU PRO
SEQRES  72 B 1467  MET VAL ALA VAL LEU GLN SER ASP PRO GLN GLN HIS GLU
SEQRES  73 B 1467  GLN LEU GLN GLN ASP TYR GLU THR ALA LYS HIS SER GLN
SEQRES  74 B 1467  HIS GLN ALA LYS GLN GLN ALA PHE ALA LEU VAL GLU ILE
SEQRES  75 B 1467  VAL GLN ARG ARG VAL HIS PHE SER TYR SER ASP SER ALA
SEQRES  76 B 1467  GLY MET LEU SER GLU ASN ALA ASP LEU ASN ASP LYS LEU
SEQRES  77 B 1467  ARG GLN ARG LEU GLU HIS ALA GLU SER ASP ARG SER ARG
SEQRES  78 B 1467  ALA ARG GLU GLN LEU ARG GLN GLN GLN ALA GLN TYR SER
SEQRES  79 B 1467  GLN PHE ASN GLN VAL LEU ALA SER LEU LYS SER SER TYR
SEQRES  80 B 1467  GLU THR LYS GLN ASP MET LEU LYS GLU LEU LEU GLN GLU
SEQRES  81 B 1467  MET LYS ASP ILE GLY VAL GLN ALA ASP ALA ASN ALA GLU
SEQRES  82 B 1467  MET ARG ALA ARG GLU ARG ARG ASP ARG LEU HIS GLU ALA
SEQRES  83 B 1467  LEU SER VAL ASN ARG SER ARG VAL ASN GLN LEU GLU LYS
SEQRES  84 B 1467  GLN ILE ALA PHE CYS GLU ALA GLU MET GLU ASN VAL GLN
SEQRES  85 B 1467  LYS LYS LEU ARG LYS LEU GLU ARG ASP TYR TYR GLN ILE
SEQRES  86 B 1467  ARG GLU GLN VAL VAL SER ALA LYS ALA GLY TRP CYS ALA
SEQRES  87 B 1467  VAL MET ARG MET VAL LYS ASP ASN GLY VAL GLU ARG ARG
SEQRES  88 B 1467  LEU HIS ARG ARG GLU LEU ALA TYR MET GLU GLY GLY ALA
SEQRES  89 B 1467  LEU ARG SER MET SER ASP LYS ALA LEU GLY ALA LEU ARG
SEQRES  90 B 1467  LEU ALA VAL ALA ASP ASN GLU HIS LEU ARG ASP ALA LEU
SEQRES  91 B 1467  ARG LEU SER GLU ASP PRO LYS ARG PRO GLU ARG LYS VAL
SEQRES  92 B 1467  GLN PHE PHE ILE ALA VAL TYR GLN HIS LEU ARG GLU ARG
SEQRES  93 B 1467  ILE ARG GLN ASP ILE ILE ARG THR ASP ASP PRO VAL ASP
SEQRES  94 B 1467  ALA ILE GLU GLN MET GLU ILE GLU LEU ALA ARG LEU THR
SEQRES  95 B 1467  GLU GLU LEU THR ALA ARG GLU GLN LYS LEU ALA ILE SER
SEQRES  96 B 1467  SER LYS SER VAL ALA ASN ILE ILE ARG LYS THR ILE GLN
SEQRES  97 B 1467  ARG GLU GLN ASN ARG ILE ARG MET LEU ASN GLN GLY LEU
SEQRES  98 B 1467  GLN ALA VAL SER PHE GLY GLN VAL ARG GLY VAL ARG LEU
SEQRES  99 B 1467  ASN VAL ASN VAL ARG GLU SER HIS ALA ILE LEU LEU ASP
SEQRES 100 B 1467  VAL LEU SER GLU GLN GLN GLU GLN HIS GLN ASP LEU PHE
SEQRES 101 B 1467  ASN SER GLN ARG LEU THR PHE SER GLU ALA MET ALA LYS
SEQRES 102 B 1467  LEU TYR GLN ARG LEU ASN PRO GLN VAL ASP MET GLY GLN
SEQRES 103 B 1467  ARG LEU PRO GLN THR ILE GLY GLU GLU LEU LEU ASP TYR
SEQRES 104 B 1467  ARG ASN TYR LEU GLU LEU ASP VAL GLU VAL ASN ARG GLY
SEQRES 105 B 1467  SER ASP GLY TRP LEU LYS ALA GLU SER GLY ALA LEU SER
SEQRES 106 B 1467  THR GLY GLU ALA ILE GLY THR GLY MET SER ILE LEU VAL
SEQRES 107 B 1467  MET VAL VAL GLN SER TRP GLU GLU GLU SER ARG ARG LEU
SEQRES 108 B 1467  ARG GLY LYS ASP ILE SER PRO CYS ARG LEU LEU PHE LEU
SEQRES 109 B 1467  ASP GLN ALA ALA ARG LEU ASP ALA LYS SER ILE ALA THR
SEQRES 110 B 1467  LEU PHE GLU LEU CYS GLU ARG LEU GLN MET GLN LEU ILE
SEQRES 111 B 1467  ILE ALA ALA PRO GLU ASN ILE SER PRO GLU LYS GLY THR
SEQRES 112 B 1467  THR TYR LYS LEU VAL ARG LYS VAL PHE LYS ASN HIS GLU
SEQRES 113 B 1467  HIS VAL HIS VAL VAL GLY LEU ARG GLY PHE GLY
SEQRES   1 C  440  MET SER GLU TYR SER GLN THR VAL PRO GLU LEU VAL SER
SEQRES   2 C  440  TRP ALA ARG LYS ASN ASP PHE SER ILE SER LEU PRO VAL
SEQRES   3 C  440  GLU ARG LEU ALA PHE LEU MET ALA ILE ALA VAL LEU ASN
SEQRES   4 C  440  SER GLU ARG LEU ASP GLY GLU MET SER GLU GLY GLU LEU
SEQRES   5 C  440  ILE ASP ALA PHE ARG GLU VAL CYS LYS GLY PHE GLU GLN
SEQRES   6 C  440  THR ALA GLU SER VAL ALA VAL ARG ALA ASN ASN ALA ILE
SEQRES   7 C  440  ASN ASP MET VAL ARG GLN LYS LEU LEU ASN ARG PHE THR
SEQRES   8 C  440  SER GLU LEU ALA ASP GLY ASN ALA ILE TYR ARG LEU THR
SEQRES   9 C  440  PRO LEU GLY ILE SER ILE SER ASP TYR TYR ILE ARG GLN
SEQRES  10 C  440  ARG GLU PHE SER THR LEU ARG LEU SER MET GLN LEU SER
SEQRES  11 C  440  ILE VAL ALA ASN GLU LEU HIS ARG ALA ALA GLU ALA ALA
SEQRES  12 C  440  GLU GLU GLY GLY ASP GLU PHE HIS TRP HIS ARG ASN VAL
SEQRES  13 C  440  PHE ALA PRO LEU LYS TYR SER VAL ALA GLU ILE PHE ASP
SEQRES  14 C  440  SER ILE ASP MET SER GLN ARG LEU MET ASP GLU GLN GLN
SEQRES  15 C  440  ASN PHE VAL LYS GLU ASP ILE ALA ALA LEU LEU ASN GLN
SEQRES  16 C  440  ASP TRP GLN ALA ALA ILE ALA ASN CYS GLU GLN LEU LEU
SEQRES  17 C  440  SER GLU THR SER GLY THR LEU ARG GLU LEU GLN ASP THR
SEQRES  18 C  440  LEU GLU ALA ALA GLY ASP LYS LEU GLN ALA ASN LEU LEU
SEQRES  19 C  440  ARG ILE GLN ASP ALA ASN MET GLY SER GLY GLY SER GLU
SEQRES  20 C  440  LEU VAL ASP LYS LEU VAL PHE ASP LEU GLN SER LYS LEU
SEQRES  21 C  440  ASP ARG ILE ILE SER TRP GLY GLN GLN ALA ILE ASP LEU
SEQRES  22 C  440  TRP ILE GLY TYR ASP ARG HIS VAL HIS LYS PHE ILE ARG
SEQRES  23 C  440  THR ALA ILE ASP MET ASP LYS ASN ARG ILE PHE SER GLN
SEQRES  24 C  440  ARG LEU ARG GLN SER VAL GLN HIS TYR PHE ASP ASN PRO
SEQRES  25 C  440  TRP THR LEU THR VAL ALA ASN ALA GLU ARG LEU LEU ASP
SEQRES  26 C  440  MET ARG ASP GLU GLU LEU ALA LEU ARG ASN GLU GLU VAL
SEQRES  27 C  440  THR GLY GLU LEU PRO LEU GLU LEU GLU TYR GLU GLU PHE
SEQRES  28 C  440  SER GLU ILE ASN ASP GLN LEU ALA ALA MET ILE GLU LYS
SEQRES  29 C  440  ALA LEU LEU VAL TYR GLN GLN GLU GLN ARG PRO LEU ASP
SEQRES  30 C  440  LEU GLY ALA VAL LEU ARG ASP TYR LEU ALA GLN HIS PRO
SEQRES  31 C  440  LEU PRO ARG HIS PHE ASP VAL ALA ARG ILE LEU VAL ASP
SEQRES  32 C  440  GLN ALA VAL ARG LEU GLY VAL ALA GLU ALA ASP PHE SER
SEQRES  33 C  440  GLY LEU PRO ALA GLU TRP LEU ALA ILE ASN ASP TYR GLY
SEQRES  34 C  440  ALA LYS VAL GLN ALA HIS VAL ILE ASP THR TYR
SEQRES   1 D  440  MET SER GLU TYR SER GLN THR VAL PRO GLU LEU VAL SER
SEQRES   2 D  440  TRP ALA ARG LYS ASN ASP PHE SER ILE SER LEU PRO VAL
SEQRES   3 D  440  GLU ARG LEU ALA PHE LEU MET ALA ILE ALA VAL LEU ASN
SEQRES   4 D  440  SER GLU ARG LEU ASP GLY GLU MET SER GLU GLY GLU LEU
SEQRES   5 D  440  ILE ASP ALA PHE ARG GLU VAL CYS LYS GLY PHE GLU GLN
SEQRES   6 D  440  THR ALA GLU SER VAL ALA VAL ARG ALA ASN ASN ALA ILE
SEQRES   7 D  440  ASN ASP MET VAL ARG GLN LYS LEU LEU ASN ARG PHE THR
SEQRES   8 D  440  SER GLU LEU ALA ASP GLY ASN ALA ILE TYR ARG LEU THR
SEQRES   9 D  440  PRO LEU GLY ILE SER ILE SER ASP TYR TYR ILE ARG GLN
SEQRES  10 D  440  ARG GLU PHE SER THR LEU ARG LEU SER MET GLN LEU SER
SEQRES  11 D  440  ILE VAL ALA ASN GLU LEU HIS ARG ALA ALA GLU ALA ALA
SEQRES  12 D  440  GLU GLU GLY GLY ASP GLU PHE HIS TRP HIS ARG ASN VAL
SEQRES  13 D  440  PHE ALA PRO LEU LYS TYR SER VAL ALA GLU ILE PHE ASP
SEQRES  14 D  440  SER ILE ASP MET SER GLN ARG LEU MET ASP GLU GLN GLN
SEQRES  15 D  440  ASN PHE VAL LYS GLU ASP ILE ALA ALA LEU LEU ASN GLN
SEQRES  16 D  440  ASP TRP GLN ALA ALA ILE ALA ASN CYS GLU GLN LEU LEU
SEQRES  17 D  440  SER GLU THR SER GLY THR LEU ARG GLU LEU GLN ASP THR
SEQRES  18 D  440  LEU GLU ALA ALA GLY ASP LYS LEU GLN ALA ASN LEU LEU
SEQRES  19 D  440  ARG ILE GLN ASP ALA ASN MET GLY SER GLY GLY SER GLU
SEQRES  20 D  440  LEU VAL ASP LYS LEU VAL PHE ASP LEU GLN SER LYS LEU
SEQRES  21 D  440  ASP ARG ILE ILE SER TRP GLY GLN GLN ALA ILE ASP LEU
SEQRES  22 D  440  TRP ILE GLY TYR ASP ARG HIS VAL HIS LYS PHE ILE ARG
SEQRES  23 D  440  THR ALA ILE ASP MET ASP LYS ASN ARG ILE PHE SER GLN
SEQRES  24 D  440  ARG LEU ARG GLN SER VAL GLN HIS TYR PHE ASP ASN PRO
SEQRES  25 D  440  TRP THR LEU THR VAL ALA ASN ALA GLU ARG LEU LEU ASP
SEQRES  26 D  440  MET ARG ASP GLU GLU LEU ALA LEU ARG ASN GLU GLU VAL
SEQRES  27 D  440  THR GLY GLU LEU PRO LEU GLU LEU GLU TYR GLU GLU PHE
SEQRES  28 D  440  SER GLU ILE ASN ASP GLN LEU ALA ALA MET ILE GLU LYS
SEQRES  29 D  440  ALA LEU LEU VAL TYR GLN GLN GLU GLN ARG PRO LEU ASP
SEQRES  30 D  440  LEU GLY ALA VAL LEU ARG ASP TYR LEU ALA GLN HIS PRO
SEQRES  31 D  440  LEU PRO ARG HIS PHE ASP VAL ALA ARG ILE LEU VAL ASP
SEQRES  32 D  440  GLN ALA VAL ARG LEU GLY VAL ALA GLU ALA ASP PHE SER
SEQRES  33 D  440  GLY LEU PRO ALA GLU TRP LEU ALA ILE ASN ASP TYR GLY
SEQRES  34 D  440  ALA LYS VAL GLN ALA HIS VAL ILE ASP THR TYR
SEQRES   1 E  212  SER SER THR HIS ILE GLU GLN PHE MET PRO VAL LYS LEU
SEQRES   2 E  212  ALA GLN ALA LEU ALA ASN SER LEU PHE PRO GLU LEU ASP
SEQRES   3 E  212  SER GLN LEU ARG ALA GLY ARG HIS ILE GLY ILE ASP ASP
SEQRES   4 E  212  LEU ASP ASN HIS ALA PHE LEU MET ASP PHE GLN GLU GLN
SEQRES   5 E  212  LEU GLU GLU PHE TYR ALA ARG TYR ASN VAL GLU LEU ILE
SEQRES   6 E  212  ARG ALA PRO GLU GLY PHE PHE TYR LEU ARG PRO ARG SER
SEQRES   7 E  212  THR THR LEU ILE PRO ARG SER VAL LEU SER GLU LEU ASP
SEQRES   8 E  212  MET MET VAL GLY LYS ILE LEU CYS TYR LEU TYR LEU SER
SEQRES   9 E  212  PRO GLU ARG LEU ALA ASN GLN GLY ILE PHE THR SER GLN
SEQRES  10 E  212  GLU LEU TYR GLU GLU LEU ILE SER LEU ALA ASP GLU GLY
SEQRES  11 E  212  LYS LEU MET LYS PHE VAL ASN GLN ARG SER SER GLY SER
SEQRES  12 E  212  ASP LEU ASP LYS GLN LYS LEU GLN GLU LYS VAL ARG THR
SEQRES  13 E  212  THR LEU ASN ARG LEU ARG ARG LEU GLY MET VAL TYR PHE
SEQRES  14 E  212  LEU PRO ASN ASN ASN ASN LYS PHE THR ILE THR GLU ALA
SEQRES  15 E  212  VAL PHE ARG PHE GLY ALA ASP VAL ARG SER GLY ASP ASP
SEQRES  16 E  212  PRO ARG GLU ILE GLN LEU ARG MET ILE ARG ASP GLY GLU
SEQRES  17 E  212  ALA MET PRO VAL
SEQRES   1 F  198  PHE MET PRO VAL LYS LEU ALA GLN ALA LEU ALA ASN SER
SEQRES   2 F  198  LEU PHE PRO GLU LEU ASP SER GLN LEU ARG ALA GLY ARG
SEQRES   3 F  198  HIS ILE GLY ILE ASP ASP LEU ASP ASN HIS ALA PHE LEU
SEQRES   4 F  198  MET ASP PHE GLN GLU GLN LEU GLU GLU PHE TYR ALA ARG
SEQRES   5 F  198  TYR ASN VAL GLU LEU ILE ARG ALA PRO GLU GLY PHE PHE
SEQRES   6 F  198  TYR LEU ARG PRO ARG SER THR THR LEU ILE PRO ARG SER
SEQRES   7 F  198  VAL LEU SER GLU LEU ASP MET MET VAL GLY LYS ILE LEU
SEQRES   8 F  198  CYS TYR LEU TYR LEU SER PRO GLU ARG LEU ALA ASN GLN
SEQRES   9 F  198  GLY ILE PHE THR SER GLN GLU LEU TYR GLU GLU LEU ILE
SEQRES  10 F  198  SER LEU ALA ASP GLU GLY LYS LEU MET LYS PHE VAL ASN
SEQRES  11 F  198  GLN ARG SER SER GLY SER ASP LEU ASP LYS GLN LYS LEU
SEQRES  12 F  198  GLN GLU LYS VAL ARG THR THR LEU ASN ARG LEU ARG ARG
SEQRES  13 F  198  LEU GLY MET VAL TYR PHE LEU PRO ASN ASN ASN ASN LYS
SEQRES  14 F  198  PHE THR ILE THR GLU ALA VAL PHE ARG PHE GLY ALA ASP
SEQRES  15 F  198  VAL ARG SER GLY ASP ASP PRO ARG GLU ILE GLN LEU ARG
SEQRES  16 F  198  MET ILE ARG
SEQRES   1 G   78  MET SER THR ILE GLU GLU ARG VAL LYS LYS ILE ILE GLY
SEQRES   2 G   78  GLU GLN LEU GLY VAL LYS GLN GLU GLU VAL THR ASN ASN
SEQRES   3 G   78  ALA SER PHE VAL GLU ASP LEU GLY ALA ASP SER LEU ASP
SEQRES   4 G   78  THR VAL GLU LEU VAL MET ALA LEU GLU GLU GLU PHE ASP
SEQRES   5 G   78  THR GLU ILE PRO ASP GLU GLU ALA GLU LYS ILE THR THR
SEQRES   6 G   78  VAL GLN ALA ALA ILE ASP TYR ILE ASN GLY HIS GLN ALA
SEQRES   1 H   78  MET SER THR ILE GLU GLU ARG VAL LYS LYS ILE ILE GLY
SEQRES   2 H   78  GLU GLN LEU GLY VAL LYS GLN GLU GLU VAL THR ASN ASN
SEQRES   3 H   78  ALA SER PHE VAL GLU ASP LEU GLY ALA ASP SER LEU ASP
SEQRES   4 H   78  THR VAL GLU LEU VAL MET ALA LEU GLU GLU GLU PHE ASP
SEQRES   5 H   78  THR GLU ILE PRO ASP GLU GLU ALA GLU LYS ILE THR THR
SEQRES   6 H   78  VAL GLN ALA ALA ILE ASP TYR ILE ASN GLY HIS GLN ALA
SEQRES   1 O 1467  ILE GLU ARG GLY LYS PHE ARG SER LEU THR LEU VAL ASN
SEQRES   2 O 1467  TRP ASN GLY PHE PHE ALA ARG THR PHE ASP LEU ASP GLU
SEQRES   3 O 1467  LEU VAL THR THR LEU SER GLY GLY ASN GLY ALA GLY LYS
SEQRES   4 O 1467  SER THR THR MET ALA ALA PHE VAL THR ALA LEU ILE PRO
SEQRES   5 O 1467  ASP LEU THR LEU LEU HIS PHE ARG ASN THR THR GLU ALA
SEQRES   6 O 1467  GLY ALA THR SER GLY SER ARG ASP LYS GLY LEU HIS GLY
SEQRES   7 O 1467  LYS LEU ARG ALA GLY VAL CYS TYR SER THR LEU ASP VAL
SEQRES   8 O 1467  ILE ASN SER ARG HIS GLN ARG VAL VAL VAL GLY VAL ARG
SEQRES   9 O 1467  LEU GLN GLN VAL ALA GLY ARG ASP ARG LYS VAL ASP ILE
SEQRES  10 O 1467  LYS PRO PHE MET ILE GLN GLY LEU PRO THR ALA ILE GLN
SEQRES  11 O 1467  PRO THR GLN LEU LEU THR GLU ASN VAL GLY GLU ARG GLN
SEQRES  12 O 1467  ALA ARG VAL LEU PRO LEU ASN GLU LEU LYS ASP ARG LEU
SEQRES  13 O 1467  ASP GLU MET GLU GLY VAL GLN PHE LYS GLN PHE ASN SER
SEQRES  14 O 1467  ILE THR ASP TYR HIS ALA GLN MET PHE ASP LEU GLY VAL
SEQRES  15 O 1467  ILE PRO LYS ARG LEU ARG SER ALA SER ASP ARG SER LYS
SEQRES  16 O 1467  PHE TYR ARG LEU ILE GLU ALA SER LEU TYR GLY GLY ILE
SEQRES  17 O 1467  SER SER ALA ILE THR ARG SER LEU ARG ASP TYR LEU LEU
SEQRES  18 O 1467  PRO GLU ASN SER GLY VAL ARG LYS ALA PHE GLN ASP MET
SEQRES  19 O 1467  GLU ALA ALA LEU ARG GLU ASN ARG ILE THR LEU GLU ALA
SEQRES  20 O 1467  ILE ARG VAL THR GLN SER ASP ARG ASP LEU PHE LYS HIS
SEQRES  21 O 1467  LEU ILE THR GLU ALA THR SER TYR VAL SER ALA ASP TYR
SEQRES  22 O 1467  MET ARG HIS ALA ASN GLU ARG ARG THR HIS LEU ASP GLU
SEQRES  23 O 1467  ALA LEU ALA LEU ARG GLY GLU LEU PHE GLY SER HIS LYS
SEQRES  24 O 1467  GLN LEU ALA THR GLU GLN TYR ARG HIS VAL GLU MET ALA
SEQRES  25 O 1467  ARG GLU LEU ALA GLU GLN SER GLY ALA SER SER ASP LEU
SEQRES  26 O 1467  GLU THR ASP HIS GLN ALA ALA SER ASP HIS LEU ASN LEU
SEQRES  27 O 1467  VAL GLN THR ALA MET ARG GLN GLN GLU LYS ILE ASP ARG
SEQRES  28 O 1467  TYR GLN VAL ASP LEU GLU GLU LEU SER TYR ARG LEU GLU
SEQRES  29 O 1467  GLU GLN THR ASP VAL VAL GLU GLU ALA GLY GLU LEU GLN
SEQRES  30 O 1467  ALA GLU TYR GLU ALA ARG THR GLU ALA THR GLU GLN GLU
SEQRES  31 O 1467  VAL ASP GLU LEU LYS SER GLN LEU ALA ASP TYR GLN GLN
SEQRES  32 O 1467  ALA LEU ASP VAL GLN GLN THR ARG ALA ILE GLN TYR GLN
SEQRES  33 O 1467  GLN ALA LEU GLN ALA LEU GLU ARG ALA ARG GLU LEU CYS
SEQRES  34 O 1467  ARG LEU PRO ASP LEU SER VAL ASP ASN ALA GLU GLU TRP
SEQRES  35 O 1467  LEU GLU THR PHE GLN ALA LYS GLU GLN GLN ALA THR GLU
SEQRES  36 O 1467  ALA LEU LEU ALA LEU GLU GLN LYS LEU SER VAL ALA ASP
SEQRES  37 O 1467  ALA ALA HIS ASN GLN PHE GLU GLN ALA TYR GLN LEU VAL
SEQRES  38 O 1467  LYS ASN ILE VAL GLY GLU THR SER ARG SER GLU ALA TRP
SEQRES  39 O 1467  GLN SER ALA ARG GLU LEU LEU ARG ASP TRP PRO SER GLN
SEQRES  40 O 1467  ARG HIS LEU ALA ASP ARG VAL GLN PRO LEU ARG MET ARG
SEQRES  41 O 1467  LEU SER GLU LEU GLU GLN ARG LEU ASN ASN GLN GLN ASN
SEQRES  42 O 1467  ALA GLU ARG LEU LEU SER GLU PHE CYS LYS ARG GLN GLY
SEQRES  43 O 1467  ARG GLN TYR GLN ALA GLU ASP LEU GLU ALA LEU GLN ASN
SEQRES  44 O 1467  GLU LEU GLU ALA ARG GLN GLU ALA LEU SER LEU SER VAL
SEQRES  45 O 1467  ASN GLU GLY GLY GLU ARG ARG MET GLU MET ARG GLN GLU
SEQRES  46 O 1467  LEU GLU GLN LEU LYS GLN LYS ILE GLN SER LEU THR ALA
SEQRES  47 O 1467  ARG ALA PRO VAL TRP LEU ALA ALA GLN ASP THR LEU ASN
SEQRES  48 O 1467  GLN LEU CYS GLU GLN SER GLY GLU THR LEU ALA SER SER
SEQRES  49 O 1467  ASN ASP VAL THR GLU TYR MET GLN GLN LEU LEU GLU ARG
SEQRES  50 O 1467  GLU ARG GLU ALA THR VAL GLU ARG ASP GLU VAL ALA ALA
SEQRES  51 O 1467  GLN LYS ARG GLU LEU GLU LYS GLN ILE GLU ARG LEU SER
SEQRES  52 O 1467  GLN PRO SER GLY ALA GLU ASP SER ARG MET ILE ALA LEU
SEQRES  53 O 1467  ALA GLU ARG PHE GLY GLY VAL LEU LEU SER GLU ILE TYR
SEQRES  54 O 1467  ASP ASP ILE THR ILE ASP ASP ALA PRO TYR PHE SER ALA
SEQRES  55 O 1467  LEU TYR GLY PRO ALA ARG HIS GLY ILE VAL VAL PRO ASP
SEQRES  56 O 1467  LEU SER LEU VAL ARG PRO HIS LEU GLU THR LEU GLU ASP
SEQRES  57 O 1467  CYS PRO GLU ASP LEU TYR LEU ILE GLU GLY ASP PRO GLN
SEQRES  58 O 1467  SER PHE ASP ASP SER VAL PHE ASN ALA GLU GLU GLN THR
SEQRES  59 O 1467  ASN ALA VAL LEU VAL LYS SER SER ASP ARG GLN TRP ARG
SEQRES  60 O 1467  TYR SER ARG TYR PRO GLU LEU PRO LEU PHE GLY ARG ALA
SEQRES  61 O 1467  ALA ARG GLU ASN ARG LEU GLU ALA LEU ASN LEU GLU ARG
SEQRES  62 O 1467  ASP ALA LEU ALA GLU ARG TYR ALA THR LEU SER PHE ASP
SEQRES  63 O 1467  VAL GLN LYS ILE GLN ARG ALA HIS GLN ALA PHE SER GLN
SEQRES  64 O 1467  PHE VAL GLY LYS HIS LEU SER VAL ALA PHE ASP THR ASP
SEQRES  65 O 1467  PRO GLU ALA GLU ILE ARG GLU LEU ARG GLN ARG HIS THR
SEQRES  66 O 1467  GLU LEU GLU ARG GLU VAL SER ARG PHE GLU ASP GLN THR
SEQRES  67 O 1467  GLN GLN GLN ARG GLN GLN TYR ALA GLN ALA LYS GLU SER
SEQRES  68 O 1467  LEU THR THR LEU ASN ARG LEU ILE PRO GLN VAL THR LEU
SEQRES  69 O 1467  LEU LEU ASP GLU THR LEU ILE ASP ARG VAL GLU GLU VAL
SEQRES  70 O 1467  ARG GLU GLU MET ASP GLU ALA GLN GLU ALA ALA ARG PHE
SEQRES  71 O 1467  LEU GLN GLN HIS GLY SER ALA LEU THR LYS LEU GLU PRO
SEQRES  72 O 1467  MET VAL ALA VAL LEU GLN SER ASP PRO GLN GLN HIS GLU
SEQRES  73 O 1467  GLN LEU GLN GLN ASP TYR GLU THR ALA LYS HIS SER GLN
SEQRES  74 O 1467  HIS GLN ALA LYS GLN GLN ALA PHE ALA LEU VAL GLU ILE
SEQRES  75 O 1467  VAL GLN ARG ARG VAL HIS PHE SER TYR SER ASP SER ALA
SEQRES  76 O 1467  GLY MET LEU SER GLU ASN ALA ASP LEU ASN ASP LYS LEU
SEQRES  77 O 1467  ARG GLN ARG LEU GLU HIS ALA GLU SER ASP ARG SER ARG
SEQRES  78 O 1467  ALA ARG GLU GLN LEU ARG GLN GLN GLN ALA GLN TYR SER
SEQRES  79 O 1467  GLN PHE ASN GLN VAL LEU ALA SER LEU LYS SER SER TYR
SEQRES  80 O 1467  GLU THR LYS GLN ASP MET LEU LYS GLU LEU LEU GLN GLU
SEQRES  81 O 1467  MET LYS ASP ILE GLY VAL GLN ALA ASP ALA ASN ALA GLU
SEQRES  82 O 1467  MET ARG ALA ARG GLU ARG ARG ASP ARG LEU HIS GLU ALA
SEQRES  83 O 1467  LEU SER VAL ASN ARG SER ARG VAL ASN GLN LEU GLU LYS
SEQRES  84 O 1467  GLN ILE ALA PHE CYS GLU ALA GLU MET GLU ASN VAL GLN
SEQRES  85 O 1467  LYS LYS LEU ARG LYS LEU GLU ARG ASP TYR TYR GLN ILE
SEQRES  86 O 1467  ARG GLU GLN VAL VAL SER ALA LYS ALA GLY TRP CYS ALA
SEQRES  87 O 1467  VAL MET ARG MET VAL LYS ASP ASN GLY VAL GLU ARG ARG
SEQRES  88 O 1467  LEU HIS ARG ARG GLU LEU ALA TYR MET GLU GLY GLY ALA
SEQRES  89 O 1467  LEU ARG SER MET SER ASP LYS ALA LEU GLY ALA LEU ARG
SEQRES  90 O 1467  LEU ALA VAL ALA ASP ASN GLU HIS LEU ARG ASP ALA LEU
SEQRES  91 O 1467  ARG LEU SER GLU ASP PRO LYS ARG PRO GLU ARG LYS VAL
SEQRES  92 O 1467  GLN PHE PHE ILE ALA VAL TYR GLN HIS LEU ARG GLU ARG
SEQRES  93 O 1467  ILE ARG GLN ASP ILE ILE ARG THR ASP ASP PRO VAL ASP
SEQRES  94 O 1467  ALA ILE GLU GLN MET GLU ILE GLU LEU ALA ARG LEU THR
SEQRES  95 O 1467  GLU GLU LEU THR ALA ARG GLU GLN LYS LEU ALA ILE SER
SEQRES  96 O 1467  SER LYS SER VAL ALA ASN ILE ILE ARG LYS THR ILE GLN
SEQRES  97 O 1467  ARG GLU GLN ASN ARG ILE ARG MET LEU ASN GLN GLY LEU
SEQRES  98 O 1467  GLN ALA VAL SER PHE GLY GLN VAL ARG GLY VAL ARG LEU
SEQRES  99 O 1467  ASN VAL ASN VAL ARG GLU SER HIS ALA ILE LEU LEU ASP
SEQRES 100 O 1467  VAL LEU SER GLU GLN GLN GLU GLN HIS GLN ASP LEU PHE
SEQRES 101 O 1467  ASN SER GLN ARG LEU THR PHE SER GLU ALA MET ALA LYS
SEQRES 102 O 1467  LEU TYR GLN ARG LEU ASN PRO GLN VAL ASP MET GLY GLN
SEQRES 103 O 1467  ARG LEU PRO GLN THR ILE GLY GLU GLU LEU LEU ASP TYR
SEQRES 104 O 1467  ARG ASN TYR LEU GLU LEU ASP VAL GLU VAL ASN ARG GLY
SEQRES 105 O 1467  SER ASP GLY TRP LEU LYS ALA GLU SER GLY ALA LEU SER
SEQRES 106 O 1467  THR GLY GLU ALA ILE GLY THR GLY MET SER ILE LEU VAL
SEQRES 107 O 1467  MET VAL VAL GLN SER TRP GLU GLU GLU SER ARG ARG LEU
SEQRES 108 O 1467  ARG GLY LYS ASP ILE SER PRO CYS ARG LEU LEU PHE LEU
SEQRES 109 O 1467  ASP GLN ALA ALA ARG LEU ASP ALA LYS SER ILE ALA THR
SEQRES 110 O 1467  LEU PHE GLU LEU CYS GLU ARG LEU GLN MET GLN LEU ILE
SEQRES 111 O 1467  ILE ALA ALA PRO GLU ASN ILE SER PRO GLU LYS GLY THR
SEQRES 112 O 1467  THR TYR LYS LEU VAL ARG LYS VAL PHE LYS ASN HIS GLU
SEQRES 113 O 1467  HIS VAL HIS VAL VAL GLY LEU ARG GLY PHE GLY
SEQRES   1 P 1467  ILE GLU ARG GLY LYS PHE ARG SER LEU THR LEU VAL ASN
SEQRES   2 P 1467  TRP ASN GLY PHE PHE ALA ARG THR PHE ASP LEU ASP GLU
SEQRES   3 P 1467  LEU VAL THR THR LEU SER GLY GLY ASN GLY ALA GLY LYS
SEQRES   4 P 1467  SER THR THR MET ALA ALA PHE VAL THR ALA LEU ILE PRO
SEQRES   5 P 1467  ASP LEU THR LEU LEU HIS PHE ARG ASN THR THR GLU ALA
SEQRES   6 P 1467  GLY ALA THR SER GLY SER ARG ASP LYS GLY LEU HIS GLY
SEQRES   7 P 1467  LYS LEU ARG ALA GLY VAL CYS TYR SER THR LEU ASP VAL
SEQRES   8 P 1467  ILE ASN SER ARG HIS GLN ARG VAL VAL VAL GLY VAL ARG
SEQRES   9 P 1467  LEU GLN GLN VAL ALA GLY ARG ASP ARG LYS VAL ASP ILE
SEQRES  10 P 1467  LYS PRO PHE MET ILE GLN GLY LEU PRO THR ALA ILE GLN
SEQRES  11 P 1467  PRO THR GLN LEU LEU THR GLU ASN VAL GLY GLU ARG GLN
SEQRES  12 P 1467  ALA ARG VAL LEU PRO LEU ASN GLU LEU LYS ASP ARG LEU
SEQRES  13 P 1467  ASP GLU MET GLU GLY VAL GLN PHE LYS GLN PHE ASN SER
SEQRES  14 P 1467  ILE THR ASP TYR HIS ALA GLN MET PHE ASP LEU GLY VAL
SEQRES  15 P 1467  ILE PRO LYS ARG LEU ARG SER ALA SER ASP ARG SER LYS
SEQRES  16 P 1467  PHE TYR ARG LEU ILE GLU ALA SER LEU TYR GLY GLY ILE
SEQRES  17 P 1467  SER SER ALA ILE THR ARG SER LEU ARG ASP TYR LEU LEU
SEQRES  18 P 1467  PRO GLU ASN SER GLY VAL ARG LYS ALA PHE GLN ASP MET
SEQRES  19 P 1467  GLU ALA ALA LEU ARG GLU ASN ARG ILE THR LEU GLU ALA
SEQRES  20 P 1467  ILE ARG VAL THR GLN SER ASP ARG ASP LEU PHE LYS HIS
SEQRES  21 P 1467  LEU ILE THR GLU ALA THR SER TYR VAL SER ALA ASP TYR
SEQRES  22 P 1467  MET ARG HIS ALA ASN GLU ARG ARG THR HIS LEU ASP GLU
SEQRES  23 P 1467  ALA LEU ALA LEU ARG GLY GLU LEU PHE GLY SER HIS LYS
SEQRES  24 P 1467  GLN LEU ALA THR GLU GLN TYR ARG HIS VAL GLU MET ALA
SEQRES  25 P 1467  ARG GLU LEU ALA GLU GLN SER GLY ALA SER SER ASP LEU
SEQRES  26 P 1467  GLU THR ASP HIS GLN ALA ALA SER ASP HIS LEU ASN LEU
SEQRES  27 P 1467  VAL GLN THR ALA MET ARG GLN GLN GLU LYS ILE ASP ARG
SEQRES  28 P 1467  TYR GLN VAL ASP LEU GLU GLU LEU SER TYR ARG LEU GLU
SEQRES  29 P 1467  GLU GLN THR ASP VAL VAL GLU GLU ALA GLY GLU LEU GLN
SEQRES  30 P 1467  ALA GLU TYR GLU ALA ARG THR GLU ALA THR GLU GLN GLU
SEQRES  31 P 1467  VAL ASP GLU LEU LYS SER GLN LEU ALA ASP TYR GLN GLN
SEQRES  32 P 1467  ALA LEU ASP VAL GLN GLN THR ARG ALA ILE GLN TYR GLN
SEQRES  33 P 1467  GLN ALA LEU GLN ALA LEU GLU ARG ALA ARG GLU LEU CYS
SEQRES  34 P 1467  ARG LEU PRO ASP LEU SER VAL ASP ASN ALA GLU GLU TRP
SEQRES  35 P 1467  LEU GLU THR PHE GLN ALA LYS GLU GLN GLN ALA THR GLU
SEQRES  36 P 1467  ALA LEU LEU ALA LEU GLU GLN LYS LEU SER VAL ALA ASP
SEQRES  37 P 1467  ALA ALA HIS ASN GLN PHE GLU GLN ALA TYR GLN LEU VAL
SEQRES  38 P 1467  LYS ASN ILE VAL GLY GLU THR SER ARG SER GLU ALA TRP
SEQRES  39 P 1467  GLN SER ALA ARG GLU LEU LEU ARG ASP TRP PRO SER GLN
SEQRES  40 P 1467  ARG HIS LEU ALA ASP ARG VAL GLN PRO LEU ARG MET ARG
SEQRES  41 P 1467  LEU SER GLU LEU GLU GLN ARG LEU ASN ASN GLN GLN ASN
SEQRES  42 P 1467  ALA GLU ARG LEU LEU SER GLU PHE CYS LYS ARG GLN GLY
SEQRES  43 P 1467  ARG GLN TYR GLN ALA GLU ASP LEU GLU ALA LEU GLN ASN
SEQRES  44 P 1467  GLU LEU GLU ALA ARG GLN GLU ALA LEU SER LEU SER VAL
SEQRES  45 P 1467  ASN GLU GLY GLY GLU ARG ARG MET GLU MET ARG GLN GLU
SEQRES  46 P 1467  LEU GLU GLN LEU LYS GLN LYS ILE GLN SER LEU THR ALA
SEQRES  47 P 1467  ARG ALA PRO VAL TRP LEU ALA ALA GLN ASP THR LEU ASN
SEQRES  48 P 1467  GLN LEU CYS GLU GLN SER GLY GLU THR LEU ALA SER SER
SEQRES  49 P 1467  ASN ASP VAL THR GLU TYR MET GLN GLN LEU LEU GLU ARG
SEQRES  50 P 1467  GLU ARG GLU ALA THR VAL GLU ARG ASP GLU VAL ALA ALA
SEQRES  51 P 1467  GLN LYS ARG GLU LEU GLU LYS GLN ILE GLU ARG LEU SER
SEQRES  52 P 1467  GLN PRO SER GLY ALA GLU ASP SER ARG MET ILE ALA LEU
SEQRES  53 P 1467  ALA GLU ARG PHE GLY GLY VAL LEU LEU SER GLU ILE TYR
SEQRES  54 P 1467  ASP ASP ILE THR ILE ASP ASP ALA PRO TYR PHE SER ALA
SEQRES  55 P 1467  LEU TYR GLY PRO ALA ARG HIS GLY ILE VAL VAL PRO ASP
SEQRES  56 P 1467  LEU SER LEU VAL ARG PRO HIS LEU GLU THR LEU GLU ASP
SEQRES  57 P 1467  CYS PRO GLU ASP LEU TYR LEU ILE GLU GLY ASP PRO GLN
SEQRES  58 P 1467  SER PHE ASP ASP SER VAL PHE ASN ALA GLU GLU GLN THR
SEQRES  59 P 1467  ASN ALA VAL LEU VAL LYS SER SER ASP ARG GLN TRP ARG
SEQRES  60 P 1467  TYR SER ARG TYR PRO GLU LEU PRO LEU PHE GLY ARG ALA
SEQRES  61 P 1467  ALA ARG GLU ASN ARG LEU GLU ALA LEU ASN LEU GLU ARG
SEQRES  62 P 1467  ASP ALA LEU ALA GLU ARG TYR ALA THR LEU SER PHE ASP
SEQRES  63 P 1467  VAL GLN LYS ILE GLN ARG ALA HIS GLN ALA PHE SER GLN
SEQRES  64 P 1467  PHE VAL GLY LYS HIS LEU SER VAL ALA PHE ASP THR ASP
SEQRES  65 P 1467  PRO GLU ALA GLU ILE ARG GLU LEU ARG GLN ARG HIS THR
SEQRES  66 P 1467  GLU LEU GLU ARG GLU VAL SER ARG PHE GLU ASP GLN THR
SEQRES  67 P 1467  GLN GLN GLN ARG GLN GLN TYR ALA GLN ALA LYS GLU SER
SEQRES  68 P 1467  LEU THR THR LEU ASN ARG LEU ILE PRO GLN VAL THR LEU
SEQRES  69 P 1467  LEU LEU ASP GLU THR LEU ILE ASP ARG VAL GLU GLU VAL
SEQRES  70 P 1467  ARG GLU GLU MET ASP GLU ALA GLN GLU ALA ALA ARG PHE
SEQRES  71 P 1467  LEU GLN GLN HIS GLY SER ALA LEU THR LYS LEU GLU PRO
SEQRES  72 P 1467  MET VAL ALA VAL LEU GLN SER ASP PRO GLN GLN HIS GLU
SEQRES  73 P 1467  GLN LEU GLN GLN ASP TYR GLU THR ALA LYS HIS SER GLN
SEQRES  74 P 1467  HIS GLN ALA LYS GLN GLN ALA PHE ALA LEU VAL GLU ILE
SEQRES  75 P 1467  VAL GLN ARG ARG VAL HIS PHE SER TYR SER ASP SER ALA
SEQRES  76 P 1467  GLY MET LEU SER GLU ASN ALA ASP LEU ASN ASP LYS LEU
SEQRES  77 P 1467  ARG GLN ARG LEU GLU HIS ALA GLU SER ASP ARG SER ARG
SEQRES  78 P 1467  ALA ARG GLU GLN LEU ARG GLN GLN GLN ALA GLN TYR SER
SEQRES  79 P 1467  GLN PHE ASN GLN VAL LEU ALA SER LEU LYS SER SER TYR
SEQRES  80 P 1467  GLU THR LYS GLN ASP MET LEU LYS GLU LEU LEU GLN GLU
SEQRES  81 P 1467  MET LYS ASP ILE GLY VAL GLN ALA ASP ALA ASN ALA GLU
SEQRES  82 P 1467  MET ARG ALA ARG GLU ARG ARG ASP ARG LEU HIS GLU ALA
SEQRES  83 P 1467  LEU SER VAL ASN ARG SER ARG VAL ASN GLN LEU GLU LYS
SEQRES  84 P 1467  GLN ILE ALA PHE CYS GLU ALA GLU MET GLU ASN VAL GLN
SEQRES  85 P 1467  LYS LYS LEU ARG LYS LEU GLU ARG ASP TYR TYR GLN ILE
SEQRES  86 P 1467  ARG GLU GLN VAL VAL SER ALA LYS ALA GLY TRP CYS ALA
SEQRES  87 P 1467  VAL MET ARG MET VAL LYS ASP ASN GLY VAL GLU ARG ARG
SEQRES  88 P 1467  LEU HIS ARG ARG GLU LEU ALA TYR MET GLU GLY GLY ALA
SEQRES  89 P 1467  LEU ARG SER MET SER ASP LYS ALA LEU GLY ALA LEU ARG
SEQRES  90 P 1467  LEU ALA VAL ALA ASP ASN GLU HIS LEU ARG ASP ALA LEU
SEQRES  91 P 1467  ARG LEU SER GLU ASP PRO LYS ARG PRO GLU ARG LYS VAL
SEQRES  92 P 1467  GLN PHE PHE ILE ALA VAL TYR GLN HIS LEU ARG GLU ARG
SEQRES  93 P 1467  ILE ARG GLN ASP ILE ILE ARG THR ASP ASP PRO VAL ASP
SEQRES  94 P 1467  ALA ILE GLU GLN MET GLU ILE GLU LEU ALA ARG LEU THR
SEQRES  95 P 1467  GLU GLU LEU THR ALA ARG GLU GLN LYS LEU ALA ILE SER
SEQRES  96 P 1467  SER LYS SER VAL ALA ASN ILE ILE ARG LYS THR ILE GLN
SEQRES  97 P 1467  ARG GLU GLN ASN ARG ILE ARG MET LEU ASN GLN GLY LEU
SEQRES  98 P 1467  GLN ALA VAL SER PHE GLY GLN VAL ARG GLY VAL ARG LEU
SEQRES  99 P 1467  ASN VAL ASN VAL ARG GLU SER HIS ALA ILE LEU LEU ASP
SEQRES 100 P 1467  VAL LEU SER GLU GLN GLN GLU GLN HIS GLN ASP LEU PHE
SEQRES 101 P 1467  ASN SER GLN ARG LEU THR PHE SER GLU ALA MET ALA LYS
SEQRES 102 P 1467  LEU TYR GLN ARG LEU ASN PRO GLN VAL ASP MET GLY GLN
SEQRES 103 P 1467  ARG LEU PRO GLN THR ILE GLY GLU GLU LEU LEU ASP TYR
SEQRES 104 P 1467  ARG ASN TYR LEU GLU LEU ASP VAL GLU VAL ASN ARG GLY
SEQRES 105 P 1467  SER ASP GLY TRP LEU LYS ALA GLU SER GLY ALA LEU SER
SEQRES 106 P 1467  THR GLY GLU ALA ILE GLY THR GLY MET SER ILE LEU VAL
SEQRES 107 P 1467  MET VAL VAL GLN SER TRP GLU GLU GLU SER ARG ARG LEU
SEQRES 108 P 1467  ARG GLY LYS ASP ILE SER PRO CYS ARG LEU LEU PHE LEU
SEQRES 109 P 1467  ASP GLN ALA ALA ARG LEU ASP ALA LYS SER ILE ALA THR
SEQRES 110 P 1467  LEU PHE GLU LEU CYS GLU ARG LEU GLN MET GLN LEU ILE
SEQRES 111 P 1467  ILE ALA ALA PRO GLU ASN ILE SER PRO GLU LYS GLY THR
SEQRES 112 P 1467  THR TYR LYS LEU VAL ARG LYS VAL PHE LYS ASN HIS GLU
SEQRES 113 P 1467  HIS VAL HIS VAL VAL GLY LEU ARG GLY PHE GLY
SEQRES   1 Q  212  SER SER THR HIS ILE GLU GLN PHE MET PRO VAL LYS LEU
SEQRES   2 Q  212  ALA GLN ALA LEU ALA ASN SER LEU PHE PRO GLU LEU ASP
SEQRES   3 Q  212  SER GLN LEU ARG ALA GLY ARG HIS ILE GLY ILE ASP ASP
SEQRES   4 Q  212  LEU ASP ASN HIS ALA PHE LEU MET ASP PHE GLN GLU GLN
SEQRES   5 Q  212  LEU GLU GLU PHE TYR ALA ARG TYR ASN VAL GLU LEU ILE
SEQRES   6 Q  212  ARG ALA PRO GLU GLY PHE PHE TYR LEU ARG PRO ARG SER
SEQRES   7 Q  212  THR THR LEU ILE PRO ARG SER VAL LEU SER GLU LEU ASP
SEQRES   8 Q  212  MET MET VAL GLY LYS ILE LEU CYS TYR LEU TYR LEU SER
SEQRES   9 Q  212  PRO GLU ARG LEU ALA ASN GLN GLY ILE PHE THR SER GLN
SEQRES  10 Q  212  GLU LEU TYR GLU GLU LEU ILE SER LEU ALA ASP GLU GLY
SEQRES  11 Q  212  LYS LEU MET LYS PHE VAL ASN GLN ARG SER SER GLY SER
SEQRES  12 Q  212  ASP LEU ASP LYS GLN LYS LEU GLN GLU LYS VAL ARG THR
SEQRES  13 Q  212  THR LEU ASN ARG LEU ARG ARG LEU GLY MET VAL TYR PHE
SEQRES  14 Q  212  LEU PRO ASN ASN ASN ASN LYS PHE THR ILE THR GLU ALA
SEQRES  15 Q  212  VAL PHE ARG PHE GLY ALA ASP VAL ARG SER GLY ASP ASP
SEQRES  16 Q  212  PRO ARG GLU ILE GLN LEU ARG MET ILE ARG ASP GLY GLU
SEQRES  17 Q  212  ALA MET PRO VAL
SEQRES   1 R  198  PHE MET PRO VAL LYS LEU ALA GLN ALA LEU ALA ASN SER
SEQRES   2 R  198  LEU PHE PRO GLU LEU ASP SER GLN LEU ARG ALA GLY ARG
SEQRES   3 R  198  HIS ILE GLY ILE ASP ASP LEU ASP ASN HIS ALA PHE LEU
SEQRES   4 R  198  MET ASP PHE GLN GLU GLN LEU GLU GLU PHE TYR ALA ARG
SEQRES   5 R  198  TYR ASN VAL GLU LEU ILE ARG ALA PRO GLU GLY PHE PHE
SEQRES   6 R  198  TYR LEU ARG PRO ARG SER THR THR LEU ILE PRO ARG SER
SEQRES   7 R  198  VAL LEU SER GLU LEU ASP MET MET VAL GLY LYS ILE LEU
SEQRES   8 R  198  CYS TYR LEU TYR LEU SER PRO GLU ARG LEU ALA ASN GLN
SEQRES   9 R  198  GLY ILE PHE THR SER GLN GLU LEU TYR GLU GLU LEU ILE
SEQRES  10 R  198  SER LEU ALA ASP GLU GLY LYS LEU MET LYS PHE VAL ASN
SEQRES  11 R  198  GLN ARG SER SER GLY SER ASP LEU ASP LYS GLN LYS LEU
SEQRES  12 R  198  GLN GLU LYS VAL ARG THR THR LEU ASN ARG LEU ARG ARG
SEQRES  13 R  198  LEU GLY MET VAL TYR PHE LEU PRO ASN ASN ASN ASN LYS
SEQRES  14 R  198  PHE THR ILE THR GLU ALA VAL PHE ARG PHE GLY ALA ASP
SEQRES  15 R  198  VAL ARG SER GLY ASP ASP PRO ARG GLU ILE GLN LEU ARG
SEQRES  16 R  198  MET ILE ARG
SEQRES   1 S   78  MET SER THR ILE GLU GLU ARG VAL LYS LYS ILE ILE GLY
SEQRES   2 S   78  GLU GLN LEU GLY VAL LYS GLN GLU GLU VAL THR ASN ASN
SEQRES   3 S   78  ALA SER PHE VAL GLU ASP LEU GLY ALA ASP SER LEU ASP
SEQRES   4 S   78  THR VAL GLU LEU VAL MET ALA LEU GLU GLU GLU PHE ASP
SEQRES   5 S   78  THR GLU ILE PRO ASP GLU GLU ALA GLU LYS ILE THR THR
SEQRES   6 S   78  VAL GLN ALA ALA ILE ASP TYR ILE ASN GLY HIS GLN ALA
SEQRES   1 T   78  MET SER THR ILE GLU GLU ARG VAL LYS LYS ILE ILE GLY
SEQRES   2 T   78  GLU GLN LEU GLY VAL LYS GLN GLU GLU VAL THR ASN ASN
SEQRES   3 T   78  ALA SER PHE VAL GLU ASP LEU GLY ALA ASP SER LEU ASP
SEQRES   4 T   78  THR VAL GLU LEU VAL MET ALA LEU GLU GLU GLU PHE ASP
SEQRES   5 T   78  THR GLU ILE PRO ASP GLU GLU ALA GLU LYS ILE THR THR
SEQRES   6 T   78  VAL GLN ALA ALA ILE ASP TYR ILE ASN GLY HIS GLN ALA
HELIX    1   1 GLY A   39  ILE A   52  1                                  14
HELIX    2   2 GLY A   67  GLY A   71  1                                   5
HELIX    3   3 GLN A  131  LEU A  136  1                                   6
HELIX    4   4 PRO A  149  MET A  160  1                                  12
HELIX    5   5 SER A  170  LEU A  181  1                                  12
HELIX    6   6 SER A  190  TYR A  206  1                                  17
HELIX    7   7 ALA A  212  LEU A  221  1                                  10
HELIX    8   8 ASN A  225  ASP A  401  1                                 177
HELIX    9   9 TYR A  402  ALA A  405  1                                   4
HELIX   10  10 LEU A  406  CYS A  430  1                                  25
HELIX   11  11 ASN A  439  ASP A  469  1                                  31
HELIX   12  12 ALA A  471  GLY A  487  1                                  17
HELIX   13  13 SER A  490  ASP A  513  1                                  24
HELIX   14  14 ARG A  514  GLN A  546  1                                  33
HELIX   15  15 GLN A  551  ASP A  554  1                                   4
HELIX   16  16 LEU A  555  SER A  618  1                                  64
HELIX   17  17 SER A  624  LEU A  663  1                                  40
HELIX   18  18 ASP A  671  GLY A  682  1                                  12
HELIX   19  19 LEU A  686  TYR A  690  1                                   5
HELIX   20  20 ASP A  697  GLY A  706  1                                  10
HELIX   21  21 PRO A  707  HIS A  710  1                                   4
HELIX   22  22 ASP A  716  GLU A  725  1                                  10
HELIX   23  23 ARG A  783  HIS A  825  1                                  43
HELIX   24  24 PRO A  834  ILE A  880  1                                  47
HELIX   25  25 GLN A  882  LEU A  887  1                                   6
HELIX   26  26 ARG A  894  GLU A  923  1                                  30
HELIX   27  27 PRO A  924  SER A  931  1                                   8
HELIX   28  28 ASP A  932  ARG A  966  1                                  35
HELIX   29  29 ARG A  967  SER A  971  1                                   5
HELIX   30  30 TYR A  972  GLU A  981  1                                  10
HELIX   31  31 LEU A  985  GLY A 1046  1                                  62
HELIX   32  32 ASP A 1050  LYS A 1125  1                                  76
HELIX   33  33 ARG A 1135  MET A 1141  1                                   7
HELIX   34  34 GLU A 1142  ALA A 1162  1                                  21
HELIX   35  35 ASN A 1164  GLU A 1175  1                                  12
HELIX   36  36 ARG A 1179  GLU A 1196  1                                  18
HELIX   37  37 ASP A 1207  ASN A 1259  1                                  53
HELIX   38  38 GLN A 1260  LEU A 1262  1                                   3
HELIX   39  39 ARG A 1280  GLN A 1293  1                                  14
HELIX   40  40 GLN A 1294  GLN A 1296  1                                   3
HELIX   41  41 HIS A 1297  ASN A 1302  1                                   6
HELIX   42  42 THR A 1307  LEU A 1319  1                                  13
HELIX   43  43 LEU A 1329  LEU A 1338  1                                  10
HELIX   44  44 ASP A 1339  ASN A 1342  1                                   4
HELIX   45  45 SER A 1366  LEU A 1392  1                                  27
HELIX   46  46 GLN A 1407  LEU A 1411  1                                   5
HELIX   47  47 ASP A 1412  LEU A 1426  1                                  15
HELIX   48  48 GLY B   39  ILE B   52  1                                  14
HELIX   49  49 GLY B   67  GLY B   71  1                                   5
HELIX   50  50 GLN B  131  LEU B  136  1                                   6
HELIX   51  51 PRO B  149  GLU B  159  1                                  11
HELIX   52  52 SER B  170  LEU B  181  1                                  12
HELIX   53  53 SER B  190  GLY B  207  1                                  18
HELIX   54  54 SER B  210  LEU B  222  1                                  13
HELIX   55  55 ASN B  225  VAL B  408  1                                 184
HELIX   56  56 GLN B  415  CYS B  430  1                                  16
HELIX   57  57 ASN B  439  GLY B  487  1                                  49
HELIX   58  58 SER B  490  ASP B  513  1                                  24
HELIX   59  59 ARG B  514  GLN B  546  1                                  33
HELIX   60  60 LEU B  555  SER B  618  1                                  64
HELIX   61  61 SER B  624  LEU B  663  1                                  40
HELIX   62  62 SER B  672  PHE B  681  1                                  10
HELIX   63  63 LEU B  686  TYR B  690  1                                   5
HELIX   64  64 ASP B  696  GLY B  706  1                                  11
HELIX   65  65 PRO B  707  HIS B  710  1                                   4
HELIX   66  66 VAL B  720  GLU B  725  1                                   6
HELIX   67  67 ASP B  740  PHE B  744  1                                   5
HELIX   68  68 ALA B  782  LYS B  824  1                                  43
HELIX   69  69 PRO B  834  ILE B  880  1                                  47
HELIX   70  70 VAL B  883  ASP B  888  1                                   6
HELIX   71  71 ILE B  892  GLU B  923  1                                  32
HELIX   72  72 PRO B  924  SER B  931  1                                   8
HELIX   73  73 PRO B  933  TYR B  972  1                                  40
HELIX   74  74 ASN B  982  GLY B 1046  1                                  65
HELIX   75  75 ASP B 1050  LYS B 1125  1                                  76
HELIX   76  76 ARG B 1135  MET B 1141  1                                   7
HELIX   77  77 GLU B 1142  VAL B 1161  1                                  20
HELIX   78  78 ASN B 1164  GLU B 1175  1                                  12
HELIX   79  79 PRO B 1180  GLU B 1196  1                                  17
HELIX   80  80 VAL B 1209  GLN B 1260  1                                  52
HELIX   81  81 ARG B 1280  GLN B 1294  1                                  15
HELIX   82  82 HIS B 1297  ASN B 1302  1                                   6
HELIX   83  83 THR B 1307  LEU B 1319  1                                  13
HELIX   84  84 ASN B 1320  ASP B 1324  1                                   5
HELIX   85  85 LEU B 1329  LEU B 1338  1                                  10
HELIX   86  86 ASP B 1339  ASN B 1342  1                                   4
HELIX   87  87 SER B 1366  SER B 1389  1                                  24
HELIX   88  88 GLN B 1407  LEU B 1411  1                                   5
HELIX   89  89 ASP B 1412  LEU B 1426  1                                  15
HELIX   90  90 VAL C    8  ASN C   18  1                                  11
HELIX   91  91 VAL C   26  GLU C   41  1                                  16
HELIX   92  92 GLU C   49  GLY C   62  1                                  14
HELIX   93  93 VAL C   70  ARG C   83  1                                  14
HELIX   94  94 PRO C  105  ILE C  115  1                                  11
HELIX   95  95 THR C  122  GLU C  145  1                                  24
HELIX   96  96 GLU C  149  VAL C  156  1                                   8
HELIX   97  97 PHE C  157  SER C  163  1                                   7
HELIX   98  98 VAL C  164  GLN C  195  1                                  32
HELIX   99  99 TRP C  197  GLY C  242  1                                  46
HELIX  100 100 GLU C  247  ASP C  290  1                                  44
HELIX  101 101 PHE C  297  HIS C  307  1                                  11
HELIX  102 102 TYR C  308  ASP C  310  1                                   3
HELIX  103 103 SER C  352  GLU C  372  1                                  21
HELIX  104 104 ASP C  377  ALA C  387  1                                  11
HELIX  105 105 PRO C  390  VAL C  406  1                                  17
HELIX  106 106 ALA C  413  GLY C  417  1                                   5
HELIX  107 107 VAL D    8  ASN D   18  1                                  11
HELIX  108 108 VAL D   26  GLU D   41  1                                  16
HELIX  109 109 GLU D   49  GLY D   62  1                                  14
HELIX  110 110 VAL D   70  ARG D   83  1                                  14
HELIX  111 111 PRO D  105  ILE D  115  1                                  11
HELIX  112 112 THR D  122  THR D  122  1                                   1
HELIX  113 113 LEU D  123  GLU D  145  1                                  23
HELIX  114 114 GLU D  149  VAL D  156  1                                   8
HELIX  115 115 PHE D  157  SER D  163  1                                   7
HELIX  116 116 VAL D  164  GLN D  195  1                                  32
HELIX  117 117 TRP D  197  GLY D  242  1                                  46
HELIX  118 118 GLU D  247  ASP D  290  1                                  44
HELIX  119 119 PHE D  297  HIS D  307  1                                  11
HELIX  120 120 TYR D  308  ASP D  310  1                                   3
HELIX  121 121 SER D  352  GLU D  372  1                                  21
HELIX  122 122 ASP D  377  ALA D  387  1                                  11
HELIX  123 123 PRO D  390  VAL D  406  1                                  17
HELIX  124 124 ALA D  413  GLY D  417  1                                   5
HELIX  125 125 ILE E    6  GLN E    8  1                                   3
HELIX  126 126 VAL E   12  LEU E   18  1                                   7
HELIX  127 127 PHE E   23  ARG E   31  1                                   9
HELIX  128 128 LEU E   41  ASP E   49  1                                   9
HELIX  129 129 GLN E   51  PHE E   57  1                                   7
HELIX  130 130 TYR E   58  TYR E   61  1                                   4
HELIX  131 131 GLU E   90  LEU E  104  1                                  15
HELIX  132 132 PRO E  106  ASN E  111  1                                   6
HELIX  133 133 SER E  117  LEU E  127  1                                  11
HELIX  134 134 GLU E  130  LYS E  132  1                                   3
HELIX  135 135 LEU E  133  PHE E  136  1                                   4
HELIX  136 136 ASP E  145  ARG E  164  1                                  20
HELIX  137 137 GLU E  182  GLY E  188  1                                   7
HELIX  138 138 PRO E  197  ASP E  207  1                                  11
HELIX  139 139 VAL F   12  ALA F   19  1                                   8
HELIX  140 140 PHE F   23  ARG F   31  1                                   9
HELIX  141 141 LEU F   41  TYR F   58  1                                  18
HELIX  142 142 ALA F   59  TYR F   61  1                                   3
HELIX  143 143 GLU F   90  LEU F  102  1                                  13
HELIX  144 144 GLU F  107  ASN F  111  1                                   5
HELIX  145 145 SER F  117  LEU F  127  1                                  11
HELIX  146 146 GLU F  130  VAL F  137  1                                   8
HELIX  147 147 ASP F  145  LEU F  165  1                                  21
HELIX  148 148 GLU F  182  PHE F  187  1                                   6
HELIX  149 149 PRO F  197  ILE F  205  1                                   9
HELIX  150 150 ILE G    3  LEU G   15  1                                  13
HELIX  151 151 LYS G   18  VAL G   22  1                                   5
HELIX  152 152 ASP G   35  ASP G   51  1                                  17
HELIX  153 153 PRO G   55  GLU G   60  1                                   6
HELIX  154 154 THR G   64  ASN G   73  1                                  10
HELIX  155 155 ILE H    3  GLY H   16  1                                  14
HELIX  156 156 ASP H   35  PHE H   50  1                                  16
HELIX  157 157 PRO H   55  ILE H   62  1                                   8
HELIX  158 158 THR H   64  ASN H   73  1                                  10
HELIX  159 159 ILE Q    6  GLN Q    8  1                                   3
HELIX  160 160 VAL Q   12  LEU Q   18  1                                   7
HELIX  161 161 PHE Q   23  ARG Q   31  1                                   9
HELIX  162 162 LEU Q   41  ASP Q   49  1                                   9
HELIX  163 163 GLN Q   51  PHE Q   57  1                                   7
HELIX  164 164 TYR Q   58  TYR Q   61  1                                   4
HELIX  165 165 GLU Q   90  LEU Q  104  1                                  15
HELIX  166 166 PRO Q  106  ASN Q  111  1                                   6
HELIX  167 167 SER Q  117  LEU Q  127  1                                  11
HELIX  168 168 GLU Q  130  LYS Q  132  1                                   3
HELIX  169 169 LEU Q  133  PHE Q  136  1                                   4
HELIX  170 170 ASP Q  145  ARG Q  164  1                                  20
HELIX  171 171 GLU Q  182  GLY Q  188  1                                   7
HELIX  172 172 PRO Q  197  ASP Q  207  1                                  11
HELIX  173 173 VAL R   12  ALA R   19  1                                   8
HELIX  174 174 PHE R   23  ARG R   31  1                                   9
HELIX  175 175 LEU R   41  TYR R   58  1                                  18
HELIX  176 176 ALA R   59  TYR R   61  1                                   3
HELIX  177 177 GLU R   90  LEU R  102  1                                  13
HELIX  178 178 GLU R  107  ASN R  111  1                                   5
HELIX  179 179 SER R  117  LEU R  127  1                                  11
HELIX  180 180 GLU R  130  VAL R  137  1                                   8
HELIX  181 181 ASP R  145  LEU R  165  1                                  21
HELIX  182 182 GLU R  182  PHE R  187  1                                   6
HELIX  183 183 PRO R  197  ILE R  205  1                                   9
HELIX  184 184 GLY O   39  ILE O   52  1                                  14
HELIX  185 185 GLY O   67  GLY O   71  1                                   5
HELIX  186 186 GLN O  131  LEU O  136  1                                   6
HELIX  187 187 PRO O  149  MET O  160  1                                  12
HELIX  188 188 SER O  170  LEU O  181  1                                  12
HELIX  189 189 SER O  190  TYR O  206  1                                  17
HELIX  190 190 ALA O  212  LEU O  221  1                                  10
HELIX  191 191 ASN O  225  ASP O  401  1                                 177
HELIX  192 192 TYR O  402  ALA O  405  1                                   4
HELIX  193 193 LEU O  406  CYS O  430  1                                  25
HELIX  194 194 ASN O  439  ASP O  469  1                                  31
HELIX  195 195 ALA O  471  GLY O  487  1                                  17
HELIX  196 196 SER O  490  ASP O  513  1                                  24
HELIX  197 197 ARG O  514  GLN O  546  1                                  33
HELIX  198 198 GLN O  551  ASP O  554  1                                   4
HELIX  199 199 LEU O  555  SER O  618  1                                  64
HELIX  200 200 SER O  624  LEU O  663  1                                  40
HELIX  201 201 ASP O  671  GLY O  682  1                                  12
HELIX  202 202 LEU O  686  TYR O  690  1                                   5
HELIX  203 203 ASP O  697  GLY O  706  1                                  10
HELIX  204 204 PRO O  707  HIS O  710  1                                   4
HELIX  205 205 ASP O  716  GLU O  725  1                                  10
HELIX  206 206 ARG O  783  HIS O  825  1                                  43
HELIX  207 207 PRO O  834  ILE O  880  1                                  47
HELIX  208 208 GLN O  882  LEU O  887  1                                   6
HELIX  209 209 ARG O  894  GLU O  923  1                                  30
HELIX  210 210 PRO O  924  SER O  931  1                                   8
HELIX  211 211 ASP O  932  ARG O  966  1                                  35
HELIX  212 212 ARG O  967  SER O  971  1                                   5
HELIX  213 213 TYR O  972  GLU O  981  1                                  10
HELIX  214 214 LEU O  985  GLY O 1046  1                                  62
HELIX  215 215 ASP O 1050  LYS O 1125  1                                  76
HELIX  216 216 ARG O 1135  MET O 1141  1                                   7
HELIX  217 217 GLU O 1142  ALA O 1162  1                                  21
HELIX  218 218 ASN O 1164  GLU O 1175  1                                  12
HELIX  219 219 ARG O 1179  GLU O 1196  1                                  18
HELIX  220 220 ASP O 1207  ASN O 1259  1                                  53
HELIX  221 221 GLN O 1260  LEU O 1262  1                                   3
HELIX  222 222 ARG O 1280  GLN O 1293  1                                  14
HELIX  223 223 GLN O 1294  GLN O 1296  1                                   3
HELIX  224 224 HIS O 1297  ASN O 1302  1                                   6
HELIX  225 225 THR O 1307  LEU O 1319  1                                  13
HELIX  226 226 LEU O 1329  LEU O 1338  1                                  10
HELIX  227 227 ASP O 1339  ASN O 1342  1                                   4
HELIX  228 228 SER O 1366  LEU O 1392  1                                  27
HELIX  229 229 GLN O 1407  LEU O 1411  1                                   5
HELIX  230 230 ASP O 1412  LEU O 1426  1                                  15
HELIX  231 231 GLY P   39  ILE P   52  1                                  14
HELIX  232 232 GLY P   67  GLY P   71  1                                   5
HELIX  233 233 GLN P  131  LEU P  136  1                                   6
HELIX  234 234 PRO P  149  GLU P  159  1                                  11
HELIX  235 235 SER P  170  LEU P  181  1                                  12
HELIX  236 236 SER P  190  GLY P  207  1                                  18
HELIX  237 237 SER P  210  LEU P  222  1                                  13
HELIX  238 238 ASN P  225  VAL P  408  1                                 184
HELIX  239 239 GLN P  415  CYS P  430  1                                  16
HELIX  240 240 ASN P  439  GLY P  487  1                                  49
HELIX  241 241 SER P  490  ASP P  513  1                                  24
HELIX  242 242 ARG P  514  GLN P  546  1                                  33
HELIX  243 243 LEU P  555  SER P  618  1                                  64
HELIX  244 244 SER P  624  LEU P  663  1                                  40
HELIX  245 245 SER P  672  PHE P  681  1                                  10
HELIX  246 246 LEU P  686  TYR P  690  1                                   5
HELIX  247 247 ASP P  696  GLY P  706  1                                  11
HELIX  248 248 PRO P  707  HIS P  710  1                                   4
HELIX  249 249 VAL P  720  GLU P  725  1                                   6
HELIX  250 250 ASP P  740  PHE P  744  1                                   5
HELIX  251 251 ALA P  782  LYS P  824  1                                  43
HELIX  252 252 PRO P  834  ILE P  880  1                                  47
HELIX  253 253 VAL P  883  ASP P  888  1                                   6
HELIX  254 254 ILE P  892  GLU P  923  1                                  32
HELIX  255 255 PRO P  924  SER P  931  1                                   8
HELIX  256 256 PRO P  933  TYR P  972  1                                  40
HELIX  257 257 ASN P  982  GLY P 1046  1                                  65
HELIX  258 258 ASP P 1050  LYS P 1125  1                                  76
HELIX  259 259 ARG P 1135  MET P 1141  1                                   7
HELIX  260 260 GLU P 1142  VAL P 1161  1                                  20
HELIX  261 261 ASN P 1164  GLU P 1175  1                                  12
HELIX  262 262 PRO P 1180  GLU P 1196  1                                  17
HELIX  263 263 VAL P 1209  GLN P 1260  1                                  52
HELIX  264 264 ARG P 1280  GLN P 1294  1                                  15
HELIX  265 265 HIS P 1297  ASN P 1302  1                                   6
HELIX  266 266 THR P 1307  LEU P 1319  1                                  13
HELIX  267 267 ASN P 1320  ASP P 1324  1                                   5
HELIX  268 268 LEU P 1329  LEU P 1338  1                                  10
HELIX  269 269 ASP P 1339  ASN P 1342  1                                   4
HELIX  270 270 SER P 1366  SER P 1389  1                                  24
HELIX  271 271 GLN P 1407  LEU P 1411  1                                   5
HELIX  272 272 ASP P 1412  LEU P 1426  1                                  15
HELIX  273 273 ILE S    3  LEU S   15  1                                  13
HELIX  274 274 LYS S   18  VAL S   22  1                                   5
HELIX  275 275 ASP S   35  ASP S   51  1                                  17
HELIX  276 276 PRO S   55  GLU S   60  1                                   6
HELIX  277 277 THR S   64  ASN S   73  1                                  10
HELIX  278 278 ILE T    3  GLY T   16  1                                  14
HELIX  279 279 ASP T   35  PHE T   50  1                                  16
HELIX  280 280 PRO T   55  ILE T   62  1                                   8
HELIX  281 281 THR T   64  ASN T   73  1                                  10
SHEET    1   1 1 LYS A   6  TRP A  15  0
SHEET    2   2 1 PHE A  18  ASP A  24  0
SHEET    3   3 1 VAL A  29  GLY A  34  0
SHEET    4   4 1 VAL A  85  ILE A  93  0
SHEET    5   5 1 ARG A  99  VAL A 109  0
SHEET    6   6 1 LYS A 115  GLN A 124  0
SHEET    7   7 1 THR A 137  GLU A 138  0
SHEET    8   8 1 ARG A 146  VAL A 147  0
SHEET    9   9 1 GLN A 164  GLN A 167  0
SHEET   10  10 1 VAL A 684  LEU A 685  0
SHEET   11  11 1 ILE A 712  VAL A 714  0
SHEET   12  12 1 ASP A 733  GLU A 738  0
SHEET   13  13 1 ALA A 751  GLU A 752  0
SHEET   14  14 1 ALA A 757  SER A 763  0
SHEET   15  15 1 GLN A 766  ARG A 771  0
SHEET   16  16 1 VAL A1270  VAL A1279  0
SHEET   17  17 1 LEU A1344  ARG A1352  0
SHEET   18  18 1 ASP A1355  LYS A1359  0
SHEET   19  19 1 LEU A1402  LEU A1405  0
SHEET   20  20 1 GLN A1429  ALA A1434  0
SHEET   21  21 1 THR A1444  PHE A1453  0
SHEET   22  22 1 HIS A1456  ARG A1465  0
SHEET   23  23 1 LYS B   6  TRP B  15  0
SHEET   24  24 1 PHE B  18  ASP B  24  0
SHEET   25  25 1 VAL B  29  SER B  33  0
SHEET   26  26 1 CYS B  86  ILE B  93  0
SHEET   27  27 1 ARG B  99  GLN B 108  0
SHEET   28  28 1 VAL B 116  GLN B 124  0
SHEET   29  29 1 THR B 137  GLU B 138  0
SHEET   30  30 1 GLN B 144  VAL B 147  0
SHEET   31  31 1 GLN B 164  GLN B 167  0
SHEET   32  32 1 VAL B 684  LEU B 685  0
SHEET   33  33 1 ILE B 712  VAL B 713  0
SHEET   34  34 1 ASP B 733  ILE B 737  0
SHEET   35  35 1 ASN B 750  GLN B 754  0
SHEET   36  36 1 ALA B 757  SER B 763  0
SHEET   37  37 1 GLN B 766  ARG B 771  0
SHEET   38  38 1 VAL B1270  VAL B1279  0
SHEET   39  39 1 LEU B1344  ARG B1352  0
SHEET   40  40 1 TRP B1357  LYS B1359  0
SHEET   41  41 1 LEU B1402  LEU B1405  0
SHEET   42  42 1 GLN B1429  ALA B1433  0
SHEET   43  43 1 THR B1444  PHE B1453  0
SHEET   44  44 1 HIS B1456  LEU B1464  0
SHEET   45  45 1 ILE C  22  LEU C  24  0
SHEET   46  46 1 LEU C  87  THR C  91  0
SHEET   47  47 1 ALA C  99  LEU C 103  0
SHEET   48  48 1 TRP C 313  LEU C 315  0
SHEET   49  49 1 THR C 316  ALA C 318  0
SHEET   50  50 1 LEU C 323  ASP C 325  0
SHEET   51  51 1 THR C 339  GLU C 341  0
SHEET   52  52 1 TYR C 348  GLU C 349  0
SHEET   53  53 1 VAL C 410  ALA C 411  0
SHEET   54  54 1 TRP C 422  ALA C 424  0
SHEET   55  55 1 LYS C 431  GLN C 433  0
SHEET   56  56 1 ILE C 437  THR C 439  0
SHEET   57  57 1 ILE D  22  LEU D  24  0
SHEET   58  58 1 LEU D  87  THR D  91  0
SHEET   59  59 1 ALA D  99  LEU D 103  0
SHEET   60  60 1 TRP D 313  LEU D 315  0
SHEET   61  61 1 THR D 316  ALA D 318  0
SHEET   62  62 1 LEU D 323  ASP D 325  0
SHEET   63  63 1 THR D 339  GLU D 341  0
SHEET   64  64 1 TYR D 348  GLU D 349  0
SHEET   65  65 1 VAL D 410  ALA D 411  0
SHEET   66  66 1 TRP D 422  ALA D 424  0
SHEET   67  67 1 LYS D 431  GLN D 433  0
SHEET   68  68 1 ILE D 437  THR D 439  0
SHEET   69  69 1 VAL E  63  ARG E  67  0
SHEET   70  70 1 PHE E  73  PRO E  77  0
SHEET   71  71 1 ARG E  85  VAL E  87  0
SHEET   72  72 1 ILE E 114  THR E 116  0
SHEET   73  73 1 VAL E 168  PHE E 170  0
SHEET   74  74 1 LYS E 177  ILE E 180  0
SHEET   75  75 1 ARG E 192  ASP E 195  0
SHEET   76  76 1 ALA E 210  PRO E 212  0
SHEET   77  77 1 VAL F  63  ARG F  67  0
SHEET   78  78 1 PHE F  73  PRO F  77  0
SHEET   79  79 1 ARG F  85  VAL F  87  0
SHEET   80  80 1 VAL F 168  PHE F 170  0
SHEET   81  81 1 PHE F 178  ILE F 180  0
SHEET   82  82 1 ARG F 192  ASP F 195  0
SHEET   83  83 1 VAL Q  63  ARG Q  67  0
SHEET   84  84 1 PHE Q  73  PRO Q  77  0
SHEET   85  85 1 ARG Q  85  VAL Q  87  0
SHEET   86  86 1 ILE Q 114  THR Q 116  0
SHEET   87  87 1 VAL Q 168  PHE Q 170  0
SHEET   88  88 1 LYS Q 177  ILE Q 180  0
SHEET   89  89 1 ARG Q 192  ASP Q 195  0
SHEET   90  90 1 ALA Q 210  PRO Q 212  0
SHEET   91  91 1 VAL R  63  ARG R  67  0
SHEET   92  92 1 PHE R  73  PRO R  77  0
SHEET   93  93 1 ARG R  85  VAL R  87  0
SHEET   94  94 1 VAL R 168  PHE R 170  0
SHEET   95  95 1 PHE R 178  ILE R 180  0
SHEET   96  96 1 ARG R 192  ASP R 195  0
SHEET   97  97 1 LYS O   6  TRP O  15  0
SHEET   98  98 1 PHE O  18  ASP O  24  0
SHEET   99  99 1 VAL O  29  GLY O  34  0
SHEET  100 100 1 VAL O  85  ILE O  93  0
SHEET  101 101 1 ARG O  99  VAL O 109  0
SHEET  102 102 1 LYS O 115  GLN O 124  0
SHEET  103 103 1 THR O 137  GLU O 138  0
SHEET  104 104 1 ARG O 146  VAL O 147  0
SHEET  105 105 1 GLN O 164  GLN O 167  0
SHEET  106 106 1 VAL O 684  LEU O 685  0
SHEET  107 107 1 ILE O 712  VAL O 714  0
SHEET  108 108 1 ASP O 733  GLU O 738  0
SHEET  109 109 1 ALA O 751  GLU O 752  0
SHEET  110 110 1 ALA O 757  SER O 763  0
SHEET  111 111 1 GLN O 766  ARG O 771  0
SHEET  112 112 1 VAL O1270  VAL O1279  0
SHEET  113 113 1 LEU O1344  ARG O1352  0
SHEET  114 114 1 ASP O1355  LYS O1359  0
SHEET  115 115 1 LEU O1402  LEU O1405  0
SHEET  116 116 1 GLN O1429  ALA O1434  0
SHEET  117 117 1 THR O1444  PHE O1453  0
SHEET  118 118 1 HIS O1456  ARG O1465  0
SHEET  119 119 1 LYS P   6  TRP P  15  0
SHEET  120 120 1 PHE P  18  ASP P  24  0
SHEET  121 121 1 VAL P  29  SER P  33  0
SHEET  122 122 1 CYS P  86  ILE P  93  0
SHEET  123 123 1 ARG P  99  GLN P 108  0
SHEET  124 124 1 VAL P 116  GLN P 124  0
SHEET  125 125 1 THR P 137  GLU P 138  0
SHEET  126 126 1 GLN P 144  VAL P 147  0
SHEET  127 127 1 GLN P 164  GLN P 167  0
SHEET  128 128 1 VAL P 684  LEU P 685  0
SHEET  129 129 1 ILE P 712  VAL P 713  0
SHEET  130 130 1 ASP P 733  ILE P 737  0
SHEET  131 131 1 ASN P 750  GLN P 754  0
SHEET  132 132 1 ALA P 757  SER P 763  0
SHEET  133 133 1 GLN P 766  ARG P 771  0
SHEET  134 134 1 VAL P1270  VAL P1279  0
SHEET  135 135 1 LEU P1344  ARG P1352  0
SHEET  136 136 1 TRP P1357  LYS P1359  0
SHEET  137 137 1 LEU P1402  LEU P1405  0
SHEET  138 138 1 GLN P1429  ALA P1433  0
SHEET  139 139 1 THR P1444  PHE P1453  0
SHEET  140 140 1 HIS P1456  LEU P1464  0
CRYST1  460.980  460.980  460.980  90.00  90.00  90.00 P 1                      
SCALE1      0.002169  0.000000  0.000000        0.00000                         
SCALE2      0.000000  0.002169  0.000000        0.00000                         
SCALE3      0.000000  0.000000  0.002169        0.00000                         
ATOM      1  P   DC  K  91     616.416 398.052 362.846  1.00 20.00           P
ATOM      2  OP1 DC  K  91     616.167 397.977 364.301  1.00 20.00           O
ATOM      3  OP2 DC  K  91     615.799 397.073 361.922  1.00 20.00           O
ATOM      4  O5' DC  K  91     615.944 399.507 362.365  1.00 20.00           O
ATOM      5  O3' DC  K  91     614.810 402.552 359.822  1.00 20.00           O
ATOM      6  C1' DC  K  91     615.992 400.161 358.783  1.00 20.00           C
ATOM      7  C2' DC  K  91     614.714 400.205 359.633  1.00 20.00           C
ATOM      8  C3' DC  K  91     615.043 401.371 360.546  1.00 20.00           C
ATOM      9  C4' DC  K  91     616.550 401.189 360.766  1.00 20.00           C
ATOM     10  C5' DC  K  91     616.844 400.574 362.138  1.00 20.00           C
ATOM     11  O4' DC  K  91     617.035 400.334 359.732  1.00 20.00           O
ATOM     12  N1  DC  K  91     616.194 398.911 357.990  1.00 20.00           N
ATOM     13  C2  DC  K  91     616.664 398.994 356.667  1.00 20.00           C
ATOM     14  N3  DC  K  91     616.894 397.865 355.947  1.00 20.00           N
ATOM     15  C4  DC  K  91     616.629 396.704 356.494  1.00 20.00           C
ATOM     16  C5  DC  K  91     616.167 396.545 357.823  1.00 20.00           C
ATOM     17  C6  DC  K  91     615.969 397.675 358.550  1.00 20.00           C
ATOM     18  O2  DC  K  91     616.923 400.069 356.125  1.00 20.00           O
ATOM     19  N4  DC  K  91     616.886 395.657 355.766  1.00 20.00           N
ATOM     20  H1' DC  K  91     615.966 401.020 358.114  1.00 20.00           H
ATOM     21  H2' DC  K  91     613.832 400.419 359.031  1.00 20.00           H
ATOM     22 H2'' DC  K  91     614.561 399.304 360.226  1.00 20.00           H
ATOM     23  H3' DC  K  91     614.466 401.339 361.470  1.00 20.00           H
ATOM     24  H4' DC  K  91     617.031 402.163 360.692  1.00 20.00           H
ATOM     25  H5' DC  K  91     616.694 401.327 362.910  1.00 20.00           H
ATOM     26 H5'' DC  K  91     617.877 400.230 362.163  1.00 20.00           H
ATOM     27  H5  DC  K  91     615.993 395.579 358.274  1.00 20.00           H
ATOM     28  H6  DC  K  91     615.653 397.608 359.580  1.00 20.00           H
ATOM     29  H41 DC  K  91     617.283 395.825 354.853  1.00 20.00           H
ATOM     30  H42 DC  K  91     616.709 394.741 356.148  1.00 20.00           H
ATOM     31  P   DG  K  92     613.595 403.536 360.171  1.00 20.00           P
ATOM     32  OP1 DG  K  92     614.070 404.494 361.190  1.00 20.00           O
ATOM     33  OP2 DG  K  92     612.388 402.719 360.406  1.00 20.00           O
ATOM     34  O5' DG  K  92     613.429 404.237 358.737  1.00 20.00           O
ATOM     35  O3' DG  K  92     612.868 405.390 354.785  1.00 20.00           O
ATOM     36  C1' DG  K  92     613.426 402.739 355.421  1.00 20.00           C
ATOM     37  C2' DG  K  92     612.255 403.498 356.031  1.00 20.00           C
ATOM     38  C3' DG  K  92     612.879 404.877 356.095  1.00 20.00           C
ATOM     39  C4' DG  K  92     614.315 404.558 356.513  1.00 20.00           C
ATOM     40  C5' DG  K  92     614.514 404.801 358.019  1.00 20.00           C
ATOM     41  O4' DG  K  92     614.542 403.189 356.174  1.00 20.00           O
ATOM     42  N9  DG  K  92     613.278 401.272 355.479  1.00 20.00           N
ATOM     43  C8  DG  K  92     612.769 400.505 356.498  1.00 20.00           C
ATOM     44  N7  DG  K  92     612.844 399.219 356.292  1.00 20.00           N
ATOM     45  C5  DG  K  92     613.438 399.123 355.027  1.00 20.00           C
ATOM     46  C4  DG  K  92     613.665 400.380 354.507  1.00 20.00           C
ATOM     47  N1  DG  K  92     614.401 398.328 353.037  1.00 20.00           N
ATOM     48  C2  DG  K  92     614.534 399.601 352.592  1.00 20.00           C
ATOM     49  N3  DG  K  92     614.192 400.684 353.282  1.00 20.00           N
ATOM     50  C6  DG  K  92     613.823 397.983 354.243  1.00 20.00           C
ATOM     51  O6  DG  K  92     613.724 396.783 354.514  1.00 20.00           O
ATOM     52  N2  DG  K  92     615.098 399.790 351.426  1.00 20.00           N
ATOM     53  H1' DG  K  92     613.536 403.042 354.381  1.00 20.00           H
ATOM     54  H2' DG  K  92     612.002 403.136 357.026  1.00 20.00           H
ATOM     55 H2'' DG  K  92     611.381 403.506 355.380  1.00 20.00           H
ATOM     56  H3' DG  K  92     612.366 405.530 356.801  1.00 20.00           H
ATOM     57  H4' DG  K  92     614.998 405.195 355.953  1.00 20.00           H
ATOM     58  H5' DG  K  92     614.556 405.871 358.222  1.00 20.00           H
ATOM     59 H5'' DG  K  92     615.459 404.347 358.316  1.00 20.00           H
ATOM     60  H8  DG  K  92     612.372 400.938 357.404  1.00 20.00           H
ATOM     61  H1  DG  K  92     614.698 397.581 352.428  1.00 20.00           H
ATOM     62  H21 DG  K  92     615.339 399.016 350.824  1.00 20.00           H
ATOM     63  H22 DG  K  92     615.187 400.752 351.140  1.00 20.00           H
ATOM     64  P   DT  K  93     611.840 406.538 354.361  1.00 20.00           P
ATOM     65  OP1 DT  K  93     612.467 407.827 354.694  1.00 20.00           O
ATOM     66  OP2 DT  K  93     610.503 406.181 354.878  1.00 20.00           O
ATOM     67  O5' DT  K  93     611.799 406.352 352.772  1.00 20.00           O
ATOM     68  O3' DT  K  93     611.421 405.150 348.867  1.00 20.00           O
ATOM     69  C1' DT  K  93     611.399 403.296 351.029  1.00 20.00           C
ATOM     70  C2' DT  K  93     610.430 404.466 350.882  1.00 20.00           C
ATOM     71  C3' DT  K  93     611.344 405.480 350.226  1.00 20.00           C
ATOM     72  C4' DT  K  93     612.688 405.196 350.902  1.00 20.00           C
ATOM     73  C5' DT  K  93     612.966 406.248 351.979  1.00 20.00           C
ATOM     74  O4' DT  K  93     612.592 403.901 351.499  1.00 20.00           O
ATOM     75  N1  DT  K  93     610.918 402.205 351.921  1.00 20.00           N
ATOM     76  C2  DT  K  93     611.147 400.883 351.517  1.00 20.00           C
ATOM     77  N3  DT  K  93     610.716 399.894 352.362  1.00 20.00           N
ATOM     78  C4  DT  K  93     610.137 400.078 353.594  1.00 20.00           C
ATOM     79  C5  DT  K  93     609.882 401.474 353.944  1.00 20.00           C
ATOM     80  C6  DT  K  93     610.286 402.481 353.122  1.00 20.00           C
ATOM     81  O2  DT  K  93     611.672 400.567 350.454  1.00 20.00           O
ATOM     82  O4  DT  K  93     609.931 399.097 354.303  1.00 20.00           O
ATOM     83  C7  DT  K  93     609.168 401.804 355.243  1.00 20.00           C
ATOM     84  H1' DT  K  93     611.585 402.895 350.033  1.00 20.00           H
ATOM     85  H2' DT  K  93     609.597 404.223 350.223  1.00 20.00           H
ATOM     86 H2'' DT  K  93     610.069 404.852 351.834  1.00 20.00           H
ATOM     87  H3' DT  K  93     610.993 406.499 350.379  1.00 20.00           H
ATOM     88  H4' DT  K  93     613.482 405.209 350.156  1.00 20.00           H
ATOM     89  H5' DT  K  93     613.182 407.214 351.526  1.00 20.00           H
ATOM     90 H5'' DT  K  93     613.820 405.927 352.573  1.00 20.00           H
ATOM     91  H3  DT  K  93     610.891 398.947 352.062  1.00 20.00           H
ATOM     92  H6  DT  K  93     610.145 403.506 353.430  1.00 20.00           H
ATOM     93  H71 DT  K  93     609.046 402.879 355.368  1.00 20.00           H
ATOM     94  H72 DT  K  93     609.740 401.403 356.078  1.00 20.00           H
ATOM     95  H73 DT  K  93     608.187 401.332 355.238  1.00 20.00           H
ATOM     96  P   DT  K  94     610.634 405.993 347.759  1.00 20.00           P
ATOM     97  OP1 DT  K  94     611.513 407.093 347.322  1.00 20.00           O
ATOM     98  OP2 DT  K  94     609.260 406.248 348.236  1.00 20.00           O
ATOM     99  O5' DT  K  94     610.534 404.863 346.635  1.00 20.00           O
ATOM    100  O3' DT  K  94     609.845 401.779 344.005  1.00 20.00           O
ATOM    101  C1' DT  K  94     609.424 401.539 346.853  1.00 20.00           C
ATOM    102  C2' DT  K  94     608.759 402.581 345.956  1.00 20.00           C
ATOM    103  C3' DT  K  94     609.867 402.824 344.946  1.00 20.00           C
ATOM    104  C4' DT  K  94     611.119 402.716 345.826  1.00 20.00           C
ATOM    105  C5' DT  K  94     611.643 404.112 346.178  1.00 20.00           C
ATOM    106  O4' DT  K  94     610.746 402.024 347.023  1.00 20.00           O
ATOM    107  N1  DT  K  94     608.736 401.301 348.156  1.00 20.00           N
ATOM    108  C2  DT  K  94     608.709 399.990 348.642  1.00 20.00           C
ATOM    109  N3  DT  K  94     608.139 399.794 349.876  1.00 20.00           N
ATOM    110  C4  DT  K  94     607.565 400.762 350.664  1.00 20.00           C
ATOM    111  C5  DT  K  94     607.635 402.114 350.116  1.00 20.00           C
ATOM    112  C6  DT  K  94     608.220 402.343 348.907  1.00 20.00           C
ATOM    113  O2  DT  K  94     609.112 399.021 348.010  1.00 20.00           O
ATOM    114  O4  DT  K  94     607.121 400.449 351.767  1.00 20.00           O
ATOM    115  C7  DT  K  94     607.061 403.280 350.903  1.00 20.00           C
ATOM    116  H1' DT  K  94     609.469 400.607 346.292  1.00 20.00           H
ATOM    117  H2' DT  K  94     607.884 402.172 345.454  1.00 20.00           H
ATOM    118 H2'' DT  K  94     608.504 403.508 346.469  1.00 20.00           H
ATOM    119  H3' DT  K  94     609.772 403.797 344.464  1.00 20.00           H
ATOM    120  H4' DT  K  94     611.890 402.157 345.296  1.00 20.00           H
ATOM    121  H5' DT  K  94     612.073 404.594 345.301  1.00 20.00           H
ATOM    122 H5'' DT  K  94     612.406 404.014 346.949  1.00 20.00           H
ATOM    123  H3  DT  K  94     608.098 398.834 350.186  1.00 20.00           H
ATOM    124  H6  DT  K  94     608.322 403.355 348.546  1.00 20.00           H
ATOM    125  H71 DT  K  94     607.141 404.210 350.342  1.00 20.00           H
ATOM    126  H72 DT  K  94     607.596 403.376 351.846  1.00 20.00           H
ATOM    127  H73 DT  K  94     606.013 403.080 351.121  1.00 20.00           H
ATOM    128  P   DT  K  95     609.199 401.952 342.545  1.00 20.00           P
ATOM    129  OP1 DT  K  95     610.250 402.470 341.647  1.00 20.00           O
ATOM    130  OP2 DT  K  95     607.884 402.622 342.672  1.00 20.00           O
ATOM    131  O5' DT  K  95     608.881 400.421 342.204  1.00 20.00           O
ATOM    132  O3' DT  K  95     607.561 396.531 341.899  1.00 20.00           O
ATOM    133  C1' DT  K  95     607.108 398.111 344.242  1.00 20.00           C
ATOM    134  C2' DT  K  95     606.642 398.497 342.837  1.00 20.00           C
ATOM    135  C3' DT  K  95     607.780 397.913 342.017  1.00 20.00           C
ATOM    136  C4' DT  K  95     608.995 398.160 342.918  1.00 20.00           C
ATOM    137  C5' DT  K  95     609.800 399.363 342.411  1.00 20.00           C
ATOM    138  O4' DT  K  95     608.493 398.415 344.231  1.00 20.00           O
ATOM    139  N1  DT  K  95     606.394 398.802 345.353  1.00 20.00           N
ATOM    140  C2  DT  K  95     606.082 398.055 346.492  1.00 20.00           C
ATOM    141  N3  DT  K  95     605.463 398.717 347.524  1.00 20.00           N
ATOM    142  C4  DT  K  95     605.122 400.046 347.545  1.00 20.00           C
ATOM    143  C5  DT  K  95     605.495 400.789 346.340  1.00 20.00           C
ATOM    144  C6  DT  K  95     606.116 400.157 345.302  1.00 20.00           C
ATOM    145  O2  DT  K  95     606.282 396.850 346.595  1.00 20.00           O
ATOM    146  O4  DT  K  95     604.659 400.511 348.583  1.00 20.00           O
ATOM    147  C7  DT  K  95     605.205 402.277 346.240  1.00 20.00           C
ATOM    148  H1' DT  K  95     606.992 397.034 344.351  1.00 20.00           H
ATOM    149  H2' DT  K  95     605.694 398.026 342.583  1.00 20.00           H
ATOM    150 H2'' DT  K  95     606.590 399.574 342.682  1.00 20.00           H
ATOM    151  H3' DT  K  95     607.869 398.396 341.045  1.00 20.00           H
ATOM    152  H4' DT  K  95     609.628 397.273 342.931  1.00 20.00           H
ATOM    153  H5' DT  K  95     610.292 399.121 341.469  1.00 20.00           H
ATOM    154 H5'' DT  K  95     610.552 399.624 343.155  1.00 20.00           H
ATOM    155  H3  DT  K  95     605.216 398.153 348.323  1.00 20.00           H
ATOM    156  H6  DT  K  95     606.437 400.726 344.443  1.00 20.00           H
ATOM    157  H71 DT  K  95     605.483 402.668 345.264  1.00 20.00           H
ATOM    158  H72 DT  K  95     604.142 402.438 346.403  1.00 20.00           H
ATOM    159  H73 DT  K  95     605.755 402.809 347.012  1.00 20.00           H
ATOM    160  P   DC  K  96     607.073 395.879 340.523  1.00 20.00           P
ATOM    161  OP1 DC  K  96     608.265 395.556 339.717  1.00 20.00           O
ATOM    162  OP2 DC  K  96     605.971 396.705 339.980  1.00 20.00           O
ATOM    163  O5' DC  K  96     606.396 394.551 341.112  1.00 20.00           O
ATOM    164  O3' DC  K  96     604.176 391.584 342.910  1.00 20.00           O
ATOM    165  C1' DC  K  96     604.064 394.293 343.830  1.00 20.00           C
ATOM    166  C2' DC  K  96     603.722 393.846 342.409  1.00 20.00           C
ATOM    167  C3' DC  K  96     604.715 392.704 342.259  1.00 20.00           C
ATOM    168  C4' DC  K  96     605.937 393.220 343.031  1.00 20.00           C
ATOM    169  C5' DC  K  96     607.022 393.710 342.063  1.00 20.00           C
ATOM    170  O4' DC  K  96     605.481 394.294 343.856  1.00 20.00           O
ATOM    171  N1  DC  K  96     603.505 395.613 344.244  1.00 20.00           N
ATOM    172  C2  DC  K  96     603.132 395.771 345.582  1.00 20.00           C
ATOM    173  N3  DC  K  96     602.688 396.969 346.039  1.00 20.00           N
ATOM    174  C4  DC  K  96     602.570 397.971 345.202  1.00 20.00           C
ATOM    175  C5  DC  K  96     602.912 397.877 343.826  1.00 20.00           C
ATOM    176  C6  DC  K  96     603.408 396.686 343.385  1.00 20.00           C
ATOM    177  O2  DC  K  96     603.049 394.805 346.340  1.00 20.00           O
ATOM    178  N4  DC  K  96     602.168 399.094 345.729  1.00 20.00           N
ATOM    179  H1' DC  K  96     603.713 393.520 344.512  1.00 20.00           H
ATOM    180  H2' DC  K  96     602.697 393.489 342.321  1.00 20.00           H
ATOM    181 H2'' DC  K  96     603.936 394.609 341.662  1.00 20.00           H
ATOM    182  H3' DC  K  96     604.936 392.494 341.213  1.00 20.00           H
ATOM    183  H4' DC  K  96     606.339 392.420 343.652  1.00 20.00           H
ATOM    184  H5' DC  K  96     607.483 392.866 341.552  1.00 20.00           H
ATOM    185 H5'' DC  K  96     607.781 394.245 342.632  1.00 20.00           H
ATOM    186  H5  DC  K  96     602.850 398.721 343.156  1.00 20.00           H
ATOM    187  H6  DC  K  96     603.766 396.587 342.372  1.00 20.00           H
ATOM    188  H41 DC  K  96     601.975 399.075 346.719  1.00 20.00           H
ATOM    189  H42 DC  K  96     601.859 399.859 345.149  1.00 20.00           H
ATOM    190  P   DC  K  97     603.605 390.327 342.100  1.00 20.00           P
ATOM    191  OP1 DC  K  97     604.707 389.369 341.860  1.00 20.00           O
ATOM    192  OP2 DC  K  97     602.752 390.820 340.999  1.00 20.00           O
ATOM    193  O5' DC  K  97     602.621 389.779 343.234  1.00 20.00           O
ATOM    194  O3' DC  K  97     599.814 388.840 346.120  1.00 20.00           O
ATOM    195  C1' DC  K  97     600.279 391.536 345.306  1.00 20.00           C
ATOM    196  C2' DC  K  97     599.851 390.415 344.361  1.00 20.00           C
ATOM    197  C3' DC  K  97     600.575 389.247 345.013  1.00 20.00           C
ATOM    198  C4' DC  K  97     601.877 389.889 345.498  1.00 20.00           C
ATOM    199  C5' DC  K  97     603.036 389.516 344.562  1.00 20.00           C
ATOM    200  O4' DC  K  97     601.663 391.302 345.502  1.00 20.00           O
ATOM    201  N1  DC  K  97     600.017 392.925 344.824  1.00 20.00           N
ATOM    202  C2  DC  K  97     599.561 393.872 345.746  1.00 20.00           C
ATOM    203  N3  DC  K  97     599.370 395.159 345.379  1.00 20.00           N
ATOM    204  C4  DC  K  97     599.583 395.494 344.130  1.00 20.00           C
ATOM    205  C5  DC  K  97     600.012 394.578 343.130  1.00 20.00           C
ATOM    206  C6  DC  K  97     600.241 393.297 343.517  1.00 20.00           C
ATOM    207  O2  DC  K  97     599.318 393.565 346.911  1.00 20.00           O
ATOM    208  N4  DC  K  97     599.479 396.764 343.867  1.00 20.00           N
ATOM    209  H1' DC  K  97     599.768 391.373 346.254  1.00 20.00           H
ATOM    210  H2' DC  K  97     598.773 390.256 344.367  1.00 20.00           H
ATOM    211 H2'' DC  K  97     600.219 390.554 343.345  1.00 20.00           H
ATOM    212  H3' DC  K  97     600.742 388.432 344.310  1.00 20.00           H
ATOM    213  H4' DC  K  97     602.098 389.542 346.507  1.00 20.00           H
ATOM    214  H5' DC  K  97     603.905 390.113 344.834  1.00 20.00           H
ATOM    215 H5'' DC  K  97     603.282 388.459 344.661  1.00 20.00           H
ATOM    216  H5  DC  K  97     600.211 394.884 342.114  1.00 20.00           H
ATOM    217  H6  DC  K  97     600.635 392.570 342.824  1.00 20.00           H
ATOM    218  H41 DC  K  97     599.235 397.358 344.646  1.00 20.00           H
ATOM    219  H42 DC  K  97     599.461 397.098 342.916  1.00 20.00           H
ATOM    220  P   DC  K  98     598.970 387.480 346.092  1.00 20.00           P
ATOM    221  OP1 DC  K  98     599.844 386.380 346.546  1.00 20.00           O
ATOM    222  OP2 DC  K  98     598.259 387.415 344.797  1.00 20.00           O
ATOM    223  O5' DC  K  98     597.872 387.834 347.203  1.00 20.00           O
ATOM    224  O3' DC  K  98     594.847 389.271 349.628  1.00 20.00           O
ATOM    225  C1' DC  K  98     595.948 390.853 347.527  1.00 20.00           C
ATOM    226  C2' DC  K  98     595.301 389.481 347.320  1.00 20.00           C
ATOM    227  C3' DC  K  98     595.717 388.815 348.624  1.00 20.00           C
ATOM    228  C4' DC  K  98     597.122 389.382 348.856  1.00 20.00           C
ATOM    229  C5' DC  K  98     598.194 388.348 348.484  1.00 20.00           C
ATOM    230  O4' DC  K  98     597.237 390.551 348.036  1.00 20.00           O
ATOM    231  N1  DC  K  98     596.021 391.725 346.317  1.00 20.00           N
ATOM    232  C2  DC  K  98     595.828 393.102 346.479  1.00 20.00           C
ATOM    233  N3  DC  K  98     595.929 393.946 345.421  1.00 20.00           N
ATOM    234  C4  DC  K  98     596.201 393.448 344.237  1.00 20.00           C
ATOM    235  C5  DC  K  98     596.411 392.062 344.000  1.00 20.00           C
ATOM    236  C6  DC  K  98     596.330 391.228 345.072  1.00 20.00           C
ATOM    237  O2  DC  K  98     595.485 393.577 347.559  1.00 20.00           O
ATOM    238  N4  DC  K  98     596.344 394.314 343.275  1.00 20.00           N
ATOM    239  H1' DC  K  98     595.380 391.360 348.307  1.00 20.00           H
ATOM    240  H2' DC  K  98     594.216 389.532 347.238  1.00 20.00           H
ATOM    241 H2'' DC  K  98     595.728 388.937 346.478  1.00 20.00           H
ATOM    242  H3' DC  K  98     595.711 387.728 348.548  1.00 20.00           H
ATOM    243  H4' DC  K  98     597.229 389.652 349.906  1.00 20.00           H
ATOM    244  H5' DC  K  98     598.205 387.532 349.205  1.00 20.00           H
ATOM    245 H5'' DC  K  98     599.166 388.840 348.485  1.00 20.00           H
ATOM    246  H5  DC  K  98     596.673 391.670 343.030  1.00 20.00           H
ATOM    247  H6  DC  K  98     596.548 390.176 344.969  1.00 20.00           H
ATOM    248  H41 DC  K  98     596.240 395.285 343.527  1.00 20.00           H
ATOM    249  H42 DC  K  98     596.346 394.009 342.315  1.00 20.00           H
ATOM    250  P   DC  K  99     593.718 388.321 350.250  1.00 20.00           P
ATOM    251  OP1 DC  K  99     594.306 387.558 351.371  1.00 20.00           O
ATOM    252  OP2 DC  K  99     593.025 387.650 349.128  1.00 20.00           O
ATOM    253  O5' DC  K  99     592.728 389.453 350.799  1.00 20.00           O
ATOM    254  O3' DC  K  99     590.105 392.544 351.613  1.00 20.00           O
ATOM    255  C1' DC  K  99     591.566 392.423 349.158  1.00 20.00           C
ATOM    256  C2' DC  K  99     590.622 391.326 349.646  1.00 20.00           C
ATOM    257  C3' DC  K  99     590.854 391.450 351.145  1.00 20.00           C
ATOM    258  C4' DC  K  99     592.350 391.774 351.229  1.00 20.00           C
ATOM    259  C5' DC  K  99     593.154 390.528 351.620  1.00 20.00           C
ATOM    260  O4' DC  K  99     592.740 392.241 349.933  1.00 20.00           O
ATOM    261  N1  DC  K  99     591.853 392.407 347.696  1.00 20.00           N
ATOM    262  C2  DC  K  99     591.962 393.627 347.018  1.00 20.00           C
ATOM    263  N3  DC  K  99     592.257 393.662 345.693  1.00 20.00           N
ATOM    264  C4  DC  K  99     592.441 392.530 345.053  1.00 20.00           C
ATOM    265  C5  DC  K  99     592.365 391.258 345.684  1.00 20.00           C
ATOM    266  C6  DC  K  99     592.094 391.235 347.017  1.00 20.00           C
ATOM    267  O2  DC  K  99     591.755 394.695 347.593  1.00 20.00           O
ATOM    268  N4  DC  K  99     592.745 392.626 343.791  1.00 20.00           N
ATOM    269  H1' DC  K  99     591.122 393.380 349.433  1.00 20.00           H
ATOM    270  H2' DC  K  99     589.580 391.523 349.398  1.00 20.00           H
ATOM    271 H2'' DC  K  99     590.915 390.331 349.312  1.00 20.00           H
ATOM    272  H3' DC  K  99     590.593 390.530 351.667  1.00 20.00           H
ATOM    273  H4' DC  K  99     592.510 392.555 351.971  1.00 20.00           H
ATOM    274  H5' DC  K  99     592.979 390.277 352.666  1.00 20.00           H
ATOM    275 H5'' DC  K  99     594.212 390.744 351.477  1.00 20.00           H
ATOM    276  H5  DC  K  99     592.565 390.336 345.159  1.00 20.00           H
ATOM    277  H6  DC  K  99     592.097 390.303 347.563  1.00 20.00           H
ATOM    278  H41 DC  K  99     592.847 393.559 343.420  1.00 20.00           H
ATOM    279  H42 DC  K  99     592.788 391.807 343.207  1.00 20.00           H
ATOM    280  P   DC  K 100     588.743 392.334 352.426  1.00 20.00           P
ATOM    281  OP1 DC  K 100     589.069 392.184 353.859  1.00 20.00           O
ATOM    282  OP2 DC  K 100     587.925 391.331 351.707  1.00 20.00           O
ATOM    283  O5' DC  K 100     588.069 393.760 352.157  1.00 20.00           O
ATOM    284  O3' DC  K 100     586.320 397.246 350.792  1.00 20.00           O
ATOM    285  C1' DC  K 100     587.689 395.437 349.053  1.00 20.00           C
ATOM    286  C2' DC  K 100     586.504 395.048 349.933  1.00 20.00           C
ATOM    287  C3' DC  K 100     586.765 395.955 351.124  1.00 20.00           C
ATOM    288  C4' DC  K 100     588.294 395.942 351.213  1.00 20.00           C
ATOM    289  C5' DC  K 100     588.745 394.993 352.333  1.00 20.00           C
ATOM    290  O4' DC  K 100     588.789 395.497 349.946  1.00 20.00           O
ATOM    291  N1  DC  K 100     587.944 394.522 347.907  1.00 20.00           N
ATOM    292  C2  DC  K 100     588.286 395.083 346.674  1.00 20.00           C
ATOM    293  N3  DC  K 100     588.539 394.293 345.596  1.00 20.00           N
ATOM    294  C4  DC  K 100     588.485 392.991 345.738  1.00 20.00           C
ATOM    295  C5  DC  K 100     588.168 392.353 346.968  1.00 20.00           C
ATOM    296  C6  DC  K 100     587.908 393.152 348.042  1.00 20.00           C
ATOM    297  O2  DC  K 100     588.332 396.298 346.517  1.00 20.00           O
ATOM    298  N4  DC  K 100     588.855 392.298 344.691  1.00 20.00           N
ATOM    299  H1' DC  K 100     587.492 396.444 348.685  1.00 20.00           H
ATOM    300  H2' DC  K 100     586.522 394.004 350.243  1.00 20.00           H
ATOM    301 H2'' DC  K 100     585.549 395.297 349.472  1.00 20.00           H
ATOM    302  H3' DC  K 100     586.289 395.584 352.031  1.00 20.00           H
ATOM    303  H4' DC  K 100     588.652 396.949 351.422  1.00 20.00           H
ATOM    304  H5' DC  K 100     588.491 395.412 353.306  1.00 20.00           H
ATOM    305 H5'' DC  K 100     589.826 394.867 352.270  1.00 20.00           H
ATOM    306  H5  DC  K 100     588.157 391.279 347.080  1.00 20.00           H
ATOM    307  H6  DC  K 100     587.704 392.726 349.012  1.00 20.00           H
ATOM    308  H41 DC  K 100     589.199 392.841 343.913  1.00 20.00           H
ATOM    309  H42 DC  K 100     588.950 391.296 344.751  1.00 20.00           H
ATOM    310  P   DT  K 101     584.977 397.844 351.429  1.00 20.00           P
ATOM    311  OP1 DT  K 101     585.323 398.464 352.724  1.00 20.00           O
ATOM    312  OP2 DT  K 101     583.927 396.812 351.334  1.00 20.00           O
ATOM    313  O5' DT  K 101     584.608 398.978 350.362  1.00 20.00           O
ATOM    314  O3' DT  K 101     583.739 401.266 347.060  1.00 20.00           O
ATOM    315  C1' DT  K 101     584.606 398.492 346.782  1.00 20.00           C
ATOM    316  C2' DT  K 101     583.363 398.940 347.539  1.00 20.00           C
ATOM    317  C3' DT  K 101     583.839 400.288 348.070  1.00 20.00           C
ATOM    318  C4' DT  K 101     585.323 400.016 348.351  1.00 20.00           C
ATOM    319  C5' DT  K 101     585.560 399.891 349.859  1.00 20.00           C
ATOM    320  O4' DT  K 101     585.670 398.805 347.669  1.00 20.00           O
ATOM    321  N1  DT  K 101     584.613 397.057 346.369  1.00 20.00           N
ATOM    322  C2  DT  K 101     585.072 396.756 345.083  1.00 20.00           C
ATOM    323  N3  DT  K 101     585.123 395.432 344.732  1.00 20.00           N
ATOM    324  C4  DT  K 101     584.767 394.367 345.523  1.00 20.00           C
ATOM    325  C5  DT  K 101     584.272 394.741 346.849  1.00 20.00           C
ATOM    326  C6  DT  K 101     584.219 396.050 347.231  1.00 20.00           C
ATOM    327  O2  DT  K 101     585.446 397.589 344.270  1.00 20.00           O
ATOM    328  O4  DT  K 101     585.005 393.225 345.120  1.00 20.00           O
ATOM    329  C7  DT  K 101     583.820 393.664 347.818  1.00 20.00           C
ATOM    330  H1' DT  K 101     584.690 399.126 345.899  1.00 20.00           H
ATOM    331  H2' DT  K 101     582.506 399.057 346.877  1.00 20.00           H
ATOM    332 H2'' DT  K 101     583.123 398.284 348.375  1.00 20.00           H
ATOM    333  H3' DT  K 101     583.289 400.581 348.964  1.00 20.00           H
ATOM    334  H4' DT  K 101     585.913 400.847 347.967  1.00 20.00           H
ATOM    335  H5' DT  K 101     585.425 400.858 350.343  1.00 20.00           H
ATOM    336 H5'' DT  K 101     586.579 399.543 350.029  1.00 20.00           H
ATOM    337  H3  DT  K 101     585.490 395.241 343.811  1.00 20.00           H
ATOM    338  H6  DT  K 101     583.887 396.309 348.225  1.00 20.00           H
ATOM    339  H71 DT  K 101     583.482 394.100 348.757  1.00 20.00           H
ATOM    340  H72 DT  K 101     584.641 392.977 348.010  1.00 20.00           H
ATOM    341  H73 DT  K 101     583.000 393.108 347.366  1.00 20.00           H
ATOM    342  P   DG  K 102     582.654 402.446 347.124  1.00 20.00           P
ATOM    343  OP1 DG  K 102     583.253 403.604 347.824  1.00 20.00           O
ATOM    344  OP2 DG  K 102     581.380 401.857 347.566  1.00 20.00           O
ATOM    345  O5' DG  K 102     582.505 402.758 345.562  1.00 20.00           O
ATOM    346  O3' DG  K 102     582.109 402.761 341.466  1.00 20.00           O
ATOM    347  C1' DG  K 102     582.309 400.232 342.822  1.00 20.00           C
ATOM    348  C2' DG  K 102     581.187 401.239 343.056  1.00 20.00           C
ATOM    349  C3' DG  K 102     581.963 402.533 342.845  1.00 20.00           C
ATOM    350  C4' DG  K 102     583.352 402.196 343.396  1.00 20.00           C
ATOM    351  C5' DG  K 102     583.620 402.937 344.709  1.00 20.00           C
ATOM    352  O4' DG  K 102     583.400 400.775 343.556  1.00 20.00           O
ATOM    353  N9  DG  K 102     581.983 398.845 343.227  1.00 20.00           N
ATOM    354  C8  DG  K 102     581.385 398.396 344.381  1.00 20.00           C
ATOM    355  N7  DG  K 102     581.351 397.093 344.508  1.00 20.00           N
ATOM    356  C5  DG  K 102     581.953 396.630 343.330  1.00 20.00           C
ATOM    357  C4  DG  K 102     582.328 397.700 342.539  1.00 20.00           C
ATOM    358  N1  DG  K 102     582.857 395.289 341.616  1.00 20.00           N
ATOM    359  C2  DG  K 102     583.172 396.403 340.916  1.00 20.00           C
ATOM    360  N3  DG  K 102     582.942 397.645 341.317  1.00 20.00           N
ATOM    361  C6  DG  K 102     582.240 395.296 342.851  1.00 20.00           C
ATOM    362  O6  DG  K 102     582.048 394.192 343.374  1.00 20.00           O
ATOM    363  N2  DG  K 102     583.763 396.249 339.766  1.00 20.00           N
ATOM    364  H1' DG  K 102     582.553 400.232 341.760  1.00 20.00           H
ATOM    365  H2' DG  K 102     580.381 401.133 342.331  1.00 20.00           H
ATOM    366 H2'' DG  K 102     580.817 401.192 344.080  1.00 20.00           H
ATOM    367  H3' DG  K 102     581.496 403.376 343.354  1.00 20.00           H
ATOM    368  H4' DG  K 102     584.103 402.501 342.668  1.00 20.00           H
ATOM    369  H5' DG  K 102     583.751 404.001 344.515  1.00 20.00           H
ATOM    370 H5'' DG  K 102     584.532 402.538 345.149  1.00 20.00           H
ATOM    371  H8  DG  K 102     581.011 399.074 345.132  1.00 20.00           H
ATOM    372  H1  DG  K 102     583.089 394.394 341.213  1.00 20.00           H
ATOM    373  H21 DG  K 102     583.910 395.338 339.360  1.00 20.00           H
ATOM    374  H22 DG  K 102     584.073 397.095 339.312  1.00 20.00           H
ATOM    375  P   DG  K 103     581.332 403.939 340.714  1.00 20.00           P
ATOM    376  OP1 DG  K 103     582.211 405.126 340.677  1.00 20.00           O
ATOM    377  OP2 DG  K 103     579.968 403.996 341.270  1.00 20.00           O
ATOM    378  O5' DG  K 103     581.224 403.283 339.259  1.00 20.00           O
ATOM    379  O3' DG  K 103     580.791 401.102 335.786  1.00 20.00           O
ATOM    380  C1' DG  K 103     580.392 399.790 338.302  1.00 20.00           C
ATOM    381  C2' DG  K 103     579.566 400.989 337.843  1.00 20.00           C
ATOM    382  C3' DG  K 103     580.639 401.720 337.043  1.00 20.00           C
ATOM    383  C4' DG  K 103     581.910 401.454 337.858  1.00 20.00           C
ATOM    384  C5' DG  K 103     582.344 402.721 338.602  1.00 20.00           C
ATOM    385  O4' DG  K 103     581.618 400.366 338.737  1.00 20.00           O
ATOM    386  N9  DG  K 103     579.766 398.970 339.362  1.00 20.00           N
ATOM    387  C8  DG  K 103     579.081 399.373 340.479  1.00 20.00           C
ATOM    388  N7  DG  K 103     578.734 398.399 341.285  1.00 20.00           N
ATOM    389  C5  DG  K 103     579.229 397.248 340.652  1.00 20.00           C
ATOM    390  C4  DG  K 103     579.838 397.593 339.459  1.00 20.00           C
ATOM    391  N1  DG  K 103     579.821 395.036 340.094  1.00 20.00           N
ATOM    392  C2  DG  K 103     580.373 395.471 338.940  1.00 20.00           C
ATOM    393  N3  DG  K 103     580.420 396.740 338.556  1.00 20.00           N
ATOM    394  C6  DG  K 103     579.212 395.850 341.025  1.00 20.00           C
ATOM    395  O6  DG  K 103     578.787 395.291 342.041  1.00 20.00           O
ATOM    396  N2  DG  K 103     580.897 394.580 338.145  1.00 20.00           N
ATOM    397  H1' DG  K 103     580.580 399.148 337.442  1.00 20.00           H
ATOM    398  H2' DG  K 103     578.728 400.699 337.210  1.00 20.00           H
ATOM    399 H2'' DG  K 103     579.243 401.604 338.683  1.00 20.00           H
ATOM    400  H3' DG  K 103     580.414 402.782 336.947  1.00 20.00           H
ATOM    401  H4' DG  K 103     582.711 401.164 337.178  1.00 20.00           H
ATOM    402  H5' DG  K 103     582.741 403.446 337.894  1.00 20.00           H
ATOM    403 H5'' DG  K 103     583.126 402.451 339.310  1.00 20.00           H
ATOM    404  H8  DG  K 103     578.872 400.412 340.681  1.00 20.00           H
ATOM    405  H1  DG  K 103     579.841 394.047 340.295  1.00 20.00           H
ATOM    406  H21 DG  K 103     580.846 393.594 338.349  1.00 20.00           H
ATOM    407  H22 DG  K 103     581.324 394.941 337.305  1.00 20.00           H
ATOM    408  P   DA  K 104     580.306 401.814 334.436  1.00 20.00           P
ATOM    409  OP1 DA  K 104     581.447 402.559 333.869  1.00 20.00           O
ATOM    410  OP2 DA  K 104     579.015 402.473 334.718  1.00 20.00           O
ATOM    411  O5' DA  K 104     579.996 400.504 333.564  1.00 20.00           O
ATOM    412  O3' DA  K 104     578.950 396.902 331.853  1.00 20.00           O
ATOM    413  C1' DA  K 104     578.351 397.304 334.650  1.00 20.00           C
ATOM    414  C2' DA  K 104     577.793 398.164 333.514  1.00 20.00           C
ATOM    415  C3' DA  K 104     578.971 398.120 332.551  1.00 20.00           C
ATOM    416  C4' DA  K 104     580.178 398.105 333.488  1.00 20.00           C
ATOM    417  C5' DA  K 104     580.926 399.442 333.432  1.00 20.00           C
ATOM    418  O4' DA  K 104     579.679 397.801 334.795  1.00 20.00           O
ATOM    419  N9  DA  K 104     577.581 397.368 335.924  1.00 20.00           N
ATOM    420  C8  DA  K 104     577.038 398.465 336.549  1.00 20.00           C
ATOM    421  N7  DA  K 104     576.493 398.220 337.716  1.00 20.00           N
ATOM    422  C5  DA  K 104     576.692 396.836 337.871  1.00 20.00           C
ATOM    423  C4  DA  K 104     577.318 396.309 336.769  1.00 20.00           C
ATOM    424  N1  DA  K 104     576.751 394.603 338.743  1.00 20.00           N
ATOM    425  C2  DA  K 104     577.319 394.233 337.600  1.00 20.00           C
ATOM    426  N3  DA  K 104     577.629 395.001 336.562  1.00 20.00           N
ATOM    427  C6  DA  K 104     576.409 395.882 338.887  1.00 20.00           C
ATOM    428  N6  DA  K 104     575.833 396.149 340.048  1.00 20.00           N
ATOM    429  H1' DA  K 104     578.386 396.268 334.312  1.00 20.00           H
ATOM    430  H2' DA  K 104     576.899 397.731 333.066  1.00 20.00           H
ATOM    431 H2'' DA  K 104     577.620 399.190 333.838  1.00 20.00           H
ATOM    432  H3' DA  K 104     578.972 398.973 331.873  1.00 20.00           H
ATOM    433  H4' DA  K 104     580.859 397.315 333.170  1.00 20.00           H
ATOM    434  H5' DA  K 104     581.441 399.537 332.477  1.00 20.00           H
ATOM    435 H5'' DA  K 104     581.665 399.458 334.231  1.00 20.00           H
ATOM    436  H8  DA  K 104     577.089 399.451 336.113  1.00 20.00           H
ATOM    437  H2  DA  K 104     577.567 393.186 337.507  1.00 20.00           H
ATOM    438  H61 DA  K 104     575.767 395.430 340.753  1.00 20.00           H
ATOM    439  H62 DA  K 104     575.565 397.101 340.247  1.00 20.00           H
ATOM    440  P   DA  K 105     578.549 396.847 330.304  1.00 20.00           P
ATOM    441  OP1 DA  K 105     579.782 396.999 329.504  1.00 20.00           O
ATOM    442  OP2 DA  K 105     577.392 397.738 330.108  1.00 20.00           O
ATOM    443  O5' DA  K 105     578.037 395.336 330.206  1.00 20.00           O
ATOM    444  O3' DA  K 105     576.428 391.567 330.674  1.00 20.00           O
ATOM    445  C1' DA  K 105     575.938 393.569 332.680  1.00 20.00           C
ATOM    446  C2' DA  K 105     575.535 393.707 331.218  1.00 20.00           C
ATOM    447  C3' DA  K 105     576.676 392.945 330.569  1.00 20.00           C
ATOM    448  C4' DA  K 105     577.865 393.304 331.461  1.00 20.00           C
ATOM    449  C5' DA  K 105     578.801 394.255 330.712  1.00 20.00           C
ATOM    450  O4' DA  K 105     577.323 393.884 332.653  1.00 20.00           O
ATOM    451  N9  DA  K 105     575.174 394.465 333.578  1.00 20.00           N
ATOM    452  C8  DA  K 105     574.887 395.797 333.407  1.00 20.00           C
ATOM    453  N7  DA  K 105     574.309 396.365 334.437  1.00 20.00           N
ATOM    454  C5  DA  K 105     574.192 395.300 335.346  1.00 20.00           C
ATOM    455  C4  DA  K 105     574.685 394.134 334.822  1.00 20.00           C
ATOM    456  N1  DA  K 105     573.747 394.003 337.312  1.00 20.00           N
ATOM    457  C2  DA  K 105     574.234 392.953 336.663  1.00 20.00           C
ATOM    458  N3  DA  K 105     574.716 392.913 335.425  1.00 20.00           N
ATOM    459  C6  DA  K 105     573.708 395.168 336.668  1.00 20.00           C
ATOM    460  N6  DA  K 105     573.221 396.167 337.380  1.00 20.00           N
ATOM    461  H1' DA  K 105     575.800 392.535 332.994  1.00 20.00           H
ATOM    462  H2' DA  K 105     574.575 393.236 331.011  1.00 20.00           H
ATOM    463 H2'' DA  K 105     575.546 394.746 330.890  1.00 20.00           H
ATOM    464  H3' DA  K 105     576.817 393.249 329.532  1.00 20.00           H
ATOM    465  H4' DA  K 105     578.406 392.392 331.711  1.00 20.00           H
ATOM    466  H5' DA  K 105     579.273 393.734 329.880  1.00 20.00           H
ATOM    467 H5'' DA  K 105     579.573 394.601 331.398  1.00 20.00           H
ATOM    468  H8  DA  K 105     575.159 396.336 332.512  1.00 20.00           H
ATOM    469  H2  DA  K 105     574.245 392.022 337.209  1.00 20.00           H
ATOM    470  H61 DA  K 105     572.922 395.998 338.329  1.00 20.00           H
ATOM    471  H62 DA  K 105     573.169 397.075 336.945  1.00 20.00           H
ATOM    472  P   DG  K 106     575.997 390.723 329.387  1.00 20.00           P
ATOM    473  OP1 DG  K 106     577.227 390.190 328.764  1.00 20.00           O
ATOM    474  OP2 DG  K 106     575.036 391.536 328.614  1.00 20.00           O
ATOM    475  O5' DG  K 106     575.175 389.527 330.069  1.00 20.00           O
ATOM    476  O3' DG  K 106     572.594 387.152 332.273  1.00 20.00           O
ATOM    477  C1' DG  K 106     572.691 389.895 332.791  1.00 20.00           C
ATOM    478  C2' DG  K 106     572.378 389.318 331.413  1.00 20.00           C
ATOM    479  C3' DG  K 106     573.256 388.086 331.466  1.00 20.00           C
ATOM    480  C4' DG  K 106     574.497 388.604 332.194  1.00 20.00           C
ATOM    481  C5' DG  K 106     575.650 388.814 331.201  1.00 20.00           C
ATOM    482  O4' DG  K 106     574.110 389.825 332.835  1.00 20.00           O
ATOM    483  N9  DG  K 106     572.168 391.265 332.988  1.00 20.00           N
ATOM    484  C8  DG  K 106     572.141 392.294 332.079  1.00 20.00           C
ATOM    485  N7  DG  K 106     571.664 393.413 332.543  1.00 20.00           N
ATOM    486  C5  DG  K 106     571.355 393.106 333.877  1.00 20.00           C
ATOM    487  C4  DG  K 106     571.626 391.779 334.148  1.00 20.00           C
ATOM    488  N1  DG  K 106     570.678 393.225 336.129  1.00 20.00           N
ATOM    489  C2  DG  K 106     570.939 391.908 336.289  1.00 20.00           C
ATOM    490  N3  DG  K 106     571.424 391.119 335.334  1.00 20.00           N
ATOM    491  C6  DG  K 106     570.850 393.920 334.949  1.00 20.00           C
ATOM    492  O6  DG  K 106     570.607 395.127 334.968  1.00 20.00           O
ATOM    493  N2  DG  K 106     570.714 391.378 337.466  1.00 20.00           N
ATOM    494  H1' DG  K 106     572.271 389.245 333.558  1.00 20.00           H
ATOM    495  H2' DG  K 106     571.331 389.043 331.286  1.00 20.00           H
ATOM    496 H2'' DG  K 106     572.704 389.981 330.612  1.00 20.00           H
ATOM    497  H3' DG  K 106     573.473 387.693 330.473  1.00 20.00           H
ATOM    498  H4' DG  K 106     574.801 387.875 332.945  1.00 20.00           H
ATOM    499  H5' DG  K 106     576.039 387.852 330.871  1.00 20.00           H
ATOM    500 H5'' DG  K 106     576.444 389.360 331.709  1.00 20.00           H
ATOM    501  H8  DG  K 106     572.512 392.186 331.071  1.00 20.00           H
ATOM    502  H1  DG  K 106     570.340 393.741 336.927  1.00 20.00           H
ATOM    503  H21 DG  K 106     570.289 391.907 338.214  1.00 20.00           H
ATOM    504  H22 DG  K 106     571.002 390.418 337.574  1.00 20.00           H
ATOM    505  P   DC  K 107     571.879 385.875 331.634  1.00 20.00           P
ATOM    506  OP1 DC  K 107     572.886 384.806 331.521  1.00 20.00           O
ATOM    507  OP2 DC  K 107     571.087 386.324 330.467  1.00 20.00           O
ATOM    508  O5' DC  K 107     570.845 385.532 332.800  1.00 20.00           O
ATOM    509  O3' DC  K 107     567.924 385.167 335.702  1.00 20.00           O
ATOM    510  C1' DC  K 107     568.682 387.681 334.563  1.00 20.00           C
ATOM    511  C2' DC  K 107     568.194 386.482 333.757  1.00 20.00           C
ATOM    512  C3' DC  K 107     568.767 385.352 334.590  1.00 20.00           C
ATOM    513  C4' DC  K 107     570.113 385.935 335.029  1.00 20.00           C
ATOM    514  C5' DC  K 107     571.238 385.373 334.151  1.00 20.00           C
ATOM    515  O4' DC  K 107     570.030 387.356 334.868  1.00 20.00           O
ATOM    516  N1  DC  K 107     568.557 388.977 333.843  1.00 20.00           N
ATOM    517  C2  DC  K 107     568.112 390.105 334.544  1.00 20.00           C
ATOM    518  N3  DC  K 107     567.992 391.301 333.919  1.00 20.00           N
ATOM    519  C4  DC  K 107     568.347 391.388 332.657  1.00 20.00           C
ATOM    520  C5  DC  K 107     568.892 390.305 331.915  1.00 20.00           C
ATOM    521  C6  DC  K 107     568.991 389.106 332.547  1.00 20.00           C
ATOM    522  O2  DC  K 107     567.782 390.041 335.727  1.00 20.00           O
ATOM    523  N4  DC  K 107     568.297 392.574 332.133  1.00 20.00           N
ATOM    524  H1' DC  K 107     568.112 387.716 335.491  1.00 20.00           H
ATOM    525  H2' DC  K 107     567.106 386.420 333.747  1.00 20.00           H
ATOM    526 H2'' DC  K 107     568.583 386.443 332.740  1.00 20.00           H
ATOM    527  H3' DC  K 107     568.873 384.437 334.007  1.00 20.00           H
ATOM    528  H4' DC  K 107     570.296 385.678 336.072  1.00 20.00           H
ATOM    529  H5' DC  K 107     572.154 385.924 334.362  1.00 20.00           H
ATOM    530 H5'' DC  K 107     571.397 384.317 334.364  1.00 20.00           H
ATOM    531  H5  DC  K 107     569.246 390.420 330.901  1.00 20.00           H
ATOM    532  H6  DC  K 107     569.447 388.258 332.058  1.00 20.00           H
ATOM    533  H41 DC  K 107     568.087 393.333 332.764  1.00 20.00           H
ATOM    534  H42 DC  K 107     568.754 392.742 331.250  1.00 20.00           H
ATOM    535  P   DT  K 108     566.913 383.924 335.773  1.00 20.00           P
ATOM    536  OP1 DT  K 108     567.653 382.778 336.338  1.00 20.00           O
ATOM    537  OP2 DT  K 108     566.212 383.825 334.474  1.00 20.00           O
ATOM    538  O5' DT  K 108     565.838 384.449 336.837  1.00 20.00           O
ATOM    539  O3' DT  K 108     562.954 386.512 338.958  1.00 20.00           O
ATOM    540  C1' DT  K 108     564.255 387.671 336.690  1.00 20.00           C
ATOM    541  C2' DT  K 108     563.484 386.352 336.660  1.00 20.00           C
ATOM    542  C3' DT  K 108     563.789 385.835 338.054  1.00 20.00           C
ATOM    543  C4' DT  K 108     565.241 386.287 338.242  1.00 20.00           C
ATOM    544  C5' DT  K 108     566.196 385.104 338.041  1.00 20.00           C
ATOM    545  O4' DT  K 108     565.496 387.306 337.268  1.00 20.00           O
ATOM    546  N1  DT  K 108     564.413 388.320 335.357  1.00 20.00           N
ATOM    547  C2  DT  K 108     564.277 389.712 335.280  1.00 20.00           C
ATOM    548  N3  DT  K 108     564.510 390.289 334.054  1.00 20.00           N
ATOM    549  C4  DT  K 108     564.829 389.626 332.895  1.00 20.00           C
ATOM    550  C5  DT  K 108     564.971 388.180 333.039  1.00 20.00           C
ATOM    551  C6  DT  K 108     564.779 387.582 334.246  1.00 20.00           C
ATOM    552  O2  DT  K 108     563.956 390.424 336.226  1.00 20.00           O
ATOM    553  O4  DT  K 108     565.034 390.272 331.871  1.00 20.00           O
ATOM    554  C7  DT  K 108     565.356 387.334 331.835  1.00 20.00           C
ATOM    555  H1' DT  K 108     563.737 388.348 337.368  1.00 20.00           H
ATOM    556  H2' DT  K 108     562.415 386.516 336.533  1.00 20.00           H
ATOM    557 H2'' DT  K 108     563.853 385.649 335.914  1.00 20.00           H
ATOM    558  H3' DT  K 108     563.670 384.754 338.123  1.00 20.00           H
ATOM    559  H4' DT  K 108     565.366 386.690 339.246  1.00 20.00           H
ATOM    560  H5' DT  K 108     566.108 384.407 338.874  1.00 20.00           H
ATOM    561 H5'' DT  K 108     567.217 385.483 337.999  1.00 20.00           H
ATOM    562  H3  DT  K 108     564.382 391.289 334.006  1.00 20.00           H
ATOM    563  H6  DT  K 108     564.957 386.523 334.353  1.00 20.00           H
ATOM    564  H71 DT  K 108     565.379 386.274 332.081  1.00 20.00           H
ATOM    565  H72 DT  K 108     566.335 387.645 331.474  1.00 20.00           H
ATOM    566  H73 DT  K 108     564.631 387.503 331.041  1.00 20.00           H
ATOM    567  P   DC  K 109     561.696 385.783 339.636  1.00 20.00           P
ATOM    568  OP1 DC  K 109     562.172 385.070 340.839  1.00 20.00           O
ATOM    569  OP2 DC  K 109     560.950 385.086 338.567  1.00 20.00           O
ATOM    570  O5' DC  K 109     560.800 387.046 340.050  1.00 20.00           O
ATOM    571  O3' DC  K 109     558.469 390.454 340.167  1.00 20.00           O
ATOM    572  C1' DC  K 109     559.950 389.740 337.846  1.00 20.00           C
ATOM    573  C2' DC  K 109     558.907 388.838 338.501  1.00 20.00           C
ATOM    574  C3' DC  K 109     559.124 389.227 339.954  1.00 20.00           C
ATOM    575  C4' DC  K 109     560.646 389.420 340.014  1.00 20.00           C
ATOM    576  C5' DC  K 109     561.316 388.207 340.672  1.00 20.00           C
ATOM    577  O4' DC  K 109     561.094 389.574 338.666  1.00 20.00           O
ATOM    578  N1  DC  K 109     560.247 389.450 336.411  1.00 20.00           N
ATOM    579  C2  DC  K 109     560.508 390.523 335.555  1.00 20.00           C
ATOM    580  N3  DC  K 109     560.858 390.307 334.261  1.00 20.00           N
ATOM    581  C4  DC  K 109     560.921 389.077 333.813  1.00 20.00           C
ATOM    582  C5  DC  K 109     560.667 387.940 334.628  1.00 20.00           C
ATOM    583  C6  DC  K 109     560.353 388.164 335.935  1.00 20.00           C
ATOM    584  O2  DC  K 109     560.311 391.688 335.900  1.00 20.00           O
ATOM    585  N4  DC  K 109     561.288 388.937 332.571  1.00 20.00           N
ATOM    586  H1' DC  K 109     559.604 390.768 337.943  1.00 20.00           H
ATOM    587  H2' DC  K 109     557.893 389.076 338.183  1.00 20.00           H
ATOM    588 H2'' DC  K 109     559.116 387.777 338.368  1.00 20.00           H
ATOM    589  H3' DC  K 109     558.767 388.457 340.638  1.00 20.00           H
ATOM    590  H4' DC  K 109     560.873 390.316 340.591  1.00 20.00           H
ATOM    591  H5' DC  K 109     561.088 388.180 341.737  1.00 20.00           H
ATOM    592 H5'' DC  K 109     562.394 388.284 340.536  1.00 20.00           H
ATOM    593  H5  DC  K 109     560.764 386.928 334.264  1.00 20.00           H
ATOM    594  H6  DC  K 109     560.225 387.336 336.615  1.00 20.00           H
ATOM    595  H41 DC  K 109     561.485 389.783 332.057  1.00 20.00           H
ATOM    596  H42 DC  K 109     561.166 388.055 332.096  1.00 20.00           H
ATOM    597  P   DC  K 110     557.170 390.565 341.102  1.00 20.00           P
ATOM    598  OP1 DC  K 110     557.599 390.751 342.504  1.00 20.00           O
ATOM    599  OP2 DC  K 110     556.245 389.479 340.712  1.00 20.00           O
ATOM    600  O5' DC  K 110     556.564 391.926 340.516  1.00 20.00           O
ATOM    601  O3' DC  K 110     555.025 395.090 338.366  1.00 20.00           O
ATOM    602  C1' DC  K 110     556.256 392.888 337.041  1.00 20.00           C
ATOM    603  C2' DC  K 110     555.052 392.753 337.973  1.00 20.00           C
ATOM    604  C3' DC  K 110     555.379 393.866 338.956  1.00 20.00           C
ATOM    605  C4' DC  K 110     556.904 393.783 339.053  1.00 20.00           C
ATOM    606  C5' DC  K 110     557.324 393.113 340.367  1.00 20.00           C
ATOM    607  O4' DC  K 110     557.355 393.031 337.923  1.00 20.00           O
ATOM    608  N1  DC  K 110     556.466 391.762 336.084  1.00 20.00           N
ATOM    609  C2  DC  K 110     556.902 392.068 334.789  1.00 20.00           C
ATOM    610  N3  DC  K 110     557.153 391.084 333.892  1.00 20.00           N
ATOM    611  C4  DC  K 110     556.996 389.836 334.261  1.00 20.00           C
ATOM    612  C5  DC  K 110     556.559 389.453 335.560  1.00 20.00           C
ATOM    613  C6  DC  K 110     556.322 390.449 336.458  1.00 20.00           C
ATOM    614  O2  DC  K 110     557.022 393.230 334.406  1.00 20.00           O
ATOM    615  N4  DC  K 110     557.345 388.947 333.377  1.00 20.00           N
ATOM    616  H1' DC  K 110     556.141 393.821 336.489  1.00 20.00           H
ATOM    617  H2' DC  K 110     554.105 392.940 337.469  1.00 20.00           H
ATOM    618 H2'' DC  K 110     555.033 391.799 338.499  1.00 20.00           H
ATOM    619  H3' DC  K 110     554.887 393.718 339.916  1.00 20.00           H
ATOM    620  H4' DC  K 110     557.325 394.788 339.018  1.00 20.00           H
ATOM    621  H5' DC  K 110     557.127 393.773 341.210  1.00 20.00           H
ATOM    622 H5'' DC  K 110     558.392 392.900 340.320  1.00 20.00           H
ATOM    623  H5  DC  K 110     556.467 388.421 335.863  1.00 20.00           H
ATOM    624  H6  DC  K 110     556.061 390.219 337.480  1.00 20.00           H
ATOM    625  H41 DC  K 110     557.698 389.302 332.501  1.00 20.00           H
ATOM    626  H42 DC  K 110     557.201 387.962 333.535  1.00 20.00           H
ATOM    627  P   DC  K 111     553.738 395.903 338.855  1.00 20.00           P
ATOM    628  OP1 DC  K 111     554.144 396.826 339.933  1.00 20.00           O
ATOM    629  OP2 DC  K 111     552.617 394.949 339.029  1.00 20.00           O
ATOM    630  O5' DC  K 111     553.460 396.695 337.491  1.00 20.00           O
ATOM    631  O3' DC  K 111     552.557 398.337 333.818  1.00 20.00           O
ATOM    632  C1' DC  K 111     553.324 395.602 334.107  1.00 20.00           C
ATOM    633  C2' DC  K 111     552.130 396.238 334.813  1.00 20.00           C
ATOM    634  C3' DC  K 111     552.678 397.640 335.031  1.00 20.00           C
ATOM    635  C4' DC  K 111     554.158 397.380 335.321  1.00 20.00           C
ATOM    636  C5' DC  K 111     554.440 397.466 336.826  1.00 20.00           C
ATOM    637  O4' DC  K 111     554.453 396.067 334.830  1.00 20.00           O
ATOM    638  N1  DC  K 111     553.292 394.113 334.016  1.00 20.00           N
ATOM    639  C2  DC  K 111     553.735 393.512 332.835  1.00 20.00           C
ATOM    640  N3  DC  K 111     553.760 392.161 332.703  1.00 20.00           N
ATOM    641  C4  DC  K 111     553.370 391.424 333.716  1.00 20.00           C
ATOM    642  C5  DC  K 111     552.932 391.966 334.957  1.00 20.00           C
ATOM    643  C6  DC  K 111     552.923 393.323 335.079  1.00 20.00           C
ATOM    644  O2  DC  K 111     554.129 394.190 331.890  1.00 20.00           O
ATOM    645  N4  DC  K 111     553.513 390.137 333.566  1.00 20.00           N
ATOM    646  H1' DC  K 111     553.363 396.028 333.104  1.00 20.00           H
ATOM    647  H2' DC  K 111     551.246 396.269 334.178  1.00 20.00           H
ATOM    648 H2'' DC  K 111     551.902 395.774 335.772  1.00 20.00           H
ATOM    649  H3' DC  K 111     552.172 398.154 335.849  1.00 20.00           H
ATOM    650  H4' DC  K 111     554.767 398.116 334.797  1.00 20.00           H
ATOM    651  H5' DC  K 111     554.378 398.498 337.169  1.00 20.00           H
ATOM    652 H5'' DC  K 111     555.441 397.080 337.015  1.00 20.00           H
ATOM    653  H5  DC  K 111     552.651 391.348 335.796  1.00 20.00           H
ATOM    654  H6  DC  K 111     552.658 393.796 336.013  1.00 20.00           H
ATOM    655  H41 DC  K 111     553.960 389.835 332.713  1.00 20.00           H
ATOM    656  H42 DC  K 111     553.244 389.508 334.302  1.00 20.00           H
ATOM    657  P   DT  K 112     551.431 399.455 333.610  1.00 20.00           P
ATOM    658  OP1 DT  K 112     551.970 400.749 334.082  1.00 20.00           O
ATOM    659  OP2 DT  K 112     550.149 398.918 334.112  1.00 20.00           O
ATOM    660  O5' DT  K 112     551.354 399.437 332.012  1.00 20.00           O
ATOM    661  O3' DT  K 112     550.973 398.775 327.959  1.00 20.00           O
ATOM    662  C1' DT  K 112     551.135 396.606 329.845  1.00 20.00           C
ATOM    663  C2' DT  K 112     550.072 397.701 329.869  1.00 20.00           C
ATOM    664  C3' DT  K 112     550.896 398.872 329.359  1.00 20.00           C
ATOM    665  C4' DT  K 112     552.273 398.602 329.975  1.00 20.00           C
ATOM    666  C5' DT  K 112     552.500 399.519 331.182  1.00 20.00           C
ATOM    667  O4' DT  K 112     552.293 397.230 330.380  1.00 20.00           O
ATOM    668  N1  DT  K 112     550.764 395.360 330.577  1.00 20.00           N
ATOM    669  C2  DT  K 112     551.098 394.138 329.985  1.00 20.00           C
ATOM    670  N3  DT  K 112     550.786 392.996 330.683  1.00 20.00           N
ATOM    671  C4  DT  K 112     550.183 392.939 331.916  1.00 20.00           C
ATOM    672  C5  DT  K 112     549.850 394.249 332.485  1.00 20.00           C
ATOM    673  C6  DT  K 112     550.152 395.396 331.816  1.00 20.00           C
ATOM    674  O2  DT  K 112     551.638 394.037 328.891  1.00 20.00           O
ATOM    675  O4  DT  K 112     550.064 391.845 332.469  1.00 20.00           O
ATOM    676  C7  DT  K 112     549.169 394.335 333.840  1.00 20.00           C
ATOM    677  H1' DT  K 112     551.326 396.365 328.799  1.00 20.00           H
ATOM    678  H2' DT  K 112     549.245 397.485 329.192  1.00 20.00           H
ATOM    679 H2'' DT  K 112     549.704 397.919 330.871  1.00 20.00           H
ATOM    680  H3' DT  K 112     550.477 399.827 329.672  1.00 20.00           H
ATOM    681  H4' DT  K 112     553.048 398.782 329.230  1.00 20.00           H
ATOM    682  H5' DT  K 112     552.638 400.550 330.856  1.00 20.00           H
ATOM    683 H5'' DT  K 112     553.395 399.187 331.706  1.00 20.00           H
ATOM    684  H3  DT  K 112     551.040 392.123 330.243  1.00 20.00           H
ATOM    685  H6  DT  K 112     549.953 396.355 332.271  1.00 20.00           H
ATOM    686  H71 DT  K 112     548.968 395.369 334.117  1.00 20.00           H
ATOM    687  H72 DT  K 112     549.807 393.877 334.594  1.00 20.00           H
ATOM    688  H73 DT  K 112     548.232 393.783 333.802  1.00 20.00           H
ATOM    689  P   DC  K 113     550.128 399.755 327.014  1.00 20.00           P
ATOM    690  OP1 DC  K 113     550.902 400.996 326.821  1.00 20.00           O
ATOM    691  OP2 DC  K 113     548.740 399.776 327.524  1.00 20.00           O
ATOM    692  O5' DC  K 113     550.106 398.903 325.661  1.00 20.00           O
ATOM    693  O3' DC  K 113     549.701 396.047 322.735  1.00 20.00           O
ATOM    694  C1' DC  K 113     549.259 395.377 325.521  1.00 20.00           C
ATOM    695  C2' DC  K 113     548.465 396.416 324.736  1.00 20.00           C
ATOM    696  C3' DC  K 113     549.556 396.938 323.811  1.00 20.00           C
ATOM    697  C4' DC  K 113     550.808 396.857 324.695  1.00 20.00           C
ATOM    698  C5' DC  K 113     551.247 398.255 325.137  1.00 20.00           C
ATOM    699  O4' DC  K 113     550.476 396.040 325.822  1.00 20.00           O
ATOM    700  N1  DC  K 113     548.571 394.843 326.737  1.00 20.00           N
ATOM    701  C2  DC  K 113     548.643 393.471 326.994  1.00 20.00           C
ATOM    702  N3  DC  K 113     548.121 392.948 328.132  1.00 20.00           N
ATOM    703  C4  DC  K 113     547.509 393.748 328.971  1.00 20.00           C
ATOM    704  C5  DC  K 113     547.383 395.148 328.764  1.00 20.00           C
ATOM    705  C6  DC  K 113     547.938 395.669 327.636  1.00 20.00           C
ATOM    706  O2  DC  K 113     549.191 392.702 326.211  1.00 20.00           O
ATOM    707  N4  DC  K 113     547.106 393.195 330.085  1.00 20.00           N
ATOM    708  H1' DC  K 113     549.478 394.558 324.836  1.00 20.00           H
ATOM    709  H2' DC  K 113     547.651 395.967 324.168  1.00 20.00           H
ATOM    710 H2'' DC  K 113     548.101 397.225 325.367  1.00 20.00           H
ATOM    711  H3' DC  K 113     549.340 397.951 323.472  1.00 20.00           H
ATOM    712  H4' DC  K 113     551.613 396.391 324.128  1.00 20.00           H
ATOM    713  H5' DC  K 113     551.623 398.817 324.283  1.00 20.00           H
ATOM    714 H5'' DC  K 113     552.037 398.155 325.881  1.00 20.00           H
ATOM    715  H5  DC  K 113     546.907 395.803 329.478  1.00 20.00           H
ATOM    716  H6  DC  K 113     547.922 396.733 327.451  1.00 20.00           H
ATOM    717  H41 DC  K 113     547.326 392.218 330.210  1.00 20.00           H
ATOM    718  H42 DC  K 113     546.590 393.739 330.758  1.00 20.00           H
ATOM    719  P   DG  K 114     549.187 396.409 321.264  1.00 20.00           P
ATOM    720  OP1 DG  K 114     550.304 397.037 320.525  1.00 20.00           O
ATOM    721  OP2 DG  K 114     547.868 397.066 321.372  1.00 20.00           O
ATOM    722  O5' DG  K 114     548.941 394.917 320.736  1.00 20.00           O
ATOM    723  O3' DG  K 114     547.865 391.061 319.723  1.00 20.00           O
ATOM    724  C1' DG  K 114     547.283 392.104 322.285  1.00 20.00           C
ATOM    725  C2' DG  K 114     546.814 392.758 320.993  1.00 20.00           C
ATOM    726  C3' DG  K 114     548.000 392.409 320.110  1.00 20.00           C
ATOM    727  C4' DG  K 114     549.183 392.557 321.070  1.00 20.00           C
ATOM    728  C5' DG  K 114     549.909 393.887 320.834  1.00 20.00           C
ATOM    729  O4' DG  K 114     548.647 392.486 322.392  1.00 20.00           O
ATOM    730  N9  DG  K 114     546.494 392.493 323.472  1.00 20.00           N
ATOM    731  C8  DG  K 114     546.011 393.729 323.830  1.00 20.00           C
ATOM    732  N7  DG  K 114     545.431 393.763 325.002  1.00 20.00           N
ATOM    733  C5  DG  K 114     545.542 392.441 325.457  1.00 20.00           C
ATOM    734  C4  DG  K 114     546.141 391.653 324.500  1.00 20.00           C
ATOM    735  N1  DG  K 114     545.495 390.475 326.755  1.00 20.00           N
ATOM    736  C2  DG  K 114     546.043 389.781 325.730  1.00 20.00           C
ATOM    737  N3  DG  K 114     546.387 390.311 324.566  1.00 20.00           N
ATOM    738  C6  DG  K 114     545.150 391.813 326.693  1.00 20.00           C
ATOM    739  O6  DG  K 114     544.579 392.297 327.675  1.00 20.00           O
ATOM    740  N2  DG  K 114     546.362 388.530 325.915  1.00 20.00           N
ATOM    741  H1' DG  K 114     547.225 391.023 322.165  1.00 20.00           H
ATOM    742  H2' DG  K 114     545.902 392.307 320.604  1.00 20.00           H
ATOM    743 H2'' DG  K 114     546.710 393.837 321.098  1.00 20.00           H
ATOM    744  H3' DG  K 114     548.073 393.073 319.249  1.00 20.00           H
ATOM    745  H4' DG  K 114     549.879 391.735 320.911  1.00 20.00           H
ATOM    746  H5' DG  K 114     550.483 393.848 319.909  1.00 20.00           H
ATOM    747 H5'' DG  K 114     550.587 394.059 321.669  1.00 20.00           H
ATOM    748  H8  DG  K 114     546.128 394.598 323.201  1.00 20.00           H
ATOM    749  H1  DG  K 114     545.264 389.974 327.598  1.00 20.00           H
ATOM    750  H21 DG  K 114     546.092 388.038 326.754  1.00 20.00           H
ATOM    751  H22 DG  K 114     546.800 388.071 325.132  1.00 20.00           H
ATOM    752  P   DT  K 115     547.411 390.678 318.237  1.00 20.00           P
ATOM    753  OP1 DT  K 115     548.615 390.705 317.383  1.00 20.00           O
ATOM    754  OP2 DT  K 115     546.209 391.472 317.904  1.00 20.00           O
ATOM    755  O5' DT  K 115     546.932 389.161 318.411  1.00 20.00           O
ATOM    756  O3' DT  K 115     545.111 385.696 319.686  1.00 20.00           O
ATOM    757  C1' DT  K 115     544.708 388.187 321.107  1.00 20.00           C
ATOM    758  C2' DT  K 115     544.346 387.956 319.641  1.00 20.00           C
ATOM    759  C3' DT  K 115     545.455 386.989 319.250  1.00 20.00           C
ATOM    760  C4' DT  K 115     546.645 387.491 320.079  1.00 20.00           C
ATOM    761  C5' DT  K 115     547.651 388.212 319.175  1.00 20.00           C
ATOM    762  O4' DT  K 115     546.117 388.362 321.081  1.00 20.00           O
ATOM    763  N1  DT  K 115     543.998 389.326 321.756  1.00 20.00           N
ATOM    764  C2  DT  K 115     543.448 389.119 323.028  1.00 20.00           C
ATOM    765  N3  DT  K 115     542.844 390.193 323.631  1.00 20.00           N
ATOM    766  C4  DT  K 115     542.744 391.460 323.117  1.00 20.00           C
ATOM    767  C5  DT  K 115     543.305 391.611 321.773  1.00 20.00           C
ATOM    768  C6  DT  K 115     543.907 390.563 321.143  1.00 20.00           C
ATOM    769  O2  DT  K 115     543.535 388.066 323.650  1.00 20.00           O
ATOM    770  O4  DT  K 115     542.312 392.354 323.846  1.00 20.00           O
ATOM    771  C7  DT  K 115     543.231 392.955 321.072  1.00 20.00           C
ATOM    772  H1' DT  K 115     544.482 387.268 321.647  1.00 20.00           H
ATOM    773  H2' DT  K 115     543.365 387.494 319.535  1.00 20.00           H
ATOM    774 H2'' DT  K 115     544.417 388.865 319.044  1.00 20.00           H
ATOM    775  H3' DT  K 115     545.644 387.015 318.177  1.00 20.00           H
ATOM    776  H4' DT  K 115     547.135 386.639 320.549  1.00 20.00           H
ATOM    777  H5' DT  K 115     548.127 387.500 318.503  1.00 20.00           H
ATOM    778 H5'' DT  K 115     548.413 388.685 319.794  1.00 20.00           H
ATOM    779  H3  DT  K 115     542.497 390.040 324.567  1.00 20.00           H
ATOM    780  H6  DT  K 115     544.356 390.698 320.170  1.00 20.00           H
ATOM    781  H71 DT  K 115     543.662 392.903 320.073  1.00 20.00           H
ATOM    782  H72 DT  K 115     543.760 393.702 321.662  1.00 20.00           H
ATOM    783  H73 DT  K 115     542.187 393.255 320.993  1.00 20.00           H
ATOM    784  P   DG  K 116     544.711 384.539 318.652  1.00 20.00           P
ATOM    785  OP1 DG  K 116     545.940 383.811 318.269  1.00 20.00           O
ATOM    786  OP2 DG  K 116     543.815 385.130 317.637  1.00 20.00           O
ATOM    787  O5' DG  K 116     543.803 383.634 319.612  1.00 20.00           O
ATOM    788  O3' DG  K 116     541.038 381.930 322.184  1.00 20.00           O
ATOM    789  C1' DG  K 116     541.241 384.736 321.976  1.00 20.00           C
ATOM    790  C2' DG  K 116     540.956 383.833 320.782  1.00 20.00           C
ATOM    791  C3' DG  K 116     541.774 382.622 321.205  1.00 20.00           C
ATOM    792  C4' DG  K 116     543.006 383.264 321.847  1.00 20.00           C
ATOM    793  C5' DG  K 116     544.215 383.213 320.900  1.00 20.00           C
ATOM    794  O4' DG  K 116     542.649 384.613 322.150  1.00 20.00           O
ATOM    795  N9  DG  K 116     540.803 386.135 321.789  1.00 20.00           N
ATOM    796  C8  DG  K 116     540.892 386.933 320.672  1.00 20.00           C
ATOM    797  N7  DG  K 116     540.494 388.164 320.851  1.00 20.00           N
ATOM    798  C5  DG  K 116     540.094 388.188 322.198  1.00 20.00           C
ATOM    799  C4  DG  K 116     540.249 386.938 322.761  1.00 20.00           C
ATOM    800  N1  DG  K 116     539.373 388.844 324.342  1.00 20.00           N
ATOM    801  C2  DG  K 116     539.515 387.573 324.787  1.00 20.00           C
ATOM    802  N3  DG  K 116     539.952 386.565 324.044  1.00 20.00           N
ATOM    803  C6  DG  K 116     539.599 389.247 323.041  1.00 20.00           C
ATOM    804  O6  DG  K 116     539.408 390.441 322.784  1.00 20.00           O
ATOM    805  N2  DG  K 116     539.268 387.321 326.049  1.00 20.00           N
ATOM    806  H1' DG  K 116     540.733 384.328 322.849  1.00 20.00           H
ATOM    807  H2' DG  K 116     539.901 383.577 320.687  1.00 20.00           H
ATOM    808 H2'' DG  K 116     541.345 384.251 319.854  1.00 20.00           H
ATOM    809  H3' DG  K 116     542.025 381.982 320.359  1.00 20.00           H
ATOM    810  H4' DG  K 116     543.245 382.729 322.766  1.00 20.00           H
ATOM    811  H5' DG  K 116     544.601 382.196 320.842  1.00 20.00           H
ATOM    812 H5'' DG  K 116     544.991 383.867 321.296  1.00 20.00           H
ATOM    813  H8  DG  K 116     541.295 386.565 319.739  1.00 20.00           H
ATOM    814  H1  DG  K 116     539.053 389.545 324.995  1.00 20.00           H
ATOM    815  H21 DG  K 116     538.882 388.033 326.650  1.00 20.00           H
ATOM    816  H22 DG  K 116     539.414 386.371 326.347  1.00 20.00           H
ATOM    817  P   DC  K 117     540.312 380.544 321.833  1.00 20.00           P
ATOM    818  OP1 DC  K 117     541.311 379.466 321.960  1.00 20.00           O
ATOM    819  OP2 DC  K 117     539.546 380.741 320.585  1.00 20.00           O
ATOM    820  O5' DC  K 117     539.241 380.423 323.012  1.00 20.00           O
ATOM    821  O3' DC  K 117     536.241 381.105 325.767  1.00 20.00           O
ATOM    822  C1' DC  K 117     537.108 383.170 323.966  1.00 20.00           C
ATOM    823  C2' DC  K 117     536.546 381.825 323.516  1.00 20.00           C
ATOM    824  C3' DC  K 117     537.071 380.948 324.643  1.00 20.00           C
ATOM    825  C4' DC  K 117     538.440 381.568 324.936  1.00 20.00           C
ATOM    826  C5' DC  K 117     539.554 380.685 324.365  1.00 20.00           C
ATOM    827  O4' DC  K 117     538.442 382.864 324.331  1.00 20.00           O
ATOM    828  N1  DC  K 117     537.028 384.253 322.946  1.00 20.00           N
ATOM    829  C2  DC  K 117     536.600 385.520 323.353  1.00 20.00           C
ATOM    830  N3  DC  K 117     536.570 386.557 322.478  1.00 20.00           N
ATOM    831  C4  DC  K 117     536.943 386.345 321.237  1.00 20.00           C
ATOM    832  C5  DC  K 117     537.387 385.083 320.753  1.00 20.00           C
ATOM    833  C6  DC  K 117     537.417 384.052 321.642  1.00 20.00           C
ATOM    834  O2  DC  K 117     536.295 385.757 324.520  1.00 20.00           O
ATOM    835  N4  DC  K 117     537.051 387.414 320.497  1.00 20.00           N
ATOM    836  H1' DC  K 117     536.564 383.470 324.861  1.00 20.00           H
ATOM    837  H2' DC  K 117     536.956 381.496 322.562  1.00 20.00           H
ATOM    838 H2'' DC  K 117     535.457 381.821 323.495  1.00 20.00           H
ATOM    839  H3' DC  K 117     537.137 379.904 324.337  1.00 20.00           H
ATOM    840  H4' DC  K 117     538.571 381.661 326.014  1.00 20.00           H
ATOM    841  H5' DC  K 117     539.601 379.743 324.910  1.00 20.00           H
ATOM    842 H5'' DC  K 117     540.505 381.206 324.463  1.00 20.00           H
ATOM    843  H5  DC  K 117     537.721 384.931 319.737  1.00 20.00           H
ATOM    844  H6  DC  K 117     537.787 383.082 321.350  1.00 20.00           H
ATOM    845  H41 DC  K 117     536.890 388.298 320.958  1.00 20.00           H
ATOM    846  H42 DC  K 117     537.490 387.352 319.592  1.00 20.00           H
ATOM    847  P   DG  K 118     535.270 379.920 326.242  1.00 20.00           P
ATOM    848  OP1 DG  K 118     536.012 379.048 327.181  1.00 20.00           O
ATOM    849  OP2 DG  K 118     534.615 379.362 325.043  1.00 20.00           O
ATOM    850  O5' DG  K 118     534.164 380.775 327.025  1.00 20.00           O
ATOM    851  O3' DG  K 118     531.212 383.370 328.316  1.00 20.00           O
ATOM    852  C1' DG  K 118     532.574 383.895 325.935  1.00 20.00           C
ATOM    853  C2' DG  K 118     531.812 382.596 326.177  1.00 20.00           C
ATOM    854  C3' DG  K 118     532.058 382.453 327.669  1.00 20.00           C
ATOM    855  C4' DG  K 118     533.501 382.936 327.814  1.00 20.00           C
ATOM    856  C5' DG  K 118     534.481 381.767 327.985  1.00 20.00           C
ATOM    857  O4' DG  K 118     533.793 383.699 326.639  1.00 20.00           O
ATOM    858  N9  DG  K 118     532.793 384.213 324.507  1.00 20.00           N
ATOM    859  C8  DG  K 118     533.152 383.371 323.483  1.00 20.00           C
ATOM    860  N7  DG  K 118     533.350 383.967 322.337  1.00 20.00           N
ATOM    861  C5  DG  K 118     533.107 385.320 322.628  1.00 20.00           C
ATOM    862  C4  DG  K 118     532.738 385.470 323.949  1.00 20.00           C
ATOM    863  N1  DG  K 118     532.917 387.662 322.522  1.00 20.00           N
ATOM    864  C2  DG  K 118     532.511 387.699 323.812  1.00 20.00           C
ATOM    865  N3  DG  K 118     532.407 386.630 324.594  1.00 20.00           N
ATOM    866  C6  DG  K 118     533.198 386.508 321.819  1.00 20.00           C
ATOM    867  O6  DG  K 118     533.524 386.636 320.635  1.00 20.00           O
ATOM    868  N2  DG  K 118     532.298 388.872 324.354  1.00 20.00           N
ATOM    869  H1' DG  K 118     532.024 384.716 326.394  1.00 20.00           H
ATOM    870  H2' DG  K 118     530.748 382.678 325.959  1.00 20.00           H
ATOM    871 H2'' DG  K 118     532.259 381.758 325.642  1.00 20.00           H
ATOM    872  H3' DG  K 118     531.915 381.430 328.017  1.00 20.00           H
ATOM    873  H4' DG  K 118     533.568 383.578 328.691  1.00 20.00           H
ATOM    874  H5' DG  K 118     534.393 381.344 328.985  1.00 20.00           H
ATOM    875 H5'' DG  K 118     535.494 382.143 327.846  1.00 20.00           H
ATOM    876  H8  DG  K 118     533.287 382.311 323.634  1.00 20.00           H
ATOM    877  H1  DG  K 118     532.991 388.534 322.022  1.00 20.00           H
ATOM    878  H21 DG  K 118     532.344 389.720 323.810  1.00 20.00           H
ATOM    879  H22 DG  K 118     532.048 388.876 325.330  1.00 20.00           H
ATOM    880  P   DC  K 119     529.931 382.876 329.132  1.00 20.00           P
ATOM    881  OP1 DC  K 119     530.349 382.608 330.521  1.00 20.00           O
ATOM    882  OP2 DC  K 119     529.226 381.862 328.321  1.00 20.00           O
ATOM    883  O5' DC  K 119     529.061 384.214 329.062  1.00 20.00           O
ATOM    884  O3' DC  K 119     526.780 387.572 328.355  1.00 20.00           O
ATOM    885  C1' DC  K 119     528.325 386.341 326.321  1.00 20.00           C
ATOM    886  C2' DC  K 119     527.244 385.620 327.128  1.00 20.00           C
ATOM    887  C3' DC  K 119     527.417 386.326 328.462  1.00 20.00           C
ATOM    888  C4' DC  K 119     528.932 386.532 328.537  1.00 20.00           C
ATOM    889  C5' DC  K 119     529.563 385.479 329.451  1.00 20.00           C
ATOM    890  O4' DC  K 119     529.436 386.400 327.204  1.00 20.00           O
ATOM    891  N1  DC  K 119     528.679 385.702 325.019  1.00 20.00           N
ATOM    892  C2  DC  K 119     528.915 386.525 323.915  1.00 20.00           C
ATOM    893  N3  DC  K 119     529.261 385.985 322.719  1.00 20.00           N
ATOM    894  C4  DC  K 119     529.430 384.683 322.634  1.00 20.00           C
ATOM    895  C5  DC  K 119     529.288 383.802 323.740  1.00 20.00           C
ATOM    896  C6  DC  K 119     528.913 384.350 324.927  1.00 20.00           C
ATOM    897  O2  DC  K 119     528.816 387.749 323.995  1.00 20.00           O
ATOM    898  N4  DC  K 119     529.861 384.234 321.488  1.00 20.00           N
ATOM    899  H1' DC  K 119     527.973 387.357 326.146  1.00 20.00           H
ATOM    900  H2' DC  K 119     526.246 385.800 326.730  1.00 20.00           H
ATOM    901 H2'' DC  K 119     527.430 384.552 327.237  1.00 20.00           H
ATOM    902  H3' DC  K 119     527.028 385.740 329.295  1.00 20.00           H
ATOM    903  H4' DC  K 119     529.141 387.528 328.926  1.00 20.00           H
ATOM    904  H5' DC  K 119     529.299 385.667 330.491  1.00 20.00           H
ATOM    905 H5'' DC  K 119     530.646 385.528 329.341  1.00 20.00           H
ATOM    906  H5  DC  K 119     529.499 382.746 323.670  1.00 20.00           H
ATOM    907  H6  DC  K 119     528.836 383.745 325.819  1.00 20.00           H
ATOM    908  H41 DC  K 119     530.124 384.928 320.805  1.00 20.00           H
ATOM    909  H42 DC  K 119     530.129 383.267 321.397  1.00 20.00           H
ATOM    910  P   DT  K 120     525.393 387.859 329.104  1.00 20.00           P
ATOM    911  OP1 DT  K 120     525.697 388.326 330.468  1.00 20.00           O
ATOM    912  OP2 DT  K 120     524.500 386.705 328.862  1.00 20.00           O
ATOM    913  O5' DT  K 120     524.876 389.065 328.189  1.00 20.00           O
ATOM    914  O3' DT  K 120     523.564 391.779 325.395  1.00 20.00           O
ATOM    915  C1' DT  K 120     524.823 389.349 324.610  1.00 20.00           C
ATOM    916  C2' DT  K 120     523.556 389.414 325.460  1.00 20.00           C
ATOM    917  C3' DT  K 120     523.849 390.691 326.230  1.00 20.00           C
ATOM    918  C4' DT  K 120     525.361 390.620 326.449  1.00 20.00           C
ATOM    919  C5' DT  K 120     525.671 390.201 327.889  1.00 20.00           C
ATOM    920  O4' DT  K 120     525.869 389.658 325.519  1.00 20.00           O
ATOM    921  N1  DT  K 120     525.043 388.044 323.925  1.00 20.00           N
ATOM    922  C2  DT  K 120     525.541 388.070 322.619  1.00 20.00           C
ATOM    923  N3  DT  K 120     525.801 386.858 322.028  1.00 20.00           N
ATOM    924  C4  DT  K 120     525.629 385.624 322.609  1.00 20.00           C
ATOM    925  C5  DT  K 120     525.151 385.659 323.990  1.00 20.00           C
ATOM    926  C6  DT  K 120     524.893 386.847 324.602  1.00 20.00           C
ATOM    927  O2  DT  K 120     525.746 389.101 321.990  1.00 20.00           O
ATOM    928  O4  DT  K 120     525.915 384.617 321.968  1.00 20.00           O
ATOM    929  C7  DT  K 120     524.937 384.360 324.751  1.00 20.00           C
ATOM    930  H1' DT  K 120     524.766 390.145 323.868  1.00 20.00           H
ATOM    931  H2' DT  K 120     522.656 389.518 324.855  1.00 20.00           H
ATOM    932 H2'' DT  K 120     523.461 388.580 326.155  1.00 20.00           H
ATOM    933  H3' DT  K 120     523.289 390.741 327.164  1.00 20.00           H
ATOM    934  H4' DT  K 120     525.801 391.598 326.255  1.00 20.00           H
ATOM    935  H5' DT  K 120     525.430 391.008 328.579  1.00 20.00           H
ATOM    936 H5'' DT  K 120     526.733 389.971 327.966  1.00 20.00           H
ATOM    937  H3  DT  K 120     526.136 386.893 321.077  1.00 20.00           H
ATOM    938  H6  DT  K 120     524.597 386.872 325.640  1.00 20.00           H
ATOM    939  H71 DT  K 120     524.503 384.547 325.732  1.00 20.00           H
ATOM    940  H72 DT  K 120     525.889 383.845 324.864  1.00 20.00           H
ATOM    941  H73 DT  K 120     524.265 383.722 324.180  1.00 20.00           H
ATOM    942  P   DC  K 121     522.242 392.657 325.603  1.00 20.00           P
ATOM    943  OP1 DC  K 121     522.562 393.754 326.540  1.00 20.00           O
ATOM    944  OP2 DC  K 121     521.111 391.737 325.838  1.00 20.00           O
ATOM    945  O5' DC  K 121     522.094 393.212 324.112  1.00 20.00           O
ATOM    946  O3' DC  K 121     521.620 394.130 320.127  1.00 20.00           O
ATOM    947  C1' DC  K 121     522.236 391.479 321.015  1.00 20.00           C
ATOM    948  C2' DC  K 121     521.006 392.278 321.440  1.00 20.00           C
ATOM    949  C3' DC  K 121     521.599 393.674 321.453  1.00 20.00           C
ATOM    950  C4' DC  K 121     523.029 393.430 321.943  1.00 20.00           C
ATOM    951  C5' DC  K 121     523.157 393.834 323.414  1.00 20.00           C
ATOM    952  O4' DC  K 121     523.287 392.030 321.788  1.00 20.00           O
ATOM    953  N1  DC  K 121     522.121 390.003 321.201  1.00 20.00           N
ATOM    954  C2  DC  K 121     522.652 389.167 320.212  1.00 20.00           C
ATOM    955  N3  DC  K 121     522.611 387.815 320.360  1.00 20.00           N
ATOM    956  C4  DC  K 121     522.086 387.304 321.453  1.00 20.00           C
ATOM    957  C5  DC  K 121     521.565 388.102 322.508  1.00 20.00           C
ATOM    958  C6  DC  K 121     521.604 389.454 322.351  1.00 20.00           C
ATOM    959  O2  DC  K 121     523.107 389.623 319.162  1.00 20.00           O
ATOM    960  N4  DC  K 121     522.147 386.004 321.579  1.00 20.00           N
ATOM    961  H1' DC  K 121     522.429 391.705 319.967  1.00 20.00           H
ATOM    962  H2' DC  K 121     520.199 392.217 320.711  1.00 20.00           H
ATOM    963 H2'' DC  K 121     520.652 392.014 322.436  1.00 20.00           H
ATOM    964  H3' DC  K 121     521.041 394.347 322.104  1.00 20.00           H
ATOM    965  H4' DC  K 121     523.729 394.009 321.341  1.00 20.00           H
ATOM    966  H5' DC  K 121     523.082 394.915 323.521  1.00 20.00           H
ATOM    967 H5'' DC  K 121     524.127 393.502 323.783  1.00 20.00           H
ATOM    968  H5  DC  K 121     521.176 387.678 323.421  1.00 20.00           H
ATOM    969  H6  DC  K 121     521.276 390.107 323.146  1.00 20.00           H
ATOM    970  H41 DC  K 121     522.644 385.502 320.858  1.00 20.00           H
ATOM    971  H42 DC  K 121     521.741 385.547 322.381  1.00 20.00           H
ATOM    972  P   DT  K 122     520.589 395.245 319.622  1.00 20.00           P
ATOM    973  OP1 DT  K 122     521.183 396.571 319.878  1.00 20.00           O
ATOM    974  OP2 DT  K 122     519.244 394.895 320.129  1.00 20.00           O
ATOM    975  O5' DT  K 122     520.610 394.910 318.055  1.00 20.00           O
ATOM    976  O3' DT  K 122     520.475 393.421 314.204  1.00 20.00           O
ATOM    977  C1' DT  K 122     520.376 391.684 316.472  1.00 20.00           C
ATOM    978  C2' DT  K 122     519.374 392.804 316.202  1.00 20.00           C
ATOM    979  C3' DT  K 122     520.305 393.807 315.545  1.00 20.00           C
ATOM    980  C4' DT  K 122     521.612 393.608 316.317  1.00 20.00           C
ATOM    981  C5' DT  K 122     521.809 394.755 317.315  1.00 20.00           C
ATOM    982  O4' DT  K 122     521.509 392.355 316.997  1.00 20.00           O
ATOM    983  N1  DT  K 122     519.891 390.617 317.391  1.00 20.00           N
ATOM    984  C2  DT  K 122     520.192 389.290 317.066  1.00 20.00           C
ATOM    985  N3  DT  K 122     519.773 388.328 317.949  1.00 20.00           N
ATOM    986  C4  DT  K 122     519.100 388.546 319.130  1.00 20.00           C
ATOM    987  C5  DT  K 122     518.812 389.954 319.412  1.00 20.00           C
ATOM    988  C6  DT  K 122     519.213 390.930 318.554  1.00 20.00           C
ATOM    989  O2  DT  K 122     520.807 388.962 316.056  1.00 20.00           O
ATOM    990  O4  DT  K 122     518.898 387.601 319.888  1.00 20.00           O
ATOM    991  C7  DT  K 122     518.082 390.335 320.687  1.00 20.00           C
ATOM    992  H1' DT  K 122     520.651 391.246 315.512  1.00 20.00           H
ATOM    993  H2' DT  K 122     518.584 392.492 315.521  1.00 20.00           H
ATOM    994 H2'' DT  K 122     518.960 393.234 317.114  1.00 20.00           H
ATOM    995  H3' DT  K 122     519.924 394.825 315.630  1.00 20.00           H
ATOM    996  H4' DT  K 122     522.445 393.589 315.615  1.00 20.00           H
ATOM    997  H5' DT  K 122     522.033 395.679 316.785  1.00 20.00           H
ATOM    998 H5'' DT  K 122     522.645 394.511 317.968  1.00 20.00           H
ATOM    999  H3  DT  K 122     520.013 387.376 317.715  1.00 20.00           H
ATOM   1000  H6  DT  K 122     519.052 391.968 318.803  1.00 20.00           H
ATOM   1001  H71 DT  K 122     517.896 391.404 320.732  1.00 20.00           H
ATOM   1002  H72 DT  K 122     518.674 390.039 321.547  1.00 20.00           H
ATOM   1003  H73 DT  K 122     517.136 389.805 320.726  1.00 20.00           H
ATOM   1004  P   DC  K 123     519.788 394.250 313.018  1.00 20.00           P
ATOM   1005  OP1 DC  K 123     520.703 395.343 312.625  1.00 20.00           O
ATOM   1006  OP2 DC  K 123     518.390 394.517 313.408  1.00 20.00           O
ATOM   1007  O5' DC  K 123     519.743 393.113 311.891  1.00 20.00           O
ATOM   1008  O3' DC  K 123     519.232 389.799 309.513  1.00 20.00           O
ATOM   1009  C1' DC  K 123     518.668 389.685 312.305  1.00 20.00           C
ATOM   1010  C2' DC  K 123     517.994 390.653 311.332  1.00 20.00           C
ATOM   1011  C3' DC  K 123     519.150 390.899 310.377  1.00 20.00           C
ATOM   1012  C4' DC  K 123     520.361 390.893 311.314  1.00 20.00           C
ATOM   1013  C5' DC  K 123     520.863 392.320 311.555  1.00 20.00           C
ATOM   1014  O4' DC  K 123     519.929 390.288 312.537  1.00 20.00           O
ATOM   1015  N1  DC  K 123     517.927 389.441 313.580  1.00 20.00           N
ATOM   1016  C2  DC  K 123     517.921 388.147 314.114  1.00 20.00           C
ATOM   1017  N3  DC  K 123     517.303 387.892 315.296  1.00 20.00           N
ATOM   1018  C4  DC  K 123     516.701 388.873 315.925  1.00 20.00           C
ATOM   1019  C5  DC  K 123     516.657 390.205 315.432  1.00 20.00           C
ATOM   1020  C6  DC  K 123     517.304 390.460 314.264  1.00 20.00           C
ATOM   1021  O2  DC  K 123     518.440 387.203 313.521  1.00 20.00           O
ATOM   1022  N4  DC  K 123     516.174 388.572 317.079  1.00 20.00           N
ATOM   1023  H1' DC  K 123     518.825 388.742 311.782  1.00 20.00           H
ATOM   1024  H2' DC  K 123     517.149 390.204 310.811  1.00 20.00           H
ATOM   1025 H2'' DC  K 123     517.707 391.593 311.801  1.00 20.00           H
ATOM   1026  H3' DC  K 123     519.039 391.837 309.833  1.00 20.00           H
ATOM   1027  H4' DC  K 123     521.160 390.301 310.866  1.00 20.00           H
ATOM   1028  H5' DC  K 123     521.329 392.717 310.653  1.00 20.00           H
ATOM   1029 H5'' DC  K 123     521.597 392.302 312.360  1.00 20.00           H
ATOM   1030  H5  DC  K 123     516.191 391.013 315.976  1.00 20.00           H
ATOM   1031  H6  DC  K 123     517.370 391.468 313.882  1.00 20.00           H
ATOM   1032  H41 DC  K 123     516.291 387.621 317.394  1.00 20.00           H
ATOM   1033  H42 DC  K 123     515.594 389.230 317.577  1.00 20.00           H
ATOM   1034  P   DC  K 124     518.780 389.907 307.981  1.00 20.00           P
ATOM   1035  OP1 DC  K 124     519.944 390.332 307.177  1.00 20.00           O
ATOM   1036  OP2 DC  K 124     517.486 390.620 307.923  1.00 20.00           O
ATOM   1037  O5' DC  K 124     518.474 388.355 307.745  1.00 20.00           O
ATOM   1038  O3' DC  K 124     517.308 384.409 307.441  1.00 20.00           O
ATOM   1039  C1' DC  K 124     516.644 386.034 309.698  1.00 20.00           C
ATOM   1040  C2' DC  K 124     516.264 386.370 308.259  1.00 20.00           C
ATOM   1041  C3' DC  K 124     517.476 385.799 307.543  1.00 20.00           C
ATOM   1042  C4' DC  K 124     518.617 386.104 308.517  1.00 20.00           C
ATOM   1043  C5' DC  K 124     519.405 387.327 308.038  1.00 20.00           C
ATOM   1044  O4' DC  K 124     518.021 386.360 309.792  1.00 20.00           O
ATOM   1045  N1  DC  K 124     515.844 386.734 310.742  1.00 20.00           N
ATOM   1046  C2  DC  K 124     515.452 386.006 311.870  1.00 20.00           C
ATOM   1047  N3  DC  K 124     514.726 386.588 312.859  1.00 20.00           N
ATOM   1048  C4  DC  K 124     514.419 387.858 312.751  1.00 20.00           C
ATOM   1049  C5  DC  K 124     514.811 388.665 311.648  1.00 20.00           C
ATOM   1050  C6  DC  K 124     515.529 388.069 310.654  1.00 20.00           C
ATOM   1051  O2  DC  K 124     515.711 384.813 311.980  1.00 20.00           O
ATOM   1052  N4  DC  K 124     513.847 388.388 313.800  1.00 20.00           N
ATOM   1053  H1' DC  K 124     516.540 384.956 309.812  1.00 20.00           H
ATOM   1054  H2' DC  K 124     516.188 387.440 308.068  1.00 20.00           H
ATOM   1055 H2'' DC  K 124     515.357 385.854 307.946  1.00 20.00           H
ATOM   1056  H3' DC  K 124     517.622 386.262 306.567  1.00 20.00           H
ATOM   1057  H4' DC  K 124     519.285 385.245 308.580  1.00 20.00           H
ATOM   1058  H5' DC  K 124     519.971 387.086 307.140  1.00 20.00           H
ATOM   1059 H5'' DC  K 124     520.092 387.626 308.829  1.00 20.00           H
ATOM   1060  H5  DC  K 124     514.587 389.719 311.586  1.00 20.00           H
ATOM   1061  H6  DC  K 124     515.891 388.640 309.813  1.00 20.00           H
ATOM   1062  H41 DC  K 124     513.754 387.776 314.598  1.00 20.00           H
ATOM   1063  H42 DC  K 124     513.737 389.388 313.862  1.00 20.00           H
ATOM   1064  P   DT  K 125     516.927 383.730 306.041  1.00 20.00           P
ATOM   1065  OP1 DT  K 125     518.182 383.445 305.317  1.00 20.00           O
ATOM   1066  OP2 DT  K 125     515.848 384.526 305.421  1.00 20.00           O
ATOM   1067  O5' DT  K 125     516.267 382.365 306.555  1.00 20.00           O
ATOM   1068  O3' DT  K 125     514.120 379.342 308.324  1.00 20.00           O
ATOM   1069  C1' DT  K 125     513.828 382.074 309.214  1.00 20.00           C
ATOM   1070  C2' DT  K 125     513.538 381.586 307.799  1.00 20.00           C
ATOM   1071  C3' DT  K 125     514.589 380.495 307.680  1.00 20.00           C
ATOM   1072  C4' DT  K 125     515.761 381.066 308.486  1.00 20.00           C
ATOM   1073  C5' DT  K 125     516.865 381.540 307.535  1.00 20.00           C
ATOM   1074  O4' DT  K 125     515.246 382.144 309.274  1.00 20.00           O
ATOM   1075  N1  DT  K 125     513.172 383.366 309.566  1.00 20.00           N
ATOM   1076  C2  DT  K 125     512.569 383.466 310.825  1.00 20.00           C
ATOM   1077  N3  DT  K 125     512.036 384.684 311.170  1.00 20.00           N
ATOM   1078  C4  DT  K 125     512.015 385.812 310.386  1.00 20.00           C
ATOM   1079  C5  DT  K 125     512.611 385.636 309.061  1.00 20.00           C
ATOM   1080  C6  DT  K 125     513.171 384.446 308.701  1.00 20.00           C
ATOM   1081  O2  DT  K 125     512.549 382.558 311.646  1.00 20.00           O
ATOM   1082  O4  DT  K 125     511.596 386.865 310.873  1.00 20.00           O
ATOM   1083  C7  DT  K 125     512.615 386.794 308.078  1.00 20.00           C
ATOM   1084  H1' DT  K 125     513.490 381.296 309.898  1.00 20.00           H
ATOM   1085  H2' DT  K 125     512.531 381.179 307.701  1.00 20.00           H
ATOM   1086 H2'' DT  K 125     513.724 382.351 307.046  1.00 20.00           H
ATOM   1087  H3' DT  K 125     514.847 380.295 306.640  1.00 20.00           H
ATOM   1088  H4' DT  K 125     516.161 380.289 309.137  1.00 20.00           H
ATOM   1089  H5' DT  K 125     517.328 380.683 307.047  1.00 20.00           H
ATOM   1090 H5'' DT  K 125     517.620 382.078 308.107  1.00 20.00           H
ATOM   1091  H3  DT  K 125     511.654 384.746 312.102  1.00 20.00           H
ATOM   1092  H6  DT  K 125     513.646 384.345 307.737  1.00 20.00           H
ATOM   1093  H71 DT  K 125     513.084 386.509 307.138  1.00 20.00           H
ATOM   1094  H72 DT  K 125     511.587 387.100 307.889  1.00 20.00           H
ATOM   1095  H73 DT  K 125     513.154 387.636 308.511  1.00 20.00           H
ATOM   1096  P   DG  K 126     513.620 378.067 307.498  1.00 20.00           P
ATOM   1097  OP1 DG  K 126     514.775 377.165 307.319  1.00 20.00           O
ATOM   1098  OP2 DG  K 126     512.829 378.528 306.340  1.00 20.00           O
ATOM   1099  O5' DG  K 126     512.599 377.467 308.577  1.00 20.00           O
ATOM   1100  O3' DG  K 126     509.660 376.375 311.238  1.00 20.00           O
ATOM   1101  C1' DG  K 126     510.061 379.096 310.570  1.00 20.00           C
ATOM   1102  C2' DG  K 126     509.762 378.015 309.543  1.00 20.00           C
ATOM   1103  C3' DG  K 126     510.478 376.848 310.201  1.00 20.00           C
ATOM   1104  C4' DG  K 126     511.720 377.520 310.796  1.00 20.00           C
ATOM   1105  C5' DG  K 126     512.950 377.235 309.929  1.00 20.00           C
ATOM   1106  O4' DG  K 126     511.441 378.920 310.859  1.00 20.00           O
ATOM   1107  N9  DG  K 126     509.754 380.459 310.089  1.00 20.00           N
ATOM   1108  C8  DG  K 126     509.992 381.018 308.858  1.00 20.00           C
ATOM   1109  N7  DG  K 126     509.677 382.284 308.767  1.00 20.00           N
ATOM   1110  C5  DG  K 126     509.192 382.591 310.045  1.00 20.00           C
ATOM   1111  C4  DG  K 126     509.218 381.470 310.849  1.00 20.00           C
ATOM   1112  N1  DG  K 126     508.386 383.701 311.956  1.00 20.00           N
ATOM   1113  C2  DG  K 126     508.419 382.541 312.650  1.00 20.00           C
ATOM   1114  N3  DG  K 126     508.820 381.378 312.154  1.00 20.00           N
ATOM   1115  C6  DG  K 126     508.715 383.819 310.621  1.00 20.00           C
ATOM   1116  O6  DG  K 126     508.623 384.941 310.117  1.00 20.00           O
ATOM   1117  N2  DG  K 126     508.108 382.567 313.916  1.00 20.00           N
ATOM   1118  H1' DG  K 126     509.476 378.900 311.468  1.00 20.00           H
ATOM   1119  H2' DG  K 126     508.698 377.798 309.459  1.00 20.00           H
ATOM   1120 H2'' DG  K 126     510.198 378.238 308.570  1.00 20.00           H
ATOM   1121  H3' DG  K 126     510.720 376.062 309.487  1.00 20.00           H
ATOM   1122  H4' DG  K 126     511.894 377.133 311.800  1.00 20.00           H
ATOM   1123  H5' DG  K 126     513.264 376.199 310.047  1.00 20.00           H
ATOM   1124 H5'' DG  K 126     513.758 377.894 310.246  1.00 20.00           H
ATOM   1125  H8  DG  K 126     510.423 380.457 308.043  1.00 20.00           H
ATOM   1126  H1  DG  K 126     508.073 384.531 312.437  1.00 20.00           H
ATOM   1127  H21 DG  K 126     507.748 383.399 314.359  1.00 20.00           H
ATOM   1128  H22 DG  K 126     508.227 381.700 314.412  1.00 20.00           H
ATOM   1129  P   DT  K 127     508.801 375.036 311.082  1.00 20.00           P
ATOM   1130  OP1 DT  K 127     509.644 373.901 311.500  1.00 20.00           O
ATOM   1131  OP2 DT  K 127     508.118 375.044 309.769  1.00 20.00           O
ATOM   1132  O5' DT  K 127     507.680 375.307 312.188  1.00 20.00           O
ATOM   1133  O3' DT  K 127     504.636 376.536 314.668  1.00 20.00           O
ATOM   1134  C1' DT  K 127     505.743 378.211 312.641  1.00 20.00           C
ATOM   1135  C2' DT  K 127     505.123 376.845 312.384  1.00 20.00           C
ATOM   1136  C3' DT  K 127     505.524 376.133 313.661  1.00 20.00           C
ATOM   1137  C4' DT  K 127     506.910 376.714 313.938  1.00 20.00           C
ATOM   1138  C5' DT  K 127     507.984 375.710 313.511  1.00 20.00           C
ATOM   1139  O4' DT  K 127     507.023 377.913 313.169  1.00 20.00           O
ATOM   1140  N1  DT  K 127     505.814 379.090 311.439  1.00 20.00           N
ATOM   1141  C2  DT  K 127     505.480 380.437 311.600  1.00 20.00           C
ATOM   1142  N3  DT  K 127     505.571 381.238 310.491  1.00 20.00           N
ATOM   1143  C4  DT  K 127     505.999 380.846 309.246  1.00 20.00           C
ATOM   1144  C5  DT  K 127     506.327 379.426 309.134  1.00 20.00           C
ATOM   1145  C6  DT  K 127     506.242 378.604 310.216  1.00 20.00           C
ATOM   1146  O2  DT  K 127     505.101 380.925 312.654  1.00 20.00           O
ATOM   1147  O4  DT  K 127     506.136 381.703 308.374  1.00 20.00           O
ATOM   1148  C7  DT  K 127     506.787 378.864 307.802  1.00 20.00           C
ATOM   1149  H1' DT  K 127     505.157 378.700 313.419  1.00 20.00           H
ATOM   1150  H2' DT  K 127     504.037 376.897 312.312  1.00 20.00           H
ATOM   1151 H2'' DT  K 127     505.542 376.337 311.516  1.00 20.00           H
ATOM   1152  H3' DT  K 127     505.533 375.050 313.539  1.00 20.00           H
ATOM   1153  H4' DT  K 127     507.004 376.932 315.001  1.00 20.00           H
ATOM   1154  H5' DT  K 127     507.973 374.842 314.167  1.00 20.00           H
ATOM   1155 H5'' DT  K 127     508.959 376.193 313.565  1.00 20.00           H
ATOM   1156  H3  DT  K 127     505.329 382.208 310.628  1.00 20.00           H
ATOM   1157  H6  DT  K 127     506.547 377.572 310.133  1.00 20.00           H
ATOM   1158  H71 DT  K 127     506.956 377.790 307.862  1.00 20.00           H
ATOM   1159  H72 DT  K 127     506.025 379.063 307.051  1.00 20.00           H
ATOM   1160  H73 DT  K 127     507.707 379.361 307.500  1.00 20.00           H
ATOM   1161  P   DT  K 128     503.509 375.536 315.215  1.00 20.00           P
ATOM   1162  OP1 DT  K 128     504.107 374.754 316.313  1.00 20.00           O
ATOM   1163  OP2 DT  K 128     502.870 374.881 314.056  1.00 20.00           O
ATOM   1164  O5' DT  K 128     502.454 376.599 315.781  1.00 20.00           O
ATOM   1165  O3' DT  K 128     499.678 379.564 316.529  1.00 20.00           O
ATOM   1166  C1' DT  K 128     501.242 379.561 314.122  1.00 20.00           C
ATOM   1167  C2' DT  K 128     500.320 378.425 314.562  1.00 20.00           C
ATOM   1168  C3' DT  K 128     500.491 378.516 316.069  1.00 20.00           C
ATOM   1169  C4' DT  K 128     501.970 378.896 316.200  1.00 20.00           C
ATOM   1170  C5' DT  K 128     502.810 377.683 316.620  1.00 20.00           C
ATOM   1171  O4' DT  K 128     502.397 379.377 314.921  1.00 20.00           O
ATOM   1172  N1  DT  K 128     501.555 379.578 312.664  1.00 20.00           N
ATOM   1173  C2  DT  K 128     501.618 380.819 312.019  1.00 20.00           C
ATOM   1174  N3  DT  K 128     501.972 380.810 310.692  1.00 20.00           N
ATOM   1175  C4  DT  K 128     502.254 379.698 309.940  1.00 20.00           C
ATOM   1176  C5  DT  K 128     502.206 378.436 310.675  1.00 20.00           C
ATOM   1177  C6  DT  K 128     501.875 378.412 311.993  1.00 20.00           C
ATOM   1178  O2  DT  K 128     501.343 381.885 312.557  1.00 20.00           O
ATOM   1179  O4  DT  K 128     502.607 379.841 308.774  1.00 20.00           O
ATOM   1180  C7  DT  K 128     502.545 377.135 309.966  1.00 20.00           C
ATOM   1181  H1' DT  K 128     500.770 380.502 314.403  1.00 20.00           H
ATOM   1182  H2' DT  K 128     499.285 378.607 314.276  1.00 20.00           H
ATOM   1183 H2'' DT  K 128     500.647 377.446 314.216  1.00 20.00           H
ATOM   1184  H3' DT  K 128     500.252 377.575 316.564  1.00 20.00           H
ATOM   1185  H4' DT  K 128     502.072 379.681 316.949  1.00 20.00           H
ATOM   1186  H5' DT  K 128     502.604 377.421 317.657  1.00 20.00           H
ATOM   1187 H5'' DT  K 128     503.865 377.934 316.517  1.00 20.00           H
ATOM   1188  H3  DT  K 128     501.977 381.708 310.231  1.00 20.00           H
ATOM   1189  H6  DT  K 128     501.906 377.481 312.538  1.00 20.00           H
ATOM   1190  H71 DT  K 128     502.388 376.276 310.618  1.00 20.00           H
ATOM   1191  H72 DT  K 128     503.583 377.159 309.640  1.00 20.00           H
ATOM   1192  H73 DT  K 128     501.913 377.037 309.084  1.00 20.00           H
ATOM   1193  P   DC  K 129     498.298 379.278 317.297  1.00 20.00           P
ATOM   1194  OP1 DC  K 129     498.592 379.055 318.725  1.00 20.00           O
ATOM   1195  OP2 DC  K 129     497.528 378.299 316.498  1.00 20.00           O
ATOM   1196  O5' DC  K 129     497.566 380.688 317.090  1.00 20.00           O
ATOM   1197  O3' DC  K 129     495.776 384.107 315.623  1.00 20.00           O
ATOM   1198  C1' DC  K 129     497.218 382.328 313.909  1.00 20.00           C
ATOM   1199  C2' DC  K 129     496.016 381.916 314.753  1.00 20.00           C
ATOM   1200  C3' DC  K 129     496.241 382.820 315.954  1.00 20.00           C
ATOM   1201  C4' DC  K 129     497.769 382.836 316.075  1.00 20.00           C
ATOM   1202  C5' DC  K 129     498.218 381.939 317.235  1.00 20.00           C
ATOM   1203  O4' DC  K 129     498.289 382.360 314.836  1.00 20.00           O
ATOM   1204  N1  DC  K 129     497.524 381.444 312.749  1.00 20.00           N
ATOM   1205  C2  DC  K 129     497.911 382.044 311.546  1.00 20.00           C
ATOM   1206  N3  DC  K 129     498.244 381.283 310.472  1.00 20.00           N
ATOM   1207  C4  DC  K 129     498.227 379.976 310.589  1.00 20.00           C
ATOM   1208  C5  DC  K 129     497.851 379.302 311.784  1.00 20.00           C
ATOM   1209  C6  DC  K 129     497.516 380.072 312.857  1.00 20.00           C
ATOM   1210  O2  DC  K 129     497.910 383.264 311.404  1.00 20.00           O
ATOM   1211  N4  DC  K 129     498.684 379.314 309.561  1.00 20.00           N
ATOM   1212  H1' DC  K 129     497.034 383.342 313.556  1.00 20.00           H
ATOM   1213  H2' DC  K 129     495.070 382.146 314.263  1.00 20.00           H
ATOM   1214 H2'' DC  K 129     496.052 380.872 315.064  1.00 20.00           H
ATOM   1215  H3' DC  K 129     495.753 382.430 316.847  1.00 20.00           H
ATOM   1216  H4' DC  K 129     498.111 383.855 316.252  1.00 20.00           H
ATOM   1217  H5' DC  K 129     497.933 382.385 318.187  1.00 20.00           H
ATOM   1218 H5'' DC  K 129     499.302 381.837 317.200  1.00 20.00           H
ATOM   1219  H5  DC  K 129     497.882 378.227 311.880  1.00 20.00           H
ATOM   1220  H6  DC  K 129     497.290 379.625 313.813  1.00 20.00           H
ATOM   1221  H41 DC  K 129     498.991 379.866 308.774  1.00 20.00           H
ATOM   1222  H42 DC  K 129     498.717 378.307 309.547  1.00 20.00           H
ATOM   1223  P   DC  K 130     494.477 384.737 316.323  1.00 20.00           P
ATOM   1224  OP1 DC  K 130     494.892 385.443 317.552  1.00 20.00           O
ATOM   1225  OP2 DC  K 130     493.425 383.701 316.363  1.00 20.00           O
ATOM   1226  O5' DC  K 130     494.059 385.782 315.184  1.00 20.00           O
ATOM   1227  O3' DC  K 130     493.058 387.948 311.821  1.00 20.00           O
ATOM   1228  C1' DC  K 130     494.006 385.215 311.571  1.00 20.00           C
ATOM   1229  C2' DC  K 130     492.755 385.628 312.342  1.00 20.00           C
ATOM   1230  C3' DC  K 130     493.202 386.995 312.848  1.00 20.00           C
ATOM   1231  C4' DC  K 130     494.698 386.774 313.109  1.00 20.00           C
ATOM   1232  C5' DC  K 130     494.971 386.703 314.614  1.00 20.00           C
ATOM   1233  O4' DC  K 130     495.070 385.563 312.443  1.00 20.00           O
ATOM   1234  N1  DC  K 130     494.073 383.782 311.153  1.00 20.00           N
ATOM   1235  C2  DC  K 130     494.597 383.490 309.893  1.00 20.00           C
ATOM   1236  N3  DC  K 130     494.754 382.208 309.480  1.00 20.00           N
ATOM   1237  C4  DC  K 130     494.408 381.237 310.292  1.00 20.00           C
ATOM   1238  C5  DC  K 130     493.875 381.458 311.592  1.00 20.00           C
ATOM   1239  C6  DC  K 130     493.717 382.750 311.990  1.00 20.00           C
ATOM   1240  O2  DC  K 130     494.910 384.376 309.103  1.00 20.00           O
ATOM   1241  N4  DC  K 130     494.743 380.040 309.890  1.00 20.00           N
ATOM   1242  H1' DC  K 130     494.057 385.851 310.688  1.00 20.00           H
ATOM   1243  H2' DC  K 130     491.884 385.715 311.694  1.00 20.00           H
ATOM   1244 H2'' DC  K 130     492.554 384.973 313.189  1.00 20.00           H
ATOM   1245  H3' DC  K 130     492.657 387.286 313.746  1.00 20.00           H
ATOM   1246  H4' DC  K 130     495.256 387.606 312.682  1.00 20.00           H
ATOM   1247  H5' DC  K 130     494.828 387.683 315.066  1.00 20.00           H
ATOM   1248 H5'' DC  K 130     496.003 386.386 314.766  1.00 20.00           H
ATOM   1249  H5  DC  K 130     493.625 380.654 312.267  1.00 20.00           H
ATOM   1250  H6  DC  K 130     493.355 382.984 312.980  1.00 20.00           H
ATOM   1251  H41 DC  K 130     495.241 379.994 309.014  1.00 20.00           H
ATOM   1252  H42 DC  K 130     494.644 379.254 310.514  1.00 20.00           H
ATOM   1253  P   DG  K 131     491.944 389.096 311.887  1.00 20.00           P
ATOM   1254  OP1 DG  K 131     492.532 390.295 312.528  1.00 20.00           O
ATOM   1255  OP2 DG  K 131     490.698 388.490 312.395  1.00 20.00           O
ATOM   1256  O5' DG  K 131     491.743 389.337 310.315  1.00 20.00           O
ATOM   1257  O3' DG  K 131     491.245 389.280 306.230  1.00 20.00           O
ATOM   1258  C1' DG  K 131     491.641 386.807 307.569  1.00 20.00           C
ATOM   1259  C2' DG  K 131     490.468 387.737 307.856  1.00 20.00           C
ATOM   1260  C3' DG  K 131     491.160 389.069 307.613  1.00 20.00           C
ATOM   1261  C4' DG  K 131     492.580 388.824 308.127  1.00 20.00           C
ATOM   1262  C5' DG  K 131     492.823 389.582 309.437  1.00 20.00           C
ATOM   1263  O4' DG  K 131     492.721 387.408 308.270  1.00 20.00           O
ATOM   1264  N9  DG  K 131     491.410 385.403 307.976  1.00 20.00           N
ATOM   1265  C8  DG  K 131     490.836 384.916 309.121  1.00 20.00           C
ATOM   1266  N7  DG  K 131     490.860 383.611 309.223  1.00 20.00           N
ATOM   1267  C5  DG  K 131     491.508 383.201 308.045  1.00 20.00           C
ATOM   1268  C4  DG  K 131     491.816 384.297 307.266  1.00 20.00           C
ATOM   1269  N1  DG  K 131     492.545 381.946 306.343  1.00 20.00           N
ATOM   1270  C2  DG  K 131     492.761 383.074 305.633  1.00 20.00           C
ATOM   1271  N3  DG  K 131     492.428 384.295 306.041  1.00 20.00           N
ATOM   1272  C6  DG  K 131     491.892 381.898 307.557  1.00 20.00           C
ATOM   1273  O6  DG  K 131     491.775 380.785 308.079  1.00 20.00           O
ATOM   1274  N2  DG  K 131     493.403 382.971 304.498  1.00 20.00           N
ATOM   1275  H1' DG  K 131     491.847 386.832 306.500  1.00 20.00           H
ATOM   1276  H2' DG  K 131     490.148 387.673 308.895  1.00 20.00           H
ATOM   1277 H2'' DG  K 131     489.637 387.580 307.169  1.00 20.00           H
ATOM   1278  H3' DG  K 131     490.658 389.889 308.125  1.00 20.00           H
ATOM   1279  H4' DG  K 131     493.290 389.184 307.383  1.00 20.00           H
ATOM   1280  H5' DG  K 131     492.881 390.652 309.241  1.00 20.00           H
ATOM   1281 H5'' DG  K 131     493.766 389.246 309.865  1.00 20.00           H
ATOM   1282  H8  DG  K 131     490.422 385.562 309.881  1.00 20.00           H
ATOM   1283  H1  DG  K 131     492.838 381.068 305.941  1.00 20.00           H
ATOM   1284  H21 DG  K 131     493.654 382.074 304.108  1.00 20.00           H
ATOM   1285  H22 DG  K 131     493.596 383.839 304.023  1.00 20.00           H
ATOM   1286  P   DA  K 132     490.306 390.345 305.496  1.00 20.00           P
ATOM   1287  OP1 DA  K 132     491.018 391.639 305.452  1.00 20.00           O
ATOM   1288  OP2 DA  K 132     488.946 390.227 306.059  1.00 20.00           O
ATOM   1289  O5' DA  K 132     490.286 389.698 304.035  1.00 20.00           O
ATOM   1290  O3' DA  K 132     490.028 387.576 300.520  1.00 20.00           O
ATOM   1291  C1' DA  K 132     489.797 386.266 303.014  1.00 20.00           C
ATOM   1292  C2' DA  K 132     488.888 387.417 302.585  1.00 20.00           C
ATOM   1293  C3' DA  K 132     489.890 388.213 301.764  1.00 20.00           C
ATOM   1294  C4' DA  K 132     491.185 388.046 302.562  1.00 20.00           C
ATOM   1295  C5' DA  K 132     491.472 389.321 303.360  1.00 20.00           C
ATOM   1296  O4' DA  K 132     490.993 386.920 303.422  1.00 20.00           O
ATOM   1297  N9  DA  K 132     489.233 385.424 304.095  1.00 20.00           N
ATOM   1298  C8  DA  K 132     488.533 385.809 305.213  1.00 20.00           C
ATOM   1299  N7  DA  K 132     488.196 384.829 306.011  1.00 20.00           N
ATOM   1300  C5  DA  K 132     488.764 383.708 305.383  1.00 20.00           C
ATOM   1301  C4  DA  K 132     489.362 384.058 304.200  1.00 20.00           C
ATOM   1302  N1  DA  K 132     489.538 381.496 304.895  1.00 20.00           N
ATOM   1303  C2  DA  K 132     490.021 381.977 303.756  1.00 20.00           C
ATOM   1304  N3  DA  K 132     489.987 383.231 303.318  1.00 20.00           N
ATOM   1305  C6  DA  K 132     488.892 382.336 305.705  1.00 20.00           C
ATOM   1306  N6  DA  K 132     488.456 381.782 306.824  1.00 20.00           N
ATOM   1307  H1' DA  K 132     490.006 385.640 302.148  1.00 20.00           H
ATOM   1308  H2' DA  K 132     488.047 387.097 301.971  1.00 20.00           H
ATOM   1309 H2'' DA  K 132     488.543 388.001 303.438  1.00 20.00           H
ATOM   1310  H3' DA  K 132     489.592 389.255 301.655  1.00 20.00           H
ATOM   1311  H4' DA  K 132     492.010 387.857 301.875  1.00 20.00           H
ATOM   1312  H5' DA  K 132     491.777 390.127 302.693  1.00 20.00           H
ATOM   1313 H5'' DA  K 132     492.281 389.112 304.059  1.00 20.00           H
ATOM   1314  H8  DA  K 132     488.290 386.841 305.413  1.00 20.00           H
ATOM   1315  H2  DA  K 132     490.518 381.264 303.117  1.00 20.00           H
ATOM   1316  H61 DA  K 132     488.631 380.806 307.011  1.00 20.00           H
ATOM   1317  H62 DA  K 132     487.938 382.364 307.466  1.00 20.00           H
ATOM   1318  P   DC  K 133     489.403 388.222 299.196  1.00 20.00           P
ATOM   1319  OP1 DC  K 133     490.385 389.172 298.631  1.00 20.00           O
ATOM   1320  OP2 DC  K 133     488.021 388.622 299.521  1.00 20.00           O
ATOM   1321  O5' DC  K 133     489.307 386.912 298.285  1.00 20.00           O
ATOM   1322  O3' DC  K 133     488.676 383.239 296.524  1.00 20.00           O
ATOM   1323  C1' DC  K 133     488.080 383.674 299.261  1.00 20.00           C
ATOM   1324  C2' DC  K 133     487.460 384.467 298.112  1.00 20.00           C
ATOM   1325  C3' DC  K 133     488.647 384.484 297.166  1.00 20.00           C
ATOM   1326  C4' DC  K 133     489.845 384.597 298.111  1.00 20.00           C
ATOM   1327  C5' DC  K 133     490.395 386.027 298.095  1.00 20.00           C
ATOM   1328  O4' DC  K 133     489.373 384.242 299.414  1.00 20.00           O
ATOM   1329  N1  DC  K 133     487.305 383.718 300.532  1.00 20.00           N
ATOM   1330  C2  DC  K 133     487.211 382.549 301.299  1.00 20.00           C
ATOM   1331  N3  DC  K 133     486.560 382.558 302.488  1.00 20.00           N
ATOM   1332  C4  DC  K 133     486.066 383.693 302.925  1.00 20.00           C
ATOM   1333  C5  DC  K 133     486.202 384.930 302.237  1.00 20.00           C
ATOM   1334  C6  DC  K 133     486.840 384.906 301.038  1.00 20.00           C
ATOM   1335  O2  DC  K 133     487.645 381.472 300.895  1.00 20.00           O
ATOM   1336  N4  DC  K 133     485.477 383.652 304.082  1.00 20.00           N
ATOM   1337  H1' DC  K 133     488.193 382.642 298.932  1.00 20.00           H
ATOM   1338  H2' DC  K 133     486.609 383.955 297.666  1.00 20.00           H
ATOM   1339 H2'' DC  K 133     487.197 385.488 298.389  1.00 20.00           H
ATOM   1340  H3' DC  K 133     488.588 385.307 296.455  1.00 20.00           H
ATOM   1341  H4' DC  K 133     490.621 383.902 297.790  1.00 20.00           H
ATOM   1342  H5' DC  K 133     490.871 386.238 297.138  1.00 20.00           H
ATOM   1343 H5'' DC  K 133     491.130 386.125 298.893  1.00 20.00           H
ATOM   1344  H5  DC  K 133     485.852 385.865 302.648  1.00 20.00           H
ATOM   1345  H6  DC  K 133     487.036 385.818 300.493  1.00 20.00           H
ATOM   1346  H41 DC  K 133     485.503 382.768 304.569  1.00 20.00           H
ATOM   1347  H42 DC  K 133     485.113 384.488 304.513  1.00 20.00           H
ATOM   1348  P   DC  K 134     488.275 383.099 294.981  1.00 20.00           P
ATOM   1349  OP1 DC  K 134     489.488 383.313 294.165  1.00 20.00           O
ATOM   1350  OP2 DC  K 134     487.043 383.884 294.757  1.00 20.00           O
ATOM   1351  O5' DC  K 134     487.856 381.556 294.974  1.00 20.00           O
ATOM   1352  O3' DC  K 134     486.375 377.735 295.393  1.00 20.00           O
ATOM   1353  C1' DC  K 134     485.814 379.755 297.330  1.00 20.00           C
ATOM   1354  C2' DC  K 134     485.460 379.866 295.847  1.00 20.00           C
ATOM   1355  C3' DC  K 134     486.633 379.107 295.251  1.00 20.00           C
ATOM   1356  C4' DC  K 134     487.785 379.502 296.177  1.00 20.00           C
ATOM   1357  C5' DC  K 134     488.686 380.538 295.500  1.00 20.00           C
ATOM   1358  O4' DC  K 134     487.200 380.041 297.366  1.00 20.00           O
ATOM   1359  N1  DC  K 134     485.043 380.655 298.232  1.00 20.00           N
ATOM   1360  C2  DC  K 134     484.636 380.166 299.478  1.00 20.00           C
ATOM   1361  N3  DC  K 134     483.982 380.968 300.353  1.00 20.00           N
ATOM   1362  C4  DC  K 134     483.736 382.213 300.012  1.00 20.00           C
ATOM   1363  C5  DC  K 134     484.136 382.778 298.770  1.00 20.00           C
ATOM   1364  C6  DC  K 134     484.812 381.971 297.909  1.00 20.00           C
ATOM   1365  O2  DC  K 134     484.840 378.997 299.809  1.00 20.00           O
ATOM   1366  N4  DC  K 134     483.122 382.936 300.905  1.00 20.00           N
ATOM   1367  H1' DC  K 134     485.667 378.718 297.631  1.00 20.00           H
ATOM   1368  H2' DC  K 134     485.468 380.892 295.482  1.00 20.00           H
ATOM   1369 H2'' DC  K 134     484.518 379.375 295.607  1.00 20.00           H
ATOM   1370  H3' DC  K 134     486.812 379.383 294.212  1.00 20.00           H
ATOM   1371  H4' DC  K 134     488.372 378.616 296.417  1.00 20.00           H
ATOM   1372  H5' DC  K 134     489.253 380.077 294.692  1.00 20.00           H
ATOM   1373 H5'' DC  K 134     489.377 380.934 296.244  1.00 20.00           H
ATOM   1374  H5  DC  K 134     483.971 383.816 298.521  1.00 20.00           H
ATOM   1375  H6  DC  K 134     485.210 382.359 296.983  1.00 20.00           H
ATOM   1376  H41 DC  K 134     482.942 382.491 301.792  1.00 20.00           H
ATOM   1377  H42 DC  K 134     482.884 383.898 300.724  1.00 20.00           H
ATOM   1378  P   DC  K 135     485.923 376.845 294.141  1.00 20.00           P
ATOM   1379  OP1 DC  K 135     487.132 376.330 293.474  1.00 20.00           O
ATOM   1380  OP2 DC  K 135     484.882 377.588 293.399  1.00 20.00           O
ATOM   1381  O5' DC  K 135     485.178 375.666 294.929  1.00 20.00           O
ATOM   1382  O3' DC  K 135     482.877 373.062 297.149  1.00 20.00           O
ATOM   1383  C1' DC  K 135     482.755 375.908 297.509  1.00 20.00           C
ATOM   1384  C2' DC  K 135     482.485 375.194 296.190  1.00 20.00           C
ATOM   1385  C3' DC  K 135     483.458 374.033 296.321  1.00 20.00           C
ATOM   1386  C4' DC  K 135     484.645 374.681 297.037  1.00 20.00           C
ATOM   1387  C5' DC  K 135     485.758 374.982 296.028  1.00 20.00           C
ATOM   1388  O4' DC  K 135     484.167 375.893 297.629  1.00 20.00           O
ATOM   1389  N1  DC  K 135     482.196 377.285 297.604  1.00 20.00           N
ATOM   1390  C2  DC  K 135     481.624 377.686 298.815  1.00 20.00           C
ATOM   1391  N3  DC  K 135     481.132 378.942 298.970  1.00 20.00           N
ATOM   1392  C4  DC  K 135     481.218 379.781 297.965  1.00 20.00           C
ATOM   1393  C5  DC  K 135     481.796 379.444 296.710  1.00 20.00           C
ATOM   1394  C6  DC  K 135     482.284 378.182 296.564  1.00 20.00           C
ATOM   1395  O2  DC  K 135     481.508 376.909 299.760  1.00 20.00           O
ATOM   1396  N4  DC  K 135     480.835 381.005 298.219  1.00 20.00           N
ATOM   1397  H1' DC  K 135     482.336 375.287 298.300  1.00 20.00           H
ATOM   1398  H2' DC  K 135     481.460 374.829 296.129  1.00 20.00           H
ATOM   1399 H2'' DC  K 135     482.733 375.793 295.315  1.00 20.00           H
ATOM   1400  H3' DC  K 135     483.729 373.621 295.350  1.00 20.00           H
ATOM   1401  H4' DC  K 135     485.022 374.007 297.806  1.00 20.00           H
ATOM   1402  H5' DC  K 135     486.209 374.055 295.675  1.00 20.00           H
ATOM   1403 H5'' DC  K 135     486.520 375.587 296.518  1.00 20.00           H
ATOM   1404  H5  DC  K 135     481.888 380.150 295.899  1.00 20.00           H
ATOM   1405  H6  DC  K 135     482.780 377.883 295.653  1.00 20.00           H
ATOM   1406  H41 DC  K 135     480.564 381.189 299.173  1.00 20.00           H
ATOM   1407  H42 DC  K 135     480.953 381.731 297.529  1.00 20.00           H
ATOM   1408  P   DT  K 136     482.279 371.708 296.538  1.00 20.00           P
ATOM   1409  OP1 DT  K 136     483.370 370.720 296.461  1.00 20.00           O
ATOM   1410  OP2 DT  K 136     481.470 372.055 295.350  1.00 20.00           O
ATOM   1411  O5' DT  K 136     481.254 371.301 297.700  1.00 20.00           O
ATOM   1412  O3' DT  K 136     478.305 370.978 300.573  1.00 20.00           O
ATOM   1413  C1' DT  K 136     478.853 373.516 299.266  1.00 20.00           C
ATOM   1414  C2' DT  K 136     478.442 372.235 298.545  1.00 20.00           C
ATOM   1415  C3' DT  K 136     479.108 371.200 299.438  1.00 20.00           C
ATOM   1416  C4' DT  K 136     480.400 371.917 299.850  1.00 20.00           C
ATOM   1417  C5' DT  K 136     481.590 371.336 299.076  1.00 20.00           C
ATOM   1418  O4' DT  K 136     480.223 373.310 299.569  1.00 20.00           O
ATOM   1419  N1  DT  K 136     478.629 374.778 298.502  1.00 20.00           N
ATOM   1420  C2  DT  K 136     478.117 375.876 299.202  1.00 20.00           C
ATOM   1421  N3  DT  K 136     477.975 377.053 298.505  1.00 20.00           N
ATOM   1422  C4  DT  K 136     478.271 377.252 297.178  1.00 20.00           C
ATOM   1423  C5  DT  K 136     478.773 376.062 296.491  1.00 20.00           C
ATOM   1424  C6  DT  K 136     478.940 374.885 297.159  1.00 20.00           C
ATOM   1425  O2  DT  K 136     477.815 375.846 300.389  1.00 20.00           O
ATOM   1426  O4  DT  K 136     478.207 378.396 296.718  1.00 20.00           O
ATOM   1427  C7  DT  K 136     479.128 376.133 295.016  1.00 20.00           C
ATOM   1428  H1' DT  K 136     478.295 373.554 300.201  1.00 20.00           H
ATOM   1429  H2' DT  K 136     477.360 372.107 298.533  1.00 20.00           H
ATOM   1430 H2'' DT  K 136     478.851 372.169 297.537  1.00 20.00           H
ATOM   1431  H3' DT  K 136     479.294 370.273 298.897  1.00 20.00           H
ATOM   1432  H4' DT  K 136     480.563 371.773 300.917  1.00 20.00           H
ATOM   1433  H5' DT  K 136     481.798 370.323 299.419  1.00 20.00           H
ATOM   1434 H5'' DT  K 136     482.465 371.959 299.258  1.00 20.00           H
ATOM   1435  H3  DT  K 136     477.633 377.836 299.041  1.00 20.00           H
ATOM   1436  H6  DT  K 136     479.349 374.027 296.648  1.00 20.00           H
ATOM   1437  H71 DT  K 136     479.487 375.173 294.650  1.00 20.00           H
ATOM   1438  H72 DT  K 136     478.244 376.424 294.455  1.00 20.00           H
ATOM   1439  H73 DT  K 136     479.898 376.885 294.863  1.00 20.00           H
ATOM   1440  P   DG  K 137     477.477 369.616 300.756  1.00 20.00           P
ATOM   1441  OP1 DG  K 137     478.340 368.644 301.462  1.00 20.00           O
ATOM   1442  OP2 DG  K 137     476.847 369.284 299.461  1.00 20.00           O
ATOM   1443  O5' DG  K 137     476.309 370.132 301.727  1.00 20.00           O
ATOM   1444  O3' DG  K 137     473.157 372.038 303.607  1.00 20.00           O
ATOM   1445  C1' DG  K 137     474.392 373.242 301.360  1.00 20.00           C
ATOM   1446  C2' DG  K 137     473.751 371.857 301.327  1.00 20.00           C
ATOM   1447  C3' DG  K 137     474.074 371.413 302.745  1.00 20.00           C
ATOM   1448  C4' DG  K 137     475.471 372.005 302.970  1.00 20.00           C
ATOM   1449  C5' DG  K 137     476.546 370.911 302.888  1.00 20.00           C
ATOM   1450  O4' DG  K 137     475.656 372.998 301.959  1.00 20.00           O
ATOM   1451  N9  DG  K 137     474.509 373.904 300.039  1.00 20.00           N
ATOM   1452  C8  DG  K 137     474.872 373.363 298.832  1.00 20.00           C
ATOM   1453  N7  DG  K 137     474.949 374.226 297.853  1.00 20.00           N
ATOM   1454  C5  DG  K 137     474.610 375.444 298.461  1.00 20.00           C
ATOM   1455  C4  DG  K 137     474.311 375.245 299.793  1.00 20.00           C
ATOM   1456  N1  DG  K 137     474.201 377.721 298.917  1.00 20.00           N
ATOM   1457  C2  DG  K 137     473.877 377.409 300.191  1.00 20.00           C
ATOM   1458  N3  DG  K 137     473.921 376.186 300.705  1.00 20.00           N
ATOM   1459  C6  DG  K 137     474.552 376.795 297.953  1.00 20.00           C
ATOM   1460  O6  DG  K 137     474.836 377.237 296.837  1.00 20.00           O
ATOM   1461  N2  DG  K 137     473.562 378.383 301.001  1.00 20.00           N
ATOM   1462  H1' DG  K 137     473.805 373.884 302.017  1.00 20.00           H
ATOM   1463  H2' DG  K 137     474.239 371.205 300.603  1.00 20.00           H
ATOM   1464 H2'' DG  K 137     472.674 371.895 301.166  1.00 20.00           H
ATOM   1465  H3' DG  K 137     474.050 370.329 302.850  1.00 20.00           H
ATOM   1466  H4' DG  K 137     475.509 372.471 303.953  1.00 20.00           H
ATOM   1467  H5' DG  K 137     477.525 371.390 302.853  1.00 20.00           H
ATOM   1468 H5'' DG  K 137     476.495 370.268 303.765  1.00 20.00           H
ATOM   1469  H8  DG  K 137     475.102 372.315 298.713  1.00 20.00           H
ATOM   1470  H1  DG  K 137     474.166 378.691 298.638  1.00 20.00           H
ATOM   1471  H21 DG  K 137     473.457 379.332 300.673  1.00 20.00           H
ATOM   1472  H22 DG  K 137     473.405 378.118 301.961  1.00 20.00           H
ATOM   1473  P   DC  K 138     471.980 371.210 304.312  1.00 20.00           P
ATOM   1474  OP1 DC  K 138     472.494 370.656 305.579  1.00 20.00           O
ATOM   1475  OP2 DC  K 138     471.345 370.357 303.286  1.00 20.00           O
ATOM   1476  O5' DC  K 138     470.961 372.406 304.612  1.00 20.00           O
ATOM   1477  O3' DC  K 138     468.389 375.641 304.684  1.00 20.00           O
ATOM   1478  C1' DC  K 138     469.957 375.034 302.381  1.00 20.00           C
ATOM   1479  C2' DC  K 138     468.958 374.061 303.011  1.00 20.00           C
ATOM   1480  C3' DC  K 138     469.119 374.462 304.469  1.00 20.00           C
ATOM   1481  C4' DC  K 138     470.614 374.766 304.567  1.00 20.00           C
ATOM   1482  C5' DC  K 138     471.355 373.608 305.247  1.00 20.00           C
ATOM   1483  O4' DC  K 138     471.089 374.965 303.233  1.00 20.00           O
ATOM   1484  N1  DC  K 138     470.322 374.758 300.961  1.00 20.00           N
ATOM   1485  C2  DC  K 138     470.466 375.841 300.085  1.00 20.00           C
ATOM   1486  N3  DC  K 138     470.819 375.639 298.791  1.00 20.00           N
ATOM   1487  C4  DC  K 138     471.055 374.413 298.380  1.00 20.00           C
ATOM   1488  C5  DC  K 138     470.951 373.273 299.226  1.00 20.00           C
ATOM   1489  C6  DC  K 138     470.589 373.485 300.519  1.00 20.00           C
ATOM   1490  O2  DC  K 138     470.218 376.992 300.441  1.00 20.00           O
ATOM   1491  N4  DC  K 138     471.498 374.294 297.160  1.00 20.00           N
ATOM   1492  H1' DC  K 138     469.527 376.033 302.459  1.00 20.00           H
ATOM   1493  H2' DC  K 138     467.937 374.231 302.671  1.00 20.00           H
ATOM   1494 H2'' DC  K 138     469.245 373.018 302.882  1.00 20.00           H
ATOM   1495  H3' DC  K 138     468.809 373.664 305.143  1.00 20.00           H
ATOM   1496  H4' DC  K 138     470.759 375.672 305.155  1.00 20.00           H
ATOM   1497  H5' DC  K 138     471.095 373.559 306.304  1.00 20.00           H
ATOM   1498 H5'' DC  K 138     472.427 373.776 305.150  1.00 20.00           H
ATOM   1499  H5  DC  K 138     471.193 372.277 298.885  1.00 20.00           H
ATOM   1500  H6  DC  K 138     470.550 372.668 301.225  1.00 20.00           H
ATOM   1501  H41 DC  K 138     471.664 375.151 296.652  1.00 20.00           H
ATOM   1502  H42 DC  K 138     471.825 373.406 296.810  1.00 20.00           H
ATOM   1503  P   DC  K 139     467.024 375.610 305.522  1.00 20.00           P
ATOM   1504  OP1 DC  K 139     467.350 375.790 306.951  1.00 20.00           O
ATOM   1505  OP2 DC  K 139     466.230 374.456 305.052  1.00 20.00           O
ATOM   1506  O5' DC  K 139     466.328 376.924 304.936  1.00 20.00           O
ATOM   1507  O3' DC  K 139     464.622 380.012 302.810  1.00 20.00           O
ATOM   1508  C1' DC  K 139     466.091 377.911 301.472  1.00 20.00           C
ATOM   1509  C2' DC  K 139     464.847 377.691 302.325  1.00 20.00           C
ATOM   1510  C3' DC  K 139     465.043 378.789 303.360  1.00 20.00           C
ATOM   1511  C4' DC  K 139     466.564 378.818 303.530  1.00 20.00           C
ATOM   1512  C5' DC  K 139     466.981 378.175 304.854  1.00 20.00           C
ATOM   1513  O4' DC  K 139     467.127 378.109 302.419  1.00 20.00           O
ATOM   1514  N1  DC  K 139     466.410 376.811 300.515  1.00 20.00           N
ATOM   1515  C2  DC  K 139     466.825 377.153 299.229  1.00 20.00           C
ATOM   1516  N3  DC  K 139     467.207 376.203 298.338  1.00 20.00           N
ATOM   1517  C4  DC  K 139     467.153 374.945 298.702  1.00 20.00           C
ATOM   1518  C5  DC  K 139     466.746 374.521 299.996  1.00 20.00           C
ATOM   1519  C6  DC  K 139     466.388 375.488 300.886  1.00 20.00           C
ATOM   1520  O2  DC  K 139     466.873 378.323 298.866  1.00 20.00           O
ATOM   1521  N4  DC  K 139     467.548 374.075 297.814  1.00 20.00           N
ATOM   1522  H1' DC  K 139     465.945 378.841 300.923  1.00 20.00           H
ATOM   1523  H2' DC  K 139     463.932 377.845 301.754  1.00 20.00           H
ATOM   1524 H2'' DC  K 139     464.840 376.719 302.816  1.00 20.00           H
ATOM   1525  H3' DC  K 139     464.519 378.563 304.288  1.00 20.00           H
ATOM   1526  H4' DC  K 139     466.902 379.854 303.516  1.00 20.00           H
ATOM   1527  H5' DC  K 139     466.671 378.800 305.691  1.00 20.00           H
ATOM   1528 H5'' DC  K 139     468.065 378.066 304.862  1.00 20.00           H
ATOM   1529  H5  DC  K 139     466.737 373.484 300.295  1.00 20.00           H
ATOM   1530  H6  DC  K 139     466.108 375.235 301.897  1.00 20.00           H
ATOM   1531  H41 DC  K 139     467.942 374.456 296.966  1.00 20.00           H
ATOM   1532  H42 DC  K 139     467.531 373.090 298.023  1.00 20.00           H
ATOM   1533  P   DG  K 140     463.274 380.725 303.301  1.00 20.00           P
ATOM   1534  OP1 DG  K 140     463.599 381.631 304.427  1.00 20.00           O
ATOM   1535  OP2 DG  K 140     462.226 379.691 303.424  1.00 20.00           O
ATOM   1536  O5' DG  K 140     462.942 381.574 301.987  1.00 20.00           O
ATOM   1537  O3' DG  K 140     462.138 383.142 298.242  1.00 20.00           O
ATOM   1538  C1' DG  K 140     463.093 380.520 298.494  1.00 20.00           C
ATOM   1539  C2' DG  K 140     461.818 381.002 299.175  1.00 20.00           C
ATOM   1540  C3' DG  K 140     462.239 382.436 299.450  1.00 20.00           C
ATOM   1541  C4' DG  K 140     463.716 382.289 299.827  1.00 20.00           C
ATOM   1542  C5' DG  K 140     463.898 382.401 301.347  1.00 20.00           C
ATOM   1543  O4' DG  K 140     464.129 381.013 299.333  1.00 20.00           O
ATOM   1544  N9  DG  K 140     463.159 379.055 298.321  1.00 20.00           N
ATOM   1545  C8  DG  K 140     462.799 378.067 299.203  1.00 20.00           C
ATOM   1546  N7  DG  K 140     463.044 376.855 298.782  1.00 20.00           N
ATOM   1547  C5  DG  K 140     463.620 377.055 297.517  1.00 20.00           C
ATOM   1548  C4  DG  K 140     463.656 378.401 297.216  1.00 20.00           C
ATOM   1549  N1  DG  K 140     464.677 376.769 295.431  1.00 20.00           N
ATOM   1550  C2  DG  K 140     464.611 378.102 295.203  1.00 20.00           C
ATOM   1551  N3  DG  K 140     464.121 378.986 296.067  1.00 20.00           N
ATOM   1552  C6  DG  K 140     464.161 376.136 296.546  1.00 20.00           C
ATOM   1553  O6  DG  K 140     464.274 374.908 296.595  1.00 20.00           O
ATOM   1554  N2  DG  K 140     465.171 378.579 294.118  1.00 20.00           N
ATOM   1555  H1' DG  K 140     463.166 380.994 297.516  1.00 20.00           H
ATOM   1556  H2' DG  K 140     460.946 380.972 298.522  1.00 20.00           H
ATOM   1557 H2'' DG  K 140     461.636 380.467 300.106  1.00 20.00           H
ATOM   1558  H3' DG  K 140     461.642 382.893 300.239  1.00 20.00           H
ATOM   1559  H4' DG  K 140     464.293 383.074 299.341  1.00 20.00           H
ATOM   1560  H5' DG  K 140     463.752 383.432 301.668  1.00 20.00           H
ATOM   1561 H5'' DG  K 140     464.914 382.094 301.594  1.00 20.00           H
ATOM   1562  H8  DG  K 140     462.377 378.287 300.172  1.00 20.00           H
ATOM   1563  H1  DG  K 140     465.104 376.189 294.724  1.00 20.00           H
ATOM   1564  H21 DG  K 140     465.540 377.972 293.401  1.00 20.00           H
ATOM   1565  H22 DG  K 140     465.193 379.585 294.039  1.00 20.00           H
ATOM   1566  P   DC  K 141     460.967 384.208 298.010  1.00 20.00           P
ATOM   1567  OP1 DC  K 141     461.433 385.513 298.514  1.00 20.00           O
ATOM   1568  OP2 DC  K 141     459.705 383.600 298.472  1.00 20.00           O
ATOM   1569  O5' DC  K 141     460.928 384.213 296.413  1.00 20.00           O
ATOM   1570  O3' DC  K 141     460.688 383.593 292.359  1.00 20.00           O
ATOM   1571  C1' DC  K 141     460.935 381.440 294.190  1.00 20.00           C
ATOM   1572  C2' DC  K 141     459.803 382.465 294.223  1.00 20.00           C
ATOM   1573  C3' DC  K 141     460.565 383.689 293.750  1.00 20.00           C
ATOM   1574  C4' DC  K 141     461.945 383.501 294.386  1.00 20.00           C
ATOM   1575  C5' DC  K 141     462.081 384.404 295.614  1.00 20.00           C
ATOM   1576  O4' DC  K 141     462.043 382.121 294.756  1.00 20.00           O
ATOM   1577  N1  DC  K 141     460.641 380.162 294.898  1.00 20.00           N
ATOM   1578  C2  DC  K 141     461.073 378.963 294.316  1.00 20.00           C
ATOM   1579  N3  DC  K 141     460.848 377.773 294.932  1.00 20.00           N
ATOM   1580  C4  DC  K 141     460.251 377.774 296.103  1.00 20.00           C
ATOM   1581  C5  DC  K 141     459.822 378.958 296.763  1.00 20.00           C
ATOM   1582  C6  DC  K 141     460.038 380.143 296.131  1.00 20.00           C
ATOM   1583  O2  DC  K 141     461.629 378.948 293.219  1.00 20.00           O
ATOM   1584  N4  DC  K 141     460.149 376.611 296.684  1.00 20.00           N
ATOM   1585  H1' DC  K 141     461.159 381.236 293.144  1.00 20.00           H
ATOM   1586  H2' DC  K 141     459.005 382.221 293.523  1.00 20.00           H
ATOM   1587 H2'' DC  K 141     459.405 382.636 295.223  1.00 20.00           H
ATOM   1588  H3' DC  K 141     460.079 384.617 294.050  1.00 20.00           H
ATOM   1589  H4' DC  K 141     462.717 383.757 293.660  1.00 20.00           H
ATOM   1590  H5' DC  K 141     462.987 384.128 296.153  1.00 20.00           H
ATOM   1591 H5'' DC  K 141     462.146 385.449 295.311  1.00 20.00           H
ATOM   1592  H5  DC  K 141     459.371 378.945 297.744  1.00 20.00           H
ATOM   1593  H6  DC  K 141     459.785 381.078 296.608  1.00 20.00           H
ATOM   1594  H41 DC  K 141     460.619 375.843 296.227  1.00 20.00           H
ATOM   1595  H42 DC  K 141     459.840 376.546 297.642  1.00 20.00           H
ATOM   1596  P   DT  K 142     459.793 384.491 291.384  1.00 20.00           P
ATOM   1597  OP1 DT  K 142     460.525 385.747 291.140  1.00 20.00           O
ATOM   1598  OP2 DT  K 142     458.398 384.485 291.877  1.00 20.00           O
ATOM   1599  O5' DT  K 142     459.842 383.539 290.102  1.00 20.00           O
ATOM   1600  O3' DT  K 142     459.622 380.856 286.996  1.00 20.00           O
ATOM   1601  C1' DT  K 142     459.273 380.076 289.742  1.00 20.00           C
ATOM   1602  C2' DT  K 142     458.427 381.120 289.021  1.00 20.00           C
ATOM   1603  C3' DT  K 142     459.471 381.717 288.095  1.00 20.00           C
ATOM   1604  C4' DT  K 142     460.736 381.670 288.958  1.00 20.00           C
ATOM   1605  C5' DT  K 142     461.045 383.051 289.541  1.00 20.00           C
ATOM   1606  O4' DT  K 142     460.499 380.735 290.016  1.00 20.00           O
ATOM   1607  N1  DT  K 142     458.644 379.511 290.965  1.00 20.00           N
ATOM   1608  C2  DT  K 142     458.796 378.139 291.189  1.00 20.00           C
ATOM   1609  N3  DT  K 142     458.226 377.627 292.329  1.00 20.00           N
ATOM   1610  C4  DT  K 142     457.559 378.343 293.291  1.00 20.00           C
ATOM   1611  C5  DT  K 142     457.445 379.775 293.012  1.00 20.00           C
ATOM   1612  C6  DT  K 142     457.990 380.311 291.885  1.00 20.00           C
ATOM   1613  O2  DT  K 142     459.395 377.382 290.434  1.00 20.00           O
ATOM   1614  O4  DT  K 142     457.168 377.761 294.303  1.00 20.00           O
ATOM   1615  C7  DT  K 142     456.712 380.681 293.989  1.00 20.00           C
ATOM   1616  H1' DT  K 142     459.465 379.272 289.032  1.00 20.00           H
ATOM   1617  H2' DT  K 142     457.627 380.664 288.440  1.00 20.00           H
ATOM   1618 H2'' DT  K 142     458.030 381.889 289.684  1.00 20.00           H
ATOM   1619  H3' DT  K 142     459.211 382.728 287.782  1.00 20.00           H
ATOM   1620  H4' DT  K 142     461.576 381.341 288.346  1.00 20.00           H
ATOM   1621  H5' DT  K 142     461.391 383.727 288.761  1.00 20.00           H
ATOM   1622 H5'' DT  K 142     461.819 382.944 290.299  1.00 20.00           H
ATOM   1623  H3  DT  K 142     458.348 376.634 292.468  1.00 20.00           H
ATOM   1624  H6  DT  K 142     457.949 381.377 291.718  1.00 20.00           H
ATOM   1625  H71 DT  K 142     456.675 381.709 293.630  1.00 20.00           H
ATOM   1626  H72 DT  K 142     455.695 380.312 294.114  1.00 20.00           H
ATOM   1627  H73 DT  K 142     457.211 380.648 294.956  1.00 20.00           H
ATOM   1628  P   DT  K 143     458.966 381.192 285.571  1.00 20.00           P
ATOM   1629  OP1 DT  K 143     459.912 382.033 284.815  1.00 20.00           O
ATOM   1630  OP2 DT  K 143     457.564 381.614 285.779  1.00 20.00           O
ATOM   1631  O5' DT  K 143     458.911 379.724 284.935  1.00 20.00           O
ATOM   1632  O3' DT  K 143     458.291 375.786 283.924  1.00 20.00           O
ATOM   1633  C1' DT  K 143     457.572 376.802 286.529  1.00 20.00           C
ATOM   1634  C2' DT  K 143     457.029 377.334 285.206  1.00 20.00           C
ATOM   1635  C3' DT  K 143     458.248 377.132 284.321  1.00 20.00           C
ATOM   1636  C4' DT  K 143     459.406 377.424 285.285  1.00 20.00           C
ATOM   1637  C5' DT  K 143     459.992 378.811 284.999  1.00 20.00           C
ATOM   1638  O4' DT  K 143     458.873 377.359 286.611  1.00 20.00           O
ATOM   1639  N1  DT  K 143     456.742 377.135 287.722  1.00 20.00           N
ATOM   1640  C2  DT  K 143     456.534 376.124 288.668  1.00 20.00           C
ATOM   1641  N3  DT  K 143     455.813 376.457 289.789  1.00 20.00           N
ATOM   1642  C4  DT  K 143     455.280 377.689 290.074  1.00 20.00           C
ATOM   1643  C5  DT  K 143     455.522 378.703 289.049  1.00 20.00           C
ATOM   1644  C6  DT  K 143     456.235 378.406 287.928  1.00 20.00           C
ATOM   1645  O2  DT  K 143     456.955 374.981 288.557  1.00 20.00           O
ATOM   1646  O4  DT  K 143     454.738 377.862 291.165  1.00 20.00           O
ATOM   1647  C7  DT  K 143     454.979 380.108 289.244  1.00 20.00           C
ATOM   1648  H1' DT  K 143     457.663 375.721 286.436  1.00 20.00           H
ATOM   1649  H2' DT  K 143     456.184 376.747 284.847  1.00 20.00           H
ATOM   1650 H2'' DT  K 143     456.773 378.393 285.249  1.00 20.00           H
ATOM   1651  H3' DT  K 143     458.235 377.800 283.460  1.00 20.00           H
ATOM   1652  H4' DT  K 143     460.180 376.668 285.155  1.00 20.00           H
ATOM   1653  H5' DT  K 143     460.520 378.808 284.046  1.00 20.00           H
ATOM   1654 H5'' DT  K 143     460.690 379.069 285.796  1.00 20.00           H
ATOM   1655  H3  DT  K 143     455.677 375.710 290.455  1.00 20.00           H
ATOM   1656  H6  DT  K 143     456.448 379.177 287.203  1.00 20.00           H
ATOM   1657  H71 DT  K 143     455.172 380.731 288.374  1.00 20.00           H
ATOM   1658  H72 DT  K 143     453.907 380.056 289.419  1.00 20.00           H
ATOM   1659  H73 DT  K 143     455.449 380.554 290.118  1.00 20.00           H
ATOM   1660  P   DA  K 144     457.990 375.339 282.416  1.00 20.00           P
ATOM   1661  OP1 DA  K 144     459.268 375.352 281.670  1.00 20.00           O
ATOM   1662  OP2 DA  K 144     456.809 376.088 281.936  1.00 20.00           O
ATOM   1663  O5' DA  K 144     457.517 373.835 282.700  1.00 20.00           O
ATOM   1664  O3' DA  K 144     455.781 370.239 283.821  1.00 20.00           O
ATOM   1665  C1' DA  K 144     455.255 372.611 285.304  1.00 20.00           C
ATOM   1666  C2' DA  K 144     454.990 372.478 283.809  1.00 20.00           C
ATOM   1667  C3' DA  K 144     456.133 371.547 283.436  1.00 20.00           C
ATOM   1668  C4' DA  K 144     457.267 372.076 284.323  1.00 20.00           C
ATOM   1669  C5' DA  K 144     458.252 372.925 283.505  1.00 20.00           C
ATOM   1670  O4' DA  K 144     456.655 372.848 285.358  1.00 20.00           O
ATOM   1671  N9  DA  K 144     454.467 373.683 285.954  1.00 20.00           N
ATOM   1672  C8  DA  K 144     454.189 374.946 285.489  1.00 20.00           C
ATOM   1673  N7  DA  K 144     453.537 375.711 286.329  1.00 20.00           N
ATOM   1674  C5  DA  K 144     453.374 374.874 287.445  1.00 20.00           C
ATOM   1675  C4  DA  K 144     453.903 373.630 287.211  1.00 20.00           C
ATOM   1676  N1  DA  K 144     452.850 374.030 289.616  1.00 20.00           N
ATOM   1677  C2  DA  K 144     453.343 372.863 289.225  1.00 20.00           C
ATOM   1678  N3  DA  K 144     453.895 372.562 288.057  1.00 20.00           N
ATOM   1679  C6  DA  K 144     452.831 375.033 288.745  1.00 20.00           C
ATOM   1680  N6  DA  K 144     452.293 376.147 289.218  1.00 20.00           N
ATOM   1681  H1' DA  K 144     455.030 371.662 285.789  1.00 20.00           H
ATOM   1682  H2' DA  K 144     454.030 372.010 283.595  1.00 20.00           H
ATOM   1683 H2'' DA  K 144     455.085 373.433 283.294  1.00 20.00           H
ATOM   1684  H3' DA  K 144     456.368 371.603 282.374  1.00 20.00           H
ATOM   1685  H4' DA  K 144     457.800 371.235 284.764  1.00 20.00           H
ATOM   1686  H5' DA  K 144     458.856 372.288 282.859  1.00 20.00           H
ATOM   1687 H5'' DA  K 144     458.908 373.448 284.200  1.00 20.00           H
ATOM   1688  H8  DA  K 144     454.514 375.282 284.515  1.00 20.00           H
ATOM   1689  H2  DA  K 144     453.318 372.073 289.960  1.00 20.00           H
ATOM   1690  H61 DA  K 144     451.968 376.186 290.171  1.00 20.00           H
ATOM   1691  H62 DA  K 144     452.140 376.912 288.578  1.00 20.00           H
ATOM   1692  P   DC  K 145     455.345 369.147 282.733  1.00 20.00           P
ATOM   1693  OP1 DC  K 145     456.565 368.518 282.191  1.00 20.00           O
ATOM   1694  OP2 DC  K 145     454.330 369.771 281.852  1.00 20.00           O
ATOM   1695  O5' DC  K 145     454.552 368.100 283.648  1.00 20.00           O
ATOM   1696  O3' DC  K 145     451.904 366.205 286.170  1.00 20.00           O
ATOM   1697  C1' DC  K 145     451.980 369.060 285.958  1.00 20.00           C
ATOM   1698  C2' DC  K 145     451.728 368.111 284.788  1.00 20.00           C
ATOM   1699  C3' DC  K 145     452.611 366.947 285.208  1.00 20.00           C
ATOM   1700  C4' DC  K 145     453.798 367.663 285.865  1.00 20.00           C
ATOM   1701  C5' DC  K 145     455.005 367.666 284.919  1.00 20.00           C
ATOM   1702  O4' DC  K 145     453.384 369.002 286.147  1.00 20.00           O
ATOM   1703  N1  DC  K 145     451.490 370.455 285.767  1.00 20.00           N
ATOM   1704  C2  DC  K 145     450.886 371.100 286.852  1.00 20.00           C
ATOM   1705  N3  DC  K 145     450.455 372.380 286.747  1.00 20.00           N
ATOM   1706  C4  DC  K 145     450.640 373.012 285.613  1.00 20.00           C
ATOM   1707  C5  DC  K 145     451.253 372.426 284.471  1.00 20.00           C
ATOM   1708  C6  DC  K 145     451.685 371.140 284.591  1.00 20.00           C
ATOM   1709  O2  DC  K 145     450.676 370.524 287.916  1.00 20.00           O
ATOM   1710  N4  DC  K 145     450.335 374.276 285.639  1.00 20.00           N
ATOM   1711  H1' DC  K 145     451.499 368.626 286.834  1.00 20.00           H
ATOM   1712  H2' DC  K 145     450.685 367.802 284.725  1.00 20.00           H
ATOM   1713 H2'' DC  K 145     452.073 368.513 283.836  1.00 20.00           H
ATOM   1714  H3' DC  K 145     452.905 366.331 284.358  1.00 20.00           H
ATOM   1715  H4' DC  K 145     454.060 367.146 286.787  1.00 20.00           H
ATOM   1716  H5' DC  K 145     455.412 366.659 284.828  1.00 20.00           H
ATOM   1717 H5'' DC  K 145     455.768 368.330 285.323  1.00 20.00           H
ATOM   1718  H5  DC  K 145     451.429 372.975 283.558  1.00 20.00           H
ATOM   1719  H6  DC  K 145     452.219 370.656 283.786  1.00 20.00           H
ATOM   1720  H41 DC  K 145     449.990 374.637 286.517  1.00 20.00           H
ATOM   1721  H42 DC  K 145     450.554 374.883 284.864  1.00 20.00           H
ATOM   1722  P   DC  K 146     451.357 364.729 285.860  1.00 20.00           P
ATOM   1723  OP1 DC  K 146     452.427 363.750 286.152  1.00 20.00           O
ATOM   1724  OP2 DC  K 146     450.673 364.749 284.552  1.00 20.00           O
ATOM   1725  O5' DC  K 146     450.214 364.640 286.973  1.00 20.00           O
ATOM   1726  O3' DC  K 146     447.098 365.053 289.613  1.00 20.00           O
ATOM   1727  C1' DC  K 146     447.843 367.271 287.853  1.00 20.00           C
ATOM   1728  C2' DC  K 146     447.367 365.900 287.382  1.00 20.00           C
ATOM   1729  C3' DC  K 146     447.935 365.013 288.484  1.00 20.00           C
ATOM   1730  C4' DC  K 146     449.240 365.731 288.836  1.00 20.00           C
ATOM   1731  C5' DC  K 146     450.451 364.952 288.329  1.00 20.00           C
ATOM   1732  O4' DC  K 146     449.185 367.037 288.249  1.00 20.00           O
ATOM   1733  N1  DC  K 146     447.723 368.375 286.847  1.00 20.00           N
ATOM   1734  C2  DC  K 146     447.267 369.619 287.284  1.00 20.00           C
ATOM   1735  N3  DC  K 146     447.186 370.677 286.442  1.00 20.00           N
ATOM   1736  C4  DC  K 146     447.563 370.514 285.199  1.00 20.00           C
ATOM   1737  C5  DC  K 146     448.061 369.284 284.687  1.00 20.00           C
ATOM   1738  C6  DC  K 146     448.126 368.226 285.543  1.00 20.00           C
ATOM   1739  O2  DC  K 146     446.909 369.795 288.443  1.00 20.00           O
ATOM   1740  N4  DC  K 146     447.571 371.600 284.476  1.00 20.00           N
ATOM   1741  H1' DC  K 146     447.261 367.518 288.740  1.00 20.00           H
ATOM   1742  H2' DC  K 146     447.806 365.620 286.425  1.00 20.00           H
ATOM   1743 H2'' DC  K 146     446.280 365.835 287.349  1.00 20.00           H
ATOM   1744  H3' DC  K 146     448.095 363.994 288.134  1.00 20.00           H
ATOM   1745  H4' DC  K 146     449.311 365.821 289.920  1.00 20.00           H
ATOM   1746  H5' DC  K 146     450.571 364.028 288.894  1.00 20.00           H
ATOM   1747 H5'' DC  K 146     451.340 365.570 288.452  1.00 20.00           H
ATOM   1748  H5  DC  K 146     448.400 369.172 283.669  1.00 20.00           H
ATOM   1749  H6  DC  K 146     448.526 367.275 285.226  1.00 20.00           H
ATOM   1750  H41 DC  K 146     447.343 372.454 284.962  1.00 20.00           H
ATOM   1751  H42 DC  K 146     447.962 371.587 283.548  1.00 20.00           H
ATOM   1752  P   DG  K 147     446.196 363.801 290.045  1.00 20.00           P
ATOM   1753  OP1 DG  K 147     446.953 362.983 291.017  1.00 20.00           O
ATOM   1754  OP2 DG  K 147     445.618 363.204 288.826  1.00 20.00           O
ATOM   1755  O5' DG  K 147     445.014 364.593 290.782  1.00 20.00           O
ATOM   1756  O3' DG  K 147     441.988 367.021 292.208  1.00 20.00           O
ATOM   1757  C1' DG  K 147     443.298 367.712 289.745  1.00 20.00           C
ATOM   1758  C2' DG  K 147     442.563 366.394 289.962  1.00 20.00           C
ATOM   1759  C3' DG  K 147     442.841 366.195 291.450  1.00 20.00           C
ATOM   1760  C4' DG  K 147     444.269 366.729 291.594  1.00 20.00           C
ATOM   1761  C5' DG  K 147     445.257 365.573 291.775  1.00 20.00           C
ATOM   1762  O4' DG  K 147     444.533 367.510 290.424  1.00 20.00           O
ATOM   1763  N9  DG  K 147     443.494 368.083 288.320  1.00 20.00           N
ATOM   1764  C8  DG  K 147     443.882 367.301 287.261  1.00 20.00           C
ATOM   1765  N7  DG  K 147     444.077 367.955 286.143  1.00 20.00           N
ATOM   1766  C5  DG  K 147     443.770 369.281 286.474  1.00 20.00           C
ATOM   1767  C4  DG  K 147     443.394 369.359 287.802  1.00 20.00           C
ATOM   1768  N1  DG  K 147     443.446 371.617 286.442  1.00 20.00           N
ATOM   1769  C2  DG  K 147     443.074 371.582 287.742  1.00 20.00           C
ATOM   1770  N3  DG  K 147     443.027 370.486 288.487  1.00 20.00           N
ATOM   1771  C6  DG  K 147     443.800 370.504 285.703  1.00 20.00           C
ATOM   1772  O6  DG  K 147     444.126 370.700 284.525  1.00 20.00           O
ATOM   1773  N2  DG  K 147     442.793 372.714 288.327  1.00 20.00           N
ATOM   1774  H1' DG  K 147     442.735 368.504 290.236  1.00 20.00           H
ATOM   1775  H2' DG  K 147     441.495 366.478 289.764  1.00 20.00           H
ATOM   1776 H2'' DG  K 147     443.012 365.589 289.383  1.00 20.00           H
ATOM   1777  H3' DG  K 147     442.750 365.148 291.737  1.00 20.00           H
ATOM   1778  H4' DG  K 147     444.324 367.368 292.474  1.00 20.00           H
ATOM   1779  H5' DG  K 147     445.121 365.119 292.756  1.00 20.00           H
ATOM   1780 H5'' DG  K 147     446.268 365.970 291.704  1.00 20.00           H
ATOM   1781  H8  DG  K 147     444.040 366.238 287.364  1.00 20.00           H
ATOM   1782  H1  DG  K 147     443.461 372.511 285.972  1.00 20.00           H
ATOM   1783  H21 DG  K 147     442.753 373.579 287.810  1.00 20.00           H
ATOM   1784  H22 DG  K 147     442.613 372.667 289.318  1.00 20.00           H
ATOM   1785  P   DG  K 148     440.802 366.411 293.090  1.00 20.00           P
ATOM   1786  OP1 DG  K 148     441.320 366.144 294.449  1.00 20.00           O
ATOM   1787  OP2 DG  K 148     440.164 365.350 292.289  1.00 20.00           O
ATOM   1788  O5' DG  K 148     439.792 367.654 293.125  1.00 20.00           O
ATOM   1789  O3' DG  K 148     437.430 370.923 292.346  1.00 20.00           O
ATOM   1790  C1' DG  K 148     438.980 369.885 290.210  1.00 20.00           C
ATOM   1791  C2' DG  K 148     437.904 369.078 290.935  1.00 20.00           C
ATOM   1792  C3' DG  K 148     438.064 369.675 292.326  1.00 20.00           C
ATOM   1793  C4' DG  K 148     439.566 369.942 292.432  1.00 20.00           C
ATOM   1794  C5' DG  K 148     440.226 368.969 293.416  1.00 20.00           C
ATOM   1795  O4' DG  K 148     440.086 369.827 291.105  1.00 20.00           O
ATOM   1796  N9  DG  K 148     439.305 369.386 288.853  1.00 20.00           N
ATOM   1797  C8  DG  K 148     439.458 368.092 288.423  1.00 20.00           C
ATOM   1798  N7  DG  K 148     439.809 367.975 287.169  1.00 20.00           N
ATOM   1799  C5  DG  K 148     439.901 369.306 286.730  1.00 20.00           C
ATOM   1800  C4  DG  K 148     439.553 370.172 287.744  1.00 20.00           C
ATOM   1801  N1  DG  K 148     440.222 371.256 285.436  1.00 20.00           N
ATOM   1802  C2  DG  K 148     439.829 372.020 286.477  1.00 20.00           C
ATOM   1803  N3  DG  K 148     439.494 371.543 287.672  1.00 20.00           N
ATOM   1804  C6  DG  K 148     440.289 369.878 285.464  1.00 20.00           C
ATOM   1805  O6  DG  K 148     440.703 369.329 284.442  1.00 20.00           O
ATOM   1806  N2  DG  K 148     439.821 373.318 286.310  1.00 20.00           N
ATOM   1807  H1' DG  K 148     438.641 370.916 290.118  1.00 20.00           H
ATOM   1808  H2' DG  K 148     436.906 369.258 290.538  1.00 20.00           H
ATOM   1809 H2'' DG  K 148     438.145 368.016 290.952  1.00 20.00           H
ATOM   1810  H3' DG  K 148     437.688 369.011 293.104  1.00 20.00           H
ATOM   1811  H4' DG  K 148     439.721 370.957 292.795  1.00 20.00           H
ATOM   1812  H5' DG  K 148     439.933 369.219 294.435  1.00 20.00           H
ATOM   1813 H5'' DG  K 148     441.307 369.062 293.325  1.00 20.00           H
ATOM   1814  H8  DG  K 148     439.320 367.248 289.082  1.00 20.00           H
ATOM   1815  H1  DG  K 148     440.482 371.716 284.576  1.00 20.00           H
ATOM   1816  H21 DG  K 148     439.991 373.743 285.410  1.00 20.00           H
ATOM   1817  H22 DG  K 148     439.612 373.866 287.132  1.00 20.00           H
ATOM   1818  P   DA  K 149     436.032 371.137 293.087  1.00 20.00           P
ATOM   1819  OP1 DA  K 149     436.317 371.619 294.454  1.00 20.00           O
ATOM   1820  OP2 DA  K 149     435.189 369.950 292.836  1.00 20.00           O
ATOM   1821  O5' DA  K 149     435.478 372.330 292.185  1.00 20.00           O
ATOM   1822  O3' DA  K 149     433.855 375.117 289.643  1.00 20.00           O
ATOM   1823  C1' DA  K 149     435.289 372.859 288.641  1.00 20.00           C
ATOM   1824  C2' DA  K 149     434.087 372.740 289.571  1.00 20.00           C
ATOM   1825  C3' DA  K 149     434.278 374.006 290.397  1.00 20.00           C
ATOM   1826  C4' DA  K 149     435.802 374.035 290.555  1.00 20.00           C
ATOM   1827  C5' DA  K 149     436.206 373.518 291.937  1.00 20.00           C
ATOM   1828  O4' DA  K 149     436.351 373.208 289.519  1.00 20.00           O
ATOM   1829  N9  DA  K 149     435.566 371.617 287.887  1.00 20.00           N
ATOM   1830  C8  DA  K 149     435.500 370.312 288.322  1.00 20.00           C
ATOM   1831  N7  DA  K 149     435.891 369.421 287.447  1.00 20.00           N
ATOM   1832  C5  DA  K 149     436.254 370.210 286.347  1.00 20.00           C
ATOM   1833  C4  DA  K 149     436.048 371.541 286.598  1.00 20.00           C
ATOM   1834  N1  DA  K 149     437.110 370.927 284.234  1.00 20.00           N
ATOM   1835  C2  DA  K 149     436.817 372.168 284.596  1.00 20.00           C
ATOM   1836  N3  DA  K 149     436.281 372.574 285.743  1.00 20.00           N
ATOM   1837  C6  DA  K 149     436.799 369.941 285.070  1.00 20.00           C
ATOM   1838  N6  DA  K 149     437.087 368.730 284.625  1.00 20.00           N
ATOM   1839  H1' DA  K 149     435.113 373.674 287.939  1.00 20.00           H
ATOM   1840  H2' DA  K 149     433.142 372.788 289.031  1.00 20.00           H
ATOM   1841 H2'' DA  K 149     434.132 371.850 290.197  1.00 20.00           H
ATOM   1842  H3' DA  K 149     433.757 373.952 291.353  1.00 20.00           H
ATOM   1843  H4' DA  K 149     436.151 375.060 290.437  1.00 20.00           H
ATOM   1844  H5' DA  K 149     437.279 373.331 291.937  1.00 20.00           H
ATOM   1845 H5'' DA  K 149     435.967 374.252 292.705  1.00 20.00           H
ATOM   1846  H8  DA  K 149     435.173 370.054 289.318  1.00 20.00           H
ATOM   1847  H2  DA  K 149     437.057 372.939 283.881  1.00 20.00           H
ATOM   1848  H61 DA  K 149     437.578 368.631 283.750  1.00 20.00           H
ATOM   1849  H62 DA  K 149     436.978 367.961 285.268  1.00 20.00           H
ATOM   1850  P   DT  K 150     432.443 375.826 289.923  1.00 20.00           P
ATOM   1851  OP1 DT  K 150     432.597 376.744 291.075  1.00 20.00           O
ATOM   1852  OP2 DT  K 150     431.400 374.781 289.905  1.00 20.00           O
ATOM   1853  O5' DT  K 150     432.235 376.711 288.606  1.00 20.00           O
ATOM   1854  O3' DT  K 150     431.889 377.813 284.646  1.00 20.00           O
ATOM   1855  C1' DT  K 150     432.607 375.126 285.384  1.00 20.00           C
ATOM   1856  C2' DT  K 150     431.328 375.831 285.838  1.00 20.00           C
ATOM   1857  C3' DT  K 150     431.837 377.258 285.938  1.00 20.00           C
ATOM   1858  C4' DT  K 150     433.256 377.039 286.474  1.00 20.00           C
ATOM   1859  C5' DT  K 150     433.294 377.400 287.966  1.00 20.00           C
ATOM   1860  O4' DT  K 150     433.589 375.665 286.254  1.00 20.00           O
ATOM   1861  N1  DT  K 150     432.562 373.635 285.429  1.00 20.00           N
ATOM   1862  C2  DT  K 150     433.106 372.916 284.354  1.00 20.00           C
ATOM   1863  N3  DT  K 150     433.130 371.552 284.471  1.00 20.00           N
ATOM   1864  C4  DT  K 150     432.663 370.825 285.535  1.00 20.00           C
ATOM   1865  C5  DT  K 150     432.069 371.620 286.608  1.00 20.00           C
ATOM   1866  C6  DT  K 150     432.052 372.978 286.535  1.00 20.00           C
ATOM   1867  O2  DT  K 150     433.562 373.423 283.337  1.00 20.00           O
ATOM   1868  O4  DT  K 150     432.816 369.609 285.527  1.00 20.00           O
ATOM   1869  C7  DT  K 150     431.476 370.931 287.824  1.00 20.00           C
ATOM   1870  H1' DT  K 150     432.825 375.448 284.367  1.00 20.00           H
ATOM   1871  H2' DT  K 150     430.536 375.749 285.094  1.00 20.00           H
ATOM   1872 H2'' DT  K 150     430.978 375.492 286.812  1.00 20.00           H
ATOM   1873  H3' DT  K 150     431.219 377.856 286.608  1.00 20.00           H
ATOM   1874  H4' DT  K 150     433.942 377.683 285.925  1.00 20.00           H
ATOM   1875  H5' DT  K 150     433.146 378.471 288.091  1.00 20.00           H
ATOM   1876 H5'' DT  K 150     434.265 377.125 288.376  1.00 20.00           H
ATOM   1877  H3  DT  K 150     433.527 371.047 283.692  1.00 20.00           H
ATOM   1878  H6  DT  K 150     431.665 373.553 287.363  1.00 20.00           H
ATOM   1879  H71 DT  K 150     431.068 371.655 288.524  1.00 20.00           H
ATOM   1880  H72 DT  K 150     432.246 370.344 288.316  1.00 20.00           H
ATOM   1881  H73 DT  K 150     430.685 370.259 287.500  1.00 20.00           H
ATOM   1882  P   DA  K 151     430.895 378.993 284.206  1.00 20.00           P
ATOM   1883  OP1 DA  K 151     431.529 380.282 284.555  1.00 20.00           O
ATOM   1884  OP2 DA  K 151     429.538 378.653 284.680  1.00 20.00           O
ATOM   1885  O5' DA  K 151     430.895 378.782 282.616  1.00 20.00           O
ATOM   1886  O3' DA  K 151     430.720 377.443 278.692  1.00 20.00           O
ATOM   1887  C1' DA  K 151     430.708 375.570 280.817  1.00 20.00           C
ATOM   1888  C2' DA  K 151     429.672 376.680 280.666  1.00 20.00           C
ATOM   1889  C3' DA  K 151     430.551 377.757 280.052  1.00 20.00           C
ATOM   1890  C4' DA  K 151     431.874 377.552 280.794  1.00 20.00           C
ATOM   1891  C5' DA  K 151     432.084 378.641 281.858  1.00 20.00           C
ATOM   1892  O4' DA  K 151     431.812 376.253 281.387  1.00 20.00           O
ATOM   1893  N9  DA  K 151     430.258 374.445 281.667  1.00 20.00           N
ATOM   1894  C8  DA  K 151     429.536 374.498 282.835  1.00 20.00           C
ATOM   1895  N7  DA  K 151     429.339 373.341 283.412  1.00 20.00           N
ATOM   1896  C5  DA  K 151     430.001 372.452 282.552  1.00 20.00           C
ATOM   1897  C4  DA  K 151     430.521 373.105 281.466  1.00 20.00           C
ATOM   1898  N1  DA  K 151     430.928 370.477 281.573  1.00 20.00           N
ATOM   1899  C2  DA  K 151     431.324 371.233 280.560  1.00 20.00           C
ATOM   1900  N3  DA  K 151     431.181 372.545 280.414  1.00 20.00           N
ATOM   1901  C6  DA  K 151     430.265 371.061 282.571  1.00 20.00           C
ATOM   1902  N6  DA  K 151     429.902 370.238 283.539  1.00 20.00           N
ATOM   1903  H1' DA  K 151     430.979 375.194 279.831  1.00 20.00           H
ATOM   1904  H2' DA  K 151     429.286 377.015 281.628  1.00 20.00           H
ATOM   1905 H2'' DA  K 151     428.862 376.410 279.990  1.00 20.00           H
ATOM   1906  H3' DA  K 151     430.138 378.755 280.189  1.00 20.00           H
ATOM   1907  H4' DA  K 151     432.693 377.587 280.076  1.00 20.00           H
ATOM   1908  H5' DA  K 151     432.321 379.590 281.378  1.00 20.00           H
ATOM   1909 H5'' DA  K 151     432.919 378.351 282.494  1.00 20.00           H
ATOM   1910  H8  DA  K 151     429.184 375.429 283.252  1.00 20.00           H
ATOM   1911  H2  DA  K 151     431.847 370.724 279.766  1.00 20.00           H
ATOM   1912  H61 DA  K 151     430.172 369.267 283.507  1.00 20.00           H
ATOM   1913  H62 DA  K 151     429.255 370.577 284.232  1.00 20.00           H
ATOM   1914  P   DC  K 152     429.986 378.285 277.544  1.00 20.00           P
ATOM   1915  OP1 DC  K 152     430.859 379.415 277.174  1.00 20.00           O
ATOM   1916  OP2 DC  K 152     428.585 378.493 277.962  1.00 20.00           O
ATOM   1917  O5' DC  K 152     429.947 377.189 276.376  1.00 20.00           O
ATOM   1918  O3' DC  K 152     429.495 373.966 273.837  1.00 20.00           O
ATOM   1919  C1' DC  K 152     428.990 373.720 276.628  1.00 20.00           C
ATOM   1920  C2' DC  K 152     428.275 374.713 275.717  1.00 20.00           C
ATOM   1921  C3' DC  K 152     429.404 375.026 274.751  1.00 20.00           C
ATOM   1922  C4' DC  K 152     430.632 375.012 275.666  1.00 20.00           C
ATOM   1923  C5' DC  K 152     431.083 376.446 275.979  1.00 20.00           C
ATOM   1924  O4' DC  K 152     430.247 374.332 276.862  1.00 20.00           O
ATOM   1925  N1  DC  K 152     428.274 373.419 277.896  1.00 20.00           N
ATOM   1926  C2  DC  K 152     428.291 372.105 278.377  1.00 20.00           C
ATOM   1927  N3  DC  K 152     427.675 371.794 279.544  1.00 20.00           N
ATOM   1928  C4  DC  K 152     427.093 372.749 280.227  1.00 20.00           C
ATOM   1929  C5  DC  K 152     427.058 374.108 279.814  1.00 20.00           C
ATOM   1930  C6  DC  K 152     427.675 374.412 278.638  1.00 20.00           C
ATOM   1931  O2  DC  K 152     428.827 371.192 277.754  1.00 20.00           O
ATOM   1932  N4  DC  K 152     426.625 372.394 281.383  1.00 20.00           N
ATOM   1933  H1' DC  K 152     429.149 372.802 276.065  1.00 20.00           H
ATOM   1934  H2' DC  K 152     427.428 374.269 275.194  1.00 20.00           H
ATOM   1935 H2'' DC  K 152     427.975 375.628 276.227  1.00 20.00           H
ATOM   1936  H3' DC  K 152     429.260 375.983 274.249  1.00 20.00           H
ATOM   1937  H4' DC  K 152     431.443 374.473 275.178  1.00 20.00           H
ATOM   1938  H5' DC  K 152     431.530 376.904 275.097  1.00 20.00           H
ATOM   1939 H5'' DC  K 152     431.825 376.411 276.776  1.00 20.00           H
ATOM   1940  H5  DC  K 152     426.612 374.887 280.414  1.00 20.00           H
ATOM   1941  H6  DC  K 152     427.745 375.437 278.308  1.00 20.00           H
ATOM   1942  H41 DC  K 152     426.765 371.431 281.652  1.00 20.00           H
ATOM   1943  H42 DC  K 152     426.249 373.073 282.028  1.00 20.00           H
ATOM   1944  P   DC  K 153     428.977 374.118 272.329  1.00 20.00           P
ATOM   1945  OP1 DC  K 153     430.086 374.637 271.504  1.00 20.00           O
ATOM   1946  OP2 DC  K 153     427.657 374.782 272.354  1.00 20.00           O
ATOM   1947  O5' DC  K 153     428.716 372.568 272.025  1.00 20.00           O
ATOM   1948  O3' DC  K 153     427.639 368.604 271.589  1.00 20.00           O
ATOM   1949  C1' DC  K 153     426.993 370.112 273.944  1.00 20.00           C
ATOM   1950  C2' DC  K 153     426.566 370.497 272.529  1.00 20.00           C
ATOM   1951  C3' DC  K 153     427.770 369.995 271.747  1.00 20.00           C
ATOM   1952  C4' DC  K 153     428.926 370.296 272.701  1.00 20.00           C
ATOM   1953  C5' DC  K 153     429.679 371.557 272.264  1.00 20.00           C
ATOM   1954  O4' DC  K 153     428.359 370.488 274.002  1.00 20.00           O
ATOM   1955  N1  DC  K 153     426.198 370.746 275.033  1.00 20.00           N
ATOM   1956  C2  DC  K 153     425.860 369.974 276.150  1.00 20.00           C
ATOM   1957  N3  DC  K 153     425.148 370.511 277.174  1.00 20.00           N
ATOM   1958  C4  DC  K 153     424.809 371.776 277.112  1.00 20.00           C
ATOM   1959  C5  DC  K 153     425.162 372.630 276.033  1.00 20.00           C
ATOM   1960  C6  DC  K 153     425.870 372.081 275.007  1.00 20.00           C
ATOM   1961  O2  DC  K 153     426.156 368.784 276.229  1.00 20.00           O
ATOM   1962  N4  DC  K 153     424.208 372.251 278.165  1.00 20.00           N
ATOM   1963  H1' DC  K 153     426.928 369.027 274.023  1.00 20.00           H
ATOM   1964  H2' DC  K 153     426.453 371.572 272.388  1.00 20.00           H
ATOM   1965 H2'' DC  K 153     425.665 369.972 272.216  1.00 20.00           H
ATOM   1966  H3' DC  K 153     427.873 370.506 270.790  1.00 20.00           H
ATOM   1967  H4' DC  K 153     429.613 369.451 272.720  1.00 20.00           H
ATOM   1968  H5' DC  K 153     430.244 371.370 271.352  1.00 20.00           H
ATOM   1969 H5'' DC  K 153     430.366 371.838 273.060  1.00 20.00           H
ATOM   1970  H5  DC  K 153     424.916 373.681 276.016  1.00 20.00           H
ATOM   1971  H6  DC  K 153     426.214 372.689 274.184  1.00 20.00           H
ATOM   1972  H41 DC  K 153     424.137 371.620 278.949  1.00 20.00           H
ATOM   1973  H42 DC  K 153     424.051 373.243 278.264  1.00 20.00           H
ATOM   1974  P   DT  K 154     427.237 367.971 270.174  1.00 20.00           P
ATOM   1975  OP1 DT  K 154     428.473 367.769 269.388  1.00 20.00           O
ATOM   1976  OP2 DT  K 154     426.106 368.750 269.635  1.00 20.00           O
ATOM   1977  O5' DT  K 154     426.653 366.557 270.644  1.00 20.00           O
ATOM   1978  O3' DT  K 154     424.708 363.378 272.403  1.00 20.00           O
ATOM   1979  C1' DT  K 154     424.314 366.081 273.394  1.00 20.00           C
ATOM   1980  C2' DT  K 154     423.994 365.616 271.977  1.00 20.00           C
ATOM   1981  C3' DT  K 154     425.089 364.579 271.782  1.00 20.00           C
ATOM   1982  C4' DT  K 154     426.260 365.191 272.557  1.00 20.00           C
ATOM   1983  C5' DT  K 154     427.312 365.728 271.583  1.00 20.00           C
ATOM   1984  O4' DT  K 154     425.726 366.231 273.381  1.00 20.00           O
ATOM   1985  N1  DT  K 154     423.614 367.329 273.811  1.00 20.00           N
ATOM   1986  C2  DT  K 154     423.048 367.368 275.091  1.00 20.00           C
ATOM   1987  N3  DT  K 154     422.481 368.558 275.484  1.00 20.00           N
ATOM   1988  C4  DT  K 154     422.404 369.706 274.736  1.00 20.00           C
ATOM   1989  C5  DT  K 154     422.981 369.596 273.397  1.00 20.00           C
ATOM   1990  C6  DT  K 154     423.565 368.438 272.984  1.00 20.00           C
ATOM   1991  O2  DT  K 154     423.069 366.432 275.881  1.00 20.00           O
ATOM   1992  O4  DT  K 154     421.949 370.727 275.253  1.00 20.00           O
ATOM   1993  C7  DT  K 154     422.944 370.792 272.459  1.00 20.00           C
ATOM   1994  H1' DT  K 154     424.054 365.270 274.074  1.00 20.00           H
ATOM   1995  H2' DT  K 154     423.004 365.167 271.907  1.00 20.00           H
ATOM   1996 H2'' DT  K 154     424.115 366.410 271.240  1.00 20.00           H
ATOM   1997  H3' DT  K 154     425.313 364.429 270.726  1.00 20.00           H
ATOM   1998  H4' DT  K 154     426.713 364.426 273.187  1.00 20.00           H
ATOM   1999  H5' DT  K 154     427.792 364.902 271.060  1.00 20.00           H
ATOM   2000 H5'' DT  K 154     428.063 366.280 272.148  1.00 20.00           H
ATOM   2001  H3  DT  K 154     422.111 368.578 276.423  1.00 20.00           H
ATOM   2002  H6  DT  K 154     424.034 368.386 272.013  1.00 20.00           H
ATOM   2003  H71 DT  K 154     423.401 370.554 271.499  1.00 20.00           H
ATOM   2004  H72 DT  K 154     423.475 371.625 272.916  1.00 20.00           H
ATOM   2005  H73 DT  K 154     421.907 371.084 272.301  1.00 20.00           H
ATOM   2006  P   DG  K 155     424.227 362.114 271.547  1.00 20.00           P
ATOM   2007  OP1 DG  K 155     425.417 361.284 271.266  1.00 20.00           O
ATOM   2008  OP2 DG  K 155     423.362 362.598 270.454  1.00 20.00           O
ATOM   2009  O5' DG  K 155     423.283 361.402 272.629  1.00 20.00           O
ATOM   2010  O3' DG  K 155     420.444 360.191 275.386  1.00 20.00           O
ATOM   2011  C1' DG  K 155     420.723 362.918 274.720  1.00 20.00           C
ATOM   2012  C2' DG  K 155     420.434 361.827 273.696  1.00 20.00           C
ATOM   2013  C3' DG  K 155     421.222 360.691 274.326  1.00 20.00           C
ATOM   2014  C4' DG  K 155     422.453 361.413 274.883  1.00 20.00           C
ATOM   2015  C5' DG  K 155     423.670 361.182 273.976  1.00 20.00           C
ATOM   2016  O4' DG  K 155     422.120 362.800 274.945  1.00 20.00           O
ATOM   2017  N9  DG  K 155     420.328 364.274 274.283  1.00 20.00           N
ATOM   2018  C8  DG  K 155     420.472 364.867 273.051  1.00 20.00           C
ATOM   2019  N7  DG  K 155     420.101 366.118 273.008  1.00 20.00           N
ATOM   2020  C5  DG  K 155     419.664 366.375 274.312  1.00 20.00           C
ATOM   2021  C4  DG  K 155     419.762 365.238 275.086  1.00 20.00           C
ATOM   2022  N1  DG  K 155     418.872 367.408 276.269  1.00 20.00           N
ATOM   2023  C2  DG  K 155     418.962 366.234 276.931  1.00 20.00           C
ATOM   2024  N3  DG  K 155     419.406 365.100 276.399  1.00 20.00           N
ATOM   2025  C6  DG  K 155     419.170 367.573 274.936  1.00 20.00           C
ATOM   2026  O6  DG  K 155     419.033 368.708 274.474  1.00 20.00           O
ATOM   2027  N2  DG  K 155     418.660 366.218 278.199  1.00 20.00           N
ATOM   2028  H1' DG  K 155     420.193 362.679 275.642  1.00 20.00           H
ATOM   2029  H2' DG  K 155     419.376 361.573 273.643  1.00 20.00           H
ATOM   2030 H2'' DG  K 155     420.834 362.073 272.713  1.00 20.00           H
ATOM   2031  H3' DG  K 155     421.476 359.919 273.601  1.00 20.00           H
ATOM   2032  H4' DG  K 155     422.669 361.040 275.883  1.00 20.00           H
ATOM   2033  H5' DG  K 155     424.030 360.159 274.083  1.00 20.00           H
ATOM   2034 H5'' DG  K 155     424.459 361.870 274.278  1.00 20.00           H
ATOM   2035  H8  DG  K 155     420.889 364.343 272.204  1.00 20.00           H
ATOM   2036  H1  DG  K 155     418.529 368.211 276.776  1.00 20.00           H
ATOM   2037  H21 DG  K 155     418.260 367.023 278.659  1.00 20.00           H
ATOM   2038  H22 DG  K 155     418.820 365.346 278.677  1.00 20.00           H
ATOM   2039  P   DT  K 156     419.711 358.775 275.276  1.00 20.00           P
ATOM   2040  OP1 DT  K 156     420.668 357.740 275.710  1.00 20.00           O
ATOM   2041  OP2 DT  K 156     419.046 358.702 273.957  1.00 20.00           O
ATOM   2042  O5' DT  K 156     418.562 358.947 276.377  1.00 20.00           O
ATOM   2043  O3' DT  K 156     415.424 360.058 278.813  1.00 20.00           O
ATOM   2044  C1' DT  K 156     416.437 361.825 276.802  1.00 20.00           C
ATOM   2045  C2' DT  K 156     415.885 360.426 276.528  1.00 20.00           C
ATOM   2046  C3' DT  K 156     416.337 359.724 277.799  1.00 20.00           C
ATOM   2047  C4' DT  K 156     417.693 360.377 278.079  1.00 20.00           C
ATOM   2048  C5' DT  K 156     418.826 359.423 277.685  1.00 20.00           C
ATOM   2049  O4' DT  K 156     417.742 361.576 277.300  1.00 20.00           O
ATOM   2050  N1  DT  K 156     416.446 362.742 275.628  1.00 20.00           N
ATOM   2051  C2  DT  K 156     416.073 364.076 275.842  1.00 20.00           C
ATOM   2052  N3  DT  K 156     416.101 364.905 274.751  1.00 20.00           N
ATOM   2053  C4  DT  K 156     416.526 364.569 273.492  1.00 20.00           C
ATOM   2054  C5  DT  K 156     416.927 363.171 273.333  1.00 20.00           C
ATOM   2055  C6  DT  K 156     416.876 362.310 274.385  1.00 20.00           C
ATOM   2056  O2  DT  K 156     415.697 364.524 276.918  1.00 20.00           O
ATOM   2057  O4  DT  K 156     416.621 365.457 272.653  1.00 20.00           O
ATOM   2058  C7  DT  K 156     417.421 362.672 271.985  1.00 20.00           C
ATOM   2059  H1' DT  K 156     415.842 362.266 277.601  1.00 20.00           H
ATOM   2060  H2' DT  K 156     414.799 360.423 276.443  1.00 20.00           H
ATOM   2061 H2'' DT  K 156     416.343 359.947 275.663  1.00 20.00           H
ATOM   2062  H3' DT  K 156     416.412 358.646 277.662  1.00 20.00           H
ATOM   2063  H4' DT  K 156     417.768 360.613 279.141  1.00 20.00           H
ATOM   2064  H5' DT  K 156     418.867 358.582 278.376  1.00 20.00           H
ATOM   2065 H5'' DT  K 156     419.770 359.966 277.725  1.00 20.00           H
ATOM   2066  H3  DT  K 156     415.802 365.857 274.902  1.00 20.00           H
ATOM   2067  H6  DT  K 156     417.229 361.296 274.272  1.00 20.00           H
ATOM   2068  H71 DT  K 156     417.658 361.611 272.013  1.00 20.00           H
ATOM   2069  H72 DT  K 156     416.652 362.848 271.236  1.00 20.00           H
ATOM   2070  H73 DT  K 156     418.306 363.234 271.697  1.00 20.00           H
ATOM   2071  P   DC  K 157     414.383 358.977 279.373  1.00 20.00           P
ATOM   2072  OP1 DC  K 157     415.038 358.209 280.454  1.00 20.00           O
ATOM   2073  OP2 DC  K 157     413.770 358.305 278.210  1.00 20.00           O
ATOM   2074  O5' DC  K 157     413.275 359.959 279.974  1.00 20.00           O
ATOM   2075  O3' DC  K 157     410.459 362.808 280.849  1.00 20.00           O
ATOM   2076  C1' DC  K 157     411.930 362.931 278.386  1.00 20.00           C
ATOM   2077  C2' DC  K 157     411.040 361.761 278.814  1.00 20.00           C
ATOM   2078  C3' DC  K 157     411.269 361.799 280.315  1.00 20.00           C
ATOM   2079  C4' DC  K 157     412.734 362.232 280.425  1.00 20.00           C
ATOM   2080  C5' DC  K 157     413.598 361.039 280.833  1.00 20.00           C
ATOM   2081  O4' DC  K 157     413.115 362.737 279.142  1.00 20.00           O
ATOM   2082  N1  DC  K 157     412.207 363.017 276.923  1.00 20.00           N
ATOM   2083  C2  DC  K 157     412.202 364.278 276.304  1.00 20.00           C
ATOM   2084  N3  DC  K 157     412.511 364.406 274.987  1.00 20.00           N
ATOM   2085  C4  DC  K 157     412.810 363.328 274.302  1.00 20.00           C
ATOM   2086  C5  DC  K 157     412.857 362.027 274.873  1.00 20.00           C
ATOM   2087  C6  DC  K 157     412.566 361.910 276.197  1.00 20.00           C
ATOM   2088  O2  DC  K 157     411.905 365.300 276.916  1.00 20.00           O
ATOM   2089  N4  DC  K 157     413.126 363.491 273.047  1.00 20.00           N
ATOM   2090  H1' DC  K 157     411.451 363.851 278.718  1.00 20.00           H
ATOM   2091  H2' DC  K 157     411.378 360.802 278.424  1.00 20.00           H
ATOM   2092 H2'' DC  K 157     409.991 361.932 278.574  1.00 20.00           H
ATOM   2093  H3' DC  K 157     411.077 360.833 280.781  1.00 20.00           H
ATOM   2094  H4' DC  K 157     412.823 363.016 281.176  1.00 20.00           H
ATOM   2095  H5' DC  K 157     413.387 360.756 281.863  1.00 20.00           H
ATOM   2096 H5'' DC  K 157     414.646 361.324 280.746  1.00 20.00           H
ATOM   2097  H5  DC  K 157     413.159 361.160 274.306  1.00 20.00           H
ATOM   2098  H6  DC  K 157     412.651 360.961 276.704  1.00 20.00           H
ATOM   2099  H41 DC  K 157     413.167 364.445 272.720  1.00 20.00           H
ATOM   2100  H42 DC  K 157     413.346 362.711 272.451  1.00 20.00           H
ATOM   2101  P   DC  K 158     409.184 362.465 281.757  1.00 20.00           P
ATOM   2102  OP1 DC  K 158     409.609 362.426 283.171  1.00 20.00           O
ATOM   2103  OP2 DC  K 158     408.450 361.338 281.144  1.00 20.00           O
ATOM   2104  O5' DC  K 158     408.356 363.801 281.453  1.00 20.00           O
ATOM   2105  O3' DC  K 158     406.323 367.172 280.237  1.00 20.00           O
ATOM   2106  C1' DC  K 158     407.817 365.579 278.359  1.00 20.00           C
ATOM   2107  C2' DC  K 158     406.648 365.069 279.198  1.00 20.00           C
ATOM   2108  C3' DC  K 158     406.863 365.896 280.452  1.00 20.00           C
ATOM   2109  C4' DC  K 158     408.387 366.007 280.540  1.00 20.00           C
ATOM   2110  C5' DC  K 158     408.911 365.090 281.646  1.00 20.00           C
ATOM   2111  O4' DC  K 158     408.908 365.628 279.267  1.00 20.00           O
ATOM   2112  N1  DC  K 158     408.122 364.750 277.156  1.00 20.00           N
ATOM   2113  C2  DC  K 158     408.408 365.399 275.952  1.00 20.00           C
ATOM   2114  N3  DC  K 158     408.761 364.686 274.852  1.00 20.00           N
ATOM   2115  C4  DC  K 158     408.801 363.375 274.933  1.00 20.00           C
ATOM   2116  C5  DC  K 158     408.506 362.653 276.120  1.00 20.00           C
ATOM   2117  C6  DC  K 158     408.169 363.379 277.220  1.00 20.00           C
ATOM   2118  O2  DC  K 158     408.382 366.626 275.859  1.00 20.00           O
ATOM   2119  N4  DC  K 158     409.273 362.751 273.887  1.00 20.00           N
ATOM   2120  H1' DC  K 158     407.574 366.597 278.054  1.00 20.00           H
ATOM   2121  H2' DC  K 158     405.689 365.290 278.732  1.00 20.00           H
ATOM   2122 H2'' DC  K 158     406.725 364.011 279.447  1.00 20.00           H
ATOM   2123  H3' DC  K 158     406.426 365.414 281.326  1.00 20.00           H
ATOM   2124  H4' DC  K 158     408.664 367.037 280.760  1.00 20.00           H
ATOM   2125  H5' DC  K 158     408.608 365.464 282.624  1.00 20.00           H
ATOM   2126 H5'' DC  K 158     409.998 365.070 281.591  1.00 20.00           H
ATOM   2127  H5  DC  K 158     408.560 361.577 276.181  1.00 20.00           H
ATOM   2128  H6  DC  K 158     407.974 362.888 278.162  1.00 20.00           H
ATOM   2129  H41 DC  K 158     409.585 363.328 273.119  1.00 20.00           H
ATOM   2130  H42 DC  K 158     409.375 361.749 273.902  1.00 20.00           H
ATOM   2131  P   DG  K 159     404.939 367.596 280.922  1.00 20.00           P
ATOM   2132  OP1 DG  K 159     405.246 368.232 282.222  1.00 20.00           O
ATOM   2133  OP2 DG  K 159     404.005 366.456 280.826  1.00 20.00           O
ATOM   2134  O5' DG  K 159     404.439 368.697 279.870  1.00 20.00           O
ATOM   2135  O3' DG  K 159     403.221 370.962 276.628  1.00 20.00           O
ATOM   2136  C1' DG  K 159     404.413 368.473 276.216  1.00 20.00           C
ATOM   2137  C2' DG  K 159     403.159 368.655 277.066  1.00 20.00           C
ATOM   2138  C3' DG  K 159     403.474 370.024 277.640  1.00 20.00           C
ATOM   2139  C4' DG  K 159     404.981 369.941 277.885  1.00 20.00           C
ATOM   2140  C5' DG  K 159     405.273 369.729 279.378  1.00 20.00           C
ATOM   2141  O4' DG  K 159     405.464 368.855 277.092  1.00 20.00           O
ATOM   2142  N9  DG  K 159     404.582 367.103 275.702  1.00 20.00           N
ATOM   2143  C8  DG  K 159     404.373 365.919 276.363  1.00 20.00           C
ATOM   2144  N7  DG  K 159     404.665 364.856 275.666  1.00 20.00           N
ATOM   2145  C5  DG  K 159     405.117 365.383 274.445  1.00 20.00           C
ATOM   2146  C4  DG  K 159     405.036 366.759 274.449  1.00 20.00           C
ATOM   2147  N1  DG  K 159     406.020 365.640 272.289  1.00 20.00           N
ATOM   2148  C2  DG  K 159     405.853 366.980 272.366  1.00 20.00           C
ATOM   2149  N3  DG  K 159     405.367 367.613 273.429  1.00 20.00           N
ATOM   2150  C6  DG  K 159     405.641 364.743 273.269  1.00 20.00           C
ATOM   2151  O6  DG  K 159     405.861 363.548 273.066  1.00 20.00           O
ATOM   2152  N2  DG  K 159     406.278 367.716 271.364  1.00 20.00           N
ATOM   2153  H1' DG  K 159     404.374 369.164 275.374  1.00 20.00           H
ATOM   2154  H2' DG  K 159     402.244 368.682 276.477  1.00 20.00           H
ATOM   2155 H2'' DG  K 159     403.098 367.912 277.860  1.00 20.00           H
ATOM   2156  H3' DG  K 159     402.904 370.233 278.544  1.00 20.00           H
ATOM   2157  H4' DG  K 159     405.446 370.870 277.555  1.00 20.00           H
ATOM   2158  H5' DG  K 159     405.069 370.642 279.935  1.00 20.00           H
ATOM   2159 H5'' DG  K 159     406.326 369.474 279.490  1.00 20.00           H
ATOM   2160  H8  DG  K 159     404.020 365.884 277.382  1.00 20.00           H
ATOM   2161  H1  DG  K 159     406.415 365.261 271.442  1.00 20.00           H
ATOM   2162  H21 DG  K 159     406.598 367.300 270.502  1.00 20.00           H
ATOM   2163  H22 DG  K 159     406.245 368.715 271.499  1.00 20.00           H
ATOM   2164  P   DC  K 160     401.952 371.926 276.723  1.00 20.00           P
ATOM   2165  OP1 DC  K 160     402.347 373.131 277.476  1.00 20.00           O
ATOM   2166  OP2 DC  K 160     400.791 371.104 277.126  1.00 20.00           O
ATOM   2167  O5' DC  K 160     401.760 372.279 275.177  1.00 20.00           O
ATOM   2168  O3' DC  K 160     401.164 372.565 271.130  1.00 20.00           O
ATOM   2169  C1' DC  K 160     401.826 370.047 272.346  1.00 20.00           C
ATOM   2170  C2' DC  K 160     400.612 370.900 272.715  1.00 20.00           C
ATOM   2171  C3' DC  K 160     401.190 372.288 272.503  1.00 20.00           C
ATOM   2172  C4' DC  K 160     402.638 372.111 272.971  1.00 20.00           C
ATOM   2173  C5' DC  K 160     402.820 372.737 274.357  1.00 20.00           C
ATOM   2174  O4' DC  K 160     402.899 370.704 273.006  1.00 20.00           O
ATOM   2175  N1  DC  K 160     401.715 368.612 272.736  1.00 20.00           N
ATOM   2176  C2  DC  K 160     402.204 367.627 271.864  1.00 20.00           C
ATOM   2177  N3  DC  K 160     402.141 366.317 272.206  1.00 20.00           N
ATOM   2178  C4  DC  K 160     401.629 365.992 273.374  1.00 20.00           C
ATOM   2179  C5  DC  K 160     401.152 366.943 274.315  1.00 20.00           C
ATOM   2180  C6  DC  K 160     401.229 368.252 273.971  1.00 20.00           C
ATOM   2181  O2  DC  K 160     402.650 367.911 270.751  1.00 20.00           O
ATOM   2182  N4  DC  K 160     401.645 364.733 273.695  1.00 20.00           N
ATOM   2183  H1' DC  K 160     401.973 370.126 271.269  1.00 20.00           H
ATOM   2184  H2' DC  K 160     399.765 370.725 272.054  1.00 20.00           H
ATOM   2185 H2'' DC  K 160     400.310 370.795 273.756  1.00 20.00           H
ATOM   2186  H3' DC  K 160     400.650 373.041 273.076  1.00 20.00           H
ATOM   2187  H4' DC  K 160     403.307 372.596 272.261  1.00 20.00           H
ATOM   2188  H5' DC  K 160     402.781 373.824 274.292  1.00 20.00           H
ATOM   2189 H5'' DC  K 160     403.789 372.435 274.751  1.00 20.00           H
ATOM   2190  H5  DC  K 160     400.793 366.651 275.290  1.00 20.00           H
ATOM   2191  H6  DC  K 160     400.955 369.027 274.671  1.00 20.00           H
ATOM   2192  H41 DC  K 160     402.095 364.103 273.048  1.00 20.00           H
ATOM   2193  H42 DC  K 160     401.318 364.422 274.596  1.00 20.00           H
ATOM   2194  P   DC  K 161     400.089 373.577 270.504  1.00 20.00           P
ATOM   2195  OP1 DC  K 161     400.695 374.926 270.486  1.00 20.00           O
ATOM   2196  OP2 DC  K 161     398.781 373.322 271.143  1.00 20.00           O
ATOM   2197  O5' DC  K 161     400.021 372.986 269.018  1.00 20.00           O
ATOM   2198  O3' DC  K 161     399.666 371.060 265.584  1.00 20.00           O
ATOM   2199  C1' DC  K 161     399.698 369.573 267.890  1.00 20.00           C
ATOM   2200  C2' DC  K 161     398.682 370.667 267.634  1.00 20.00           C
ATOM   2201  C3' DC  K 161     399.531 371.607 266.825  1.00 20.00           C
ATOM   2202  C4' DC  K 161     400.901 371.480 267.442  1.00 20.00           C
ATOM   2203  C5' DC  K 161     401.172 372.738 268.243  1.00 20.00           C
ATOM   2204  O4' DC  K 161     400.864 370.300 268.221  1.00 20.00           O
ATOM   2205  N1  DC  K 161     399.332 368.632 268.983  1.00 20.00           N
ATOM   2206  C2  DC  K 161     399.619 367.269 268.853  1.00 20.00           C
ATOM   2207  N3  DC  K 161     399.260 366.394 269.826  1.00 20.00           N
ATOM   2208  C4  DC  K 161     398.692 366.852 270.922  1.00 20.00           C
ATOM   2209  C5  DC  K 161     398.429 368.230 271.144  1.00 20.00           C
ATOM   2210  C6  DC  K 161     398.770 369.094 270.152  1.00 20.00           C
ATOM   2211  O2  DC  K 161     400.247 366.821 267.903  1.00 20.00           O
ATOM   2212  N4  DC  K 161     398.450 365.991 271.870  1.00 20.00           N
ATOM   2213  H1' DC  K 161     399.858 369.030 266.960  1.00 20.00           H
ATOM   2214  H2' DC  K 161     397.841 370.327 267.029  1.00 20.00           H
ATOM   2215 H2'' DC  K 161     398.334 371.181 268.529  1.00 20.00           H
ATOM   2216  H3' DC  K 161     399.143 372.624 266.794  1.00 20.00           H
ATOM   2217  H4' DC  K 161     401.652 371.385 266.659  1.00 20.00           H
ATOM   2218  H5' DC  K 161     401.352 373.581 267.579  1.00 20.00           H
ATOM   2219 H5'' DC  K 161     402.049 372.570 268.867  1.00 20.00           H
ATOM   2220  H5  DC  K 161     398.001 368.603 272.062  1.00 20.00           H
ATOM   2221  H6  DC  K 161     398.643 370.158 270.287  1.00 20.00           H
ATOM   2222  H41 DC  K 161     398.808 365.058 271.726  1.00 20.00           H
ATOM   2223  H42 DC  K 161     398.106 366.302 272.764  1.00 20.00           H
ATOM   2224  P   DT  K 162     398.850 371.632 264.360  1.00 20.00           P
ATOM   2225  OP1 DT  K 162     399.720 372.535 263.582  1.00 20.00           O
ATOM   2226  OP2 DT  K 162     397.483 372.010 264.754  1.00 20.00           O
ATOM   2227  O5' DT  K 162     398.782 370.184 263.720  1.00 20.00           O
ATOM   2228  O3' DT  K 162     398.276 366.831 261.518  1.00 20.00           O
ATOM   2229  C1' DT  K 162     397.896 366.946 264.256  1.00 20.00           C
ATOM   2230  C2' DT  K 162     397.170 367.825 263.257  1.00 20.00           C
ATOM   2231  C3' DT  K 162     398.260 367.998 262.247  1.00 20.00           C
ATOM   2232  C4' DT  K 162     399.514 368.045 263.109  1.00 20.00           C
ATOM   2233  C5' DT  K 162     399.936 369.481 263.336  1.00 20.00           C
ATOM   2234  O4' DT  K 162     399.189 367.477 264.365  1.00 20.00           O
ATOM   2235  N1  DT  K 162     397.267 366.908 265.579  1.00 20.00           N
ATOM   2236  C2  DT  K 162     397.299 365.695 266.254  1.00 20.00           C
ATOM   2237  N3  DT  K 162     396.656 365.647 267.446  1.00 20.00           N
ATOM   2238  C4  DT  K 162     396.049 366.701 268.052  1.00 20.00           C
ATOM   2239  C5  DT  K 162     396.148 367.967 267.359  1.00 20.00           C
ATOM   2240  C6  DT  K 162     396.764 368.043 266.161  1.00 20.00           C
ATOM   2241  O2  DT  K 162     397.790 364.671 265.808  1.00 20.00           O
ATOM   2242  O4  DT  K 162     395.641 366.553 269.188  1.00 20.00           O
ATOM   2243  C7  DT  K 162     395.543 369.208 267.966  1.00 20.00           C
ATOM   2244  H1' DT  K 162     397.959 365.944 263.834  1.00 20.00           H
ATOM   2245  H2' DT  K 162     396.330 367.308 262.794  1.00 20.00           H
ATOM   2246 H2'' DT  K 162     396.848 368.792 263.643  1.00 20.00           H
ATOM   2247  H3' DT  K 162     398.122 368.880 261.623  1.00 20.00           H
ATOM   2248  H4' DT  K 162     400.321 367.490 262.631  1.00 20.00           H
ATOM   2249  H5' DT  K 162     400.336 369.910 262.418  1.00 20.00           H
ATOM   2250 H5'' DT  K 162     400.695 369.502 264.116  1.00 20.00           H
ATOM   2251  H3  DT  K 162     396.667 364.757 267.920  1.00 20.00           H
ATOM   2252  H6  DT  K 162     396.879 368.996 265.666  1.00 20.00           H
ATOM   2253  H71 DT  K 162     395.596 370.053 267.281  1.00 20.00           H
ATOM   2254  H72 DT  K 162     396.070 369.450 268.888  1.00 20.00           H
ATOM   2255  H73 DT  K 162     394.499 369.010 268.203  1.00 20.00           H
ATOM   2256  P   DT  K 163     397.653 366.749 260.063  1.00 20.00           P
ATOM   2257  OP1 DT  K 163     398.684 367.039 259.050  1.00 20.00           O
ATOM   2258  OP2 DT  K 163     396.324 367.377 260.011  1.00 20.00           O
ATOM   2259  O5' DT  K 163     397.370 365.195 260.198  1.00 20.00           O
ATOM   2260  O3' DT  K 163     396.257 361.303 260.223  1.00 20.00           O
ATOM   2261  C1' DT  K 163     395.748 363.030 262.352  1.00 20.00           C
ATOM   2262  C2' DT  K 163     395.279 363.272 260.932  1.00 20.00           C
ATOM   2263  C3' DT  K 163     396.427 362.673 260.176  1.00 20.00           C
ATOM   2264  C4' DT  K 163     397.619 363.031 261.048  1.00 20.00           C
ATOM   2265  C5' DT  K 163     398.355 364.245 260.508  1.00 20.00           C
ATOM   2266  O4' DT  K 163     397.114 363.350 262.335  1.00 20.00           O
ATOM   2267  N1  DT  K 163     395.045 363.859 263.340  1.00 20.00           N
ATOM   2268  C2  DT  K 163     394.739 363.275 264.560  1.00 20.00           C
ATOM   2269  N3  DT  K 163     394.080 364.045 265.470  1.00 20.00           N
ATOM   2270  C4  DT  K 163     393.757 365.355 265.325  1.00 20.00           C
ATOM   2271  C5  DT  K 163     394.176 365.939 264.069  1.00 20.00           C
ATOM   2272  C6  DT  K 163     394.817 365.196 263.130  1.00 20.00           C
ATOM   2273  O2  DT  K 163     394.945 362.105 264.820  1.00 20.00           O
ATOM   2274  O4  DT  K 163     393.235 365.951 266.252  1.00 20.00           O
ATOM   2275  C7  DT  K 163     393.862 367.393 263.810  1.00 20.00           C
ATOM   2276  H1' DT  K 163     395.627 361.972 262.578  1.00 20.00           H
ATOM   2277  H2' DT  K 163     394.371 362.712 260.711  1.00 20.00           H
ATOM   2278 H2'' DT  K 163     395.155 364.320 260.662  1.00 20.00           H
ATOM   2279  H3' DT  K 163     396.503 363.052 259.158  1.00 20.00           H
ATOM   2280  H4' DT  K 163     398.297 362.180 261.107  1.00 20.00           H
ATOM   2281  H5' DT  K 163     398.911 363.989 259.607  1.00 20.00           H
ATOM   2282 H5'' DT  K 163     399.037 364.607 261.277  1.00 20.00           H
ATOM   2283  H3  DT  K 163     393.829 363.591 266.336  1.00 20.00           H
ATOM   2284  H6  DT  K 163     395.165 365.659 262.218  1.00 20.00           H
ATOM   2285  H71 DT  K 163     394.112 367.680 262.790  1.00 20.00           H
ATOM   2286  H72 DT  K 163     392.797 367.550 263.969  1.00 20.00           H
ATOM   2287  H73 DT  K 163     394.406 368.014 264.519  1.00 20.00           H
ATOM   2288  P   DT  K 164     395.705 360.499 258.981  1.00 20.00           P
ATOM   2289  OP1 DT  K 164     396.830 359.944 258.204  1.00 20.00           O
ATOM   2290  OP2 DT  K 164     394.613 361.222 258.314  1.00 20.00           O
ATOM   2291  O5' DT  K 164     395.011 359.392 259.880  1.00 20.00           O
ATOM   2292  O3' DT  K 164     392.908 356.503 261.864  1.00 20.00           O
ATOM   2293  C1' DT  K 164     392.732 359.205 262.502  1.00 20.00           C
ATOM   2294  C2' DT  K 164     392.441 358.670 261.115  1.00 20.00           C
ATOM   2295  C3' DT  K 164     393.438 357.535 261.094  1.00 20.00           C
ATOM   2296  C4' DT  K 164     394.637 358.127 261.815  1.00 20.00           C
ATOM   2297  C5' DT  K 164     395.693 358.640 260.847  1.00 20.00           C
ATOM   2298  O4' DT  K 164     394.138 359.220 262.569  1.00 20.00           O
ATOM   2299  N1  DT  K 164     392.184 360.554 262.755  1.00 20.00           N
ATOM   2300  C2  DT  K 164     391.776 360.849 264.043  1.00 20.00           C
ATOM   2301  N3  DT  K 164     391.356 362.110 264.297  1.00 20.00           N
ATOM   2302  C4  DT  K 164     391.300 363.122 263.399  1.00 20.00           C
ATOM   2303  C5  DT  K 164     391.855 362.803 262.096  1.00 20.00           C
ATOM   2304  C6  DT  K 164     392.288 361.549 261.815  1.00 20.00           C
ATOM   2305  O2  DT  K 164     391.638 360.024 264.911  1.00 20.00           O
ATOM   2306  O4  DT  K 164     390.816 364.189 263.739  1.00 20.00           O
ATOM   2307  C7  DT  K 164     391.941 363.881 261.037  1.00 20.00           C
ATOM   2308  H1' DT  K 164     392.349 358.496 263.236  1.00 20.00           H
ATOM   2309  H2' DT  K 164     391.427 358.285 261.014  1.00 20.00           H
ATOM   2310 H2'' DT  K 164     392.652 359.375 260.311  1.00 20.00           H
ATOM   2311  H3' DT  K 164     393.673 357.214 260.080  1.00 20.00           H
ATOM   2312  H4' DT  K 164     395.071 357.376 262.475  1.00 20.00           H
ATOM   2313  H5' DT  K 164     396.212 357.817 260.358  1.00 20.00           H
ATOM   2314 H5'' DT  K 164     396.404 359.247 261.406  1.00 20.00           H
ATOM   2315  H3  DT  K 164     390.962 362.271 265.213  1.00 20.00           H
ATOM   2316  H6  DT  K 164     392.748 361.338 260.862  1.00 20.00           H
ATOM   2317  H71 DT  K 164     392.297 363.481 260.089  1.00 20.00           H
ATOM   2318  H72 DT  K 164     390.952 364.311 260.891  1.00 20.00           H
ATOM   2319  H73 DT  K 164     392.609 364.669 261.377  1.00 20.00           H
ATOM   2320  P   DC  K 165     392.337 355.188 261.181  1.00 20.00           P
ATOM   2321  OP1 DC  K 165     393.447 354.228 260.994  1.00 20.00           O
ATOM   2322  OP2 DC  K 165     391.460 355.590 260.067  1.00 20.00           O
ATOM   2323  O5' DC  K 165     391.390 354.774 262.381  1.00 20.00           O
ATOM   2324  O3' DC  K 165     388.559 354.081 265.121  1.00 20.00           O
ATOM   2325  C1' DC  K 165     388.971 356.721 264.195  1.00 20.00           C
ATOM   2326  C2' DC  K 165     388.628 355.547 263.298  1.00 20.00           C
ATOM   2327  C3' DC  K 165     389.343 354.443 264.034  1.00 20.00           C
ATOM   2328  C4' DC  K 165     390.588 355.143 264.546  1.00 20.00           C
ATOM   2329  C5' DC  K 165     391.800 354.728 263.724  1.00 20.00           C
ATOM   2330  O4' DC  K 165     390.352 356.541 264.395  1.00 20.00           O
ATOM   2331  N1  DC  K 165     388.677 358.050 263.608  1.00 20.00           N
ATOM   2332  C2  DC  K 165     388.145 359.050 264.410  1.00 20.00           C
ATOM   2333  N3  DC  K 165     387.909 360.290 263.926  1.00 20.00           N
ATOM   2334  C4  DC  K 165     388.260 360.560 262.693  1.00 20.00           C
ATOM   2335  C5  DC  K 165     388.894 359.607 261.850  1.00 20.00           C
ATOM   2336  C6  DC  K 165     389.101 358.361 262.352  1.00 20.00           C
ATOM   2337  O2  DC  K 165     387.923 358.838 265.587  1.00 20.00           O
ATOM   2338  N4  DC  K 165     388.096 361.785 262.269  1.00 20.00           N
ATOM   2339  H1' DC  K 165     388.448 356.599 265.143  1.00 20.00           H
ATOM   2340  H2' DC  K 165     387.561 355.331 263.269  1.00 20.00           H
ATOM   2341 H2'' DC  K 165     389.034 355.639 262.291  1.00 20.00           H
ATOM   2342  H3' DC  K 165     389.560 353.593 263.389  1.00 20.00           H
ATOM   2343  H4' DC  K 165     390.744 354.893 265.595  1.00 20.00           H
ATOM   2344  H5' DC  K 165     392.617 355.417 263.933  1.00 20.00           H
ATOM   2345 H5'' DC  K 165     392.102 353.711 263.972  1.00 20.00           H
ATOM   2346  H5  DC  K 165     389.225 359.846 260.851  1.00 20.00           H
ATOM   2347  H6  DC  K 165     389.621 357.608 261.781  1.00 20.00           H
ATOM   2348  H41 DC  K 165     387.790 362.459 262.953  1.00 20.00           H
ATOM   2349  H42 DC  K 165     388.394 362.052 261.344  1.00 20.00           H
ATOM   2350  P   DT  K 166     387.724 352.732 265.084  1.00 20.00           P
ATOM   2351  OP1 DT  K 166     388.507 351.678 265.742  1.00 20.00           O
ATOM   2352  OP2 DT  K 166     387.103 352.554 263.757  1.00 20.00           O
ATOM   2353  O5' DT  K 166     386.572 353.236 266.036  1.00 20.00           O
ATOM   2354  O3' DT  K 166     383.285 354.253 267.902  1.00 20.00           O
ATOM   2355  C1' DT  K 166     384.478 356.098 266.189  1.00 20.00           C
ATOM   2356  C2' DT  K 166     383.999 354.701 265.786  1.00 20.00           C
ATOM   2357  C3' DT  K 166     384.316 353.955 267.059  1.00 20.00           C
ATOM   2358  C4' DT  K 166     385.586 354.636 267.565  1.00 20.00           C
ATOM   2359  C5' DT  K 166     386.794 353.753 267.312  1.00 20.00           C
ATOM   2360  O4' DT  K 166     385.705 355.857 266.851  1.00 20.00           O
ATOM   2361  N1  DT  K 166     384.662 357.011 265.036  1.00 20.00           N
ATOM   2362  C2  DT  K 166     384.287 358.352 265.146  1.00 20.00           C
ATOM   2363  N3  DT  K 166     384.411 359.126 264.025  1.00 20.00           N
ATOM   2364  C4  DT  K 166     384.931 358.718 262.825  1.00 20.00           C
ATOM   2365  C5  DT  K 166     385.373 357.337 262.801  1.00 20.00           C
ATOM   2366  C6  DT  K 166     385.246 356.545 263.887  1.00 20.00           C
ATOM   2367  O2  DT  K 166     383.967 358.887 266.191  1.00 20.00           O
ATOM   2368  O4  DT  K 166     385.056 359.499 261.889  1.00 20.00           O
ATOM   2369  C7  DT  K 166     385.938 356.755 261.521  1.00 20.00           C
ATOM   2370  H1' DT  K 166     383.761 356.521 266.891  1.00 20.00           H
ATOM   2371  H2' DT  K 166     382.933 354.679 265.562  1.00 20.00           H
ATOM   2372 H2'' DT  K 166     384.561 354.244 264.972  1.00 20.00           H
ATOM   2373  H3' DT  K 166     384.416 352.880 266.913  1.00 20.00           H
ATOM   2374  H4' DT  K 166     385.491 354.832 268.632  1.00 20.00           H
ATOM   2375  H5' DT  K 166     387.699 354.358 267.352  1.00 20.00           H
ATOM   2376 H5'' DT  K 166     386.848 352.940 268.036  1.00 20.00           H
ATOM   2377  H3  DT  K 166     384.164 360.099 264.125  1.00 20.00           H
ATOM   2378  H6  DT  K 166     385.610 355.530 263.856  1.00 20.00           H
ATOM   2379  H71 DT  K 166     386.084 355.679 261.602  1.00 20.00           H
ATOM   2380  H72 DT  K 166     385.241 356.953 260.708  1.00 20.00           H
ATOM   2381  H73 DT  K 166     386.881 357.244 261.279  1.00 20.00           H
ATOM   2382  P   DC  K 167     382.086 353.239 268.166  1.00 20.00           P
ATOM   2383  OP1 DC  K 167     382.368 352.389 269.333  1.00 20.00           O
ATOM   2384  OP2 DC  K 167     381.501 352.696 266.950  1.00 20.00           O
ATOM   2385  O5' DC  K 167     381.158 354.464 268.554  1.00 20.00           O
ATOM   2386  O3' DC  K 167     378.379 357.312 269.574  1.00 20.00           O
ATOM   2387  C1' DC  K 167     379.924 357.377 267.298  1.00 20.00           C
ATOM   2388  C2' DC  K 167     379.066 356.171 267.670  1.00 20.00           C
ATOM   2389  C3' DC  K 167     379.203 356.262 269.157  1.00 20.00           C
ATOM   2390  C4' DC  K 167     380.659 356.670 269.317  1.00 20.00           C
ATOM   2391  C5' DC  K 167     381.483 355.408 269.558  1.00 20.00           C
ATOM   2392  O4' DC  K 167     381.066 357.258 268.093  1.00 20.00           O
ATOM   2393  N1  DC  K 167     380.402 357.448 265.918  1.00 20.00           N
ATOM   2394  C2  DC  K 167     380.558 358.702 265.332  1.00 20.00           C
ATOM   2395  N3  DC  K 167     380.994 358.795 264.053  1.00 20.00           N
ATOM   2396  C4  DC  K 167     381.290 357.685 263.419  1.00 20.00           C
ATOM   2397  C5  DC  K 167     381.267 356.401 264.001  1.00 20.00           C
ATOM   2398  C6  DC  K 167     380.829 356.322 265.275  1.00 20.00           C
ATOM   2399  O2  DC  K 167     380.261 359.732 265.935  1.00 20.00           O
ATOM   2400  N4  DC  K 167     381.622 357.780 262.178  1.00 20.00           N
ATOM   2401  H1' DC  K 167     379.388 358.286 267.568  1.00 20.00           H
ATOM   2402  H2' DC  K 167     378.027 356.322 267.379  1.00 20.00           H
ATOM   2403 H2'' DC  K 167     379.405 355.218 267.268  1.00 20.00           H
ATOM   2404  H3' DC  K 167     378.962 355.323 269.655  1.00 20.00           H
ATOM   2405  H4' DC  K 167     380.771 357.367 270.147  1.00 20.00           H
ATOM   2406  H5' DC  K 167     382.535 355.689 269.532  1.00 20.00           H
ATOM   2407 H5'' DC  K 167     381.250 354.986 270.534  1.00 20.00           H
ATOM   2408  H5  DC  K 167     381.600 355.514 263.485  1.00 20.00           H
ATOM   2409  H6  DC  K 167     380.838 355.377 265.797  1.00 20.00           H
ATOM   2410  H41 DC  K 167     381.685 358.713 261.799  1.00 20.00           H
ATOM   2411  H42 DC  K 167     381.649 356.966 261.593  1.00 20.00           H
ATOM   2412  P   DC  K 168     377.055 357.040 270.432  1.00 20.00           P
ATOM   2413  OP1 DC  K 168     377.382 356.861 271.863  1.00 20.00           O
ATOM   2414  OP2 DC  K 168     376.257 356.038 269.685  1.00 20.00           O
ATOM   2415  O5' DC  K 168     376.385 358.476 270.215  1.00 20.00           O
ATOM   2416  O3' DC  K 168     374.471 361.714 268.660  1.00 20.00           O
ATOM   2417  C1' DC  K 168     376.024 360.139 267.044  1.00 20.00           C
ATOM   2418  C2' DC  K 168     374.934 359.549 267.920  1.00 20.00           C
ATOM   2419  C3' DC  K 168     375.073 360.519 269.058  1.00 20.00           C
ATOM   2420  C4' DC  K 168     376.587 360.652 269.194  1.00 20.00           C
ATOM   2421  C5' DC  K 168     377.094 359.710 270.298  1.00 20.00           C
ATOM   2422  O4' DC  K 168     377.119 360.307 267.911  1.00 20.00           O
ATOM   2423  N1  DC  K 168     376.434 359.325 265.887  1.00 20.00           N
ATOM   2424  C2  DC  K 168     376.990 359.975 264.798  1.00 20.00           C
ATOM   2425  N3  DC  K 168     377.456 359.261 263.744  1.00 20.00           N
ATOM   2426  C4  DC  K 168     377.393 357.955 263.791  1.00 20.00           C
ATOM   2427  C5  DC  K 168     376.883 357.233 264.889  1.00 20.00           C
ATOM   2428  C6  DC  K 168     376.424 357.956 265.937  1.00 20.00           C
ATOM   2429  O2  DC  K 168     376.908 361.197 264.698  1.00 20.00           O
ATOM   2430  N4  DC  K 168     377.729 357.325 262.713  1.00 20.00           N
ATOM   2431  H1' DC  K 168     375.690 361.117 266.703  1.00 20.00           H
ATOM   2432  H2' DC  K 168     373.948 359.633 267.464  1.00 20.00           H
ATOM   2433 H2'' DC  K 168     375.112 358.525 268.247  1.00 20.00           H
ATOM   2434  H3' DC  K 168     374.614 360.133 269.967  1.00 20.00           H
ATOM   2435  H4' DC  K 168     376.837 361.682 269.442  1.00 20.00           H
ATOM   2436  H5' DC  K 168     376.909 360.151 271.277  1.00 20.00           H
ATOM   2437 H5'' DC  K 168     378.167 359.579 270.168  1.00 20.00           H
ATOM   2438  H5  DC  K 168     376.877 356.154 264.930  1.00 20.00           H
ATOM   2439  H6  DC  K 168     376.079 357.447 266.824  1.00 20.00           H
ATOM   2440  H41 DC  K 168     378.064 357.897 261.953  1.00 20.00           H
ATOM   2441  H42 DC  K 168     377.509 356.350 262.585  1.00 20.00           H
ATOM   2442  P   DC  K 169     373.097 362.158 269.352  1.00 20.00           P
ATOM   2443  OP1 DC  K 169     373.324 362.734 270.715  1.00 20.00           O
ATOM   2444  OP2 DC  K 169     372.141 361.058 269.161  1.00 20.00           O
ATOM   2445  O5' DC  K 169     372.737 363.305 268.322  1.00 20.00           O
ATOM   2446  O3' DC  K 169     371.546 365.525 265.314  1.00 20.00           O
ATOM   2447  C1' DC  K 169     372.756 362.973 264.904  1.00 20.00           C
ATOM   2448  C2' DC  K 169     371.511 363.212 265.757  1.00 20.00           C
ATOM   2449  C3' DC  K 169     371.833 364.590 266.294  1.00 20.00           C
ATOM   2450  C4' DC  K 169     373.346 364.503 266.495  1.00 20.00           C
ATOM   2451  C5' DC  K 169     373.636 364.313 267.959  1.00 20.00           C
ATOM   2452  O4' DC  K 169     373.806 363.379 265.751  1.00 20.00           O
ATOM   2453  N1  DC  K 169     372.986 361.582 264.432  1.00 20.00           N
ATOM   2454  C2  DC  K 169     373.629 361.376 263.219  1.00 20.00           C
ATOM   2455  N3  DC  K 169     373.887 360.127 262.775  1.00 20.00           N
ATOM   2456  C4  DC  K 169     373.574 359.115 263.529  1.00 20.00           C
ATOM   2457  C5  DC  K 169     372.999 359.248 264.810  1.00 20.00           C
ATOM   2458  C6  DC  K 169     372.737 360.505 265.242  1.00 20.00           C
ATOM   2459  O2  DC  K 169     373.874 362.308 262.460  1.00 20.00           O
ATOM   2460  N4  DC  K 169     373.833 357.944 263.033  1.00 20.00           N
ATOM   2461  H1' DC  K 169     372.707 363.647 264.050  1.00 20.00           H
ATOM   2462  H2' DC  K 169     370.607 363.263 265.153  1.00 20.00           H
ATOM   2463 H2'' DC  K 169     371.386 362.491 266.563  1.00 20.00           H
ATOM   2464  H3' DC  K 169     371.286 364.807 267.211  1.00 20.00           H
ATOM   2465  H4' DC  K 169     373.819 365.418 266.140  1.00 20.00           H
ATOM   2466  H5' DC  K 169     374.675 364.013 268.087  1.00 20.00           H
ATOM   2467 H5'' DC  K 169     373.427 365.222 268.519  1.00 20.00           H
ATOM   2468  H5  DC  K 169     372.788 358.405 265.451  1.00 20.00           H
ATOM   2469  H6  DC  K 169     372.352 360.673 266.236  1.00 20.00           H
ATOM   2470  H41 DC  K 169     374.310 357.933 262.145  1.00 20.00           H
ATOM   2471  H42 DC  K 169     373.608 357.122 263.561  1.00 20.00           H
ATOM   2472  P   DT  K 170     370.269 366.470 265.443  1.00 20.00           P
ATOM   2473  OP1 DT  K 170     370.615 367.636 266.258  1.00 20.00           O
ATOM   2474  OP2 DT  K 170     369.106 365.635 265.753  1.00 20.00           O
ATOM   2475  O5' DT  K 170     370.143 366.908 263.923  1.00 20.00           O
ATOM   2476  O3' DT  K 170     369.791 367.066 259.954  1.00 20.00           O
ATOM   2477  C1' DT  K 170     370.419 364.590 261.120  1.00 20.00           C
ATOM   2478  C2' DT  K 170     369.184 365.404 261.460  1.00 20.00           C
ATOM   2479  C3' DT  K 170     369.739 366.792 261.301  1.00 20.00           C
ATOM   2480  C4' DT  K 170     371.161 366.641 261.800  1.00 20.00           C
ATOM   2481  C5' DT  K 170     371.258 367.320 263.161  1.00 20.00           C
ATOM   2482  O4' DT  K 170     371.404 365.237 261.899  1.00 20.00           O
ATOM   2483  N1  DT  K 170     370.307 363.146 261.430  1.00 20.00           N
ATOM   2484  C2  DT  K 170     370.862 362.203 260.562  1.00 20.00           C
ATOM   2485  N3  DT  K 170     370.759 360.889 260.921  1.00 20.00           N
ATOM   2486  C4  DT  K 170     370.214 360.414 262.073  1.00 20.00           C
ATOM   2487  C5  DT  K 170     369.722 361.442 262.968  1.00 20.00           C
ATOM   2488  C6  DT  K 170     369.777 362.753 262.633  1.00 20.00           C
ATOM   2489  O2  DT  K 170     371.388 362.470 259.496  1.00 20.00           O
ATOM   2490  O4  DT  K 170     370.289 359.215 262.319  1.00 20.00           O
ATOM   2491  C7  DT  K 170     369.150 361.037 264.301  1.00 20.00           C
ATOM   2492  H1' DT  K 170     370.641 364.725 260.063  1.00 20.00           H
ATOM   2493  H2' DT  K 170     368.373 365.248 260.751  1.00 20.00           H
ATOM   2494 H2'' DT  K 170     368.843 365.275 262.487  1.00 20.00           H
ATOM   2495  H3' DT  K 170     369.157 367.537 261.843  1.00 20.00           H
ATOM   2496  H4' DT  K 170     371.852 367.103 261.096  1.00 20.00           H
ATOM   2497  H5' DT  K 170     371.224 368.401 263.038  1.00 20.00           H
ATOM   2498 H5'' DT  K 170     372.203 367.049 263.632  1.00 20.00           H
ATOM   2499  H3  DT  K 170     371.160 360.225 260.275  1.00 20.00           H
ATOM   2500  H6  DT  K 170     369.439 363.504 263.331  1.00 20.00           H
ATOM   2501  H71 DT  K 170     368.761 361.898 264.842  1.00 20.00           H
ATOM   2502  H72 DT  K 170     369.924 360.547 264.888  1.00 20.00           H
ATOM   2503  H73 DT  K 170     368.343 360.327 264.134  1.00 20.00           H
ATOM   2504  P   DT  K 171     368.735 368.058 259.308  1.00 20.00           P
ATOM   2505  OP1 DT  K 171     369.330 369.398 259.243  1.00 20.00           O
ATOM   2506  OP2 DT  K 171     367.404 367.829 259.889  1.00 20.00           O
ATOM   2507  O5' DT  K 171     368.758 367.331 257.896  1.00 20.00           O
ATOM   2508  O3' DT  K 171     368.426 365.558 254.278  1.00 20.00           O
ATOM   2509  C1' DT  K 171     368.500 364.081 256.635  1.00 20.00           C
ATOM   2510  C2' DT  K 171     367.462 365.158 256.349  1.00 20.00           C
ATOM   2511  C3' DT  K 171     368.330 366.100 255.549  1.00 20.00           C
ATOM   2512  C4' DT  K 171     369.689 365.978 256.231  1.00 20.00           C
ATOM   2513  C5' DT  K 171     369.930 367.170 257.139  1.00 20.00           C
ATOM   2514  O4' DT  K 171     369.660 364.789 257.005  1.00 20.00           O
ATOM   2515  N1  DT  K 171     368.122 363.134 257.699  1.00 20.00           N
ATOM   2516  C2  DT  K 171     368.416 361.778 257.536  1.00 20.00           C
ATOM   2517  N3  DT  K 171     368.010 360.936 258.528  1.00 20.00           N
ATOM   2518  C4  DT  K 171     367.415 361.316 259.693  1.00 20.00           C
ATOM   2519  C5  DT  K 171     367.194 362.743 259.830  1.00 20.00           C
ATOM   2520  C6  DT  K 171     367.550 363.598 258.849  1.00 20.00           C
ATOM   2521  O2  DT  K 171     369.006 361.304 256.581  1.00 20.00           O
ATOM   2522  O4  DT  K 171     367.140 360.482 260.537  1.00 20.00           O
ATOM   2523  C7  DT  K 171     366.523 363.286 261.071  1.00 20.00           C
ATOM   2524  H1' DT  K 171     368.689 363.539 255.709  1.00 20.00           H
ATOM   2525  H2' DT  K 171     366.638 364.783 255.743  1.00 20.00           H
ATOM   2526 H2'' DT  K 171     367.085 365.668 257.234  1.00 20.00           H
ATOM   2527  H3' DT  K 171     367.940 367.117 255.537  1.00 20.00           H
ATOM   2528  H4' DT  K 171     370.474 365.918 255.478  1.00 20.00           H
ATOM   2529  H5' DT  K 171     370.109 368.071 256.554  1.00 20.00           H
ATOM   2530 H5'' DT  K 171     370.791 366.960 257.771  1.00 20.00           H
ATOM   2531  H3  DT  K 171     368.205 359.957 258.384  1.00 20.00           H
ATOM   2532  H6  DT  K 171     367.414 364.661 258.977  1.00 20.00           H
ATOM   2533  H71 DT  K 171     366.309 364.349 260.978  1.00 20.00           H
ATOM   2534  H72 DT  K 171     367.156 363.112 261.938  1.00 20.00           H
ATOM   2535  H73 DT  K 171     365.588 362.753 261.225  1.00 20.00           H
ATOM   2536  P   DC  K 172     367.646 366.204 253.057  1.00 20.00           P
ATOM   2537  OP1 DC  K 172     368.474 367.245 252.439  1.00 20.00           O
ATOM   2538  OP2 DC  K 172     366.261 366.466 253.456  1.00 20.00           O
ATOM   2539  O5' DC  K 172     367.602 364.892 252.160  1.00 20.00           O
ATOM   2540  O3' DC  K 172     367.193 361.423 250.159  1.00 20.00           O
ATOM   2541  C1' DC  K 172     366.643 361.565 252.936  1.00 20.00           C
ATOM   2542  C2' DC  K 172     365.915 362.398 251.881  1.00 20.00           C
ATOM   2543  C3' DC  K 172     367.047 362.585 250.895  1.00 20.00           C
ATOM   2544  C4' DC  K 172     368.275 362.686 251.784  1.00 20.00           C
ATOM   2545  C5' DC  K 172     368.739 364.125 251.873  1.00 20.00           C
ATOM   2546  O4' DC  K 172     367.886 362.221 253.067  1.00 20.00           O
ATOM   2547  N1  DC  K 172     365.970 361.465 254.253  1.00 20.00           N
ATOM   2548  C2  DC  K 172     365.983 360.251 254.938  1.00 20.00           C
ATOM   2549  N3  DC  K 172     365.435 360.140 256.168  1.00 20.00           N
ATOM   2550  C4  DC  K 172     364.889 361.200 256.694  1.00 20.00           C
ATOM   2551  C5  DC  K 172     364.873 362.471 256.080  1.00 20.00           C
ATOM   2552  C6  DC  K 172     365.438 362.569 254.853  1.00 20.00           C
ATOM   2553  O2  DC  K 172     366.471 359.235 254.456  1.00 20.00           O
ATOM   2554  N4  DC  K 172     364.391 361.054 257.882  1.00 20.00           N
ATOM   2555  H1' DC  K 172     366.803 360.569 252.525  1.00 20.00           H
ATOM   2556  H2' DC  K 172     365.089 361.855 251.424  1.00 20.00           H
ATOM   2557 H2'' DC  K 172     365.585 363.369 252.252  1.00 20.00           H
ATOM   2558  H3' DC  K 172     366.901 363.456 250.256  1.00 20.00           H
ATOM   2559  H4' DC  K 172     369.075 362.063 251.385  1.00 20.00           H
ATOM   2560  H5' DC  K 172     369.170 364.445 250.926  1.00 20.00           H
ATOM   2561 H5'' DC  K 172     369.486 364.197 252.661  1.00 20.00           H
ATOM   2562  H5  DC  K 172     364.453 363.348 256.549  1.00 20.00           H
ATOM   2563  H6  DC  K 172     365.493 363.519 254.343  1.00 20.00           H
ATOM   2564  H41 DC  K 172     364.532 360.152 258.313  1.00 20.00           H
ATOM   2565  H42 DC  K 172     363.997 361.846 258.367  1.00 20.00           H
ATOM   2566  P   DG  K 173     366.690 361.326 248.654  1.00 20.00           P
ATOM   2567  OP1 DG  K 173     367.867 361.492 247.792  1.00 20.00           O
ATOM   2568  OP2 DG  K 173     365.478 362.134 248.448  1.00 20.00           O
ATOM   2569  O5' DG  K 173     366.248 359.805 248.765  1.00 20.00           O
ATOM   2570  O3' DG  K 173     365.010 355.935 248.834  1.00 20.00           O
ATOM   2571  C1' DG  K 173     364.416 357.652 250.926  1.00 20.00           C
ATOM   2572  C2' DG  K 173     363.995 357.942 249.499  1.00 20.00           C
ATOM   2573  C3' DG  K 173     365.178 357.311 248.797  1.00 20.00           C
ATOM   2574  C4' DG  K 173     366.344 357.636 249.713  1.00 20.00           C
ATOM   2575  C5' DG  K 173     367.147 358.800 249.167  1.00 20.00           C
ATOM   2576  O4' DG  K 173     365.791 357.959 250.970  1.00 20.00           O
ATOM   2577  N9  DG  K 173     363.714 358.440 251.939  1.00 20.00           N
ATOM   2578  C8  DG  K 173     363.372 359.759 251.919  1.00 20.00           C
ATOM   2579  N7  DG  K 173     362.831 360.194 253.026  1.00 20.00           N
ATOM   2580  C5  DG  K 173     362.807 359.057 253.833  1.00 20.00           C
ATOM   2581  C4  DG  K 173     363.359 357.984 253.175  1.00 20.00           C
ATOM   2582  N1  DG  K 173     362.562 357.568 255.624  1.00 20.00           N
ATOM   2583  C2  DG  K 173     363.110 356.577 254.895  1.00 20.00           C
ATOM   2584  N3  DG  K 173     363.529 356.716 253.648  1.00 20.00           N
ATOM   2585  C6  DG  K 173     362.332 358.850 255.168  1.00 20.00           C
ATOM   2586  O6  DG  K 173     361.813 359.647 255.949  1.00 20.00           O
ATOM   2587  N2  DG  K 173     363.311 355.421 255.469  1.00 20.00           N
ATOM   2588  H1' DG  K 173     364.267 356.591 251.124  1.00 20.00           H
ATOM   2589  H2' DG  K 173     363.944 359.012 249.299  1.00 20.00           H
ATOM   2590 H2'' DG  K 173     363.064 357.442 249.235  1.00 20.00           H
ATOM   2591  H3' DG  K 173     365.309 357.686 247.782  1.00 20.00           H
ATOM   2592  H4' DG  K 173     366.991 356.765 249.812  1.00 20.00           H
ATOM   2593  H5' DG  K 173     367.734 358.482 248.308  1.00 20.00           H
ATOM   2594 H5'' DG  K 173     367.817 359.152 249.949  1.00 20.00           H
ATOM   2595  H8  DG  K 173     363.554 360.383 251.057  1.00 20.00           H
ATOM   2596  H1  DG  K 173     362.290 357.359 256.572  1.00 20.00           H
ATOM   2597  H21 DG  K 173     362.966 355.228 256.397  1.00 20.00           H
ATOM   2598  H22 DG  K 173     363.750 354.725 254.890  1.00 20.00           H
ATOM   2599  P   DG  K 174     364.573 355.141 247.534  1.00 20.00           P
ATOM   2600  OP1 DG  K 174     365.795 354.666 246.858  1.00 20.00           O
ATOM   2601  OP2 DG  K 174     363.548 355.901 246.814  1.00 20.00           O
ATOM   2602  O5' DG  K 174     363.831 353.938 248.244  1.00 20.00           O
ATOM   2603  O3' DG  K 174     361.668 351.136 250.198  1.00 20.00           O
ATOM   2604  C1' DG  K 174     361.487 353.842 250.935  1.00 20.00           C
ATOM   2605  C2' DG  K 174     361.187 353.342 249.533  1.00 20.00           C
ATOM   2606  C3' DG  K 174     362.179 352.205 249.471  1.00 20.00           C
ATOM   2607  C4' DG  K 174     363.369 352.777 250.230  1.00 20.00           C
ATOM   2608  C5' DG  K 174     364.449 353.175 249.247  1.00 20.00           C
ATOM   2609  O4' DG  K 174     362.895 353.895 250.963  1.00 20.00           O
ATOM   2610  N9  DG  K 174     360.898 355.149 251.265  1.00 20.00           N
ATOM   2611  C8  DG  K 174     360.772 356.259 250.478  1.00 20.00           C
ATOM   2612  N7  DG  K 174     360.255 357.295 251.079  1.00 20.00           N
ATOM   2613  C5  DG  K 174     360.014 356.832 252.369  1.00 20.00           C
ATOM   2614  C4  DG  K 174     360.394 355.518 252.485  1.00 20.00           C
ATOM   2615  N1  DG  K 174     359.459 356.681 254.637  1.00 20.00           N
ATOM   2616  C2  DG  K 174     359.839 355.391 254.641  1.00 20.00           C
ATOM   2617  N3  DG  K 174     360.322 354.739 253.598  1.00 20.00           N
ATOM   2618  C6  DG  K 174     359.501 357.492 253.533  1.00 20.00           C
ATOM   2619  O6  DG  K 174     359.153 358.659 253.693  1.00 20.00           O
ATOM   2620  N2  DG  K 174     359.741 354.725 255.755  1.00 20.00           N
ATOM   2621  H1' DG  K 174     361.130 353.106 251.654  1.00 20.00           H
ATOM   2622  H2' DG  K 174     360.165 352.978 249.431  1.00 20.00           H
ATOM   2623 H2'' DG  K 174     361.412 354.097 248.781  1.00 20.00           H
ATOM   2624  H3' DG  K 174     362.412 351.928 248.443  1.00 20.00           H
ATOM   2625  H4' DG  K 174     363.761 352.021 250.909  1.00 20.00           H
ATOM   2626  H5' DG  K 174     364.897 352.289 248.801  1.00 20.00           H
ATOM   2627 H5'' DG  K 174     365.211 353.745 249.776  1.00 20.00           H
ATOM   2628  H8  DG  K 174     361.100 356.271 249.449  1.00 20.00           H
ATOM   2629  H1  DG  K 174     359.094 357.079 255.489  1.00 20.00           H
ATOM   2630  H21 DG  K 174     359.298 355.113 256.574  1.00 20.00           H
ATOM   2631  H22 DG  K 174     360.114 353.787 255.723  1.00 20.00           H
ATOM   2632  P   DG  K 175     361.205 349.799 249.473  1.00 20.00           P
ATOM   2633  OP1 DG  K 175     362.317 348.840 249.444  1.00 20.00           O
ATOM   2634  OP2 DG  K 175     360.463 350.147 248.254  1.00 20.00           O
ATOM   2635  O5' DG  K 175     360.138 349.326 250.544  1.00 20.00           O
ATOM   2636  O3' DG  K 175     357.275 348.584 253.296  1.00 20.00           O
ATOM   2637  C1' DG  K 175     357.740 351.213 252.473  1.00 20.00           C
ATOM   2638  C2' DG  K 175     357.359 350.106 251.506  1.00 20.00           C
ATOM   2639  C3' DG  K 175     358.047 348.954 252.198  1.00 20.00           C
ATOM   2640  C4' DG  K 175     359.321 349.612 252.719  1.00 20.00           C
ATOM   2641  C5' DG  K 175     360.496 349.150 251.886  1.00 20.00           C
ATOM   2642  O4' DG  K 175     359.125 351.013 252.641  1.00 20.00           O
ATOM   2643  N9  DG  K 175     357.483 352.573 252.005  1.00 20.00           N
ATOM   2644  C8  DG  K 175     357.721 353.098 250.770  1.00 20.00           C
ATOM   2645  N7  DG  K 175     357.480 354.374 250.663  1.00 20.00           N
ATOM   2646  C5  DG  K 175     357.025 354.719 251.935  1.00 20.00           C
ATOM   2647  C4  DG  K 175     357.040 353.623 252.768  1.00 20.00           C
ATOM   2648  N1  DG  K 175     356.257 355.901 253.810  1.00 20.00           N
ATOM   2649  C2  DG  K 175     356.314 354.781 254.554  1.00 20.00           C
ATOM   2650  N3  DG  K 175     356.687 353.593 254.090  1.00 20.00           N
ATOM   2651  C6  DG  K 175     356.568 355.964 252.475  1.00 20.00           C
ATOM   2652  O6  DG  K 175     356.442 357.055 251.926  1.00 20.00           O
ATOM   2653  N2  DG  K 175     356.012 354.877 255.821  1.00 20.00           N
ATOM   2654  H1' DG  K 175     357.213 351.062 253.414  1.00 20.00           H
ATOM   2655  H2' DG  K 175     356.282 349.949 251.455  1.00 20.00           H
ATOM   2656 H2'' DG  K 175     357.785 350.268 250.516  1.00 20.00           H
ATOM   2657  H3' DG  K 175     358.231 348.117 251.524  1.00 20.00           H
ATOM   2658  H4' DG  K 175     359.477 349.318 253.756  1.00 20.00           H
ATOM   2659  H5' DG  K 175     361.369 349.745 252.152  1.00 20.00           H
ATOM   2660 H5'' DG  K 175     360.703 348.096 252.069  1.00 20.00           H
ATOM   2661  H8  DG  K 175     358.106 352.496 249.960  1.00 20.00           H
ATOM   2662  H1  DG  K 175     355.937 356.751 254.251  1.00 20.00           H
ATOM   2663  H21 DG  K 175     355.665 355.736 256.222  1.00 20.00           H
ATOM   2664  H22 DG  K 175     356.095 354.020 256.347  1.00 20.00           H
ATOM   2665  P   DA  K 176     356.515 347.183 253.325  1.00 20.00           P
ATOM   2666  OP1 DA  K 176     357.372 346.185 253.992  1.00 20.00           O
ATOM   2667  OP2 DA  K 176     355.923 346.931 252.006  1.00 20.00           O
ATOM   2668  O5' DA  K 176     355.350 347.626 254.298  1.00 20.00           O
ATOM   2669  O3' DA  K 176     352.277 348.991 256.538  1.00 20.00           O
ATOM   2670  C1' DA  K 176     353.359 350.592 254.515  1.00 20.00           C
ATOM   2671  C2' DA  K 176     352.807 349.201 254.252  1.00 20.00           C
ATOM   2672  C3' DA  K 176     353.180 348.567 255.572  1.00 20.00           C
ATOM   2673  C4' DA  K 176     354.534 349.192 255.864  1.00 20.00           C
ATOM   2674  C5' DA  K 176     355.628 348.188 255.556  1.00 20.00           C
ATOM   2675  O4' DA  K 176     354.641 350.339 255.041  1.00 20.00           O
ATOM   2676  N9  DA  K 176     353.460 351.459 253.342  1.00 20.00           N
ATOM   2677  C8  DA  K 176     353.805 351.134 252.057  1.00 20.00           C
ATOM   2678  N7  DA  K 176     353.862 352.149 251.234  1.00 20.00           N
ATOM   2679  C5  DA  K 176     353.531 353.222 252.064  1.00 20.00           C
ATOM   2680  C4  DA  K 176     353.271 352.811 253.337  1.00 20.00           C
ATOM   2681  N1  DA  K 176     353.060 355.408 252.886  1.00 20.00           N
ATOM   2682  C2  DA  K 176     352.804 354.857 254.061  1.00 20.00           C
ATOM   2683  N3  DA  K 176     352.873 353.577 254.383  1.00 20.00           N
ATOM   2684  C6  DA  K 176     353.399 354.610 251.881  1.00 20.00           C
ATOM   2685  N6  DA  K 176     353.617 355.228 250.741  1.00 20.00           N
ATOM   2686  H1' DA  K 176     352.735 351.079 255.264  1.00 20.00           H
ATOM   2687  H2' DA  K 176     351.727 349.205 254.112  1.00 20.00           H
ATOM   2688 H2'' DA  K 176     353.311 348.708 253.422  1.00 20.00           H
ATOM   2689  H3' DA  K 176     353.217 347.480 255.504  1.00 20.00           H
ATOM   2690  H4' DA  K 176     354.583 349.478 256.914  1.00 20.00           H
ATOM   2691  H5' DA  K 176     355.639 347.395 256.303  1.00 20.00           H
ATOM   2692 H5'' DA  K 176     356.586 348.706 255.568  1.00 20.00           H
ATOM   2693  H8  DA  K 176     354.034 350.120 251.768  1.00 20.00           H
ATOM   2694  H2  DA  K 176     352.510 355.536 254.847  1.00 20.00           H
ATOM   2695  H61 DA  K 176     353.606 356.236 250.716  1.00 20.00           H
ATOM   2696  H62 DA  K 176     353.890 354.675 249.944  1.00 20.00           H
ATOM   2697  P   DA  K 177     351.215 347.972 257.149  1.00 20.00           P
ATOM   2698  OP1 DA  K 177     351.778 347.339 258.348  1.00 20.00           O
ATOM   2699  OP2 DA  K 177     350.634 347.174 256.061  1.00 20.00           O
ATOM   2700  O5' DA  K 177     350.118 349.035 257.578  1.00 20.00           O
ATOM   2701  O3' DA  K 177     347.359 351.885 258.224  1.00 20.00           O
ATOM   2702  C1' DA  K 177     348.913 351.972 255.883  1.00 20.00           C
ATOM   2703  C2' DA  K 177     348.020 350.801 256.245  1.00 20.00           C
ATOM   2704  C3' DA  K 177     348.164 350.862 257.748  1.00 20.00           C
ATOM   2705  C4' DA  K 177     349.610 351.291 257.938  1.00 20.00           C
ATOM   2706  C5' DA  K 177     350.435 350.111 258.412  1.00 20.00           C
ATOM   2707  O4' DA  K 177     350.056 351.781 256.686  1.00 20.00           O
ATOM   2708  N9  DA  K 177     349.281 352.023 254.460  1.00 20.00           N
ATOM   2709  C8  DA  K 177     349.620 350.989 253.629  1.00 20.00           C
ATOM   2710  N7  DA  K 177     349.943 351.345 252.413  1.00 20.00           N
ATOM   2711  C5  DA  K 177     349.809 352.735 252.475  1.00 20.00           C
ATOM   2712  C4  DA  K 177     349.417 353.153 253.713  1.00 20.00           C
ATOM   2713  N1  DA  K 177     349.842 355.057 251.924  1.00 20.00           N
ATOM   2714  C2  DA  K 177     349.454 355.306 253.164  1.00 20.00           C
ATOM   2715  N3  DA  K 177     349.199 354.427 254.124  1.00 20.00           N
ATOM   2716  C6  DA  K 177     350.001 353.787 251.563  1.00 20.00           C
ATOM   2717  N6  DA  K 177     350.386 353.621 250.318  1.00 20.00           N
ATOM   2718  H1' DA  K 177     348.409 352.895 256.165  1.00 20.00           H
ATOM   2719  H2' DA  K 177     346.985 350.954 255.945  1.00 20.00           H
ATOM   2720 H2'' DA  K 177     348.409 349.859 255.859  1.00 20.00           H
ATOM   2721  H3' DA  K 177     347.927 349.909 258.221  1.00 20.00           H
ATOM   2722  H4' DA  K 177     349.656 352.085 258.683  1.00 20.00           H
ATOM   2723  H5' DA  K 177     350.178 349.855 259.438  1.00 20.00           H
ATOM   2724 H5'' DA  K 177     351.490 350.370 258.351  1.00 20.00           H
ATOM   2725  H8  DA  K 177     349.628 349.961 253.961  1.00 20.00           H
ATOM   2726  H2  DA  K 177     349.324 356.347 253.417  1.00 20.00           H
ATOM   2727  H61 DA  K 177     350.561 354.427 249.736  1.00 20.00           H
ATOM   2728  H62 DA  K 177     350.514 352.674 249.997  1.00 20.00           H
ATOM   2729  P   DG  K 178     346.017 351.567 259.011  1.00 20.00           P
ATOM   2730  OP1 DG  K 178     346.303 351.456 260.445  1.00 20.00           O
ATOM   2731  OP2 DG  K 178     345.310 350.505 258.283  1.00 20.00           O
ATOM   2732  O5' DG  K 178     345.271 352.932 258.704  1.00 20.00           O
ATOM   2733  O3' DG  K 178     343.340 356.262 257.376  1.00 20.00           O
ATOM   2734  C1' DG  K 178     344.923 354.763 255.640  1.00 20.00           C
ATOM   2735  C2' DG  K 178     343.773 354.159 256.428  1.00 20.00           C
ATOM   2736  C3' DG  K 178     343.874 355.007 257.673  1.00 20.00           C
ATOM   2737  C4' DG  K 178     345.380 355.136 257.846  1.00 20.00           C
ATOM   2738  C5' DG  K 178     345.864 354.185 258.934  1.00 20.00           C
ATOM   2739  O4' DG  K 178     345.965 354.818 256.592  1.00 20.00           O
ATOM   2740  N9  DG  K 178     345.309 353.966 254.470  1.00 20.00           N
ATOM   2741  C8  DG  K 178     345.416 352.611 254.370  1.00 20.00           C
ATOM   2742  N7  DG  K 178     345.786 352.176 253.201  1.00 20.00           N
ATOM   2743  C5  DG  K 178     345.981 353.350 252.477  1.00 20.00           C
ATOM   2744  C4  DG  K 178     345.655 354.446 253.242  1.00 20.00           C
ATOM   2745  N1  DG  K 178     346.581 354.924 250.843  1.00 20.00           N
ATOM   2746  C2  DG  K 178     346.187 355.925 251.654  1.00 20.00           C
ATOM   2747  N3  DG  K 178     345.702 355.755 252.874  1.00 20.00           N
ATOM   2748  C6  DG  K 178     346.467 353.585 251.149  1.00 20.00           C
ATOM   2749  O6  DG  K 178     346.885 352.786 250.311  1.00 20.00           O
ATOM   2750  N2  DG  K 178     346.358 357.154 251.253  1.00 20.00           N
ATOM   2751  H1' DG  K 178     344.648 355.767 255.318  1.00 20.00           H
ATOM   2752  H2' DG  K 178     342.807 354.299 255.946  1.00 20.00           H
ATOM   2753 H2'' DG  K 178     343.936 353.107 256.661  1.00 20.00           H
ATOM   2754  H3' DG  K 178     343.380 354.546 258.528  1.00 20.00           H
ATOM   2755  H4' DG  K 178     345.624 356.160 258.124  1.00 20.00           H
ATOM   2756  H5' DG  K 178     345.562 354.548 259.915  1.00 20.00           H
ATOM   2757 H5'' DG  K 178     346.950 354.131 258.887  1.00 20.00           H
ATOM   2758  H8  DG  K 178     345.214 351.959 255.207  1.00 20.00           H
ATOM   2759  H1  DG  K 178     346.975 355.167 249.946  1.00 20.00           H
ATOM   2760  H21 DG  K 178     346.678 357.358 250.317  1.00 20.00           H
ATOM   2761  H22 DG  K 178     346.109 357.868 251.920  1.00 20.00           H
ATOM   2762  P   DC  K 179     341.921 356.696 257.947  1.00 20.00           P
ATOM   2763  OP1 DC  K 179     342.121 357.373 259.225  1.00 20.00           O
ATOM   2764  OP2 DC  K 179     341.004 355.558 257.826  1.00 20.00           O
ATOM   2765  O5' DC  K 179     341.490 357.745 256.851  1.00 20.00           O
ATOM   2766  O3' DC  K 179     340.464 360.021 253.706  1.00 20.00           O
ATOM   2767  C1' DC  K 179     341.646 357.492 253.320  1.00 20.00           C
ATOM   2768  C2' DC  K 179     340.340 357.718 254.065  1.00 20.00           C
ATOM   2769  C3' DC  K 179     340.638 359.060 254.682  1.00 20.00           C
ATOM   2770  C4' DC  K 179     342.123 358.977 254.982  1.00 20.00           C
ATOM   2771  C5' DC  K 179     342.328 358.801 256.474  1.00 20.00           C
ATOM   2772  O4' DC  K 179     342.627 357.869 254.254  1.00 20.00           O
ATOM   2773  N1  DC  K 179     341.866 356.105 252.859  1.00 20.00           N
ATOM   2774  C2  DC  K 179     342.360 355.894 251.577  1.00 20.00           C
ATOM   2775  N3  DC  K 179     342.565 354.639 251.115  1.00 20.00           N
ATOM   2776  C4  DC  K 179     342.320 353.633 251.918  1.00 20.00           C
ATOM   2777  C5  DC  K 179     341.893 353.777 253.258  1.00 20.00           C
ATOM   2778  C6  DC  K 179     341.674 355.042 253.697  1.00 20.00           C
ATOM   2779  O2  DC  K 179     342.691 356.830 250.855  1.00 20.00           O
ATOM   2780  N4  DC  K 179     342.659 352.466 251.467  1.00 20.00           N
ATOM   2781  H1' DC  K 179     341.669 358.178 252.473  1.00 20.00           H
ATOM   2782  H2' DC  K 179     340.169 356.980 254.848  1.00 20.00           H
ATOM   2783 H2'' DC  K 179     339.482 357.776 253.397  1.00 20.00           H
ATOM   2784  H3' DC  K 179     340.027 359.255 255.562  1.00 20.00           H
ATOM   2785  H4' DC  K 179     342.608 359.895 254.652  1.00 20.00           H
ATOM   2786  H5' DC  K 179     342.039 359.703 257.010  1.00 20.00           H
ATOM   2787 H5'' DC  K 179     343.376 358.575 256.662  1.00 20.00           H
ATOM   2788  H5  DC  K 179     341.769 352.940 253.929  1.00 20.00           H
ATOM   2789  H6  DC  K 179     341.375 355.235 254.716  1.00 20.00           H
ATOM   2790  H41 DC  K 179     343.145 352.451 250.583  1.00 20.00           H
ATOM   2791  H42 DC  K 179     342.709 351.688 252.104  1.00 20.00           H
ATOM   2792  P   DG  K 180     339.230 361.014 253.762  1.00 20.00           P
ATOM   2793  OP1 DG  K 180     339.649 362.263 254.419  1.00 20.00           O
ATOM   2794  OP2 DG  K 180     338.016 360.294 254.162  1.00 20.00           O
ATOM   2795  O5' DG  K 180     339.160 361.188 252.193  1.00 20.00           O
ATOM   2796  O3' DG  K 180     338.650 361.606 248.214  1.00 20.00           O
ATOM   2797  C1' DG  K 180     339.236 359.134 249.326  1.00 20.00           C
ATOM   2798  C2' DG  K 180     338.030 359.957 249.740  1.00 20.00           C
ATOM   2799  C3' DG  K 180     338.628 361.331 249.575  1.00 20.00           C
ATOM   2800  C4' DG  K 180     340.060 361.134 250.034  1.00 20.00           C
ATOM   2801  C5' DG  K 180     340.233 361.674 251.440  1.00 20.00           C
ATOM   2802  O4' DG  K 180     340.303 359.741 250.010  1.00 20.00           O
ATOM   2803  N9  DG  K 180     339.163 357.720 249.697  1.00 20.00           N
ATOM   2804  C8  DG  K 180     338.702 357.178 250.860  1.00 20.00           C
ATOM   2805  N7  DG  K 180     338.848 355.886 250.947  1.00 20.00           N
ATOM   2806  C5  DG  K 180     339.450 355.548 249.735  1.00 20.00           C
ATOM   2807  C4  DG  K 180     339.628 356.667 248.961  1.00 20.00           C
ATOM   2808  N1  DG  K 180     340.504 354.407 247.994  1.00 20.00           N
ATOM   2809  C2  DG  K 180     340.617 355.558 247.300  1.00 20.00           C
ATOM   2810  N3  DG  K 180     340.169 356.730 247.720  1.00 20.00           N
ATOM   2811  C6  DG  K 180     339.868 354.285 249.208  1.00 20.00           C
ATOM   2812  O6  DG  K 180     339.747 353.157 249.692  1.00 20.00           O
ATOM   2813  N2  DG  K 180     341.305 355.575 246.187  1.00 20.00           N
ATOM   2814  H1' DG  K 180     339.374 359.226 248.250  1.00 20.00           H
ATOM   2815  H2' DG  K 180     337.187 359.830 249.062  1.00 20.00           H
ATOM   2816 H2'' DG  K 180     337.740 359.777 250.774  1.00 20.00           H
ATOM   2817  H3' DG  K 180     338.092 362.091 250.144  1.00 20.00           H
ATOM   2818  H4' DG  K 180     340.735 361.652 249.355  1.00 20.00           H
ATOM   2819  H5' DG  K 180     340.209 362.763 251.439  1.00 20.00           H
ATOM   2820 H5'' DG  K 180     341.187 361.329 251.835  1.00 20.00           H
ATOM   2821  H8  DG  K 180     338.277 357.786 251.644  1.00 20.00           H
ATOM   2822  H1  DG  K 180     340.862 353.565 247.571  1.00 20.00           H
ATOM   2823  H21 DG  K 180     341.620 354.721 245.752  1.00 20.00           H
ATOM   2824  H22 DG  K 180     341.324 356.466 245.721  1.00 20.00           H
ATOM   2825  P   DT  K 181     337.643 362.651 247.574  1.00 20.00           P
ATOM   2826  OP1 DT  K 181     338.246 363.978 247.615  1.00 20.00           O
ATOM   2827  OP2 DT  K 181     336.301 362.400 248.104  1.00 20.00           O
ATOM   2828  O5' DT  K 181     337.658 362.112 246.086  1.00 20.00           O
ATOM   2829  O3' DT  K 181     337.529 360.235 242.511  1.00 20.00           O
ATOM   2830  C1' DT  K 181     337.435 358.766 244.918  1.00 20.00           C
ATOM   2831  C2' DT  K 181     336.445 359.872 244.572  1.00 20.00           C
ATOM   2832  C3' DT  K 181     337.361 360.775 243.781  1.00 20.00           C
ATOM   2833  C4' DT  K 181     338.661 360.652 244.556  1.00 20.00           C
ATOM   2834  C5' DT  K 181     338.855 361.906 245.390  1.00 20.00           C
ATOM   2835  O4' DT  K 181     338.547 359.498 245.379  1.00 20.00           O
ATOM   2836  N1  DT  K 181     336.969 357.801 245.939  1.00 20.00           N
ATOM   2837  C2  DT  K 181     337.285 356.449 245.802  1.00 20.00           C
ATOM   2838  N3  DT  K 181     336.876 355.599 246.794  1.00 20.00           N
ATOM   2839  C4  DT  K 181     336.205 355.965 247.926  1.00 20.00           C
ATOM   2840  C5  DT  K 181     335.910 357.380 248.010  1.00 20.00           C
ATOM   2841  C6  DT  K 181     336.290 358.245 247.043  1.00 20.00           C
ATOM   2842  O2  DT  K 181     337.932 355.990 244.882  1.00 20.00           O
ATOM   2843  O4  DT  K 181     335.993 355.143 248.812  1.00 20.00           O
ATOM   2844  C7  DT  K 181     335.187 357.907 249.224  1.00 20.00           C
ATOM   2845  H1' DT  K 181     337.691 358.236 244.001  1.00 20.00           H
ATOM   2846  H2' DT  K 181     335.635 359.503 243.946  1.00 20.00           H
ATOM   2847 H2'' DT  K 181     336.049 360.402 245.436  1.00 20.00           H
ATOM   2848  H3' DT  K 181     336.983 361.796 243.740  1.00 20.00           H
ATOM   2849  H4' DT  K 181     339.488 360.537 243.857  1.00 20.00           H
ATOM   2850  H5' DT  K 181     339.046 362.766 244.749  1.00 20.00           H
ATOM   2851 H5'' DT  K 181     339.700 361.759 246.062  1.00 20.00           H
ATOM   2852  H3  DT  K 181     337.132 354.629 246.684  1.00 20.00           H
ATOM   2853  H6  DT  K 181     336.099 359.301 247.164  1.00 20.00           H
ATOM   2854  H71 DT  K 181     335.043 358.983 249.170  1.00 20.00           H
ATOM   2855  H72 DT  K 181     334.218 357.419 249.293  1.00 20.00           H
ATOM   2856  H73 DT  K 181     335.762 357.659 250.112  1.00 20.00           H
ATOM   2857  P   DG  K 182     336.823 360.916 241.261  1.00 20.00           P
ATOM   2858  OP1 DG  K 182     337.732 361.933 240.709  1.00 20.00           O
ATOM   2859  OP2 DG  K 182     335.440 361.244 241.623  1.00 20.00           O
ATOM   2860  O5' DG  K 182     336.759 359.692 240.256  1.00 20.00           O
ATOM   2861  O3' DG  K 182     336.050 356.196 238.366  1.00 20.00           O
ATOM   2862  C1' DG  K 182     335.628 356.371 241.117  1.00 20.00           C
ATOM   2863  C2' DG  K 182     334.948 357.302 240.128  1.00 20.00           C
ATOM   2864  C3' DG  K 182     336.057 357.379 239.104  1.00 20.00           C
ATOM   2865  C4' DG  K 182     337.300 357.429 239.995  1.00 20.00           C
ATOM   2866  C5' DG  K 182     337.855 358.843 240.033  1.00 20.00           C
ATOM   2867  O4' DG  K 182     336.885 356.992 241.280  1.00 20.00           O
ATOM   2868  N9  DG  K 182     334.928 356.213 242.403  1.00 20.00           N
ATOM   2869  C8  DG  K 182     334.267 357.173 243.121  1.00 20.00           C
ATOM   2870  N7  DG  K 182     333.829 356.781 244.283  1.00 20.00           N
ATOM   2871  C5  DG  K 182     334.203 355.439 244.325  1.00 20.00           C
ATOM   2872  C4  DG  K 182     334.878 355.085 243.179  1.00 20.00           C
ATOM   2873  N1  DG  K 182     334.615 353.237 245.015  1.00 20.00           N
ATOM   2874  C2  DG  K 182     335.257 352.980 243.853  1.00 20.00           C
ATOM   2875  N3  DG  K 182     335.417 353.871 242.880  1.00 20.00           N
ATOM   2876  C6  DG  K 182     334.032 354.441 245.341  1.00 20.00           C
ATOM   2877  O6  DG  K 182     333.503 354.527 246.448  1.00 20.00           O
ATOM   2878  N2  DG  K 182     335.746 351.777 243.655  1.00 20.00           N
ATOM   2879  H1' DG  K 182     335.747 355.389 240.661  1.00 20.00           H
ATOM   2880  H2' DG  K 182     334.049 356.860 239.701  1.00 20.00           H
ATOM   2881 H2'' DG  K 182     334.739 358.277 240.568  1.00 20.00           H
ATOM   2882  H3' DG  K 182     335.951 358.254 238.464  1.00 20.00           H
ATOM   2883  H4' DG  K 182     338.056 356.751 239.600  1.00 20.00           H
ATOM   2884  H5' DG  K 182     338.322 359.095 239.082  1.00 20.00           H
ATOM   2885 H5'' DG  K 182     338.591 358.912 240.833  1.00 20.00           H
ATOM   2886  H8  DG  K 182     334.162 358.185 242.762  1.00 20.00           H
ATOM   2887  H1  DG  K 182     334.517 352.481 245.676  1.00 20.00           H
ATOM   2888  H21 DG  K 182     335.584 351.031 244.313  1.00 20.00           H
ATOM   2889  H22 DG  K 182     336.227 351.647 242.778  1.00 20.00           H
ATOM   2890  P   DG  K 183     335.604 356.187 236.834  1.00 20.00           P
ATOM   2891  OP1 DG  K 183     336.701 356.638 235.967  1.00 20.00           O
ATOM   2892  OP2 DG  K 183     334.278 356.816 236.753  1.00 20.00           O
ATOM   2893  O5' DG  K 183     335.415 354.628 236.616  1.00 20.00           O
ATOM   2894  O3' DG  K 183     334.028 350.857 236.951  1.00 20.00           O
ATOM   2895  C1' DG  K 183     333.528 352.657 239.031  1.00 20.00           C
ATOM   2896  C2' DG  K 183     333.153 352.968 237.594  1.00 20.00           C
ATOM   2897  C3' DG  K 183     334.287 352.233 236.913  1.00 20.00           C
ATOM   2898  C4' DG  K 183     335.452 352.593 237.830  1.00 20.00           C
ATOM   2899  C5' DG  K 183     336.291 353.672 237.156  1.00 20.00           C
ATOM   2900  O4' DG  K 183     334.881 353.049 239.045  1.00 20.00           O
ATOM   2901  N9  DG  K 183     332.743 353.357 240.059  1.00 20.00           N
ATOM   2902  C8  DG  K 183     332.276 354.643 240.044  1.00 20.00           C
ATOM   2903  N7  DG  K 183     331.676 355.011 241.141  1.00 20.00           N
ATOM   2904  C5  DG  K 183     331.756 353.874 241.953  1.00 20.00           C
ATOM   2905  C4  DG  K 183     332.397 352.855 241.290  1.00 20.00           C
ATOM   2906  N1  DG  K 183     331.634 352.356 243.757  1.00 20.00           N
ATOM   2907  C2  DG  K 183     332.245 351.406 243.014  1.00 20.00           C
ATOM   2908  N3  DG  K 183     332.663 351.598 241.767  1.00 20.00           N
ATOM   2909  C6  DG  K 183     331.331 353.623 243.303  1.00 20.00           C
ATOM   2910  O6  DG  K 183     330.802 354.378 244.115  1.00 20.00           O
ATOM   2911  N2  DG  K 183     332.461 350.235 243.567  1.00 20.00           N
ATOM   2912  H1' DG  K 183     333.441 351.585 239.202  1.00 20.00           H
ATOM   2913  H2' DG  K 183     332.191 352.544 237.311  1.00 20.00           H
ATOM   2914 H2'' DG  K 183     333.183 354.036 237.382  1.00 20.00           H
ATOM   2915  H3' DG  K 183     334.430 352.577 235.889  1.00 20.00           H
ATOM   2916  H4' DG  K 183     336.061 351.708 238.009  1.00 20.00           H
ATOM   2917  H5' DG  K 183     336.869 353.234 236.343  1.00 20.00           H
ATOM   2918 H5'' DG  K 183     336.975 354.099 237.889  1.00 20.00           H
ATOM   2919  H8  DG  K 183     332.429 355.298 239.200  1.00 20.00           H
ATOM   2920  H1  DG  K 183     331.354 352.123 244.697  1.00 20.00           H
ATOM   2921  H21 DG  K 183     332.083 350.014 244.475  1.00 20.00           H
ATOM   2922  H22 DG  K 183     333.000 349.582 243.019  1.00 20.00           H
ATOM   2923  P   DC  K 184     333.670 350.086 235.602  1.00 20.00           P
ATOM   2924  OP1 DC  K 184     334.886 349.766 234.846  1.00 20.00           O
ATOM   2925  OP2 DC  K 184     332.562 350.820 234.984  1.00 20.00           O
ATOM   2926  O5' DC  K 184     333.104 348.718 236.146  1.00 20.00           O
ATOM   2927  O3' DC  K 184     330.841 346.099 238.154  1.00 20.00           O
ATOM   2928  C1' DC  K 184     330.745 348.836 238.913  1.00 20.00           C
ATOM   2929  C2' DC  K 184     330.489 348.325 237.505  1.00 20.00           C
ATOM   2930  C3' DC  K 184     331.430 347.151 237.464  1.00 20.00           C
ATOM   2931  C4' DC  K 184     332.615 347.732 238.225  1.00 20.00           C
ATOM   2932  C5' DC  K 184     333.709 348.033 237.210  1.00 20.00           C
ATOM   2933  O4' DC  K 184     332.156 348.899 238.909  1.00 20.00           O
ATOM   2934  N1  DC  K 184     330.105 350.137 239.273  1.00 20.00           N
ATOM   2935  C2  DC  K 184     329.633 350.331 240.560  1.00 20.00           C
ATOM   2936  N3  DC  K 184     329.086 351.516 240.946  1.00 20.00           N
ATOM   2937  C4  DC  K 184     329.030 352.514 240.092  1.00 20.00           C
ATOM   2938  C5  DC  K 184     329.553 352.397 238.781  1.00 20.00           C
ATOM   2939  C6  DC  K 184     330.078 351.199 238.404  1.00 20.00           C
ATOM   2940  O2  DC  K 184     329.668 349.419 241.382  1.00 20.00           O
ATOM   2941  N4  DC  K 184     328.562 353.668 240.526  1.00 20.00           N
ATOM   2942  H1' DC  K 184     330.414 348.069 239.612  1.00 20.00           H
ATOM   2943  H2' DC  K 184     329.460 347.994 237.373  1.00 20.00           H
ATOM   2944 H2'' DC  K 184     330.749 349.059 236.744  1.00 20.00           H
ATOM   2945  H3' DC  K 184     331.666 346.865 236.440  1.00 20.00           H
ATOM   2946  H4' DC  K 184     332.977 346.999 238.945  1.00 20.00           H
ATOM   2947  H5' DC  K 184     334.134 347.102 236.840  1.00 20.00           H
ATOM   2948 H5'' DC  K 184     334.493 348.623 237.683  1.00 20.00           H
ATOM   2949  H5  DC  K 184     329.559 353.227 238.091  1.00 20.00           H
ATOM   2950  H6  DC  K 184     330.510 351.078 237.422  1.00 20.00           H
ATOM   2951  H41 DC  K 184     328.341 353.726 241.509  1.00 20.00           H
ATOM   2952  H42 DC  K 184     328.680 354.493 239.959  1.00 20.00           H
ATOM   2953  P   DG  K 185     330.359 344.799 237.362  1.00 20.00           P
ATOM   2954  OP1 DG  K 185     331.498 343.894 237.130  1.00 20.00           O
ATOM   2955  OP2 DG  K 185     329.490 345.225 236.263  1.00 20.00           O
ATOM   2956  O5' DG  K 185     329.454 344.145 238.472  1.00 20.00           O
ATOM   2957  O3' DG  K 185     326.587 343.327 241.106  1.00 20.00           O
ATOM   2958  C1' DG  K 185     327.081 345.974 240.419  1.00 20.00           C
ATOM   2959  C2' DG  K 185     326.842 344.888 239.391  1.00 20.00           C
ATOM   2960  C3' DG  K 185     327.458 343.715 240.091  1.00 20.00           C
ATOM   2961  C4' DG  K 185     328.696 344.389 240.664  1.00 20.00           C
ATOM   2962  C5' DG  K 185     329.886 344.018 239.798  1.00 20.00           C
ATOM   2963  O4' DG  K 185     328.451 345.788 240.677  1.00 20.00           O
ATOM   2964  N9  DG  K 185     326.799 347.346 239.959  1.00 20.00           N
ATOM   2965  C8  DG  K 185     327.027 347.879 238.725  1.00 20.00           C
ATOM   2966  N7  DG  K 185     326.691 349.133 238.610  1.00 20.00           N
ATOM   2967  C5  DG  K 185     326.207 349.470 239.877  1.00 20.00           C
ATOM   2968  C4  DG  K 185     326.223 348.367 240.697  1.00 20.00           C
ATOM   2969  N1  DG  K 185     325.447 350.650 241.762  1.00 20.00           N
ATOM   2970  C2  DG  K 185     325.420 349.503 242.471  1.00 20.00           C
ATOM   2971  N3  DG  K 185     325.805 348.321 241.997  1.00 20.00           N
ATOM   2972  C6  DG  K 185     325.761 350.723 240.418  1.00 20.00           C
ATOM   2973  O6  DG  K 185     325.687 351.831 239.877  1.00 20.00           O
ATOM   2974  N2  DG  K 185     325.102 349.584 243.746  1.00 20.00           N
ATOM   2975  H1' DG  K 185     326.494 345.766 241.313  1.00 20.00           H
ATOM   2976  H2' DG  K 185     327.330 345.119 238.445  1.00 20.00           H
ATOM   2977 H2'' DG  K 185     325.786 344.699 239.206  1.00 20.00           H
ATOM   2978  H3' DG  K 185     327.678 342.895 239.407  1.00 20.00           H
ATOM   2979  H4' DG  K 185     328.858 344.027 241.679  1.00 20.00           H
ATOM   2980  H5' DG  K 185     330.185 342.986 239.977  1.00 20.00           H
ATOM   2981 H5'' DG  K 185     330.716 344.683 240.034  1.00 20.00           H
ATOM   2982  H8  DG  K 185     327.465 347.307 237.922  1.00 20.00           H
ATOM   2983  H1  DG  K 185     325.133 351.501 242.204  1.00 20.00           H
ATOM   2984  H21 DG  K 185     324.752 350.441 244.148  1.00 20.00           H
ATOM   2985  H22 DG  K 185     325.177 348.725 244.270  1.00 20.00           H
ATOM   2986  P   DC  K 186     325.844 341.922 241.027  1.00 20.00           P
ATOM   2987  OP1 DC  K 186     326.719 340.847 241.526  1.00 20.00           O
ATOM   2988  OP2 DC  K 186     325.188 341.838 239.716  1.00 20.00           O
ATOM   2989  O5' DC  K 186     324.738 342.232 242.110  1.00 20.00           O
ATOM   2990  O3' DC  K 186     321.676 343.576 244.196  1.00 20.00           O
ATOM   2991  C1' DC  K 186     322.785 345.247 242.287  1.00 20.00           C
ATOM   2992  C2' DC  K 186     322.307 343.833 241.978  1.00 20.00           C
ATOM   2993  C3' DC  K 186     322.633 343.174 243.292  1.00 20.00           C
ATOM   2994  C4' DC  K 186     323.952 343.822 243.659  1.00 20.00           C
ATOM   2995  C5' DC  K 186     325.041 342.802 243.360  1.00 20.00           C
ATOM   2996  O4' DC  K 186     324.053 345.009 242.873  1.00 20.00           O
ATOM   2997  N1  DC  K 186     322.885 346.154 241.119  1.00 20.00           N
ATOM   2998  C2  DC  K 186     322.555 347.505 241.260  1.00 20.00           C
ATOM   2999  N3  DC  K 186     322.653 348.359 240.206  1.00 20.00           N
ATOM   3000  C4  DC  K 186     323.155 347.915 239.078  1.00 20.00           C
ATOM   3001  C5  DC  K 186     323.625 346.586 238.925  1.00 20.00           C
ATOM   3002  C6  DC  K 186     323.469 345.730 239.963  1.00 20.00           C
ATOM   3003  O2  DC  K 186     322.164 347.949 242.338  1.00 20.00           O
ATOM   3004  N4  DC  K 186     323.326 348.767 238.100  1.00 20.00           N
ATOM   3005  H1' DC  K 186     322.117 345.679 243.032  1.00 20.00           H
ATOM   3006  H2' DC  K 186     321.232 343.792 241.805  1.00 20.00           H
ATOM   3007 H2'' DC  K 186     322.843 343.360 241.157  1.00 20.00           H
ATOM   3008  H3' DC  K 186     322.678 342.088 243.212  1.00 20.00           H
ATOM   3009  H4' DC  K 186     323.960 344.067 244.720  1.00 20.00           H
ATOM   3010  H5' DC  K 186     325.039 342.021 244.120  1.00 20.00           H
ATOM   3011 H5'' DC  K 186     326.010 343.299 243.367  1.00 20.00           H
ATOM   3012  H5  DC  K 186     324.108 346.250 238.020  1.00 20.00           H
ATOM   3013  H6  DC  K 186     323.839 344.717 239.911  1.00 20.00           H
ATOM   3014  H41 DC  K 186     323.125 349.730 238.321  1.00 20.00           H
ATOM   3015  H42 DC  K 186     323.932 348.522 237.336  1.00 20.00           H
ATOM   3016  P   DT  K 187     320.570 342.539 244.678  1.00 20.00           P
ATOM   3017  OP1 DT  K 187     321.075 341.769 245.836  1.00 20.00           O
ATOM   3018  OP2 DT  K 187     319.963 341.878 243.509  1.00 20.00           O
ATOM   3019  O5' DT  K 187     319.479 343.592 245.158  1.00 20.00           O
ATOM   3020  O3' DT  K 187     316.380 346.127 245.726  1.00 20.00           O
ATOM   3021  C1' DT  K 187     318.134 346.340 243.473  1.00 20.00           C
ATOM   3022  C2' DT  K 187     317.330 345.081 243.853  1.00 20.00           C
ATOM   3023  C3' DT  K 187     317.357 345.199 245.367  1.00 20.00           C
ATOM   3024  C4' DT  K 187     318.763 345.770 245.620  1.00 20.00           C
ATOM   3025  C5' DT  K 187     319.732 344.660 246.035  1.00 20.00           C
ATOM   3026  O4' DT  K 187     319.211 346.370 244.402  1.00 20.00           O
ATOM   3027  N1  DT  K 187     318.635 346.433 242.069  1.00 20.00           N
ATOM   3028  C2  DT  K 187     318.724 347.700 241.477  1.00 20.00           C
ATOM   3029  N3  DT  K 187     319.208 347.757 240.187  1.00 20.00           N
ATOM   3030  C4  DT  K 187     319.627 346.687 239.430  1.00 20.00           C
ATOM   3031  C5  DT  K 187     319.576 345.403 240.125  1.00 20.00           C
ATOM   3032  C6  DT  K 187     319.105 345.316 241.400  1.00 20.00           C
ATOM   3033  O2  DT  K 187     318.332 348.734 242.013  1.00 20.00           O
ATOM   3034  O4  DT  K 187     320.011 346.872 238.274  1.00 20.00           O
ATOM   3035  C7  DT  K 187     320.028 344.147 239.401  1.00 20.00           C
ATOM   3036  H1' DT  K 187     317.490 347.195 243.670  1.00 20.00           H
ATOM   3037  H2' DT  K 187     316.301 345.132 243.499  1.00 20.00           H
ATOM   3038 H2'' DT  K 187     317.797 344.155 243.520  1.00 20.00           H
ATOM   3039  H3' DT  K 187     317.195 344.238 245.855  1.00 20.00           H
ATOM   3040  H4' DT  K 187     318.711 346.521 246.407  1.00 20.00           H
ATOM   3041  H5' DT  K 187     319.544 344.344 247.060  1.00 20.00           H
ATOM   3042 H5'' DT  K 187     320.754 345.023 245.934  1.00 20.00           H
ATOM   3043  H3  DT  K 187     319.212 348.670 239.755  1.00 20.00           H
ATOM   3044  H6  DT  K 187     319.122 344.366 241.912  1.00 20.00           H
ATOM   3045  H71 DT  K 187     319.870 343.258 240.010  1.00 20.00           H
ATOM   3046  H72 DT  K 187     321.084 344.234 239.150  1.00 20.00           H
ATOM   3047  H73 DT  K 187     319.460 344.048 238.477  1.00 20.00           H
ATOM   3048  P   DT  K 188     315.042 345.652 246.432  1.00 20.00           P
ATOM   3049  OP1 DT  K 188     315.281 345.609 247.884  1.00 20.00           O
ATOM   3050  OP2 DT  K 188     314.491 344.509 245.697  1.00 20.00           O
ATOM   3051  O5' DT  K 188     314.148 346.902 246.042  1.00 20.00           O
ATOM   3052  O3' DT  K 188     311.911 349.829 244.413  1.00 20.00           O
ATOM   3053  C1' DT  K 188     313.894 348.597 242.878  1.00 20.00           C
ATOM   3054  C2' DT  K 188     312.764 347.854 243.579  1.00 20.00           C
ATOM   3055  C3' DT  K 188     312.646 348.714 244.807  1.00 20.00           C
ATOM   3056  C4' DT  K 188     314.114 349.048 245.114  1.00 20.00           C
ATOM   3057  C5' DT  K 188     314.561 348.215 246.297  1.00 20.00           C
ATOM   3058  O4' DT  K 188     314.829 348.762 243.920  1.00 20.00           O
ATOM   3059  N1  DT  K 188     314.518 347.879 241.742  1.00 20.00           N
ATOM   3060  C2  DT  K 188     314.994 348.602 240.647  1.00 20.00           C
ATOM   3061  N3  DT  K 188     315.535 347.894 239.610  1.00 20.00           N
ATOM   3062  C4  DT  K 188     315.704 346.544 239.570  1.00 20.00           C
ATOM   3063  C5  DT  K 188     315.258 345.852 240.759  1.00 20.00           C
ATOM   3064  C6  DT  K 188     314.692 346.518 241.794  1.00 20.00           C
ATOM   3065  O2  DT  K 188     314.936 349.816 240.553  1.00 20.00           O
ATOM   3066  O4  DT  K 188     316.296 346.033 238.628  1.00 20.00           O
ATOM   3067  C7  DT  K 188     315.471 344.361 240.856  1.00 20.00           C
ATOM   3068  H1' DT  K 188     313.531 349.570 242.551  1.00 20.00           H
ATOM   3069  H2' DT  K 188     311.835 347.887 243.011  1.00 20.00           H
ATOM   3070 H2'' DT  K 188     313.010 346.833 243.868  1.00 20.00           H
ATOM   3071  H3' DT  K 188     312.150 348.184 245.620  1.00 20.00           H
ATOM   3072  H4' DT  K 188     314.197 350.107 245.357  1.00 20.00           H
ATOM   3073  H5' DT  K 188     314.086 348.566 247.212  1.00 20.00           H
ATOM   3074 H5'' DT  K 188     315.643 348.292 246.394  1.00 20.00           H
ATOM   3075  H3  DT  K 188     315.832 348.433 238.810  1.00 20.00           H
ATOM   3076  H6  DT  K 188     314.428 345.980 242.692  1.00 20.00           H
ATOM   3077  H71 DT  K 188     315.094 343.965 241.796  1.00 20.00           H
ATOM   3078  H72 DT  K 188     316.534 344.149 240.772  1.00 20.00           H
ATOM   3079  H73 DT  K 188     314.961 343.878 240.026  1.00 20.00           H
ATOM   3080  P   DT  K 189     310.401 350.031 244.904  1.00 20.00           P
ATOM   3081  OP1 DT  K 189     310.378 350.631 246.247  1.00 20.00           O
ATOM   3082  OP2 DT  K 189     309.639 348.825 244.609  1.00 20.00           O
ATOM   3083  O5' DT  K 189     310.007 351.145 243.851  1.00 20.00           O
ATOM   3084  O3' DT  K 189     309.402 353.682 240.740  1.00 20.00           O
ATOM   3085  C1' DT  K 189     310.814 351.214 240.437  1.00 20.00           C
ATOM   3086  C2' DT  K 189     309.421 351.328 241.045  1.00 20.00           C
ATOM   3087  C3' DT  K 189     309.488 352.681 241.704  1.00 20.00           C
ATOM   3088  C4' DT  K 189     310.898 352.635 242.238  1.00 20.00           C
ATOM   3089  C5' DT  K 189     310.779 352.315 243.722  1.00 20.00           C
ATOM   3090  O4' DT  K 189     311.599 351.592 241.548  1.00 20.00           O
ATOM   3091  N1  DT  K 189     311.171 349.873 239.893  1.00 20.00           N
ATOM   3092  C2  DT  K 189     311.892 349.760 238.702  1.00 20.00           C
ATOM   3093  N3  DT  K 189     312.215 348.505 238.269  1.00 20.00           N
ATOM   3094  C4  DT  K 189     312.009 347.353 238.957  1.00 20.00           C
ATOM   3095  C5  DT  K 189     311.295 347.526 240.204  1.00 20.00           C
ATOM   3096  C6  DT  K 189     310.902 348.749 240.637  1.00 20.00           C
ATOM   3097  O2  DT  K 189     312.228 350.698 238.009  1.00 20.00           O
ATOM   3098  O4  DT  K 189     312.473 346.300 238.535  1.00 20.00           O
ATOM   3099  C7  DT  K 189     310.981 346.309 241.037  1.00 20.00           C
ATOM   3100  H1' DT  K 189     310.911 351.962 239.651  1.00 20.00           H
ATOM   3101  H2' DT  K 189     308.659 351.346 240.267  1.00 20.00           H
ATOM   3102 H2'' DT  K 189     309.188 350.536 241.756  1.00 20.00           H
ATOM   3103  H3' DT  K 189     308.731 352.798 242.478  1.00 20.00           H
ATOM   3104  H4' DT  K 189     311.387 353.598 242.093  1.00 20.00           H
ATOM   3105  H5' DT  K 189     310.287 353.131 244.248  1.00 20.00           H
ATOM   3106 H5'' DT  K 189     311.779 352.188 244.136  1.00 20.00           H
ATOM   3107  H3  DT  K 189     312.709 348.447 237.390  1.00 20.00           H
ATOM   3108  H6  DT  K 189     310.424 348.854 241.599  1.00 20.00           H
ATOM   3109  H71 DT  K 189     310.371 346.563 241.903  1.00 20.00           H
ATOM   3110  H72 DT  K 189     310.444 345.588 240.422  1.00 20.00           H
ATOM   3111  H73 DT  K 189     311.911 345.849 241.369  1.00 20.00           H
ATOM   3112  P   DC  K 190     308.068 354.542 240.590  1.00 20.00           P
ATOM   3113  OP1 DC  K 190     308.144 355.683 241.508  1.00 20.00           O
ATOM   3114  OP2 DC  K 190     306.932 353.611 240.636  1.00 20.00           O
ATOM   3115  O5' DC  K 190     308.225 355.008 239.081  1.00 20.00           O
ATOM   3116  O3' DC  K 190     308.558 355.284 235.028  1.00 20.00           O
ATOM   3117  C1' DC  K 190     308.900 352.743 236.326  1.00 20.00           C
ATOM   3118  C2' DC  K 190     307.639 353.588 236.438  1.00 20.00           C
ATOM   3119  C3' DC  K 190     308.245 354.984 236.359  1.00 20.00           C
ATOM   3120  C4' DC  K 190     309.547 354.818 237.128  1.00 20.00           C
ATOM   3121  C5' DC  K 190     309.450 355.429 238.523  1.00 20.00           C
ATOM   3122  O4' DC  K 190     309.767 353.406 237.234  1.00 20.00           O
ATOM   3123  N1  DC  K 190     308.746 351.279 236.611  1.00 20.00           N
ATOM   3124  C2  DC  K 190     309.506 350.367 235.881  1.00 20.00           C
ATOM   3125  N3  DC  K 190     309.533 349.037 236.169  1.00 20.00           N
ATOM   3126  C4  DC  K 190     308.833 348.601 237.188  1.00 20.00           C
ATOM   3127  C5  DC  K 190     308.061 349.487 237.999  1.00 20.00           C
ATOM   3128  C6  DC  K 190     308.056 350.817 237.697  1.00 20.00           C
ATOM   3129  O2  DC  K 190     310.022 350.731 234.839  1.00 20.00           O
ATOM   3130  N4  DC  K 190     308.915 347.319 237.482  1.00 20.00           N
ATOM   3131  H1' DC  K 190     309.286 352.875 235.316  1.00 20.00           H
ATOM   3132  H2' DC  K 190     306.961 353.430 235.600  1.00 20.00           H
ATOM   3133 H2'' DC  K 190     307.135 353.451 237.394  1.00 20.00           H
ATOM   3134  H3' DC  K 190     307.589 355.735 236.798  1.00 20.00           H
ATOM   3135  H4' DC  K 190     310.362 355.288 236.579  1.00 20.00           H
ATOM   3136  H5' DC  K 190     309.457 356.516 238.461  1.00 20.00           H
ATOM   3137 H5'' DC  K 190     310.310 355.099 239.105  1.00 20.00           H
ATOM   3138  H5  DC  K 190     307.511 349.137 238.859  1.00 20.00           H
ATOM   3139  H6  DC  K 190     307.537 351.525 238.325  1.00 20.00           H
ATOM   3140  H41 DC  K 190     309.514 346.761 236.893  1.00 20.00           H
ATOM   3141  H42 DC  K 190     308.460 346.956 238.301  1.00 20.00           H
ATOM   3142  P   DT  K 191     307.673 356.314 234.190  1.00 20.00           P
ATOM   3143  OP1 DT  K 191     308.240 357.665 234.302  1.00 20.00           O
ATOM   3144  OP2 DT  K 191     306.253 356.024 234.486  1.00 20.00           O
ATOM   3145  O5' DT  K 191     307.888 355.743 232.726  1.00 20.00           O
ATOM   3146  O3' DT  K 191     307.951 353.782 229.259  1.00 20.00           O
ATOM   3147  C1' DT  K 191     307.546 352.234 231.624  1.00 20.00           C
ATOM   3148  C2' DT  K 191     306.603 353.354 231.162  1.00 20.00           C
ATOM   3149  C3' DT  K 191     307.600 354.296 230.499  1.00 20.00           C
ATOM   3150  C4' DT  K 191     308.844 354.150 231.362  1.00 20.00           C
ATOM   3151  C5' DT  K 191     309.133 355.372 232.214  1.00 20.00           C
ATOM   3152  O4' DT  K 191     308.609 352.990 232.173  1.00 20.00           O
ATOM   3153  N1  DT  K 191     306.991 351.240 232.610  1.00 20.00           N
ATOM   3154  C2  DT  K 191     307.386 349.901 232.539  1.00 20.00           C
ATOM   3155  N3  DT  K 191     306.929 349.018 233.483  1.00 20.00           N
ATOM   3156  C4  DT  K 191     306.168 349.338 234.571  1.00 20.00           C
ATOM   3157  C5  DT  K 191     305.810 350.756 234.618  1.00 20.00           C
ATOM   3158  C6  DT  K 191     306.216 351.642 233.666  1.00 20.00           C
ATOM   3159  O2  DT  K 191     308.092 349.462 231.664  1.00 20.00           O
ATOM   3160  O4  DT  K 191     305.918 348.483 235.432  1.00 20.00           O
ATOM   3161  C7  DT  K 191     304.989 351.263 235.780  1.00 20.00           C
ATOM   3162  H1' DT  K 191     307.904 351.706 230.741  1.00 20.00           H
ATOM   3163  H2' DT  K 191     305.862 353.007 230.443  1.00 20.00           H
ATOM   3164 H2'' DT  K 191     306.134 353.873 231.997  1.00 20.00           H
ATOM   3165  H3' DT  K 191     307.233 355.319 230.430  1.00 20.00           H
ATOM   3166  H4' DT  K 191     309.707 353.960 230.726  1.00 20.00           H
ATOM   3167  H5' DT  K 191     309.537 356.182 231.610  1.00 20.00           H
ATOM   3168 H5'' DT  K 191     309.838 355.102 232.999  1.00 20.00           H
ATOM   3169  H3  DT  K 191     307.220 348.059 233.367  1.00 20.00           H
ATOM   3170  H6  DT  K 191     305.982 352.690 233.766  1.00 20.00           H
ATOM   3171  H71 DT  K 191     304.806 352.333 235.702  1.00 20.00           H
ATOM   3172  H72 DT  K 191     305.510 351.051 236.713  1.00 20.00           H
ATOM   3173  H73 DT  K 191     304.038 350.733 235.797  1.00 20.00           H
ATOM   3174  P   DC  K 192     307.447 354.436 227.903  1.00 20.00           P
ATOM   3175  OP1 DC  K 192     308.507 355.272 227.342  1.00 20.00           O
ATOM   3176  OP2 DC  K 192     306.072 354.933 228.061  1.00 20.00           O
ATOM   3177  O5' DC  K 192     307.353 353.025 227.166  1.00 20.00           O
ATOM   3178  O3' DC  K 192     306.972 349.585 225.019  1.00 20.00           O
ATOM   3179  C1' DC  K 192     306.195 349.632 227.770  1.00 20.00           C
ATOM   3180  C2' DC  K 192     305.593 350.532 226.705  1.00 20.00           C
ATOM   3181  C3' DC  K 192     306.796 350.723 225.799  1.00 20.00           C
ATOM   3182  C4' DC  K 192     307.945 350.761 226.782  1.00 20.00           C
ATOM   3183  C5' DC  K 192     308.459 352.182 226.974  1.00 20.00           C
ATOM   3184  O4' DC  K 192     307.439 350.257 228.019  1.00 20.00           O
ATOM   3185  N1  DC  K 192     305.380 349.495 229.008  1.00 20.00           N
ATOM   3186  C2  DC  K 192     305.364 348.273 229.671  1.00 20.00           C
ATOM   3187  N3  DC  K 192     304.690 348.124 230.855  1.00 20.00           N
ATOM   3188  C4  DC  K 192     304.085 349.171 231.391  1.00 20.00           C
ATOM   3189  C5  DC  K 192     304.144 350.449 230.786  1.00 20.00           C
ATOM   3190  C6  DC  K 192     304.807 350.579 229.608  1.00 20.00           C
ATOM   3191  O2  DC  K 192     305.948 347.317 229.167  1.00 20.00           O
ATOM   3192  N4  DC  K 192     303.444 349.045 232.545  1.00 20.00           N
ATOM   3193  H1' DC  K 192     306.369 348.652 227.326  1.00 20.00           H
ATOM   3194  H2' DC  K 192     304.785 350.043 226.163  1.00 20.00           H
ATOM   3195 H2'' DC  K 192     305.276 351.501 227.087  1.00 20.00           H
ATOM   3196  H3' DC  K 192     306.719 351.627 225.196  1.00 20.00           H
ATOM   3197  H4' DC  K 192     308.755 350.128 226.422  1.00 20.00           H
ATOM   3198  H5' DC  K 192     309.009 352.508 226.093  1.00 20.00           H
ATOM   3199 H5'' DC  K 192     309.117 352.199 227.843  1.00 20.00           H
ATOM   3200  H5  DC  K 192     303.708 351.321 231.249  1.00 20.00           H
ATOM   3201  H6  DC  K 192     304.922 351.546 229.143  1.00 20.00           H
ATOM   3202  H41 DC  K 192     303.520 348.145 232.995  1.00 20.00           H
ATOM   3203  H42 DC  K 192     302.964 349.822 232.970  1.00 20.00           H
ATOM   3204  P   DA  K 193     306.531 349.585 223.495  1.00 20.00           P
ATOM   3205  OP1 DA  K 193     307.732 349.873 222.689  1.00 20.00           O
ATOM   3206  OP2 DA  K 193     305.264 350.342 223.337  1.00 20.00           O
ATOM   3207  O5' DA  K 193     306.102 348.064 223.374  1.00 20.00           O
ATOM   3208  O3' DA  K 193     304.416 344.448 223.022  1.00 20.00           O
ATOM   3209  C1' DA  K 193     303.973 345.907 225.313  1.00 20.00           C
ATOM   3210  C2' DA  K 193     303.642 346.443 223.928  1.00 20.00           C
ATOM   3211  C3' DA  K 193     304.771 345.783 223.162  1.00 20.00           C
ATOM   3212  C4' DA  K 193     305.938 345.887 224.146  1.00 20.00           C
ATOM   3213  C5' DA  K 193     306.908 346.998 223.767  1.00 20.00           C
ATOM   3214  O4' DA  K 193     305.360 346.125 225.422  1.00 20.00           O
ATOM   3215  N9  DA  K 193     303.282 346.622 226.382  1.00 20.00           N
ATOM   3216  C8  DA  K 193     302.995 347.952 226.449  1.00 20.00           C
ATOM   3217  N7  DA  K 193     302.407 348.327 227.552  1.00 20.00           N
ATOM   3218  C5  DA  K 193     302.322 347.126 228.258  1.00 20.00           C
ATOM   3219  C4  DA  K 193     302.834 346.083 227.553  1.00 20.00           C
ATOM   3220  N1  DA  K 193     301.969 345.540 229.983  1.00 20.00           N
ATOM   3221  C2  DA  K 193     302.456 344.616 229.176  1.00 20.00           C
ATOM   3222  N3  DA  K 193     302.893 344.785 227.933  1.00 20.00           N
ATOM   3223  C6  DA  K 193     301.833 346.774 229.522  1.00 20.00           C
ATOM   3224  N6  DA  K 193     301.250 347.638 230.330  1.00 20.00           N
ATOM   3225  H1' DA  K 193     303.748 344.843 225.365  1.00 20.00           H
ATOM   3226  H2' DA  K 193     303.719 347.527 223.859  1.00 20.00           H
ATOM   3227 H2'' DA  K 193     302.682 346.082 223.563  1.00 20.00           H
ATOM   3228  H3' DA  K 193     304.968 346.254 222.200  1.00 20.00           H
ATOM   3229  H4' DA  K 193     306.472 344.937 224.156  1.00 20.00           H
ATOM   3230  H5' DA  K 193     307.545 346.697 222.936  1.00 20.00           H
ATOM   3231 H5'' DA  K 193     307.518 347.255 224.632  1.00 20.00           H
ATOM   3232  H8  DA  K 193     303.238 348.636 225.650  1.00 20.00           H
ATOM   3233  H2  DA  K 193     302.510 343.610 229.566  1.00 20.00           H
ATOM   3234  H61 DA  K 193     300.994 347.339 231.257  1.00 20.00           H
ATOM   3235  H62 DA  K 193     301.225 348.600 230.027  1.00 20.00           H
ATOM   3236  P   DT  K 194     303.945 343.852 221.628  1.00 20.00           P
ATOM   3237  OP1 DT  K 194     305.134 343.488 220.835  1.00 20.00           O
ATOM   3238  OP2 DT  K 194     302.898 344.724 221.093  1.00 20.00           O
ATOM   3239  O5' DT  K 194     303.215 342.551 222.172  1.00 20.00           O
ATOM   3240  O3' DT  K 194     301.024 339.616 223.941  1.00 20.00           O
ATOM   3241  C1' DT  K 194     300.776 342.302 224.881  1.00 20.00           C
ATOM   3242  C2' DT  K 194     300.485 341.930 223.421  1.00 20.00           C
ATOM   3243  C3' DT  K 194     301.493 340.780 223.313  1.00 20.00           C
ATOM   3244  C4' DT  K 194     302.681 341.287 224.123  1.00 20.00           C
ATOM   3245  C5' DT  K 194     303.784 341.719 223.161  1.00 20.00           C
ATOM   3246  O4' DT  K 194     302.186 342.364 224.908  1.00 20.00           O
ATOM   3247  N1  DT  K 194     300.206 343.588 225.346  1.00 20.00           N
ATOM   3248  C2  DT  K 194     299.750 343.683 226.656  1.00 20.00           C
ATOM   3249  N3  DT  K 194     299.327 344.929 227.031  1.00 20.00           N
ATOM   3250  C4  DT  K 194     299.395 346.071 226.268  1.00 20.00           C
ATOM   3251  C5  DT  K 194     299.982 345.900 224.959  1.00 20.00           C
ATOM   3252  C6  DT  K 194     300.369 344.683 224.542  1.00 20.00           C
ATOM   3253  O2  DT  K 194     299.736 342.758 227.466  1.00 20.00           O
ATOM   3254  O4  DT  K 194     299.024 347.150 226.714  1.00 20.00           O
ATOM   3255  C7  DT  K 194     300.156 347.092 224.048  1.00 20.00           C
ATOM   3256  H1' DT  K 194     300.431 341.491 225.521  1.00 20.00           H
ATOM   3257  H2' DT  K 194     300.733 342.711 222.704  1.00 20.00           H
ATOM   3258 H2'' DT  K 194     299.468 341.563 223.291  1.00 20.00           H
ATOM   3259  H3' DT  K 194     301.752 340.580 222.274  1.00 20.00           H
ATOM   3260  H4' DT  K 194     303.045 340.484 224.762  1.00 20.00           H
ATOM   3261  H5' DT  K 194     304.214 340.845 222.674  1.00 20.00           H
ATOM   3262 H5'' DT  K 194     304.563 342.224 223.730  1.00 20.00           H
ATOM   3263  H3  DT  K 194     298.957 344.997 227.966  1.00 20.00           H
ATOM   3264  H6  DT  K 194     300.865 344.582 223.589  1.00 20.00           H
ATOM   3265  H71 DT  K 194     300.536 346.796 223.074  1.00 20.00           H
ATOM   3266  H72 DT  K 194     299.193 347.581 223.922  1.00 20.00           H
ATOM   3267  H73 DT  K 194     300.839 347.798 224.512  1.00 20.00           H
ATOM   3268  P   DA  K 195     300.606 338.327 223.090  1.00 20.00           P
ATOM   3269  OP1 DA  K 195     301.744 337.389 223.049  1.00 20.00           O
ATOM   3270  OP2 DA  K 195     299.913 338.775 221.864  1.00 20.00           O
ATOM   3271  O5' DA  K 195     299.455 337.721 223.992  1.00 20.00           O
ATOM   3272  O3' DA  K 195     296.198 336.844 226.158  1.00 20.00           O
ATOM   3273  C1' DA  K 195     296.821 339.700 225.905  1.00 20.00           C
ATOM   3274  C2' DA  K 195     296.427 338.760 224.770  1.00 20.00           C
ATOM   3275  C3' DA  K 195     297.067 337.458 225.253  1.00 20.00           C
ATOM   3276  C4' DA  K 195     298.328 337.923 226.009  1.00 20.00           C
ATOM   3277  C5' DA  K 195     299.614 337.458 225.351  1.00 20.00           C
ATOM   3278  O4' DA  K 195     298.191 339.352 226.073  1.00 20.00           O
ATOM   3279  N9  DA  K 195     296.586 341.144 225.596  1.00 20.00           N
ATOM   3280  C8  DA  K 195     296.678 341.753 224.375  1.00 20.00           C
ATOM   3281  N7  DA  K 195     296.451 343.037 224.377  1.00 20.00           N
ATOM   3282  C5  DA  K 195     296.168 343.306 225.717  1.00 20.00           C
ATOM   3283  C4  DA  K 195     296.199 342.152 226.457  1.00 20.00           C
ATOM   3284  N1  DA  K 195     295.717 344.416 227.760  1.00 20.00           N
ATOM   3285  C2  DA  K 195     295.721 343.231 228.344  1.00 20.00           C
ATOM   3286  N3  DA  K 195     295.949 342.051 227.790  1.00 20.00           N
ATOM   3287  C6  DA  K 195     295.910 344.493 226.440  1.00 20.00           C
ATOM   3288  N6  DA  K 195     295.886 345.726 225.899  1.00 20.00           N
ATOM   3289  H1' DA  K 195     296.253 339.438 226.797  1.00 20.00           H
ATOM   3290  H2' DA  K 195     296.889 339.052 223.828  1.00 20.00           H
ATOM   3291 H2'' DA  K 195     295.347 338.661 224.674  1.00 20.00           H
ATOM   3292  H3' DA  K 195     297.294 336.797 224.418  1.00 20.00           H
ATOM   3293  H4' DA  K 195     298.297 337.526 227.022  1.00 20.00           H
ATOM   3294  H5' DA  K 195     299.750 336.391 225.508  1.00 20.00           H
ATOM   3295 H5'' DA  K 195     300.451 338.013 225.770  1.00 20.00           H
ATOM   3296  H8  DA  K 195     296.950 341.214 223.481  1.00 20.00           H
ATOM   3297  H2  DA  K 195     295.532 343.226 229.407  1.00 20.00           H
ATOM   3298  H61 DA  K 195     295.765 346.526 226.502  1.00 20.00           H
ATOM   3299  H62 DA  K 195     296.024 345.802 224.902  1.00 20.00           H
ATOM   3300  P   DG  K 196     295.249 335.620 225.761  1.00 20.00           P
ATOM   3301  OP1 DG  K 196     295.906 334.330 226.034  1.00 20.00           O
ATOM   3302  OP2 DG  K 196     294.584 335.902 224.486  1.00 20.00           O
ATOM   3303  O5' DG  K 196     294.154 335.855 226.878  1.00 20.00           O
ATOM   3304  O3' DG  K 196     291.261 336.958 229.503  1.00 20.00           O
ATOM   3305  C1' DG  K 196     292.494 338.885 227.895  1.00 20.00           C
ATOM   3306  C2' DG  K 196     291.835 337.606 227.376  1.00 20.00           C
ATOM   3307  C3' DG  K 196     292.154 336.646 228.483  1.00 20.00           C
ATOM   3308  C4' DG  K 196     293.585 337.064 228.838  1.00 20.00           C
ATOM   3309  C5' DG  K 196     294.504 336.011 228.234  1.00 20.00           C
ATOM   3310  O4' DG  K 196     293.769 338.353 228.235  1.00 20.00           O
ATOM   3311  N9  DG  K 196     292.549 340.007 226.912  1.00 20.00           N
ATOM   3312  C8  DG  K 196     292.633 339.880 225.554  1.00 20.00           C
ATOM   3313  N7  DG  K 196     292.595 340.995 224.894  1.00 20.00           N
ATOM   3314  C5  DG  K 196     292.471 341.972 225.878  1.00 20.00           C
ATOM   3315  C4  DG  K 196     292.363 341.374 227.115  1.00 20.00           C
ATOM   3316  N1  DG  K 196     292.411 344.031 227.015  1.00 20.00           N
ATOM   3317  C2  DG  K 196     292.199 343.369 228.170  1.00 20.00           C
ATOM   3318  N3  DG  K 196     292.188 342.041 228.299  1.00 20.00           N
ATOM   3319  C6  DG  K 196     292.501 343.409 225.787  1.00 20.00           C
ATOM   3320  O6  DG  K 196     292.735 344.132 224.812  1.00 20.00           O
ATOM   3321  N2  DG  K 196     292.074 344.094 229.260  1.00 20.00           N
ATOM   3322  H1' DG  K 196     291.976 339.226 228.790  1.00 20.00           H
ATOM   3323  H2' DG  K 196     290.757 337.714 227.258  1.00 20.00           H
ATOM   3324 H2'' DG  K 196     292.275 337.278 226.435  1.00 20.00           H
ATOM   3325  H3' DG  K 196     292.064 335.607 228.168  1.00 20.00           H
ATOM   3326  H4' DG  K 196     293.699 337.118 229.919  1.00 20.00           H
ATOM   3327  H5' DG  K 196     294.378 335.058 228.746  1.00 20.00           H
ATOM   3328 H5'' DG  K 196     295.535 336.341 228.354  1.00 20.00           H
ATOM   3329  H8  DG  K 196     292.761 338.921 225.077  1.00 20.00           H
ATOM   3330  H1  DG  K 196     292.424 345.040 227.035  1.00 20.00           H
ATOM   3331  H21 DG  K 196     291.962 345.096 229.231  1.00 20.00           H
ATOM   3332  H22 DG  K 196     292.000 343.570 230.118  1.00 20.00           H
ATOM   3333  P   DC  K 197     290.168 335.918 230.017  1.00 20.00           P
ATOM   3334  OP1 DC  K 197     290.730 334.920 230.937  1.00 20.00           O
ATOM   3335  OP2 DC  K 197     289.403 335.483 228.862  1.00 20.00           O
ATOM   3336  O5' DC  K 197     289.393 337.029 230.842  1.00 20.00           O
ATOM   3337  O3' DC  K 197     287.271 340.011 232.628  1.00 20.00           O
ATOM   3338  C1' DC  K 197     288.515 340.321 230.066  1.00 20.00           C
ATOM   3339  C2' DC  K 197     287.626 339.141 230.473  1.00 20.00           C
ATOM   3340  C3' DC  K 197     287.913 338.985 231.933  1.00 20.00           C
ATOM   3341  C4' DC  K 197     289.404 339.229 231.862  1.00 20.00           C
ATOM   3342  C5' DC  K 197     290.030 337.830 231.835  1.00 20.00           C
ATOM   3343  O4' DC  K 197     289.724 339.928 230.659  1.00 20.00           O
ATOM   3344  N1  DC  K 197     288.708 340.599 228.607  1.00 20.00           N
ATOM   3345  C2  DC  K 197     288.778 341.899 228.110  1.00 20.00           C
ATOM   3346  N3  DC  K 197     288.932 342.160 226.782  1.00 20.00           N
ATOM   3347  C4  DC  K 197     289.033 341.145 225.948  1.00 20.00           C
ATOM   3348  C5  DC  K 197     288.986 339.800 226.395  1.00 20.00           C
ATOM   3349  C6  DC  K 197     288.835 339.559 227.726  1.00 20.00           C
ATOM   3350  O2  DC  K 197     288.696 342.850 228.870  1.00 20.00           O
ATOM   3351  N4  DC  K 197     289.319 341.391 224.686  1.00 20.00           N
ATOM   3352  H1' DC  K 197     288.148 341.216 230.566  1.00 20.00           H
ATOM   3353  H2' DC  K 197     286.579 339.421 230.370  1.00 20.00           H
ATOM   3354 H2'' DC  K 197     287.769 338.240 229.879  1.00 20.00           H
ATOM   3355  H3' DC  K 197     287.636 337.999 232.305  1.00 20.00           H
ATOM   3356  H4' DC  K 197     289.726 339.775 232.747  1.00 20.00           H
ATOM   3357  H5' DC  K 197     289.905 337.350 232.804  1.00 20.00           H
ATOM   3358 H5'' DC  K 197     291.096 337.939 231.640  1.00 20.00           H
ATOM   3359  H5  DC  K 197     289.110 338.969 225.718  1.00 20.00           H
ATOM   3360  H6  DC  K 197     288.852 338.548 228.103  1.00 20.00           H
ATOM   3361  H41 DC  K 197     289.482 342.352 224.430  1.00 20.00           H
ATOM   3362  H42 DC  K 197     289.642 340.633 224.103  1.00 20.00           H
ATOM   3363  P   DT  K 198     286.086 339.691 233.649  1.00 20.00           P
ATOM   3364  OP1 DT  K 198     286.633 339.269 234.944  1.00 20.00           O
ATOM   3365  OP2 DT  K 198     285.128 338.844 232.942  1.00 20.00           O
ATOM   3366  O5' DT  K 198     285.452 341.138 233.809  1.00 20.00           O
ATOM   3367  O3' DT  K 198     283.916 344.836 233.061  1.00 20.00           O
ATOM   3368  C1' DT  K 198     284.894 343.264 230.883  1.00 20.00           C
ATOM   3369  C2' DT  K 198     283.852 342.763 231.888  1.00 20.00           C
ATOM   3370  C3' DT  K 198     284.257 343.485 233.145  1.00 20.00           C
ATOM   3371  C4' DT  K 198     285.750 343.343 233.005  1.00 20.00           C
ATOM   3372  C5' DT  K 198     286.246 342.283 233.979  1.00 20.00           C
ATOM   3373  O4' DT  K 198     286.044 342.994 231.647  1.00 20.00           O
ATOM   3374  N1  DT  K 198     284.968 342.635 229.515  1.00 20.00           N
ATOM   3375  C2  DT  K 198     285.303 343.407 228.388  1.00 20.00           C
ATOM   3376  N3  DT  K 198     285.544 342.777 227.182  1.00 20.00           N
ATOM   3377  C4  DT  K 198     285.459 341.429 226.925  1.00 20.00           C
ATOM   3378  C5  DT  K 198     285.116 340.676 228.137  1.00 20.00           C
ATOM   3379  C6  DT  K 198     284.888 341.273 229.350  1.00 20.00           C
ATOM   3380  O2  DT  K 198     285.312 344.627 228.388  1.00 20.00           O
ATOM   3381  O4  DT  K 198     285.677 340.973 225.777  1.00 20.00           O
ATOM   3382  C7  DT  K 198     285.029 339.171 228.056  1.00 20.00           C
ATOM   3383  H1' DT  K 198     284.769 344.340 230.771  1.00 20.00           H
ATOM   3384  H2' DT  K 198     282.848 343.060 231.591  1.00 20.00           H
ATOM   3385 H2'' DT  K 198     283.894 341.683 232.023  1.00 20.00           H
ATOM   3386  H3' DT  K 198     283.855 343.009 234.038  1.00 20.00           H
ATOM   3387  H4' DT  K 198     286.227 344.293 233.241  1.00 20.00           H
ATOM   3388  H5' DT  K 198     286.143 342.645 235.000  1.00 20.00           H
ATOM   3389 H5'' DT  K 198     287.298 342.081 233.782  1.00 20.00           H
ATOM   3390  H3  DT  K 198     285.715 343.379 226.391  1.00 20.00           H
ATOM   3391  H6  DT  K 198     284.688 340.666 230.220  1.00 20.00           H
ATOM   3392  H71 DT  K 198     284.727 338.736 229.005  1.00 20.00           H
ATOM   3393  H72 DT  K 198     285.996 338.770 227.764  1.00 20.00           H
ATOM   3394  H73 DT  K 198     284.304 338.904 227.291  1.00 20.00           H
ATOM   3395  P   DC  K 199     282.804 345.448 234.025  1.00 20.00           P
ATOM   3396  OP1 DC  K 199     283.442 345.961 235.249  1.00 20.00           O
ATOM   3397  OP2 DC  K 199     281.672 344.511 234.084  1.00 20.00           O
ATOM   3398  O5' DC  K 199     282.303 346.673 233.159  1.00 20.00           O
ATOM   3399  O3' DC  K 199     281.045 349.291 230.329  1.00 20.00           O
ATOM   3400  C1' DC  K 199     281.709 346.570 229.575  1.00 20.00           C
ATOM   3401  C2' DC  K 199     280.623 346.914 230.581  1.00 20.00           C
ATOM   3402  C3' DC  K 199     281.190 348.190 231.193  1.00 20.00           C
ATOM   3403  C4' DC  K 199     282.666 347.867 231.241  1.00 20.00           C
ATOM   3404  C5' DC  K 199     283.182 347.618 232.642  1.00 20.00           C
ATOM   3405  O4' DC  K 199     282.846 346.713 230.404  1.00 20.00           O
ATOM   3406  N1  DC  K 199     281.617 345.237 228.884  1.00 20.00           N
ATOM   3407  C2  DC  K 199     282.010 345.112 227.539  1.00 20.00           C
ATOM   3408  N3  DC  K 199     282.135 343.888 226.908  1.00 20.00           N
ATOM   3409  C4  DC  K 199     281.868 342.755 227.539  1.00 20.00           C
ATOM   3410  C5  DC  K 199     281.461 342.835 228.905  1.00 20.00           C
ATOM   3411  C6  DC  K 199     281.365 344.055 229.536  1.00 20.00           C
ATOM   3412  O2  DC  K 199     282.164 346.127 226.857  1.00 20.00           O
ATOM   3413  N4  DC  K 199     282.001 341.569 226.892  1.00 20.00           N
ATOM   3414  H1' DC  K 199     281.713 347.356 228.821  1.00 20.00           H
ATOM   3415  H2' DC  K 199     279.672 347.111 230.089  1.00 20.00           H
ATOM   3416 H2'' DC  K 199     280.517 346.149 231.349  1.00 20.00           H
ATOM   3417  H3' DC  K 199     280.775 348.383 232.181  1.00 20.00           H
ATOM   3418  H4' DC  K 199     283.213 348.708 230.816  1.00 20.00           H
ATOM   3419  H5' DC  K 199     283.145 348.530 233.235  1.00 20.00           H
ATOM   3420 H5'' DC  K 199     284.201 347.237 232.593  1.00 20.00           H
ATOM   3421  H5  DC  K 199     281.256 341.943 229.476  1.00 20.00           H
ATOM   3422  H6  DC  K 199     281.116 344.109 230.584  1.00 20.00           H
ATOM   3423  H41 DC  K 199     282.305 341.611 225.930  1.00 20.00           H
ATOM   3424  H42 DC  K 199     281.641 340.719 227.298  1.00 20.00           H
ATOM   3425  P   DA  K 200     279.974 350.431 230.639  1.00 20.00           P
ATOM   3426  OP1 DA  K 200     280.653 351.510 231.375  1.00 20.00           O
ATOM   3427  OP2 DA  K 200     278.732 349.778 231.138  1.00 20.00           O
ATOM   3428  O5' DA  K 200     279.611 350.918 229.168  1.00 20.00           O
ATOM   3429  O3' DA  K 200     278.258 351.262 225.433  1.00 20.00           O
ATOM   3430  C1' DA  K 200     278.727 348.673 226.331  1.00 20.00           C
ATOM   3431  C2' DA  K 200     277.703 349.582 226.996  1.00 20.00           C
ATOM   3432  C3' DA  K 200     278.419 350.908 226.762  1.00 20.00           C
ATOM   3433  C4' DA  K 200     279.902 350.575 226.890  1.00 20.00           C
ATOM   3434  C5' DA  K 200     280.548 351.122 228.153  1.00 20.00           C
ATOM   3435  O4' DA  K 200     279.949 349.142 226.876  1.00 20.00           O
ATOM   3436  N9  DA  K 200     278.524 347.232 226.581  1.00 20.00           N
ATOM   3437  C8  DA  K 200     278.228 346.605 227.762  1.00 20.00           C
ATOM   3438  N7  DA  K 200     278.281 345.296 227.723  1.00 20.00           N
ATOM   3439  C5  DA  K 200     278.660 345.032 226.396  1.00 20.00           C
ATOM   3440  C4  DA  K 200     278.771 346.205 225.696  1.00 20.00           C
ATOM   3441  N1  DA  K 200     279.298 343.967 224.355  1.00 20.00           N
ATOM   3442  C2  DA  K 200     279.317 345.167 223.803  1.00 20.00           C
ATOM   3443  N3  DA  K 200     279.075 346.330 224.385  1.00 20.00           N
ATOM   3444  C6  DA  K 200     278.961 343.864 225.637  1.00 20.00           C
ATOM   3445  N6  DA  K 200     278.912 342.607 226.065  1.00 20.00           N
ATOM   3446  H1' DA  K 200     278.714 348.848 225.256  1.00 20.00           H
ATOM   3447  H2' DA  K 200     276.731 349.581 226.506  1.00 20.00           H
ATOM   3448 H2'' DA  K 200     277.623 349.389 228.065  1.00 20.00           H
ATOM   3449  H3' DA  K 200     278.088 351.693 227.441  1.00 20.00           H
ATOM   3450  H4' DA  K 200     280.440 350.963 226.027  1.00 20.00           H
ATOM   3451  H5' DA  K 200     280.742 352.189 228.051  1.00 20.00           H
ATOM   3452 H5'' DA  K 200     281.479 350.589 228.341  1.00 20.00           H
ATOM   3453  H8  DA  K 200     277.992 347.163 228.655  1.00 20.00           H
ATOM   3454  H2  DA  K 200     279.581 345.204 222.758  1.00 20.00           H
ATOM   3455  H61 DA  K 200     279.109 341.858 225.420  1.00 20.00           H
ATOM   3456  H62 DA  K 200     278.426 342.429 226.927  1.00 20.00           H
ATOM   3457  P   DC  K 201     277.305 352.454 225.001  1.00 20.00           P
ATOM   3458  OP1 DC  K 201     278.146 353.596 224.626  1.00 20.00           O
ATOM   3459  OP2 DC  K 201     276.153 352.587 225.902  1.00 20.00           O
ATOM   3460  O5' DC  K 201     276.738 351.734 223.705  1.00 20.00           O
ATOM   3461  O3' DC  K 201     275.070 350.215 220.347  1.00 20.00           O
ATOM   3462  C1' DC  K 201     275.583 348.484 222.571  1.00 20.00           C
ATOM   3463  C2' DC  K 201     274.618 349.650 222.632  1.00 20.00           C
ATOM   3464  C3' DC  K 201     275.318 350.597 221.661  1.00 20.00           C
ATOM   3465  C4' DC  K 201     276.796 350.293 221.876  1.00 20.00           C
ATOM   3466  C5' DC  K 201     277.544 351.379 222.622  1.00 20.00           C
ATOM   3467  O4' DC  K 201     276.851 349.090 222.633  1.00 20.00           O
ATOM   3468  N1  DC  K 201     275.421 347.493 223.661  1.00 20.00           N
ATOM   3469  C2  DC  K 201     275.636 346.157 223.369  1.00 20.00           C
ATOM   3470  N3  DC  K 201     275.523 345.211 224.332  1.00 20.00           N
ATOM   3471  C4  DC  K 201     275.285 345.616 225.556  1.00 20.00           C
ATOM   3472  C5  DC  K 201     275.248 346.974 225.945  1.00 20.00           C
ATOM   3473  C6  DC  K 201     275.313 347.894 224.957  1.00 20.00           C
ATOM   3474  O2  DC  K 201     275.891 345.812 222.222  1.00 20.00           O
ATOM   3475  N4  DC  K 201     275.141 344.694 226.452  1.00 20.00           N
ATOM   3476  H1' DC  K 201     275.458 348.009 221.599  1.00 20.00           H
ATOM   3477  H2' DC  K 201     273.625 349.378 222.277  1.00 20.00           H
ATOM   3478 H2'' DC  K 201     274.575 350.121 223.613  1.00 20.00           H
ATOM   3479  H3' DC  K 201     275.065 351.642 221.835  1.00 20.00           H
ATOM   3480  H4' DC  K 201     277.274 350.133 220.910  1.00 20.00           H
ATOM   3481  H5' DC  K 201     277.707 352.245 221.982  1.00 20.00           H
ATOM   3482 H5'' DC  K 201     278.498 350.979 222.964  1.00 20.00           H
ATOM   3483  H5  DC  K 201     275.162 347.282 226.976  1.00 20.00           H
ATOM   3484  H6  DC  K 201     275.294 348.951 225.172  1.00 20.00           H
ATOM   3485  H41 DC  K 201     275.337 343.756 226.137  1.00 20.00           H
ATOM   3486  H42 DC  K 201     275.021 344.938 227.418  1.00 20.00           H
ATOM   3487  P   DG  K 202     273.887 350.816 219.472  1.00 20.00           P
ATOM   3488  OP1 DG  K 202     274.458 351.781 218.521  1.00 20.00           O
ATOM   3489  OP2 DG  K 202     272.685 351.117 220.264  1.00 20.00           O
ATOM   3490  O5' DG  K 202     273.545 349.454 218.734  1.00 20.00           O
ATOM   3491  O3' DG  K 202     272.259 346.176 216.631  1.00 20.00           O
ATOM   3492  C1' DG  K 202     272.591 346.203 219.322  1.00 20.00           C
ATOM   3493  C2' DG  K 202     271.640 347.185 218.673  1.00 20.00           C
ATOM   3494  C3' DG  K 202     272.421 347.340 217.375  1.00 20.00           C
ATOM   3495  C4' DG  K 202     273.873 347.344 217.811  1.00 20.00           C
ATOM   3496  C5' DG  K 202     274.448 348.746 217.934  1.00 20.00           C
ATOM   3497  O4' DG  K 202     273.886 346.726 219.090  1.00 20.00           O
ATOM   3498  N9  DG  K 202     272.320 346.027 220.744  1.00 20.00           N
ATOM   3499  C8  DG  K 202     272.020 346.972 221.681  1.00 20.00           C
ATOM   3500  N7  DG  K 202     271.890 346.497 222.884  1.00 20.00           N
ATOM   3501  C5  DG  K 202     272.167 345.138 222.725  1.00 20.00           C
ATOM   3502  C4  DG  K 202     272.416 344.838 221.412  1.00 20.00           C
ATOM   3503  N1  DG  K 202     272.679 342.886 223.116  1.00 20.00           N
ATOM   3504  C2  DG  K 202     272.869 342.674 221.796  1.00 20.00           C
ATOM   3505  N3  DG  K 202     272.739 343.622 220.875  1.00 20.00           N
ATOM   3506  C6  DG  K 202     272.261 344.079 223.676  1.00 20.00           C
ATOM   3507  O6  DG  K 202     272.097 344.125 224.892  1.00 20.00           O
ATOM   3508  N2  DG  K 202     273.282 341.490 221.406  1.00 20.00           N
ATOM   3509  H1' DG  K 202     272.493 345.238 218.825  1.00 20.00           H
ATOM   3510  H2' DG  K 202     270.651 346.773 218.479  1.00 20.00           H
ATOM   3511 H2'' DG  K 202     271.576 348.130 219.213  1.00 20.00           H
ATOM   3512  H3' DG  K 202     272.144 348.235 216.819  1.00 20.00           H
ATOM   3513  H4' DG  K 202     274.464 346.764 217.103  1.00 20.00           H
ATOM   3514  H5' DG  K 202     274.529 349.218 216.956  1.00 20.00           H
ATOM   3515 H5'' DG  K 202     275.426 348.693 218.408  1.00 20.00           H
ATOM   3516  H8  DG  K 202     271.933 348.019 221.435  1.00 20.00           H
ATOM   3517  H1  DG  K 202     272.811 342.104 223.739  1.00 20.00           H
ATOM   3518  H21 DG  K 202     273.354 340.718 222.052  1.00 20.00           H
ATOM   3519  H22 DG  K 202     273.472 341.383 220.422  1.00 20.00           H
ATOM   3520  P   DC  K 203     271.287 346.145 215.383  1.00 20.00           P
ATOM   3521  OP1 DC  K 203     272.050 346.483 214.174  1.00 20.00           O
ATOM   3522  OP2 DC  K 203     270.016 346.826 215.722  1.00 20.00           O
ATOM   3523  O5' DC  K 203     270.939 344.605 215.415  1.00 20.00           O
ATOM   3524  O3' DC  K 203     269.525 340.805 215.601  1.00 20.00           O
ATOM   3525  C1' DC  K 203     269.706 342.489 217.893  1.00 20.00           C
ATOM   3526  C2' DC  K 203     268.868 342.816 216.659  1.00 20.00           C
ATOM   3527  C3' DC  K 203     269.737 342.187 215.577  1.00 20.00           C
ATOM   3528  C4' DC  K 203     271.151 342.445 216.083  1.00 20.00           C
ATOM   3529  C5' DC  K 203     271.880 343.587 215.402  1.00 20.00           C
ATOM   3530  O4' DC  K 203     271.024 342.775 217.470  1.00 20.00           O
ATOM   3531  N1  DC  K 203     269.359 343.224 219.152  1.00 20.00           N
ATOM   3532  C2  DC  K 203     269.447 342.549 220.361  1.00 20.00           C
ATOM   3533  N3  DC  K 203     269.142 343.156 221.533  1.00 20.00           N
ATOM   3534  C4  DC  K 203     268.909 344.445 221.514  1.00 20.00           C
ATOM   3535  C5  DC  K 203     269.040 345.232 220.337  1.00 20.00           C
ATOM   3536  C6  DC  K 203     269.265 344.582 219.170  1.00 20.00           C
ATOM   3537  O2  DC  K 203     269.742 341.368 220.386  1.00 20.00           O
ATOM   3538  N4  DC  K 203     268.588 344.997 222.652  1.00 20.00           N
ATOM   3539  H1' DC  K 203     269.623 341.415 218.057  1.00 20.00           H
ATOM   3540  H2' DC  K 203     267.896 342.326 216.674  1.00 20.00           H
ATOM   3541 H2'' DC  K 203     268.772 343.889 216.497  1.00 20.00           H
ATOM   3542  H3' DC  K 203     269.554 342.612 214.590  1.00 20.00           H
ATOM   3543  H4' DC  K 203     271.739 341.534 215.972  1.00 20.00           H
ATOM   3544  H5' DC  K 203     272.151 343.325 214.380  1.00 20.00           H
ATOM   3545 H5'' DC  K 203     272.764 343.851 215.981  1.00 20.00           H
ATOM   3546  H5  DC  K 203     268.957 346.308 220.354  1.00 20.00           H
ATOM   3547  H6  DC  K 203     269.391 345.114 218.240  1.00 20.00           H
ATOM   3548  H41 DC  K 203     268.706 344.407 223.462  1.00 20.00           H
ATOM   3549  H42 DC  K 203     268.593 346.003 222.729  1.00 20.00           H
ATOM   3550  P   DT  K 204     268.747 340.053 214.423  1.00 20.00           P
ATOM   3551  OP1 DT  K 204     269.713 339.603 213.411  1.00 20.00           O
ATOM   3552  OP2 DT  K 204     267.540 340.802 214.070  1.00 20.00           O
ATOM   3553  O5' DT  K 204     268.224 338.797 215.238  1.00 20.00           O
ATOM   3554  O3' DT  K 204     266.841 335.929 217.659  1.00 20.00           O
ATOM   3555  C1' DT  K 204     266.896 338.595 218.613  1.00 20.00           C
ATOM   3556  C2' DT  K 204     266.042 338.114 217.452  1.00 20.00           C
ATOM   3557  C3' DT  K 204     266.969 337.066 216.885  1.00 20.00           C
ATOM   3558  C4' DT  K 204     268.351 337.617 217.208  1.00 20.00           C
ATOM   3559  C5' DT  K 204     269.100 337.976 215.946  1.00 20.00           C
ATOM   3560  O4' DT  K 204     268.159 338.763 218.021  1.00 20.00           O
ATOM   3561  N1  DT  K 204     266.443 339.857 219.228  1.00 20.00           N
ATOM   3562  C2  DT  K 204     266.386 339.950 220.610  1.00 20.00           C
ATOM   3563  N3  DT  K 204     266.045 341.162 221.155  1.00 20.00           N
ATOM   3564  C4  DT  K 204     265.788 342.308 220.442  1.00 20.00           C
ATOM   3565  C5  DT  K 204     265.952 342.159 219.005  1.00 20.00           C
ATOM   3566  C6  DT  K 204     266.267 340.967 218.448  1.00 20.00           C
ATOM   3567  O2  DT  K 204     266.791 339.057 221.334  1.00 20.00           O
ATOM   3568  O4  DT  K 204     265.507 343.363 221.012  1.00 20.00           O
ATOM   3569  C7  DT  K 204     265.761 343.361 218.107  1.00 20.00           C
ATOM   3570  H1' DT  K 204     266.938 337.806 219.362  1.00 20.00           H
ATOM   3571  H2' DT  K 204     265.881 338.894 216.709  1.00 20.00           H
ATOM   3572 H2'' DT  K 204     265.097 337.679 217.776  1.00 20.00           H
ATOM   3573  H3' DT  K 204     266.798 336.872 215.827  1.00 20.00           H
ATOM   3574  H4' DT  K 204     268.923 336.872 217.759  1.00 20.00           H
ATOM   3575  H5' DT  K 204     269.330 337.086 215.363  1.00 20.00           H
ATOM   3576 H5'' DT  K 204     270.019 338.498 216.210  1.00 20.00           H
ATOM   3577  H3  DT  K 204     266.036 341.215 222.162  1.00 20.00           H
ATOM   3578  H6  DT  K 204     266.423 340.877 217.384  1.00 20.00           H
ATOM   3579  H71 DT  K 204     265.774 343.078 217.056  1.00 20.00           H
ATOM   3580  H72 DT  K 204     266.543 344.091 218.306  1.00 20.00           H
ATOM   3581  H73 DT  K 204     264.799 343.820 218.331  1.00 20.00           H
ATOM   3582  P   DG  K 205     266.001 334.673 217.174  1.00 20.00           P
ATOM   3583  OP1 DG  K 205     266.877 333.662 216.548  1.00 20.00           O
ATOM   3584  OP2 DG  K 205     264.762 335.078 216.541  1.00 20.00           O
ATOM   3585  O5' DG  K 205     265.614 334.278 218.656  1.00 20.00           O
ATOM   3586  O3' DG  K 205     264.453 332.899 222.352  1.00 20.00           O
ATOM   3587  C1' DG  K 205     264.225 335.527 221.524  1.00 20.00           C
ATOM   3588  C2' DG  K 205     263.585 334.388 220.763  1.00 20.00           C
ATOM   3589  C3' DG  K 205     264.596 333.301 221.026  1.00 20.00           C
ATOM   3590  C4' DG  K 205     265.896 334.058 220.940  1.00 20.00           C
ATOM   3591  C5' DG  K 205     266.573 333.921 219.601  1.00 20.00           C
ATOM   3592  O4' DG  K 205     265.591 335.427 221.182  1.00 20.00           O
ATOM   3593  N9  DG  K 205     263.666 336.834 221.167  1.00 20.00           N
ATOM   3594  C8  DG  K 205     263.527 337.390 219.928  1.00 20.00           C
ATOM   3595  N7  DG  K 205     263.229 338.661 219.937  1.00 20.00           N
ATOM   3596  C5  DG  K 205     263.186 338.988 221.295  1.00 20.00           C
ATOM   3597  C4  DG  K 205     263.490 337.878 222.049  1.00 20.00           C
ATOM   3598  N1  DG  K 205     263.081 340.105 223.351  1.00 20.00           N
ATOM   3599  C2  DG  K 205     263.413 338.982 224.003  1.00 20.00           C
ATOM   3600  N3  DG  K 205     263.605 337.819 223.406  1.00 20.00           N
ATOM   3601  C6  DG  K 205     262.897 340.223 221.982  1.00 20.00           C
ATOM   3602  O6  DG  K 205     262.532 341.329 221.525  1.00 20.00           O
ATOM   3603  N2  DG  K 205     263.603 339.052 225.294  1.00 20.00           N
ATOM   3604  H1' DG  K 205     264.098 335.354 222.592  1.00 20.00           H
ATOM   3605  H2' DG  K 205     262.628 334.102 221.196  1.00 20.00           H
ATOM   3606 H2'' DG  K 205     263.483 334.589 219.697  1.00 20.00           H
ATOM   3607  H3' DG  K 205     264.528 332.478 220.316  1.00 20.00           H
ATOM   3608  H4' DG  K 205     266.569 333.692 221.714  1.00 20.00           H
ATOM   3609  H5' DG  K 205     266.897 332.896 219.429  1.00 20.00           H
ATOM   3610 H5'' DG  K 205     267.429 334.594 219.577  1.00 20.00           H
ATOM   3611  H8  DG  K 205     263.680 336.807 219.033  1.00 20.00           H
ATOM   3612  H1  DG  K 205     262.932 340.932 223.909  1.00 20.00           H
ATOM   3613  H21 DG  K 205     263.396 339.889 225.818  1.00 20.00           H
ATOM   3614  H22 DG  K 205     263.941 338.213 225.738  1.00 20.00           H
ATOM   3615  P   DT  K 206     263.773 331.508 222.704  1.00 20.00           P
ATOM   3616  OP1 DT  K 206     264.837 330.501 222.783  1.00 20.00           O
ATOM   3617  OP2 DT  K 206     262.610 331.310 221.820  1.00 20.00           O
ATOM   3618  O5' DT  K 206     263.170 331.834 224.140  1.00 20.00           O
ATOM   3619  O3' DT  K 206     261.125 333.061 227.505  1.00 20.00           O
ATOM   3620  C1' DT  K 206     261.061 334.616 225.110  1.00 20.00           C
ATOM   3621  C2' DT  K 206     260.563 333.166 225.116  1.00 20.00           C
ATOM   3622  C3' DT  K 206     261.498 332.621 226.214  1.00 20.00           C
ATOM   3623  C4' DT  K 206     262.804 333.328 225.903  1.00 20.00           C
ATOM   3624  C5' DT  K 206     263.851 332.508 225.159  1.00 20.00           C
ATOM   3625  O4' DT  K 206     262.469 334.486 225.136  1.00 20.00           O
ATOM   3626  N1  DT  K 206     260.621 335.469 223.968  1.00 20.00           N
ATOM   3627  C2  DT  K 206     260.381 336.822 224.200  1.00 20.00           C
ATOM   3628  N3  DT  K 206     260.051 337.604 223.128  1.00 20.00           N
ATOM   3629  C4  DT  K 206     260.002 337.200 221.828  1.00 20.00           C
ATOM   3630  C5  DT  K 206     260.345 335.804 221.631  1.00 20.00           C
ATOM   3631  C6  DT  K 206     260.643 334.991 222.680  1.00 20.00           C
ATOM   3632  O2  DT  K 206     260.366 337.328 225.308  1.00 20.00           O
ATOM   3633  O4  DT  K 206     259.698 338.004 220.954  1.00 20.00           O
ATOM   3634  C7  DT  K 206     260.347 335.261 220.221  1.00 20.00           C
ATOM   3635  H1' DT  K 206     260.737 335.078 226.042  1.00 20.00           H
ATOM   3636  H2' DT  K 206     259.520 333.091 225.421  1.00 20.00           H
ATOM   3637 H2'' DT  K 206     260.748 332.649 224.175  1.00 20.00           H
ATOM   3638  H3' DT  K 206     261.595 331.537 226.167  1.00 20.00           H
ATOM   3639  H4' DT  K 206     263.248 333.659 226.840  1.00 20.00           H
ATOM   3640  H5' DT  K 206     264.308 331.790 225.838  1.00 20.00           H
ATOM   3641 H5'' DT  K 206     264.612 333.177 224.759  1.00 20.00           H
ATOM   3642  H3  DT  K 206     259.832 338.568 223.329  1.00 20.00           H
ATOM   3643  H6  DT  K 206     260.922 333.962 222.509  1.00 20.00           H
ATOM   3644  H71 DT  K 206     260.541 334.190 220.206  1.00 20.00           H
ATOM   3645  H72 DT  K 206     261.105 335.784 219.639  1.00 20.00           H
ATOM   3646  H73 DT  K 206     259.378 335.456 219.765  1.00 20.00           H
ATOM   3647  P   DA  K 207     260.493 332.071 228.589  1.00 20.00           P
ATOM   3648  OP1 DA  K 207     261.566 331.457 229.398  1.00 20.00           O
ATOM   3649  OP2 DA  K 207     259.496 331.253 227.885  1.00 20.00           O
ATOM   3650  O5' DA  K 207     259.626 333.028 229.514  1.00 20.00           O
ATOM   3651  O3' DA  K 207     257.241 336.002 230.900  1.00 20.00           O
ATOM   3652  C1' DA  K 207     257.435 335.835 228.043  1.00 20.00           C
ATOM   3653  C2' DA  K 207     256.757 334.759 228.868  1.00 20.00           C
ATOM   3654  C3' DA  K 207     257.588 334.866 230.156  1.00 20.00           C
ATOM   3655  C4' DA  K 207     258.963 335.230 229.648  1.00 20.00           C
ATOM   3656  C5' DA  K 207     260.089 334.263 229.942  1.00 20.00           C
ATOM   3657  O4' DA  K 207     258.801 335.502 228.256  1.00 20.00           O
ATOM   3658  N9  DA  K 207     257.049 335.823 226.612  1.00 20.00           N
ATOM   3659  C8  DA  K 207     257.194 334.778 225.740  1.00 20.00           C
ATOM   3660  N7  DA  K 207     257.090 335.092 224.475  1.00 20.00           N
ATOM   3661  C5  DA  K 207     256.893 336.471 224.522  1.00 20.00           C
ATOM   3662  C4  DA  K 207     256.931 336.932 225.806  1.00 20.00           C
ATOM   3663  N1  DA  K 207     256.523 338.742 223.907  1.00 20.00           N
ATOM   3664  C2  DA  K 207     256.645 339.050 225.188  1.00 20.00           C
ATOM   3665  N3  DA  K 207     256.832 338.223 226.202  1.00 20.00           N
ATOM   3666  C6  DA  K 207     256.659 337.471 223.551  1.00 20.00           C
ATOM   3667  N6  DA  K 207     256.498 337.244 222.257  1.00 20.00           N
ATOM   3668  H1' DA  K 207     257.216 336.814 228.469  1.00 20.00           H
ATOM   3669  H2' DA  K 207     255.711 334.992 229.058  1.00 20.00           H
ATOM   3670 H2'' DA  K 207     256.885 333.773 228.423  1.00 20.00           H
ATOM   3671  H3' DA  K 207     257.583 333.950 230.747  1.00 20.00           H
ATOM   3672  H4' DA  K 207     259.258 336.168 230.117  1.00 20.00           H
ATOM   3673  H5' DA  K 207     260.294 334.226 231.011  1.00 20.00           H
ATOM   3674 H5'' DA  K 207     260.980 334.581 229.402  1.00 20.00           H
ATOM   3675  H8  DA  K 207     257.412 333.779 226.085  1.00 20.00           H
ATOM   3676  H2  DA  K 207     256.546 340.096 225.438  1.00 20.00           H
ATOM   3677  H61 DA  K 207     256.420 338.035 221.635  1.00 20.00           H
ATOM   3678  H62 DA  K 207     256.566 336.292 221.932  1.00 20.00           H
ATOM   3679  P   DG  K 208     256.387 335.920 232.239  1.00 20.00           P
ATOM   3680  OP1 DG  K 208     257.336 336.162 233.349  1.00 20.00           O
ATOM   3681  OP2 DG  K 208     255.480 334.732 232.199  1.00 20.00           O
ATOM   3682  O5' DG  K 208     255.429 337.177 232.009  1.00 20.00           O
ATOM   3683  O3' DG  K 208     252.758 340.179 231.361  1.00 20.00           O
ATOM   3684  C1' DG  K 208     253.430 338.511 229.162  1.00 20.00           C
ATOM   3685  C2' DG  K 208     252.716 338.005 230.383  1.00 20.00           C
ATOM   3686  C3' DG  K 208     253.368 338.928 231.421  1.00 20.00           C
ATOM   3687  C4' DG  K 208     254.783 339.160 230.917  1.00 20.00           C
ATOM   3688  C5' DG  K 208     255.878 338.476 231.734  1.00 20.00           C
ATOM   3689  O4' DG  K 208     254.775 338.647 229.584  1.00 20.00           O
ATOM   3690  N9  DG  K 208     253.266 337.589 228.028  1.00 20.00           N
ATOM   3691  C8  DG  K 208     253.457 336.235 227.958  1.00 20.00           C
ATOM   3692  N7  DG  K 208     253.456 335.750 226.744  1.00 20.00           N
ATOM   3693  C5  DG  K 208     253.263 336.891 225.962  1.00 20.00           C
ATOM   3694  C4  DG  K 208     253.170 338.008 226.748  1.00 20.00           C
ATOM   3695  N1  DG  K 208     253.136 338.413 224.190  1.00 20.00           N
ATOM   3696  C2  DG  K 208     253.078 339.438 225.060  1.00 20.00           C
ATOM   3697  N3  DG  K 208     253.054 339.301 226.362  1.00 20.00           N
ATOM   3698  C6  DG  K 208     253.164 337.082 224.550  1.00 20.00           C
ATOM   3699  O6  DG  K 208     253.144 336.241 223.652  1.00 20.00           O
ATOM   3700  N2  DG  K 208     253.118 340.661 224.610  1.00 20.00           N
ATOM   3701  H1' DG  K 208     253.024 339.486 228.897  1.00 20.00           H
ATOM   3702  H2' DG  K 208     251.639 338.161 230.335  1.00 20.00           H
ATOM   3703 H2'' DG  K 208     252.973 336.968 230.599  1.00 20.00           H
ATOM   3704  H3' DG  K 208     253.340 338.507 232.426  1.00 20.00           H
ATOM   3705  H4' DG  K 208     254.992 340.229 230.886  1.00 20.00           H
ATOM   3706  H5' DG  K 208     256.049 339.011 232.666  1.00 20.00           H
ATOM   3707 H5'' DG  K 208     256.795 338.456 231.146  1.00 20.00           H
ATOM   3708  H8  DG  K 208     253.612 335.633 228.841  1.00 20.00           H
ATOM   3709  H1  DG  K 208     253.148 338.635 223.206  1.00 20.00           H
ATOM   3710  H21 DG  K 208     253.057 340.856 223.623  1.00 20.00           H
ATOM   3711  H22 DG  K 208     253.196 341.383 225.308  1.00 20.00           H
ATOM   3712  P   DG  K 209     251.694 340.623 232.451  1.00 20.00           P
ATOM   3713  OP1 DG  K 209     252.375 341.292 233.566  1.00 20.00           O
ATOM   3714  OP2 DG  K 209     250.724 339.532 232.664  1.00 20.00           O
ATOM   3715  O5' DG  K 209     250.906 341.708 231.621  1.00 20.00           O
ATOM   3716  O3' DG  K 209     248.747 343.868 229.025  1.00 20.00           O
ATOM   3717  C1' DG  K 209     249.588 341.332 228.266  1.00 20.00           C
ATOM   3718  C2' DG  K 209     248.666 341.591 229.439  1.00 20.00           C
ATOM   3719  C3' DG  K 209     249.193 342.916 229.921  1.00 20.00           C
ATOM   3720  C4' DG  K 209     250.675 342.795 229.666  1.00 20.00           C
ATOM   3721  C5' DG  K 209     251.535 342.710 230.901  1.00 20.00           C
ATOM   3722  O4' DG  K 209     250.850 341.643 228.831  1.00 20.00           O
ATOM   3723  N9  DG  K 209     249.497 339.945 227.776  1.00 20.00           N
ATOM   3724  C8  DG  K 209     249.569 338.797 228.506  1.00 20.00           C
ATOM   3725  N7  DG  K 209     249.583 337.702 227.801  1.00 20.00           N
ATOM   3726  C5  DG  K 209     249.570 338.168 226.488  1.00 20.00           C
ATOM   3727  C4  DG  K 209     249.525 339.541 226.463  1.00 20.00           C
ATOM   3728  N1  DG  K 209     249.724 338.302 224.153  1.00 20.00           N
ATOM   3729  C2  DG  K 209     249.668 339.650 224.226  1.00 20.00           C
ATOM   3730  N3  DG  K 209     249.542 340.334 225.356  1.00 20.00           N
ATOM   3731  C6  DG  K 209     249.626 337.463 225.242  1.00 20.00           C
ATOM   3732  O6  DG  K 209     249.654 336.246 225.039  1.00 20.00           O
ATOM   3733  N2  DG  K 209     249.826 340.333 223.120  1.00 20.00           N
ATOM   3734  H1' DG  K 209     249.349 342.020 227.456  1.00 20.00           H
ATOM   3735  H2' DG  K 209     247.627 341.706 229.138  1.00 20.00           H
ATOM   3736 H2'' DG  K 209     248.787 340.843 230.221  1.00 20.00           H
ATOM   3737  H3' DG  K 209     248.933 343.139 230.955  1.00 20.00           H
ATOM   3738  H4' DG  K 209     250.996 343.677 229.114  1.00 20.00           H
ATOM   3739  H5' DG  K 209     251.518 343.645 231.460  1.00 20.00           H
ATOM   3740 H5'' DG  K 209     252.554 342.446 230.619  1.00 20.00           H
ATOM   3741  H8  DG  K 209     249.628 338.813 229.584  1.00 20.00           H
ATOM   3742  H1  DG  K 209     249.807 337.881 223.240  1.00 20.00           H
ATOM   3743  H21 DG  K 209     249.867 339.870 222.225  1.00 20.00           H
ATOM   3744  H22 DG  K 209     249.860 341.335 223.211  1.00 20.00           H
ATOM   3745  P   DT  K 210     247.572 344.853 229.408  1.00 20.00           P
ATOM   3746  OP1 DT  K 210     248.146 346.065 230.001  1.00 20.00           O
ATOM   3747  OP2 DT  K 210     246.470 344.105 230.015  1.00 20.00           O
ATOM   3748  O5' DT  K 210     247.078 345.145 227.939  1.00 20.00           O
ATOM   3749  O3' DT  K 210     245.602 345.651 224.190  1.00 20.00           O
ATOM   3750  C1' DT  K 210     246.145 343.118 225.311  1.00 20.00           C
ATOM   3751  C2' DT  K 210     245.142 344.090 225.906  1.00 20.00           C
ATOM   3752  C3' DT  K 210     245.789 345.403 225.547  1.00 20.00           C
ATOM   3753  C4' DT  K 210     247.248 345.088 225.713  1.00 20.00           C
ATOM   3754  C5' DT  K 210     247.906 345.632 226.948  1.00 20.00           C
ATOM   3755  O4' DT  K 210     247.386 343.662 225.714  1.00 20.00           O
ATOM   3756  N1  DT  K 210     245.950 341.717 225.765  1.00 20.00           N
ATOM   3757  C2  DT  K 210     246.070 340.704 224.803  1.00 20.00           C
ATOM   3758  N3  DT  K 210     246.076 339.413 225.246  1.00 20.00           N
ATOM   3759  C4  DT  K 210     245.983 339.031 226.550  1.00 20.00           C
ATOM   3760  C5  DT  K 210     245.935 340.114 227.511  1.00 20.00           C
ATOM   3761  C6  DT  K 210     245.938 341.410 227.102  1.00 20.00           C
ATOM   3762  O2  DT  K 210     246.224 340.894 223.611  1.00 20.00           O
ATOM   3763  O4  DT  K 210     245.907 337.844 226.825  1.00 20.00           O
ATOM   3764  C7  DT  K 210     245.856 339.770 228.984  1.00 20.00           C
ATOM   3765  H1' DT  K 210     246.065 343.172 224.226  1.00 20.00           H
ATOM   3766  H2' DT  K 210     244.162 344.013 225.438  1.00 20.00           H
ATOM   3767 H2'' DT  K 210     245.055 343.997 226.988  1.00 20.00           H
ATOM   3768  H3' DT  K 210     245.458 346.227 226.179  1.00 20.00           H
ATOM   3769  H4' DT  K 210     247.778 345.491 224.851  1.00 20.00           H
ATOM   3770  H5' DT  K 210     247.906 346.721 226.949  1.00 20.00           H
ATOM   3771 H5'' DT  K 210     248.917 345.239 227.032  1.00 20.00           H
ATOM   3772  H3  DT  K 210     246.126 338.695 224.538  1.00 20.00           H
ATOM   3773  H6  DT  K 210     245.958 342.214 227.822  1.00 20.00           H
ATOM   3774  H71 DT  K 210     245.697 340.661 229.590  1.00 20.00           H
ATOM   3775  H72 DT  K 210     246.773 339.265 229.285  1.00 20.00           H
ATOM   3776  H73 DT  K 210     245.027 339.082 229.142  1.00 20.00           H
ATOM   3777  P   DA  K 211     244.585 346.783 223.731  1.00 20.00           P
ATOM   3778  OP1 DA  K 211     245.310 348.050 223.533  1.00 20.00           O
ATOM   3779  OP2 DA  K 211     243.359 346.714 224.547  1.00 20.00           O
ATOM   3780  O5' DA  K 211     244.138 346.161 222.344  1.00 20.00           O
ATOM   3781  O3' DA  K 211     242.807 344.191 219.019  1.00 20.00           O
ATOM   3782  C1' DA  K 211     243.055 342.807 221.448  1.00 20.00           C
ATOM   3783  C2' DA  K 211     242.122 343.991 221.284  1.00 20.00           C
ATOM   3784  C3' DA  K 211     242.875 344.824 220.262  1.00 20.00           C
ATOM   3785  C4' DA  K 211     244.287 344.620 220.701  1.00 20.00           C
ATOM   3786  C5' DA  K 211     245.027 345.757 221.361  1.00 20.00           C
ATOM   3787  O4' DA  K 211     244.299 343.471 221.566  1.00 20.00           O
ATOM   3788  N9  DA  K 211     242.712 341.988 222.632  1.00 20.00           N
ATOM   3789  C8  DA  K 211     242.632 342.412 223.931  1.00 20.00           C
ATOM   3790  N7  DA  K 211     242.602 341.466 224.829  1.00 20.00           N
ATOM   3791  C5  DA  K 211     242.723 340.318 224.053  1.00 20.00           C
ATOM   3792  C4  DA  K 211     242.830 340.623 222.724  1.00 20.00           C
ATOM   3793  N1  DA  K 211     242.963 338.070 223.378  1.00 20.00           N
ATOM   3794  C2  DA  K 211     243.056 338.501 222.129  1.00 20.00           C
ATOM   3795  N3  DA  K 211     242.981 339.750 221.698  1.00 20.00           N
ATOM   3796  C6  DA  K 211     242.752 338.941 224.344  1.00 20.00           C
ATOM   3797  N6  DA  K 211     242.544 338.394 225.537  1.00 20.00           N
ATOM   3798  H1' DA  K 211     243.040 342.190 220.550  1.00 20.00           H
ATOM   3799  H2' DA  K 211     242.007 344.546 222.215  1.00 20.00           H
ATOM   3800 H2'' DA  K 211     241.161 343.709 220.855  1.00 20.00           H
ATOM   3801  H3' DA  K 211     242.574 345.870 220.241  1.00 20.00           H
ATOM   3802  H4' DA  K 211     244.866 344.363 219.815  1.00 20.00           H
ATOM   3803  H5' DA  K 211     245.214 346.571 220.661  1.00 20.00           H
ATOM   3804 H5'' DA  K 211     245.959 345.382 221.782  1.00 20.00           H
ATOM   3805  H8  DA  K 211     242.605 343.464 224.173  1.00 20.00           H
ATOM   3806  H2  DA  K 211     243.205 337.745 221.375  1.00 20.00           H
ATOM   3807  H61 DA  K 211     242.696 337.403 225.652  1.00 20.00           H
ATOM   3808  H62 DA  K 211     242.344 339.007 226.312  1.00 20.00           H
ATOM   3809  P   DT  K 212     241.812 344.713 217.902  1.00 20.00           P
ATOM   3810  OP1 DT  K 212     242.632 345.555 217.008  1.00 20.00           O
ATOM   3811  OP2 DT  K 212     240.542 345.190 218.528  1.00 20.00           O
ATOM   3812  O5' DT  K 212     241.402 343.347 217.192  1.00 20.00           O
ATOM   3813  O3' DT  K 212     239.758 339.968 215.766  1.00 20.00           O
ATOM   3814  C1' DT  K 212     239.977 340.345 218.564  1.00 20.00           C
ATOM   3815  C2' DT  K 212     239.161 341.243 217.649  1.00 20.00           C
ATOM   3816  C3' DT  K 212     240.053 341.167 216.406  1.00 20.00           C
ATOM   3817  C4' DT  K 212     241.472 341.061 216.963  1.00 20.00           C
ATOM   3818  C5' DT  K 212     242.289 342.335 216.817  1.00 20.00           C
ATOM   3819  O4' DT  K 212     241.316 340.776 218.356  1.00 20.00           O
ATOM   3820  N1  DT  K 212     239.551 340.437 219.983  1.00 20.00           N
ATOM   3821  C2  DT  K 212     239.431 339.256 220.704  1.00 20.00           C
ATOM   3822  N3  DT  K 212     239.150 339.355 222.024  1.00 20.00           N
ATOM   3823  C4  DT  K 212     239.130 340.506 222.739  1.00 20.00           C
ATOM   3824  C5  DT  K 212     239.342 341.716 221.964  1.00 20.00           C
ATOM   3825  C6  DT  K 212     239.530 341.651 220.622  1.00 20.00           C
ATOM   3826  O2  DT  K 212     239.760 338.175 220.280  1.00 20.00           O
ATOM   3827  O4  DT  K 212     238.912 340.439 223.937  1.00 20.00           O
ATOM   3828  C7  DT  K 212     239.279 343.058 222.664  1.00 20.00           C
ATOM   3829  H1' DT  K 212     239.874 339.320 218.207  1.00 20.00           H
ATOM   3830  H2' DT  K 212     238.165 340.854 217.442  1.00 20.00           H
ATOM   3831 H2'' DT  K 212     239.122 342.274 217.997  1.00 20.00           H
ATOM   3832  H3' DT  K 212     239.921 342.022 215.745  1.00 20.00           H
ATOM   3833  H4' DT  K 212     241.997 340.243 216.471  1.00 20.00           H
ATOM   3834  H5' DT  K 212     242.604 342.482 215.786  1.00 20.00           H
ATOM   3835 H5'' DT  K 212     243.153 342.289 217.479  1.00 20.00           H
ATOM   3836  H3  DT  K 212     239.126 338.486 222.536  1.00 20.00           H
ATOM   3837  H6  DT  K 212     239.696 342.542 220.035  1.00 20.00           H
ATOM   3838  H71 DT  K 212     239.270 343.882 221.951  1.00 20.00           H
ATOM   3839  H72 DT  K 212     240.120 343.157 223.349  1.00 20.00           H
ATOM   3840  H73 DT  K 212     238.364 343.102 223.253  1.00 20.00           H
ATOM   3841  P   DC  K 213     238.890 339.948 214.432  1.00 20.00           P
ATOM   3842  OP1 DC  K 213     239.777 340.161 213.280  1.00 20.00           O
ATOM   3843  OP2 DC  K 213     237.664 340.756 214.646  1.00 20.00           O
ATOM   3844  O5' DC  K 213     238.376 338.438 214.460  1.00 20.00           O
ATOM   3845  O3' DC  K 213     236.712 334.824 215.390  1.00 20.00           O
ATOM   3846  C1' DC  K 213     236.863 336.797 217.392  1.00 20.00           C
ATOM   3847  C2' DC  K 213     236.090 336.940 216.086  1.00 20.00           C
ATOM   3848  C3' DC  K 213     236.976 336.167 215.132  1.00 20.00           C
ATOM   3849  C4' DC  K 213     238.358 336.451 215.678  1.00 20.00           C
ATOM   3850  C5' DC  K 213     239.187 337.336 214.758  1.00 20.00           C
ATOM   3851  O4' DC  K 213     238.175 337.087 216.949  1.00 20.00           O
ATOM   3852  N1  DC  K 213     236.433 337.709 218.490  1.00 20.00           N
ATOM   3853  C2  DC  K 213     236.409 337.249 219.803  1.00 20.00           C
ATOM   3854  N3  DC  K 213     236.111 338.065 220.834  1.00 20.00           N
ATOM   3855  C4  DC  K 213     235.938 339.334 220.590  1.00 20.00           C
ATOM   3856  C5  DC  K 213     236.152 339.903 219.305  1.00 20.00           C
ATOM   3857  C6  DC  K 213     236.415 339.056 218.275  1.00 20.00           C
ATOM   3858  O2  DC  K 213     236.568 336.081 220.071  1.00 20.00           O
ATOM   3859  N4  DC  K 213     235.601 340.069 221.617  1.00 20.00           N
ATOM   3860  H1' DC  K 213     236.812 335.760 217.724  1.00 20.00           H
ATOM   3861  H2' DC  K 213     235.115 336.454 216.116  1.00 20.00           H
ATOM   3862 H2'' DC  K 213     236.016 337.976 215.758  1.00 20.00           H
ATOM   3863  H3' DC  K 213     236.842 336.446 214.087  1.00 20.00           H
ATOM   3864  H4' DC  K 213     238.889 335.511 215.825  1.00 20.00           H
ATOM   3865  H5' DC  K 213     239.428 336.800 213.841  1.00 20.00           H
ATOM   3866 H5'' DC  K 213     240.102 337.628 215.271  1.00 20.00           H
ATOM   3867  H5  DC  K 213     236.114 340.967 219.130  1.00 20.00           H
ATOM   3868  H6  DC  K 213     236.622 339.420 217.281  1.00 20.00           H
ATOM   3869  H41 DC  K 213     235.627 339.620 222.519  1.00 20.00           H
ATOM   3870  H42 DC  K 213     235.484 341.065 221.516  1.00 20.00           H
ATOM   3871  P   DT  K 214     235.859 333.943 214.386  1.00 20.00           P
ATOM   3872  OP1 DT  K 214     236.788 333.300 213.446  1.00 20.00           O
ATOM   3873  OP2 DT  K 214     234.700 334.715 213.929  1.00 20.00           O
ATOM   3874  O5' DT  K 214     235.260 332.887 215.415  1.00 20.00           O
ATOM   3875  O3' DT  K 214     233.494 330.374 218.161  1.00 20.00           O
ATOM   3876  C1' DT  K 214     233.725 333.139 218.607  1.00 20.00           C
ATOM   3877  C2' DT  K 214     232.999 332.541 217.402  1.00 20.00           C
ATOM   3878  C3' DT  K 214     233.859 331.310 217.175  1.00 20.00           C
ATOM   3879  C4' DT  K 214     235.257 331.847 217.487  1.00 20.00           C
ATOM   3880  C5' DT  K 214     236.057 332.070 216.211  1.00 20.00           C
ATOM   3881  O4' DT  K 214     235.082 333.078 218.196  1.00 20.00           O
ATOM   3882  N1  DT  K 214     233.326 334.529 218.907  1.00 20.00           N
ATOM   3883  C2  DT  K 214     233.046 334.883 220.229  1.00 20.00           C
ATOM   3884  N3  DT  K 214     232.687 336.182 220.451  1.00 20.00           N
ATOM   3885  C4  DT  K 214     232.724 337.190 219.528  1.00 20.00           C
ATOM   3886  C5  DT  K 214     233.141 336.786 218.200  1.00 20.00           C
ATOM   3887  C6  DT  K 214     233.415 335.488 217.923  1.00 20.00           C
ATOM   3888  O2  DT  K 214     233.322 334.191 221.197  1.00 20.00           O
ATOM   3889  O4  DT  K 214     232.426 338.335 219.849  1.00 20.00           O
ATOM   3890  C7  DT  K 214     233.157 337.839 217.110  1.00 20.00           C
ATOM   3891  H1' DT  K 214     233.563 332.500 219.474  1.00 20.00           H
ATOM   3892  H2' DT  K 214     231.972 332.258 217.629  1.00 20.00           H
ATOM   3893 H2'' DT  K 214     233.031 333.189 216.527  1.00 20.00           H
ATOM   3894  H3' DT  K 214     233.769 330.914 216.165  1.00 20.00           H
ATOM   3895  H4' DT  K 214     235.781 331.129 218.117  1.00 20.00           H
ATOM   3896  H5' DT  K 214     236.248 331.127 215.701  1.00 20.00           H
ATOM   3897 H5'' DT  K 214     236.996 332.564 216.457  1.00 20.00           H
ATOM   3898  H3  DT  K 214     232.526 336.434 221.414  1.00 20.00           H
ATOM   3899  H6  DT  K 214     233.730 335.177 216.938  1.00 20.00           H
ATOM   3900  H71 DT  K 214     233.201 337.390 216.118  1.00 20.00           H
ATOM   3901  H72 DT  K 214     233.985 338.528 217.265  1.00 20.00           H
ATOM   3902  H73 DT  K 214     232.236 338.416 217.169  1.00 20.00           H
ATOM   3903  P   DC  K 215     232.642 329.080 217.780  1.00 20.00           P
ATOM   3904  OP1 DC  K 215     233.564 328.055 217.256  1.00 20.00           O
ATOM   3905  OP2 DC  K 215     231.475 329.528 217.002  1.00 20.00           O
ATOM   3906  O5' DC  K 215     232.041 328.599 219.179  1.00 20.00           O
ATOM   3907  O3' DC  K 215     230.270 328.513 222.950  1.00 20.00           O
ATOM   3908  C1' DC  K 215     230.448 330.890 221.431  1.00 20.00           C
ATOM   3909  C2' DC  K 215     229.781 329.625 220.898  1.00 20.00           C
ATOM   3910  C3' DC  K 215     230.650 328.598 221.587  1.00 20.00           C
ATOM   3911  C4' DC  K 215     232.023 329.264 221.450  1.00 20.00           C
ATOM   3912  C5' DC  K 215     232.813 328.574 220.346  1.00 20.00           C
ATOM   3913  O4' DC  K 215     231.801 330.634 221.134  1.00 20.00           O
ATOM   3914  N1  DC  K 215     230.063 332.177 220.812  1.00 20.00           N
ATOM   3915  C2  DC  K 215     229.884 333.302 221.608  1.00 20.00           C
ATOM   3916  N3  DC  K 215     229.616 334.515 221.062  1.00 20.00           N
ATOM   3917  C4  DC  K 215     229.546 334.625 219.758  1.00 20.00           C
ATOM   3918  C5  DC  K 215     229.809 333.529 218.894  1.00 20.00           C
ATOM   3919  C6  DC  K 215     230.080 332.322 219.455  1.00 20.00           C
ATOM   3920  O2  DC  K 215     229.988 333.245 222.819  1.00 20.00           O
ATOM   3921  N4  DC  K 215     229.287 335.817 219.270  1.00 20.00           N
ATOM   3922  H1' DC  K 215     230.296 330.934 222.509  1.00 20.00           H
ATOM   3923  H2' DC  K 215     229.850 329.533 219.815  1.00 20.00           H
ATOM   3924 H2'' DC  K 215     228.747 329.543 221.230  1.00 20.00           H
ATOM   3925  H3' DC  K 215     230.595 327.632 221.087  1.00 20.00           H
ATOM   3926  H4' DC  K 215     232.558 329.179 222.395  1.00 20.00           H
ATOM   3927  H5' DC  K 215     233.006 327.539 220.623  1.00 20.00           H
ATOM   3928 H5'' DC  K 215     233.760 329.094 220.209  1.00 20.00           H
ATOM   3929  H5  DC  K 215     229.813 333.635 217.820  1.00 20.00           H
ATOM   3930  H6  DC  K 215     230.330 331.463 218.851  1.00 20.00           H
ATOM   3931  H41 DC  K 215     229.250 336.578 219.932  1.00 20.00           H
ATOM   3932  H42 DC  K 215     229.192 335.963 218.277  1.00 20.00           H
ATOM   3933  P   DA  K 216     229.602 327.166 223.512  1.00 20.00           P
ATOM   3934  OP1 DA  K 216     230.660 326.203 223.898  1.00 20.00           O
ATOM   3935  OP2 DA  K 216     228.591 326.764 222.517  1.00 20.00           O
ATOM   3936  O5' DA  K 216     228.829 327.629 224.836  1.00 20.00           O
ATOM   3937  O3' DA  K 216     226.489 329.752 227.564  1.00 20.00           O
ATOM   3938  C1' DA  K 216     226.911 330.801 224.900  1.00 20.00           C
ATOM   3939  C2' DA  K 216     226.302 329.444 225.169  1.00 20.00           C
ATOM   3940  C3' DA  K 216     227.053 329.068 226.450  1.00 20.00           C
ATOM   3941  C4' DA  K 216     228.454 329.597 226.128  1.00 20.00           C
ATOM   3942  C5' DA  K 216     229.422 328.450 225.807  1.00 20.00           C
ATOM   3943  O4' DA  K 216     228.297 330.516 225.038  1.00 20.00           O
ATOM   3944  N9  DA  K 216     226.571 331.379 223.579  1.00 20.00           N
ATOM   3945  C8  DA  K 216     226.522 330.779 222.348  1.00 20.00           C
ATOM   3946  N7  DA  K 216     226.372 331.608 221.349  1.00 20.00           N
ATOM   3947  C5  DA  K 216     226.269 332.852 221.982  1.00 20.00           C
ATOM   3948  C4  DA  K 216     226.300 332.705 223.338  1.00 20.00           C
ATOM   3949  N1  DA  K 216     226.111 335.199 222.419  1.00 20.00           N
ATOM   3950  C2  DA  K 216     226.084 334.893 223.710  1.00 20.00           C
ATOM   3951  N3  DA  K 216     226.171 333.690 224.264  1.00 20.00           N
ATOM   3952  C6  DA  K 216     226.158 334.197 221.542  1.00 20.00           C
ATOM   3953  N6  DA  K 216     226.060 334.585 220.278  1.00 20.00           N
ATOM   3954  H1' DA  K 216     226.591 331.490 225.682  1.00 20.00           H
ATOM   3955  H2' DA  K 216     225.230 329.514 225.348  1.00 20.00           H
ATOM   3956 H2'' DA  K 216     226.529 328.740 224.369  1.00 20.00           H
ATOM   3957  H3' DA  K 216     227.052 327.990 226.603  1.00 20.00           H
ATOM   3958  H4' DA  K 216     228.825 330.133 227.000  1.00 20.00           H
ATOM   3959  H5' DA  K 216     229.610 327.857 226.702  1.00 20.00           H
ATOM   3960 H5'' DA  K 216     230.359 328.873 225.447  1.00 20.00           H
ATOM   3961  H8  DA  K 216     226.667 329.716 222.225  1.00 20.00           H
ATOM   3962  H2  DA  K 216     226.009 335.726 224.393  1.00 20.00           H
ATOM   3963  H61 DA  K 216     226.002 335.570 220.070  1.00 20.00           H
ATOM   3964  H62 DA  K 216     225.965 333.871 219.572  1.00 20.00           H
ATOM   3965  P   DG  K 217     225.573 328.959 228.621  1.00 20.00           P
ATOM   3966  OP1 DG  K 217     226.459 328.342 229.610  1.00 20.00           O
ATOM   3967  OP2 DG  K 217     224.627 328.153 227.829  1.00 20.00           O
ATOM   3968  O5' DG  K 217     224.679 329.981 229.446  1.00 20.00           O
ATOM   3969  O3' DG  K 217     222.051 333.091 229.789  1.00 20.00           O
ATOM   3970  C1' DG  K 217     222.973 332.493 227.193  1.00 20.00           C
ATOM   3971  C2' DG  K 217     222.253 331.488 228.089  1.00 20.00           C
ATOM   3972  C3' DG  K 217     222.778 331.936 229.439  1.00 20.00           C
ATOM   3973  C4' DG  K 217     224.242 332.260 229.099  1.00 20.00           C
ATOM   3974  C5' DG  K 217     225.161 331.249 229.764  1.00 20.00           C
ATOM   3975  O4' DG  K 217     224.303 332.308 227.670  1.00 20.00           O
ATOM   3976  N9  DG  K 217     222.824 332.285 225.727  1.00 20.00           N
ATOM   3977  C8  DG  K 217     222.764 331.108 225.034  1.00 20.00           C
ATOM   3978  N7  DG  K 217     222.662 331.236 223.736  1.00 20.00           N
ATOM   3979  C5  DG  K 217     222.646 332.620 223.538  1.00 20.00           C
ATOM   3980  C4  DG  K 217     222.671 333.261 224.760  1.00 20.00           C
ATOM   3981  N1  DG  K 217     222.673 334.779 222.605  1.00 20.00           N
ATOM   3982  C2  DG  K 217     222.637 335.317 223.840  1.00 20.00           C
ATOM   3983  N3  DG  K 217     222.635 334.609 224.967  1.00 20.00           N
ATOM   3984  C6  DG  K 217     222.638 333.432 222.337  1.00 20.00           C
ATOM   3985  O6  DG  K 217     222.684 333.120 221.141  1.00 20.00           O
ATOM   3986  N2  DG  K 217     222.698 336.620 223.934  1.00 20.00           N
ATOM   3987  H1' DG  K 217     222.629 333.498 227.431  1.00 20.00           H
ATOM   3988  H2' DG  K 217     221.168 331.585 228.055  1.00 20.00           H
ATOM   3989 H2'' DG  K 217     222.572 330.468 227.879  1.00 20.00           H
ATOM   3990  H3' DG  K 217     222.675 331.151 230.188  1.00 20.00           H
ATOM   3991  H4' DG  K 217     224.465 333.246 229.503  1.00 20.00           H
ATOM   3992  H5' DG  K 217     225.128 331.380 230.845  1.00 20.00           H
ATOM   3993 H5'' DG  K 217     226.183 331.394 229.417  1.00 20.00           H
ATOM   3994  H8  DG  K 217     222.833 330.149 225.525  1.00 20.00           H
ATOM   3995  H1  DG  K 217     222.680 335.409 221.817  1.00 20.00           H
ATOM   3996  H21 DG  K 217     222.636 337.213 223.122  1.00 20.00           H
ATOM   3997  H22 DG  K 217     222.791 336.996 224.865  1.00 20.00           H
ATOM   3998  P   DT  K 218     221.023 333.090 231.020  1.00 20.00           P
ATOM   3999  OP1 DT  K 218     221.759 333.163 232.294  1.00 20.00           O
ATOM   4000  OP2 DT  K 218     220.050 332.028 230.786  1.00 20.00           O
ATOM   4001  O5' DT  K 218     220.283 334.482 230.856  1.00 20.00           O
ATOM   4002  O3' DT  K 218     218.411 337.667 229.238  1.00 20.00           O
ATOM   4003  C1' DT  K 218     219.273 335.460 227.546  1.00 20.00           C
ATOM   4004  C2' DT  K 218     218.423 335.284 228.811  1.00 20.00           C
ATOM   4005  C3' DT  K 218     218.918 336.429 229.671  1.00 20.00           C
ATOM   4006  C4' DT  K 218     220.396 336.324 229.358  1.00 20.00           C
ATOM   4007  C5' DT  K 218     221.016 335.652 230.573  1.00 20.00           C
ATOM   4008  O4' DT  K 218     220.540 335.558 228.158  1.00 20.00           O
ATOM   4009  N1  DT  K 218     219.221 334.395 226.479  1.00 20.00           N
ATOM   4010  C2  DT  K 218     219.254 334.775 225.142  1.00 20.00           C
ATOM   4011  N3  DT  K 218     219.246 333.794 224.183  1.00 20.00           N
ATOM   4012  C4  DT  K 218     219.313 332.447 224.403  1.00 20.00           C
ATOM   4013  C5  DT  K 218     219.337 332.104 225.823  1.00 20.00           C
ATOM   4014  C6  DT  K 218     219.294 333.059 226.798  1.00 20.00           C
ATOM   4015  O2  DT  K 218     219.231 335.930 224.782  1.00 20.00           O
ATOM   4016  O4  DT  K 218     219.340 331.672 223.433  1.00 20.00           O
ATOM   4017  C7  DT  K 218     219.380 330.646 226.219  1.00 20.00           C
ATOM   4018  H1' DT  K 218     219.017 336.421 227.104  1.00 20.00           H
ATOM   4019  H2' DT  K 218     217.366 335.451 228.604  1.00 20.00           H
ATOM   4020 H2'' DT  K 218     218.560 334.308 229.273  1.00 20.00           H
ATOM   4021  H3' DT  K 218     218.684 336.260 230.722  1.00 20.00           H
ATOM   4022  H4' DT  K 218     220.812 337.324 229.236  1.00 20.00           H
ATOM   4023  H5' DT  K 218     222.063 335.436 230.364  1.00 20.00           H
ATOM   4024 H5'' DT  K 218     220.961 336.316 231.435  1.00 20.00           H
ATOM   4025  H3  DT  K 218     219.184 334.105 223.225  1.00 20.00           H
ATOM   4026  H6  DT  K 218     219.342 332.781 227.840  1.00 20.00           H
ATOM   4027  H71 DT  K 218     219.306 330.524 227.297  1.00 20.00           H
ATOM   4028  H72 DT  K 218     218.545 330.130 225.749  1.00 20.00           H
ATOM   4029  H73 DT  K 218     220.302 330.198 225.855  1.00 20.00           H
ATOM   4030  P   DT  K 219     217.429 338.511 230.180  1.00 20.00           P
ATOM   4031  OP1 DT  K 219     218.178 339.338 231.143  1.00 20.00           O
ATOM   4032  OP2 DT  K 219     216.405 337.562 230.645  1.00 20.00           O
ATOM   4033  O5' DT  K 219     216.706 339.481 229.165  1.00 20.00           O
ATOM   4034  O3' DT  K 219     214.683 340.802 225.986  1.00 20.00           O
ATOM   4035  C1' DT  K 219     215.604 338.078 225.889  1.00 20.00           C
ATOM   4036  C2' DT  K 219     214.694 338.619 226.991  1.00 20.00           C
ATOM   4037  C3' DT  K 219     215.177 340.053 227.062  1.00 20.00           C
ATOM   4038  C4' DT  K 219     216.675 339.839 226.886  1.00 20.00           C
ATOM   4039  C5' DT  K 219     217.410 340.159 228.172  1.00 20.00           C
ATOM   4040  O4' DT  K 219     216.845 338.498 226.417  1.00 20.00           O
ATOM   4041  N1  DT  K 219     215.549 336.603 225.620  1.00 20.00           N
ATOM   4042  C2  DT  K 219     215.649 336.133 224.312  1.00 20.00           C
ATOM   4043  N3  DT  K 219     215.758 334.773 224.114  1.00 20.00           N
ATOM   4044  C4  DT  K 219     215.788 333.801 225.082  1.00 20.00           C
ATOM   4045  C5  DT  K 219     215.720 334.361 226.431  1.00 20.00           C
ATOM   4046  C6  DT  K 219     215.603 335.699 226.653  1.00 20.00           C
ATOM   4047  O2  DT  K 219     215.647 336.872 223.344  1.00 20.00           O
ATOM   4048  O4  DT  K 219     215.876 332.601 224.780  1.00 20.00           O
ATOM   4049  C7  DT  K 219     215.758 333.420 227.616  1.00 20.00           C
ATOM   4050  H1' DT  K 219     215.393 338.622 224.969  1.00 20.00           H
ATOM   4051  H2' DT  K 219     213.645 338.588 226.698  1.00 20.00           H
ATOM   4052 H2'' DT  K 219     214.857 338.121 227.946  1.00 20.00           H
ATOM   4053  H3' DT  K 219     214.919 340.513 228.015  1.00 20.00           H
ATOM   4054  H4' DT  K 219     217.020 340.531 226.119  1.00 20.00           H
ATOM   4055  H5' DT  K 219     217.372 341.230 228.368  1.00 20.00           H
ATOM   4056 H5'' DT  K 219     218.445 339.829 228.097  1.00 20.00           H
ATOM   4057  H3  DT  K 219     215.779 334.467 223.152  1.00 20.00           H
ATOM   4058  H6  DT  K 219     215.581 336.089 227.660  1.00 20.00           H
ATOM   4059  H71 DT  K 219     215.640 333.956 228.555  1.00 20.00           H
ATOM   4060  H72 DT  K 219     216.698 332.874 227.621  1.00 20.00           H
ATOM   4061  H73 DT  K 219     214.951 332.698 227.514  1.00 20.00           H
ATOM   4062  P   DC  K 220     213.678 342.019 226.245  1.00 20.00           P
ATOM   4063  OP1 DC  K 220     214.409 343.283 226.452  1.00 20.00           O
ATOM   4064  OP2 DC  K 220     212.670 341.557 227.218  1.00 20.00           O
ATOM   4065  O5' DC  K 220     212.959 342.031 224.831  1.00 20.00           O
ATOM   4066  O3' DC  K 220     210.736 341.295 221.590  1.00 20.00           O
ATOM   4067  C1' DC  K 220     211.766 339.050 223.018  1.00 20.00           C
ATOM   4068  C2' DC  K 220     210.876 340.132 223.641  1.00 20.00           C
ATOM   4069  C3' DC  K 220     211.345 341.330 222.841  1.00 20.00           C
ATOM   4070  C4' DC  K 220     212.842 341.045 222.709  1.00 20.00           C
ATOM   4071  C5' DC  K 220     213.647 341.978 223.609  1.00 20.00           C
ATOM   4072  O4' DC  K 220     213.029 339.679 223.063  1.00 20.00           O
ATOM   4073  N1  DC  K 220     211.818 337.695 223.652  1.00 20.00           N
ATOM   4074  C2  DC  K 220     211.992 336.570 222.845  1.00 20.00           C
ATOM   4075  N3  DC  K 220     212.124 335.329 223.384  1.00 20.00           N
ATOM   4076  C4  DC  K 220     212.092 335.197 224.687  1.00 20.00           C
ATOM   4077  C5  DC  K 220     211.882 336.299 225.555  1.00 20.00           C
ATOM   4078  C6  DC  K 220     211.751 337.532 225.002  1.00 20.00           C
ATOM   4079  O2  DC  K 220     212.093 336.662 221.628  1.00 20.00           O
ATOM   4080  N4  DC  K 220     212.334 334.001 225.192  1.00 20.00           N
ATOM   4081  H1' DC  K 220     211.459 338.935 221.980  1.00 20.00           H
ATOM   4082  H2' DC  K 220     209.817 339.942 223.473  1.00 20.00           H
ATOM   4083 H2'' DC  K 220     211.092 340.289 224.697  1.00 20.00           H
ATOM   4084  H3' DC  K 220     211.132 342.264 223.358  1.00 20.00           H
ATOM   4085  H4' DC  K 220     213.145 341.200 221.674  1.00 20.00           H
ATOM   4086  H5' DC  K 220     213.691 342.978 223.180  1.00 20.00           H
ATOM   4087 H5'' DC  K 220     214.655 341.581 223.724  1.00 20.00           H
ATOM   4088  H5  DC  K 220     211.844 336.193 226.628  1.00 20.00           H
ATOM   4089  H6  DC  K 220     211.620 338.406 225.623  1.00 20.00           H
ATOM   4090  H41 DC  K 220     212.558 333.272 224.531  1.00 20.00           H
ATOM   4091  H42 DC  K 220     212.295 333.857 226.189  1.00 20.00           H
ATOM   4092  P   DG  K 221     209.681 342.417 221.165  1.00 20.00           P
ATOM   4093  OP1 DG  K 221     210.349 343.607 220.590  1.00 20.00           O
ATOM   4094  OP2 DG  K 221     208.696 342.551 222.236  1.00 20.00           O
ATOM   4095  O5' DG  K 221     208.994 341.575 220.011  1.00 20.00           O
ATOM   4096  O3' DG  K 221     207.011 338.999 217.631  1.00 20.00           O
ATOM   4097  C1' DG  K 221     208.111 338.035 220.021  1.00 20.00           C
ATOM   4098  C2' DG  K 221     207.146 339.205 219.998  1.00 20.00           C
ATOM   4099  C3' DG  K 221     207.546 339.784 218.659  1.00 20.00           C
ATOM   4100  C4' DG  K 221     209.058 339.619 218.693  1.00 20.00           C
ATOM   4101  C5' DG  K 221     209.725 340.957 218.986  1.00 20.00           C
ATOM   4102  O4' DG  K 221     209.337 338.645 219.690  1.00 20.00           O
ATOM   4103  N9  DG  K 221     208.222 337.311 221.294  1.00 20.00           N
ATOM   4104  C8  DG  K 221     208.160 337.789 222.576  1.00 20.00           C
ATOM   4105  N7  DG  K 221     208.399 336.898 223.500  1.00 20.00           N
ATOM   4106  C5  DG  K 221     208.590 335.725 222.761  1.00 20.00           C
ATOM   4107  C4  DG  K 221     208.471 335.979 221.415  1.00 20.00           C
ATOM   4108  N1  DG  K 221     209.095 333.539 222.083  1.00 20.00           N
ATOM   4109  C2  DG  K 221     208.946 333.884 220.778  1.00 20.00           C
ATOM   4110  N3  DG  K 221     208.610 335.101 220.379  1.00 20.00           N
ATOM   4111  C6  DG  K 221     208.883 334.375 223.162  1.00 20.00           C
ATOM   4112  O6  DG  K 221     209.005 333.887 224.292  1.00 20.00           O
[truncated: 10,875,732 more chars]
