# Supplementary material for: Mechanism of DNA capture by the MukBEF SMC complex and its inhibition by a viral DNA mimic
Source: Cell. Author manuscript; Available in PMC 2025 Jul 4. (PMC7617805; doi:10.1016/j.cell.2025.02.032)
Supplement: Data S3 [file EMS206515-supplement-Data_S3_.zip › Data S3/loop_insertion.pdb]

SEQRES   1 A 1467  ILE GLU ARG GLY LYS PHE ARG SER LEU THR LEU VAL ASN
SEQRES   2 A 1467  TRP ASN GLY PHE PHE ALA ARG THR PHE ASP LEU ASP GLU
SEQRES   3 A 1467  LEU VAL THR THR LEU SER GLY GLY ASN GLY ALA GLY LYS
SEQRES   4 A 1467  SER THR THR MET ALA ALA PHE VAL THR ALA LEU ILE PRO
SEQRES   5 A 1467  ASP LEU THR LEU LEU HIS PHE ARG ASN THR THR GLU ALA
SEQRES   6 A 1467  GLY ALA THR SER GLY SER ARG ASP LYS GLY LEU HIS GLY
SEQRES   7 A 1467  LYS LEU ARG ALA GLY VAL CYS TYR SER THR LEU ASP VAL
SEQRES   8 A 1467  ILE ASN SER ARG HIS GLN ARG VAL VAL VAL GLY VAL ARG
SEQRES   9 A 1467  LEU GLN GLN VAL ALA GLY ARG ASP ARG LYS VAL ASP ILE
SEQRES  10 A 1467  LYS PRO PHE MET ILE GLN GLY LEU PRO THR ALA ILE GLN
SEQRES  11 A 1467  PRO THR GLN LEU LEU THR GLU ASN VAL GLY GLU ARG GLN
SEQRES  12 A 1467  ALA ARG VAL LEU PRO LEU ASN GLU LEU LYS ASP ARG LEU
SEQRES  13 A 1467  ASP GLU MET GLU GLY VAL GLN PHE LYS GLN PHE ASN SER
SEQRES  14 A 1467  ILE THR ASP TYR HIS ALA GLN MET PHE ASP LEU GLY VAL
SEQRES  15 A 1467  ILE PRO LYS ARG LEU ARG SER ALA SER ASP ARG SER LYS
SEQRES  16 A 1467  PHE TYR ARG LEU ILE GLU ALA SER LEU TYR GLY GLY ILE
SEQRES  17 A 1467  SER SER ALA ILE THR ARG SER LEU ARG ASP TYR LEU LEU
SEQRES  18 A 1467  PRO GLU ASN SER GLY VAL ARG LYS ALA PHE GLN ASP MET
SEQRES  19 A 1467  GLU ALA ALA LEU ARG GLU ASN ARG ILE THR LEU GLU ALA
SEQRES  20 A 1467  ILE ARG VAL THR GLN SER ASP ARG ASP LEU PHE LYS HIS
SEQRES  21 A 1467  LEU ILE THR GLU ALA THR SER TYR VAL SER ALA ASP TYR
SEQRES  22 A 1467  MET ARG HIS ALA ASN GLU ARG ARG THR HIS LEU ASP GLU
SEQRES  23 A 1467  ALA LEU ALA LEU ARG GLY GLU LEU PHE GLY SER HIS LYS
SEQRES  24 A 1467  GLN LEU ALA THR GLU GLN TYR ARG HIS VAL GLU MET ALA
SEQRES  25 A 1467  ARG GLU LEU ALA GLU GLN SER GLY ALA SER SER ASP LEU
SEQRES  26 A 1467  GLU THR ASP HIS GLN ALA ALA SER ASP HIS LEU ASN LEU
SEQRES  27 A 1467  VAL GLN THR ALA MET ARG GLN GLN GLU LYS ILE ASP ARG
SEQRES  28 A 1467  TYR GLN VAL ASP LEU GLU GLU LEU SER TYR ARG LEU GLU
SEQRES  29 A 1467  GLU GLN THR ASP VAL VAL GLU GLU ALA GLY GLU LEU GLN
SEQRES  30 A 1467  ALA GLU TYR GLU ALA ARG THR GLU ALA THR GLU GLN GLU
SEQRES  31 A 1467  VAL ASP GLU LEU LYS SER GLN LEU ALA ASP TYR GLN GLN
SEQRES  32 A 1467  ALA LEU ASP VAL GLN GLN THR ARG ALA ILE GLN TYR GLN
SEQRES  33 A 1467  GLN ALA LEU GLN ALA LEU GLU ARG ALA ARG GLU LEU CYS
SEQRES  34 A 1467  ARG LEU PRO ASP LEU SER VAL ASP ASN ALA GLU GLU TRP
SEQRES  35 A 1467  LEU GLU THR PHE GLN ALA LYS GLU GLN GLN ALA THR GLU
SEQRES  36 A 1467  ALA LEU LEU ALA LEU GLU GLN LYS LEU SER VAL ALA ASP
SEQRES  37 A 1467  ALA ALA HIS ASN GLN PHE GLU GLN ALA TYR GLN LEU VAL
SEQRES  38 A 1467  LYS ASN ILE VAL GLY GLU THR SER ARG SER GLU ALA TRP
SEQRES  39 A 1467  GLN SER ALA ARG GLU LEU LEU ARG ASP TRP PRO SER GLN
SEQRES  40 A 1467  ARG HIS LEU ALA ASP ARG VAL GLN PRO LEU ARG MET ARG
SEQRES  41 A 1467  LEU SER GLU LEU GLU GLN ARG LEU ASN ASN GLN GLN ASN
SEQRES  42 A 1467  ALA GLU ARG LEU LEU SER GLU PHE CYS LYS ARG GLN GLY
SEQRES  43 A 1467  ARG GLN TYR GLN ALA GLU ASP LEU GLU ALA LEU GLN ASN
SEQRES  44 A 1467  GLU LEU GLU ALA ARG GLN GLU ALA LEU SER LEU SER VAL
SEQRES  45 A 1467  ASN GLU GLY GLY GLU ARG ARG MET GLU MET ARG GLN GLU
SEQRES  46 A 1467  LEU GLU GLN LEU LYS GLN LYS ILE GLN SER LEU THR ALA
SEQRES  47 A 1467  ARG ALA PRO VAL TRP LEU ALA ALA GLN ASP THR LEU ASN
SEQRES  48 A 1467  GLN LEU CYS GLU GLN SER GLY GLU THR LEU ALA SER SER
SEQRES  49 A 1467  ASN ASP VAL THR GLU TYR MET GLN GLN LEU LEU GLU ARG
SEQRES  50 A 1467  GLU ARG GLU ALA THR VAL GLU ARG ASP GLU VAL ALA ALA
SEQRES  51 A 1467  GLN LYS ARG GLU LEU GLU LYS GLN ILE GLU ARG LEU SER
SEQRES  52 A 1467  GLN PRO SER GLY ALA GLU ASP SER ARG MET ILE ALA LEU
SEQRES  53 A 1467  ALA GLU ARG PHE GLY GLY VAL LEU LEU SER GLU ILE TYR
SEQRES  54 A 1467  ASP ASP ILE THR ILE ASP ASP ALA PRO TYR PHE SER ALA
SEQRES  55 A 1467  LEU TYR GLY PRO ALA ARG HIS GLY ILE VAL VAL PRO ASP
SEQRES  56 A 1467  LEU SER LEU VAL ARG PRO HIS LEU GLU THR LEU GLU ASP
SEQRES  57 A 1467  CYS PRO GLU ASP LEU TYR LEU ILE GLU GLY ASP PRO GLN
SEQRES  58 A 1467  SER PHE ASP ASP SER VAL PHE ASN ALA GLU GLU GLN THR
SEQRES  59 A 1467  ASN ALA VAL LEU VAL LYS SER SER ASP ARG GLN TRP ARG
SEQRES  60 A 1467  TYR SER ARG TYR PRO GLU LEU PRO LEU PHE GLY ARG ALA
SEQRES  61 A 1467  ALA ARG GLU ASN ARG LEU GLU ALA LEU ASN LEU GLU ARG
SEQRES  62 A 1467  ASP ALA LEU ALA GLU ARG TYR ALA THR LEU SER PHE ASP
SEQRES  63 A 1467  VAL GLN LYS ILE GLN ARG ALA HIS GLN ALA PHE SER GLN
SEQRES  64 A 1467  PHE VAL GLY LYS HIS LEU SER VAL ALA PHE ASP THR ASP
SEQRES  65 A 1467  PRO GLU ALA GLU ILE ARG GLU LEU ARG GLN ARG HIS THR
SEQRES  66 A 1467  GLU LEU GLU ARG GLU VAL SER ARG PHE GLU ASP GLN THR
SEQRES  67 A 1467  GLN GLN GLN ARG GLN GLN TYR ALA GLN ALA LYS GLU SER
SEQRES  68 A 1467  LEU THR THR LEU ASN ARG LEU ILE PRO GLN VAL THR LEU
SEQRES  69 A 1467  LEU LEU ASP GLU THR LEU ILE ASP ARG VAL GLU GLU VAL
SEQRES  70 A 1467  ARG GLU GLU MET ASP GLU ALA GLN GLU ALA ALA ARG PHE
SEQRES  71 A 1467  LEU GLN GLN HIS GLY SER ALA LEU THR LYS LEU GLU PRO
SEQRES  72 A 1467  MET VAL ALA VAL LEU GLN SER ASP PRO GLN GLN HIS GLU
SEQRES  73 A 1467  GLN LEU GLN GLN ASP TYR GLU THR ALA LYS HIS SER GLN
SEQRES  74 A 1467  HIS GLN ALA LYS GLN GLN ALA PHE ALA LEU VAL GLU ILE
SEQRES  75 A 1467  VAL GLN ARG ARG VAL HIS PHE SER TYR SER ASP SER ALA
SEQRES  76 A 1467  GLY MET LEU SER GLU ASN ALA ASP LEU ASN ASP LYS LEU
SEQRES  77 A 1467  ARG GLN ARG LEU GLU HIS ALA GLU SER ASP ARG SER ARG
SEQRES  78 A 1467  ALA ARG GLU GLN LEU ARG GLN GLN GLN ALA GLN TYR SER
SEQRES  79 A 1467  GLN PHE ASN GLN VAL LEU ALA SER LEU LYS SER SER TYR
SEQRES  80 A 1467  GLU THR LYS GLN ASP MET LEU LYS GLU LEU LEU GLN GLU
SEQRES  81 A 1467  MET LYS ASP ILE GLY VAL GLN ALA ASP ALA ASN ALA GLU
SEQRES  82 A 1467  MET ARG ALA ARG GLU ARG ARG ASP ARG LEU HIS GLU ALA
SEQRES  83 A 1467  LEU SER VAL ASN ARG SER ARG VAL ASN GLN LEU GLU LYS
SEQRES  84 A 1467  GLN ILE ALA PHE CYS GLU ALA GLU MET GLU ASN VAL GLN
SEQRES  85 A 1467  LYS LYS LEU ARG LYS LEU GLU ARG ASP TYR TYR GLN ILE
SEQRES  86 A 1467  ARG GLU GLN VAL VAL SER ALA LYS ALA GLY TRP CYS ALA
SEQRES  87 A 1467  VAL MET ARG MET VAL LYS ASP ASN GLY VAL GLU ARG ARG
SEQRES  88 A 1467  LEU HIS ARG ARG GLU LEU ALA TYR MET GLU GLY GLY ALA
SEQRES  89 A 1467  LEU ARG SER MET SER ASP LYS ALA LEU GLY ALA LEU ARG
SEQRES  90 A 1467  LEU ALA VAL ALA ASP ASN GLU HIS LEU ARG ASP ALA LEU
SEQRES  91 A 1467  ARG LEU SER GLU ASP PRO LYS ARG PRO GLU ARG LYS VAL
SEQRES  92 A 1467  GLN PHE PHE ILE ALA VAL TYR GLN HIS LEU ARG GLU ARG
SEQRES  93 A 1467  ILE ARG GLN ASP ILE ILE ARG THR ASP ASP PRO VAL ASP
SEQRES  94 A 1467  ALA ILE GLU GLN MET GLU ILE GLU LEU ALA ARG LEU THR
SEQRES  95 A 1467  GLU GLU LEU THR ALA ARG GLU GLN LYS LEU ALA ILE SER
SEQRES  96 A 1467  SER LYS SER VAL ALA ASN ILE ILE ARG LYS THR ILE GLN
SEQRES  97 A 1467  ARG GLU GLN ASN ARG ILE ARG MET LEU ASN GLN GLY LEU
SEQRES  98 A 1467  GLN ALA VAL SER PHE GLY GLN VAL ARG GLY VAL ARG LEU
SEQRES  99 A 1467  ASN VAL ASN VAL ARG GLU SER HIS ALA ILE LEU LEU ASP
SEQRES 100 A 1467  VAL LEU SER GLU GLN GLN GLU GLN HIS GLN ASP LEU PHE
SEQRES 101 A 1467  ASN SER GLN ARG LEU THR PHE SER GLU ALA MET ALA LYS
SEQRES 102 A 1467  LEU TYR GLN ARG LEU ASN PRO GLN VAL ASP MET GLY GLN
SEQRES 103 A 1467  ARG LEU PRO GLN THR ILE GLY GLU GLU LEU LEU ASP TYR
SEQRES 104 A 1467  ARG ASN TYR LEU GLU LEU ASP VAL GLU VAL ASN ARG GLY
SEQRES 105 A 1467  SER ASP GLY TRP LEU LYS ALA GLU SER GLY ALA LEU SER
SEQRES 106 A 1467  THR GLY GLU ALA ILE GLY THR GLY MET SER ILE LEU VAL
SEQRES 107 A 1467  MET VAL VAL GLN SER TRP GLU GLU GLU SER ARG ARG LEU
SEQRES 108 A 1467  ARG GLY LYS ASP ILE SER PRO CYS ARG LEU LEU PHE LEU
SEQRES 109 A 1467  ASP GLN ALA ALA ARG LEU ASP ALA LYS SER ILE ALA THR
SEQRES 110 A 1467  LEU PHE GLU LEU CYS GLU ARG LEU GLN MET GLN LEU ILE
SEQRES 111 A 1467  ILE ALA ALA PRO GLU ASN ILE SER PRO GLU LYS GLY THR
SEQRES 112 A 1467  THR TYR LYS LEU VAL ARG LYS VAL PHE LYS ASN HIS GLU
SEQRES 113 A 1467  HIS VAL HIS VAL VAL GLY LEU ARG GLY PHE GLY
SEQRES   1 B 1467  ILE GLU ARG GLY LYS PHE ARG SER LEU THR LEU VAL ASN
SEQRES   2 B 1467  TRP ASN GLY PHE PHE ALA ARG THR PHE ASP LEU ASP GLU
SEQRES   3 B 1467  LEU VAL THR THR LEU SER GLY GLY ASN GLY ALA GLY LYS
SEQRES   4 B 1467  SER THR THR MET ALA ALA PHE VAL THR ALA LEU ILE PRO
SEQRES   5 B 1467  ASP LEU THR LEU LEU HIS PHE ARG ASN THR THR GLU ALA
SEQRES   6 B 1467  GLY ALA THR SER GLY SER ARG ASP LYS GLY LEU HIS GLY
SEQRES   7 B 1467  LYS LEU ARG ALA GLY VAL CYS TYR SER THR LEU ASP VAL
SEQRES   8 B 1467  ILE ASN SER ARG HIS GLN ARG VAL VAL VAL GLY VAL ARG
SEQRES   9 B 1467  LEU GLN GLN VAL ALA GLY ARG ASP ARG LYS VAL ASP ILE
SEQRES  10 B 1467  LYS PRO PHE MET ILE GLN GLY LEU PRO THR ALA ILE GLN
SEQRES  11 B 1467  PRO THR GLN LEU LEU THR GLU ASN VAL GLY GLU ARG GLN
SEQRES  12 B 1467  ALA ARG VAL LEU PRO LEU ASN GLU LEU LYS ASP ARG LEU
SEQRES  13 B 1467  ASP GLU MET GLU GLY VAL GLN PHE LYS GLN PHE ASN SER
SEQRES  14 B 1467  ILE THR ASP TYR HIS ALA GLN MET PHE ASP LEU GLY VAL
SEQRES  15 B 1467  ILE PRO LYS ARG LEU ARG SER ALA SER ASP ARG SER LYS
SEQRES  16 B 1467  PHE TYR ARG LEU ILE GLU ALA SER LEU TYR GLY GLY ILE
SEQRES  17 B 1467  SER SER ALA ILE THR ARG SER LEU ARG ASP TYR LEU LEU
SEQRES  18 B 1467  PRO GLU ASN SER GLY VAL ARG LYS ALA PHE GLN ASP MET
SEQRES  19 B 1467  GLU ALA ALA LEU ARG GLU ASN ARG ILE THR LEU GLU ALA
SEQRES  20 B 1467  ILE ARG VAL THR GLN SER ASP ARG ASP LEU PHE LYS HIS
SEQRES  21 B 1467  LEU ILE THR GLU ALA THR SER TYR VAL SER ALA ASP TYR
SEQRES  22 B 1467  MET ARG HIS ALA ASN GLU ARG ARG THR HIS LEU ASP GLU
SEQRES  23 B 1467  ALA LEU ALA LEU ARG GLY GLU LEU PHE GLY SER HIS LYS
SEQRES  24 B 1467  GLN LEU ALA THR GLU GLN TYR ARG HIS VAL GLU MET ALA
SEQRES  25 B 1467  ARG GLU LEU ALA GLU GLN SER GLY ALA SER SER ASP LEU
SEQRES  26 B 1467  GLU THR ASP HIS GLN ALA ALA SER ASP HIS LEU ASN LEU
SEQRES  27 B 1467  VAL GLN THR ALA MET ARG GLN GLN GLU LYS ILE ASP ARG
SEQRES  28 B 1467  TYR GLN VAL ASP LEU GLU GLU LEU SER TYR ARG LEU GLU
SEQRES  29 B 1467  GLU GLN THR ASP VAL VAL GLU GLU ALA GLY GLU LEU GLN
SEQRES  30 B 1467  ALA GLU TYR GLU ALA ARG THR GLU ALA THR GLU GLN GLU
SEQRES  31 B 1467  VAL ASP GLU LEU LYS SER GLN LEU ALA ASP TYR GLN GLN
SEQRES  32 B 1467  ALA LEU ASP VAL GLN GLN THR ARG ALA ILE GLN TYR GLN
SEQRES  33 B 1467  GLN ALA LEU GLN ALA LEU GLU ARG ALA ARG GLU LEU CYS
SEQRES  34 B 1467  ARG LEU PRO ASP LEU SER VAL ASP ASN ALA GLU GLU TRP
SEQRES  35 B 1467  LEU GLU THR PHE GLN ALA LYS GLU GLN GLN ALA THR GLU
SEQRES  36 B 1467  ALA LEU LEU ALA LEU GLU GLN LYS LEU SER VAL ALA ASP
SEQRES  37 B 1467  ALA ALA HIS ASN GLN PHE GLU GLN ALA TYR GLN LEU VAL
SEQRES  38 B 1467  LYS ASN ILE VAL GLY GLU THR SER ARG SER GLU ALA TRP
SEQRES  39 B 1467  GLN SER ALA ARG GLU LEU LEU ARG ASP TRP PRO SER GLN
SEQRES  40 B 1467  ARG HIS LEU ALA ASP ARG VAL GLN PRO LEU ARG MET ARG
SEQRES  41 B 1467  LEU SER GLU LEU GLU GLN ARG LEU ASN ASN GLN GLN ASN
SEQRES  42 B 1467  ALA GLU ARG LEU LEU SER GLU PHE CYS LYS ARG GLN GLY
SEQRES  43 B 1467  ARG GLN TYR GLN ALA GLU ASP LEU GLU ALA LEU GLN ASN
SEQRES  44 B 1467  GLU LEU GLU ALA ARG GLN GLU ALA LEU SER LEU SER VAL
SEQRES  45 B 1467  ASN GLU GLY GLY GLU ARG ARG MET GLU MET ARG GLN GLU
SEQRES  46 B 1467  LEU GLU GLN LEU LYS GLN LYS ILE GLN SER LEU THR ALA
SEQRES  47 B 1467  ARG ALA PRO VAL TRP LEU ALA ALA GLN ASP THR LEU ASN
SEQRES  48 B 1467  GLN LEU CYS GLU GLN SER GLY GLU THR LEU ALA SER SER
SEQRES  49 B 1467  ASN ASP VAL THR GLU TYR MET GLN GLN LEU LEU GLU ARG
SEQRES  50 B 1467  GLU ARG GLU ALA THR VAL GLU ARG ASP GLU VAL ALA ALA
SEQRES  51 B 1467  GLN LYS ARG GLU LEU GLU LYS GLN ILE GLU ARG LEU SER
SEQRES  52 B 1467  GLN PRO SER GLY ALA GLU ASP SER ARG MET ILE ALA LEU
SEQRES  53 B 1467  ALA GLU ARG PHE GLY GLY VAL LEU LEU SER GLU ILE TYR
SEQRES  54 B 1467  ASP ASP ILE THR ILE ASP ASP ALA PRO TYR PHE SER ALA
SEQRES  55 B 1467  LEU TYR GLY PRO ALA ARG HIS GLY ILE VAL VAL PRO ASP
SEQRES  56 B 1467  LEU SER LEU VAL ARG PRO HIS LEU GLU THR LEU GLU ASP
SEQRES  57 B 1467  CYS PRO GLU ASP LEU TYR LEU ILE GLU GLY ASP PRO GLN
SEQRES  58 B 1467  SER PHE ASP ASP SER VAL PHE ASN ALA GLU GLU GLN THR
SEQRES  59 B 1467  ASN ALA VAL LEU VAL LYS SER SER ASP ARG GLN TRP ARG
SEQRES  60 B 1467  TYR SER ARG TYR PRO GLU LEU PRO LEU PHE GLY ARG ALA
SEQRES  61 B 1467  ALA ARG GLU ASN ARG LEU GLU ALA LEU ASN LEU GLU ARG
SEQRES  62 B 1467  ASP ALA LEU ALA GLU ARG TYR ALA THR LEU SER PHE ASP
SEQRES  63 B 1467  VAL GLN LYS ILE GLN ARG ALA HIS GLN ALA PHE SER GLN
SEQRES  64 B 1467  PHE VAL GLY LYS HIS LEU SER VAL ALA PHE ASP THR ASP
SEQRES  65 B 1467  PRO GLU ALA GLU ILE ARG GLU LEU ARG GLN ARG HIS THR
SEQRES  66 B 1467  GLU LEU GLU ARG GLU VAL SER ARG PHE GLU ASP GLN THR
SEQRES  67 B 1467  GLN GLN GLN ARG GLN GLN TYR ALA GLN ALA LYS GLU SER
SEQRES  68 B 1467  LEU THR THR LEU ASN ARG LEU ILE PRO GLN VAL THR LEU
SEQRES  69 B 1467  LEU LEU ASP GLU THR LEU ILE ASP ARG VAL GLU GLU VAL
SEQRES  70 B 1467  ARG GLU GLU MET ASP GLU ALA GLN GLU ALA ALA ARG PHE
SEQRES  71 B 1467  LEU GLN GLN HIS GLY SER ALA LEU THR LYS LEU GLU PRO
SEQRES  72 B 1467  MET VAL ALA VAL LEU GLN SER ASP PRO GLN GLN HIS GLU
SEQRES  73 B 1467  GLN LEU GLN GLN ASP TYR GLU THR ALA LYS HIS SER GLN
SEQRES  74 B 1467  HIS GLN ALA LYS GLN GLN ALA PHE ALA LEU VAL GLU ILE
SEQRES  75 B 1467  VAL GLN ARG ARG VAL HIS PHE SER TYR SER ASP SER ALA
SEQRES  76 B 1467  GLY MET LEU SER GLU ASN ALA ASP LEU ASN ASP LYS LEU
SEQRES  77 B 1467  ARG GLN ARG LEU GLU HIS ALA GLU SER ASP ARG SER ARG
SEQRES  78 B 1467  ALA ARG GLU GLN LEU ARG GLN GLN GLN ALA GLN TYR SER
SEQRES  79 B 1467  GLN PHE ASN GLN VAL LEU ALA SER LEU LYS SER SER TYR
SEQRES  80 B 1467  GLU THR LYS GLN ASP MET LEU LYS GLU LEU LEU GLN GLU
SEQRES  81 B 1467  MET LYS ASP ILE GLY VAL GLN ALA ASP ALA ASN ALA GLU
SEQRES  82 B 1467  MET ARG ALA ARG GLU ARG ARG ASP ARG LEU HIS GLU ALA
SEQRES  83 B 1467  LEU SER VAL ASN ARG SER ARG VAL ASN GLN LEU GLU LYS
SEQRES  84 B 1467  GLN ILE ALA PHE CYS GLU ALA GLU MET GLU ASN VAL GLN
SEQRES  85 B 1467  LYS LYS LEU ARG LYS LEU GLU ARG ASP TYR TYR GLN ILE
SEQRES  86 B 1467  ARG GLU GLN VAL VAL SER ALA LYS ALA GLY TRP CYS ALA
SEQRES  87 B 1467  VAL MET ARG MET VAL LYS ASP ASN GLY VAL GLU ARG ARG
SEQRES  88 B 1467  LEU HIS ARG ARG GLU LEU ALA TYR MET GLU GLY GLY ALA
SEQRES  89 B 1467  LEU ARG SER MET SER ASP LYS ALA LEU GLY ALA LEU ARG
SEQRES  90 B 1467  LEU ALA VAL ALA ASP ASN GLU HIS LEU ARG ASP ALA LEU
SEQRES  91 B 1467  ARG LEU SER GLU ASP PRO LYS ARG PRO GLU ARG LYS VAL
SEQRES  92 B 1467  GLN PHE PHE ILE ALA VAL TYR GLN HIS LEU ARG GLU ARG
SEQRES  93 B 1467  ILE ARG GLN ASP ILE ILE ARG THR ASP ASP PRO VAL ASP
SEQRES  94 B 1467  ALA ILE GLU GLN MET GLU ILE GLU LEU ALA ARG LEU THR
SEQRES  95 B 1467  GLU GLU LEU THR ALA ARG GLU GLN LYS LEU ALA ILE SER
SEQRES  96 B 1467  SER LYS SER VAL ALA ASN ILE ILE ARG LYS THR ILE GLN
SEQRES  97 B 1467  ARG GLU GLN ASN ARG ILE ARG MET LEU ASN GLN GLY LEU
SEQRES  98 B 1467  GLN ALA VAL SER PHE GLY GLN VAL ARG GLY VAL ARG LEU
SEQRES  99 B 1467  ASN VAL ASN VAL ARG GLU SER HIS ALA ILE LEU LEU ASP
SEQRES 100 B 1467  VAL LEU SER GLU GLN GLN GLU GLN HIS GLN ASP LEU PHE
SEQRES 101 B 1467  ASN SER GLN ARG LEU THR PHE SER GLU ALA MET ALA LYS
SEQRES 102 B 1467  LEU TYR GLN ARG LEU ASN PRO GLN VAL ASP MET GLY GLN
SEQRES 103 B 1467  ARG LEU PRO GLN THR ILE GLY GLU GLU LEU LEU ASP TYR
SEQRES 104 B 1467  ARG ASN TYR LEU GLU LEU ASP VAL GLU VAL ASN ARG GLY
SEQRES 105 B 1467  SER ASP GLY TRP LEU LYS ALA GLU SER GLY ALA LEU SER
SEQRES 106 B 1467  THR GLY GLU ALA ILE GLY THR GLY MET SER ILE LEU VAL
SEQRES 107 B 1467  MET VAL VAL GLN SER TRP GLU GLU GLU SER ARG ARG LEU
SEQRES 108 B 1467  ARG GLY LYS ASP ILE SER PRO CYS ARG LEU LEU PHE LEU
SEQRES 109 B 1467  ASP GLN ALA ALA ARG LEU ASP ALA LYS SER ILE ALA THR
SEQRES 110 B 1467  LEU PHE GLU LEU CYS GLU ARG LEU GLN MET GLN LEU ILE
SEQRES 111 B 1467  ILE ALA ALA PRO GLU ASN ILE SER PRO GLU LYS GLY THR
SEQRES 112 B 1467  THR TYR LYS LEU VAL ARG LYS VAL PHE LYS ASN HIS GLU
SEQRES 113 B 1467  HIS VAL HIS VAL VAL GLY LEU ARG GLY PHE GLY
SEQRES   1 C  431  GLU LEU VAL SER TRP ALA ARG LYS ASN ASP PHE SER ILE
SEQRES   2 C  431  SER LEU PRO VAL GLU ARG LEU ALA PHE LEU MET ALA ILE
SEQRES   3 C  431  ALA VAL LEU ASN SER GLU ARG LEU ASP GLY GLU MET SER
SEQRES   4 C  431  GLU GLY GLU LEU ILE ASP ALA PHE ARG GLU VAL CYS LYS
SEQRES   5 C  431  GLY PHE GLU GLN THR ALA GLU SER VAL ALA VAL ARG ALA
SEQRES   6 C  431  ASN ASN ALA ILE ASN ASP MET VAL ARG GLN LYS LEU LEU
SEQRES   7 C  431  ASN ARG PHE THR SER GLU LEU ALA ASP GLY ASN ALA ILE
SEQRES   8 C  431  TYR ARG LEU THR PRO LEU GLY ILE SER ILE SER ASP TYR
SEQRES   9 C  431  TYR ILE ARG GLN ARG GLU PHE SER THR LEU ARG LEU SER
SEQRES  10 C  431  MET GLN LEU SER ILE VAL ALA ASN GLU LEU HIS ARG ALA
SEQRES  11 C  431  ALA GLU ALA ALA GLU GLU GLY GLY ASP GLU PHE HIS TRP
SEQRES  12 C  431  HIS ARG ASN VAL PHE ALA PRO LEU LYS TYR SER VAL ALA
SEQRES  13 C  431  GLU ILE PHE ASP SER ILE ASP MET SER GLN ARG LEU MET
SEQRES  14 C  431  ASP GLU GLN GLN ASN PHE VAL LYS GLU ASP ILE ALA ALA
SEQRES  15 C  431  LEU LEU ASN GLN ASP TRP GLN ALA ALA ILE ALA ASN CYS
SEQRES  16 C  431  GLU GLN LEU LEU SER GLU THR SER GLY THR LEU ARG GLU
SEQRES  17 C  431  LEU GLN ASP THR LEU GLU ALA ALA GLY ASP LYS LEU GLN
SEQRES  18 C  431  ALA ASN LEU LEU ARG ILE GLN ASP ALA ASN MET GLY SER
SEQRES  19 C  431  GLY GLY SER GLU LEU VAL ASP LYS LEU VAL PHE ASP LEU
SEQRES  20 C  431  GLN SER LYS LEU ASP ARG ILE ILE SER TRP GLY GLN GLN
SEQRES  21 C  431  ALA ILE ASP LEU TRP ILE GLY TYR ASP ARG HIS VAL HIS
SEQRES  22 C  431  LYS PHE ILE ARG THR ALA ILE ASP MET ASP LYS ASN ARG
SEQRES  23 C  431  ILE PHE SER GLN ARG LEU ARG GLN SER VAL GLN HIS TYR
SEQRES  24 C  431  PHE ASP ASN PRO TRP THR LEU THR VAL ALA ASN ALA GLU
SEQRES  25 C  431  ARG LEU LEU ASP MET ARG ASP GLU GLU LEU ALA LEU ARG
SEQRES  26 C  431  ASN GLU GLU VAL THR GLY GLU LEU PRO LEU GLU LEU GLU
SEQRES  27 C  431  TYR GLU GLU PHE SER GLU ILE ASN ASP GLN LEU ALA ALA
SEQRES  28 C  431  MET ILE GLU LYS ALA LEU LEU VAL TYR GLN GLN GLU GLN
SEQRES  29 C  431  ARG PRO LEU ASP LEU GLY ALA VAL LEU ARG ASP TYR LEU
SEQRES  30 C  431  ALA GLN HIS PRO LEU PRO ARG HIS PHE ASP VAL ALA ARG
SEQRES  31 C  431  ILE LEU VAL ASP GLN ALA VAL ARG LEU GLY VAL ALA GLU
SEQRES  32 C  431  ALA ASP PHE SER GLY LEU PRO ALA GLU TRP LEU ALA ILE
SEQRES  33 C  431  ASN ASP TYR GLY ALA LYS VAL GLN ALA HIS VAL ILE ASP
SEQRES  34 C  431  THR TYR
SEQRES   1 D  431  GLU LEU VAL SER TRP ALA ARG LYS ASN ASP PHE SER ILE
SEQRES   2 D  431  SER LEU PRO VAL GLU ARG LEU ALA PHE LEU MET ALA ILE
SEQRES   3 D  431  ALA VAL LEU ASN SER GLU ARG LEU ASP GLY GLU MET SER
SEQRES   4 D  431  GLU GLY GLU LEU ILE ASP ALA PHE ARG GLU VAL CYS LYS
SEQRES   5 D  431  GLY PHE GLU GLN THR ALA GLU SER VAL ALA VAL ARG ALA
SEQRES   6 D  431  ASN ASN ALA ILE ASN ASP MET VAL ARG GLN LYS LEU LEU
SEQRES   7 D  431  ASN ARG PHE THR SER GLU LEU ALA ASP GLY ASN ALA ILE
SEQRES   8 D  431  TYR ARG LEU THR PRO LEU GLY ILE SER ILE SER ASP TYR
SEQRES   9 D  431  TYR ILE ARG GLN ARG GLU PHE SER THR LEU ARG LEU SER
SEQRES  10 D  431  MET GLN LEU SER ILE VAL ALA ASN GLU LEU HIS ARG ALA
SEQRES  11 D  431  ALA GLU ALA ALA GLU GLU GLY GLY ASP GLU PHE HIS TRP
SEQRES  12 D  431  HIS ARG ASN VAL PHE ALA PRO LEU LYS TYR SER VAL ALA
SEQRES  13 D  431  GLU ILE PHE ASP SER ILE ASP MET SER GLN ARG LEU MET
SEQRES  14 D  431  ASP GLU GLN GLN ASN PHE VAL LYS GLU ASP ILE ALA ALA
SEQRES  15 D  431  LEU LEU ASN GLN ASP TRP GLN ALA ALA ILE ALA ASN CYS
SEQRES  16 D  431  GLU GLN LEU LEU SER GLU THR SER GLY THR LEU ARG GLU
SEQRES  17 D  431  LEU GLN ASP THR LEU GLU ALA ALA GLY ASP LYS LEU GLN
SEQRES  18 D  431  ALA ASN LEU LEU ARG ILE GLN ASP ALA ASN MET GLY SER
SEQRES  19 D  431  GLY GLY SER GLU LEU VAL ASP LYS LEU VAL PHE ASP LEU
SEQRES  20 D  431  GLN SER LYS LEU ASP ARG ILE ILE SER TRP GLY GLN GLN
SEQRES  21 D  431  ALA ILE ASP LEU TRP ILE GLY TYR ASP ARG HIS VAL HIS
SEQRES  22 D  431  LYS PHE ILE ARG THR ALA ILE ASP MET ASP LYS ASN ARG
SEQRES  23 D  431  ILE PHE SER GLN ARG LEU ARG GLN SER VAL GLN HIS TYR
SEQRES  24 D  431  PHE ASP ASN PRO TRP THR LEU THR VAL ALA ASN ALA GLU
SEQRES  25 D  431  ARG LEU LEU ASP MET ARG ASP GLU GLU LEU ALA LEU ARG
SEQRES  26 D  431  ASN GLU GLU VAL THR GLY GLU LEU PRO LEU GLU LEU GLU
SEQRES  27 D  431  TYR GLU GLU PHE SER GLU ILE ASN ASP GLN LEU ALA ALA
SEQRES  28 D  431  MET ILE GLU LYS ALA LEU LEU VAL TYR GLN GLN GLU GLN
SEQRES  29 D  431  ARG PRO LEU ASP LEU GLY ALA VAL LEU ARG ASP TYR LEU
SEQRES  30 D  431  ALA GLN HIS PRO LEU PRO ARG HIS PHE ASP VAL ALA ARG
SEQRES  31 D  431  ILE LEU VAL ASP GLN ALA VAL ARG LEU GLY VAL ALA GLU
SEQRES  32 D  431  ALA ASP PHE SER GLY LEU PRO ALA GLU TRP LEU ALA ILE
SEQRES  33 D  431  ASN ASP TYR GLY ALA LYS VAL GLN ALA HIS VAL ILE ASP
SEQRES  34 D  431  THR TYR
SEQRES   1 E  212  SER SER THR HIS ILE GLU GLN PHE MET PRO VAL LYS LEU
SEQRES   2 E  212  ALA GLN ALA LEU ALA ASN SER LEU PHE PRO GLU LEU ASP
SEQRES   3 E  212  SER GLN LEU ARG ALA GLY ARG HIS ILE GLY ILE ASP ASP
SEQRES   4 E  212  LEU ASP ASN HIS ALA PHE LEU MET ASP PHE GLN GLU GLN
SEQRES   5 E  212  LEU GLU GLU PHE TYR ALA ARG TYR ASN VAL GLU LEU ILE
SEQRES   6 E  212  ARG ALA PRO GLU GLY PHE PHE TYR LEU ARG PRO ARG SER
SEQRES   7 E  212  THR THR LEU ILE PRO ARG SER VAL LEU SER GLU LEU ASP
SEQRES   8 E  212  MET MET VAL GLY LYS ILE LEU CYS TYR LEU TYR LEU SER
SEQRES   9 E  212  PRO GLU ARG LEU ALA ASN GLN GLY ILE PHE THR SER GLN
SEQRES  10 E  212  GLU LEU TYR GLU GLU LEU ILE SER LEU ALA ASP GLU GLY
SEQRES  11 E  212  LYS LEU MET LYS PHE VAL ASN GLN ARG SER SER GLY SER
SEQRES  12 E  212  ASP LEU ASP LYS GLN LYS LEU GLN GLU LYS VAL ARG THR
SEQRES  13 E  212  THR LEU ASN ARG LEU ARG ARG LEU GLY MET VAL TYR PHE
SEQRES  14 E  212  LEU PRO ASN ASN ASN ASN LYS PHE THR ILE THR GLU ALA
SEQRES  15 E  212  VAL PHE ARG PHE GLY ALA ASP VAL ARG SER GLY ASP ASP
SEQRES  16 E  212  PRO ARG GLU ILE GLN LEU ARG MET ILE ARG ASP GLY GLU
SEQRES  17 E  212  ALA MET PRO VAL
SEQRES   1 F  198  PHE MET PRO VAL LYS LEU ALA GLN ALA LEU ALA ASN SER
SEQRES   2 F  198  LEU PHE PRO GLU LEU ASP SER GLN LEU ARG ALA GLY ARG
SEQRES   3 F  198  HIS ILE GLY ILE ASP ASP LEU ASP ASN HIS ALA PHE LEU
SEQRES   4 F  198  MET ASP PHE GLN GLU GLN LEU GLU GLU PHE TYR ALA ARG
SEQRES   5 F  198  TYR ASN VAL GLU LEU ILE ARG ALA PRO GLU GLY PHE PHE
SEQRES   6 F  198  TYR LEU ARG PRO ARG SER THR THR LEU ILE PRO ARG SER
SEQRES   7 F  198  VAL LEU SER GLU LEU ASP MET MET VAL GLY LYS ILE LEU
SEQRES   8 F  198  CYS TYR LEU TYR LEU SER PRO GLU ARG LEU ALA ASN GLN
SEQRES   9 F  198  GLY ILE PHE THR SER GLN GLU LEU TYR GLU GLU LEU ILE
SEQRES  10 F  198  SER LEU ALA ASP GLU GLY LYS LEU MET LYS PHE VAL ASN
SEQRES  11 F  198  GLN ARG SER SER GLY SER ASP LEU ASP LYS GLN LYS LEU
SEQRES  12 F  198  GLN GLU LYS VAL ARG THR THR LEU ASN ARG LEU ARG ARG
SEQRES  13 F  198  LEU GLY MET VAL TYR PHE LEU PRO ASN ASN ASN ASN LYS
SEQRES  14 F  198  PHE THR ILE THR GLU ALA VAL PHE ARG PHE GLY ALA ASP
SEQRES  15 F  198  VAL ARG SER GLY ASP ASP PRO ARG GLU ILE GLN LEU ARG
SEQRES  16 F  198  MET ILE ARG
SEQRES   1 G   72  THR ILE GLU GLU ARG VAL LYS LYS ILE ILE GLY GLU GLN
SEQRES   2 G   72  LEU GLY VAL LYS GLN GLU GLU VAL THR ASN ASN ALA SER
SEQRES   3 G   72  PHE VAL GLU ASP LEU GLY ALA ASP SER LEU ASP THR VAL
SEQRES   4 G   72  GLU LEU VAL MET ALA LEU GLU GLU GLU PHE ASP THR GLU
SEQRES   5 G   72  ILE PRO ASP GLU GLU ALA GLU LYS ILE THR THR VAL GLN
SEQRES   6 G   72  ALA ALA ILE ASP TYR ILE ASN
SEQRES   1 H   72  THR ILE GLU GLU ARG VAL LYS LYS ILE ILE GLY GLU GLN
SEQRES   2 H   72  LEU GLY VAL LYS GLN GLU GLU VAL THR ASN ASN ALA SER
SEQRES   3 H   72  PHE VAL GLU ASP LEU GLY ALA ASP SER LEU ASP THR VAL
SEQRES   4 H   72  GLU LEU VAL MET ALA LEU GLU GLU GLU PHE ASP THR GLU
SEQRES   5 H   72  ILE PRO ASP GLU GLU ALA GLU LYS ILE THR THR VAL GLN
SEQRES   6 H   72  ALA ALA ILE ASP TYR ILE ASN
SEQRES   1 K  670  DC  DC  DT  DG  DT  DT  DA  DC  DC  DA  DG  DT  DG
SEQRES   2 K  670  DG  DC  DT  DG  DC  DT  DG  DC  DC  DA  DG  DT  DG
SEQRES   3 K  670  DG  DC  DG  DA  DT  DA  DA  DG  DT  DC  DG  DT  DG
SEQRES   4 K  670  DT  DC  DT  DT  DA  DC  DC  DG  DG  DG  DT  DT  DG
SEQRES   5 K  670  DG  DA  DC  DT  DC  DA  DA  DG  DA  DC  DG  DA  DT
SEQRES   6 K  670  DA  DG  DT  DT  DA  DC  DC  DG  DG  DA  DT  DA  DA
SEQRES   7 K  670  DG  DG  DC  DG  DC  DA  DG  DC  DG  DG  DT  DC  DG
SEQRES   8 K  670  DG  DG  DC  DT  DG  DA  DA  DC  DG  DG  DG  DG  DG
SEQRES   9 K  670  DG  DT  DT  DC  DG  DT  DG  DC  DA  DC  DA  DC  DA
SEQRES  10 K  670  DG  DC  DC  DC  DA  DG  DC  DT  DT  DG  DG  DA  DG
SEQRES  11 K  670  DC  DG  DA  DA  DA  DG  DC  DG  DA  DA  DC  DG  DA
SEQRES  12 K  670  DC  DC  DT  DA  DC  DA  DC  DC  DG  DA  DA  DC  DT
SEQRES  13 K  670  DG  DA  DG  DA  DT  DA  DC  DC  DT  DA  DC  DA  DG
SEQRES  14 K  670  DC  DG  DT  DG  DA  DG  DC  DT  DA  DT  DG  DA  DG
SEQRES  15 K  670  DA  DA  DA  DG  DC  DG  DC  DC  DA  DC  DG  DC  DT
SEQRES  16 K  670  DT  DC  DC  DC  DG  DA  DA  DG  DG  DG  DA  DG  DA
SEQRES  17 K  670  DA  DA  DG  DG  DC  DG  DC  DG  DC  DA  DC  DG  DA
SEQRES  18 K  670  DG  DG  DG  DA  DG  DC  DT  DT  DC  DC  DA  DG  DG
SEQRES  19 K  670  DG  DG  DG  DA  DA  DA  DC  DG  DC  DC  DT  DG  DG
SEQRES  20 K  670  DT  DA  DT  DC  DT  DT  DT  DA  DT  DA  DG  DT  DC
SEQRES  21 K  670  DC  DT  DG  DT  DC  DG  DG  DG  DT  DT  DT  DC  DG
SEQRES  22 K  670  DC  DC  DA  DC  DC  DT  DC  DT  DG  DA  DC  DT  DT
SEQRES  23 K  670  DG  DA  DG  DC  DG  DT  DC  DG  DA  DT  DT  DT  DT
SEQRES  24 K  670  DT  DG  DT  DG  DA  DT  DG  DC  DT  DC  DG  DT  DC
SEQRES  25 K  670  DA  DG  DG  DG  DG  DG  DG  DC  DG  DG  DA  DA  DG
SEQRES  26 K  670  DG  DA  DC  DT  DA  DT  DA  DA  DA  DG  DA  DT  DA
SEQRES  27 K  670  DC  DC  DA  DG  DG  DC  DG  DT  DT  DT  DC  DC  DG
SEQRES  28 K  670  DC  DC  DC  DC  DC  DC  DT  DG  DA  DC  DG  DA  DG
SEQRES  29 K  670  DC  DA  DT  DC  DA  DC  DA  DA  DA  DA  DA  DT  DC
SEQRES  30 K  670  DG  DA  DC  DG  DC  DT  DC  DA  DA  DG  DT  DC  DA
SEQRES  31 K  670  DG  DA  DG  DG  DT  DG  DG  DC  DG  DA  DA  DA  DC
SEQRES  32 K  670  DC  DC  DG  DA  DC  DA  DG  DG  DA  DC  DT  DA  DT
SEQRES  33 K  670  DA  DA  DA  DG  DA  DT  DA  DC  DC  DA  DG  DG  DC
SEQRES  34 K  670  DG  DT  DT  DT  DC  DC  DC  DC  DC  DT  DG  DG  DA
SEQRES  35 K  670  DA  DG  DC  DT  DC  DC  DC  DT  DC  DG  DT  DG  DC
SEQRES  36 K  670  DG  DC  DG  DC  DC  DT  DT  DT  DC  DT  DC  DC  DC
SEQRES  37 K  670  DT  DT  DC  DG  DG  DG  DA  DA  DG  DC  DG  DT  DG
SEQRES  38 K  670  DG  DC  DG  DC  DT  DT  DT  DC  DT  DC  DA  DT  DA
SEQRES  39 K  670  DG  DC  DT  DC  DA  DC  DG  DC  DT  DG  DT  DA  DG
SEQRES  40 K  670  DG  DT  DA  DT  DC  DT  DC  DA  DG  DT  DT  DC  DG
SEQRES  41 K  670  DG  DT  DG  DT  DA  DG  DG  DT  DC  DG  DT  DT  DC
SEQRES  42 K  670  DG  DC  DT  DT  DT  DC  DG  DC  DT  DC  DC  DA  DA
SEQRES  43 K  670  DG  DC  DT  DG  DG  DG  DC  DT  DG  DT  DG  DT  DG
SEQRES  44 K  670  DC  DA  DC  DG  DA  DA  DC  DC  DC  DC  DC  DC  DG
SEQRES  45 K  670  DT  DT  DC  DA  DG  DC  DC  DC  DG  DA  DC  DC  DG
SEQRES  46 K  670  DC  DT  DG  DC  DG  DC  DC  DT  DT  DA  DT  DC  DC
SEQRES  47 K  670  DG  DG  DT  DA  DA  DC  DT  DA  DT  DC  DG  DT  DC
SEQRES  48 K  670  DT  DT  DG  DA  DG  DT  DC  DC  DA  DA  DC  DC  DC
SEQRES  49 K  670  DG  DG  DT  DA  DA  DG  DA  DC  DA  DC  DG  DA  DC
SEQRES  50 K  670  DT  DT  DA  DT  DC  DG  DC  DC  DA  DC  DT  DG  DG
SEQRES  51 K  670  DC  DA  DG  DC  DA  DG  DC  DC  DA  DC  DT  DG  DG
SEQRES  52 K  670  DT  DA  DA  DC  DA  DG  DG
SEQRES   1 L  670  DC  DC  DT  DG  DT  DT  DA  DC  DC  DA  DG  DT  DG
SEQRES   2 L  670  DG  DC  DT  DG  DC  DT  DG  DC  DC  DA  DG  DT  DG
SEQRES   3 L  670  DG  DC  DG  DA  DT  DA  DA  DG  DT  DC  DG  DT  DG
SEQRES   4 L  670  DT  DC  DT  DT  DA  DC  DC  DG  DG  DG  DT  DT  DG
SEQRES   5 L  670  DG  DA  DC  DT  DC  DA  DA  DG  DA  DC  DG  DA  DT
SEQRES   6 L  670  DA  DG  DT  DT  DA  DC  DC  DG  DG  DA  DT  DA  DA
SEQRES   7 L  670  DG  DG  DC  DG  DC  DA  DG  DC  DG  DG  DT  DC  DG
SEQRES   8 L  670  DG  DG  DC  DT  DG  DA  DA  DC  DG  DG  DG  DG  DG
SEQRES   9 L  670  DG  DT  DT  DC  DG  DT  DG  DC  DA  DC  DA  DC  DA
SEQRES  10 L  670  DG  DC  DC  DC  DA  DG  DC  DT  DT  DG  DG  DA  DG
SEQRES  11 L  670  DC  DG  DA  DA  DA  DG  DC  DG  DA  DA  DC  DG  DA
SEQRES  12 L  670  DC  DC  DT  DA  DC  DA  DC  DC  DG  DA  DA  DC  DT
SEQRES  13 L  670  DG  DA  DG  DA  DT  DA  DC  DC  DT  DA  DC  DA  DG
SEQRES  14 L  670  DC  DG  DT  DG  DA  DG  DC  DT  DA  DT  DG  DA  DG
SEQRES  15 L  670  DA  DA  DA  DG  DC  DG  DC  DC  DA  DC  DG  DC  DT
SEQRES  16 L  670  DT  DC  DC  DC  DG  DA  DA  DG  DG  DG  DA  DG  DA
SEQRES  17 L  670  DA  DA  DG  DG  DC  DG  DC  DG  DC  DA  DC  DG  DA
SEQRES  18 L  670  DG  DG  DG  DA  DG  DC  DT  DT  DC  DC  DA  DG  DG
SEQRES  19 L  670  DG  DG  DG  DA  DA  DA  DC  DG  DC  DC  DT  DG  DG
SEQRES  20 L  670  DT  DA  DT  DC  DT  DT  DT  DA  DT  DA  DG  DT  DC
SEQRES  21 L  670  DC  DT  DG  DT  DC  DG  DG  DG  DT  DT  DT  DC  DG
SEQRES  22 L  670  DC  DC  DA  DC  DC  DT  DC  DT  DG  DA  DC  DT  DT
SEQRES  23 L  670  DG  DA  DG  DC  DG  DT  DC  DG  DA  DT  DT  DT  DT
SEQRES  24 L  670  DT  DG  DT  DG  DA  DT  DG  DC  DT  DC  DG  DT  DC
SEQRES  25 L  670  DA  DG  DG  DG  DG  DG  DG  DC  DG  DG  DA  DA  DA
SEQRES  26 L  670  DC  DG  DC  DC  DT  DG  DG  DT  DA  DT  DC  DT  DT
SEQRES  27 L  670  DT  DA  DT  DA  DG  DT  DC  DC  DT  DT  DC  DC  DG
SEQRES  28 L  670  DC  DC  DC  DC  DC  DC  DT  DG  DA  DC  DG  DA  DG
SEQRES  29 L  670  DC  DA  DT  DC  DA  DC  DA  DA  DA  DA  DA  DT  DC
SEQRES  30 L  670  DG  DA  DC  DG  DC  DT  DC  DA  DA  DG  DT  DC  DA
SEQRES  31 L  670  DG  DA  DG  DG  DT  DG  DG  DC  DG  DA  DA  DA  DC
SEQRES  32 L  670  DC  DC  DG  DA  DC  DA  DG  DG  DA  DC  DT  DA  DT
SEQRES  33 L  670  DA  DA  DA  DG  DA  DT  DA  DC  DC  DA  DG  DG  DC
SEQRES  34 L  670  DG  DT  DT  DT  DC  DC  DC  DC  DC  DT  DG  DG  DA
SEQRES  35 L  670  DA  DG  DC  DT  DC  DC  DC  DT  DC  DG  DT  DG  DC
SEQRES  36 L  670  DG  DC  DG  DC  DC  DT  DT  DT  DC  DT  DC  DC  DC
SEQRES  37 L  670  DT  DT  DC  DG  DG  DG  DA  DA  DG  DC  DG  DT  DG
SEQRES  38 L  670  DG  DC  DG  DC  DT  DT  DT  DC  DT  DC  DA  DT  DA
SEQRES  39 L  670  DG  DC  DT  DC  DA  DC  DG  DC  DT  DG  DT  DA  DG
SEQRES  40 L  670  DG  DT  DA  DT  DC  DT  DC  DA  DG  DT  DT  DC  DG
SEQRES  41 L  670  DG  DT  DG  DT  DA  DG  DG  DT  DC  DG  DT  DT  DC
SEQRES  42 L  670  DG  DC  DT  DT  DT  DC  DG  DC  DT  DC  DC  DA  DA
SEQRES  43 L  670  DG  DC  DT  DG  DG  DG  DC  DT  DG  DT  DG  DT  DG
SEQRES  44 L  670  DC  DA  DC  DG  DA  DA  DC  DC  DC  DC  DC  DC  DG
SEQRES  45 L  670  DT  DT  DC  DA  DG  DC  DC  DC  DG  DA  DC  DC  DG
SEQRES  46 L  670  DC  DT  DG  DC  DG  DC  DC  DT  DT  DA  DT  DC  DC
SEQRES  47 L  670  DG  DG  DT  DA  DA  DC  DT  DA  DT  DC  DG  DT  DC
SEQRES  48 L  670  DT  DT  DG  DA  DG  DT  DC  DC  DA  DA  DC  DC  DC
SEQRES  49 L  670  DG  DG  DT  DA  DA  DG  DA  DC  DA  DC  DG  DA  DC
SEQRES  50 L  670  DT  DT  DA  DT  DC  DG  DC  DC  DA  DC  DT  DG  DG
SEQRES  51 L  670  DC  DA  DG  DC  DA  DG  DC  DC  DA  DC  DT  DG  DG
SEQRES  52 L  670  DT  DA  DA  DC  DA  DG  DG
SEQRES   1 O 1467  ILE GLU ARG GLY LYS PHE ARG SER LEU THR LEU VAL ASN
SEQRES   2 O 1467  TRP ASN GLY PHE PHE ALA ARG THR PHE ASP LEU ASP GLU
SEQRES   3 O 1467  LEU VAL THR THR LEU SER GLY GLY ASN GLY ALA GLY LYS
SEQRES   4 O 1467  SER THR THR MET ALA ALA PHE VAL THR ALA LEU ILE PRO
SEQRES   5 O 1467  ASP LEU THR LEU LEU HIS PHE ARG ASN THR THR GLU ALA
SEQRES   6 O 1467  GLY ALA THR SER GLY SER ARG ASP LYS GLY LEU HIS GLY
SEQRES   7 O 1467  LYS LEU ARG ALA GLY VAL CYS TYR SER THR LEU ASP VAL
SEQRES   8 O 1467  ILE ASN SER ARG HIS GLN ARG VAL VAL VAL GLY VAL ARG
SEQRES   9 O 1467  LEU GLN GLN VAL ALA GLY ARG ASP ARG LYS VAL ASP ILE
SEQRES  10 O 1467  LYS PRO PHE MET ILE GLN GLY LEU PRO THR ALA ILE GLN
SEQRES  11 O 1467  PRO THR GLN LEU LEU THR GLU ASN VAL GLY GLU ARG GLN
SEQRES  12 O 1467  ALA ARG VAL LEU PRO LEU ASN GLU LEU LYS ASP ARG LEU
SEQRES  13 O 1467  ASP GLU MET GLU GLY VAL GLN PHE LYS GLN PHE ASN SER
SEQRES  14 O 1467  ILE THR ASP TYR HIS ALA GLN MET PHE ASP LEU GLY VAL
SEQRES  15 O 1467  ILE PRO LYS ARG LEU ARG SER ALA SER ASP ARG SER LYS
SEQRES  16 O 1467  PHE TYR ARG LEU ILE GLU ALA SER LEU TYR GLY GLY ILE
SEQRES  17 O 1467  SER SER ALA ILE THR ARG SER LEU ARG ASP TYR LEU LEU
SEQRES  18 O 1467  PRO GLU ASN SER GLY VAL ARG LYS ALA PHE GLN ASP MET
SEQRES  19 O 1467  GLU ALA ALA LEU ARG GLU ASN ARG ILE THR LEU GLU ALA
SEQRES  20 O 1467  ILE ARG VAL THR GLN SER ASP ARG ASP LEU PHE LYS HIS
SEQRES  21 O 1467  LEU ILE THR GLU ALA THR SER TYR VAL SER ALA ASP TYR
SEQRES  22 O 1467  MET ARG HIS ALA ASN GLU ARG ARG THR HIS LEU ASP GLU
SEQRES  23 O 1467  ALA LEU ALA LEU ARG GLY GLU LEU PHE GLY SER HIS LYS
SEQRES  24 O 1467  GLN LEU ALA THR GLU GLN TYR ARG HIS VAL GLU MET ALA
SEQRES  25 O 1467  ARG GLU LEU ALA GLU GLN SER GLY ALA SER SER ASP LEU
SEQRES  26 O 1467  GLU THR ASP HIS GLN ALA ALA SER ASP HIS LEU ASN LEU
SEQRES  27 O 1467  VAL GLN THR ALA MET ARG GLN GLN GLU LYS ILE ASP ARG
SEQRES  28 O 1467  TYR GLN VAL ASP LEU GLU GLU LEU SER TYR ARG LEU GLU
SEQRES  29 O 1467  GLU GLN THR ASP VAL VAL GLU GLU ALA GLY GLU LEU GLN
SEQRES  30 O 1467  ALA GLU TYR GLU ALA ARG THR GLU ALA THR GLU GLN GLU
SEQRES  31 O 1467  VAL ASP GLU LEU LYS SER GLN LEU ALA ASP TYR GLN GLN
SEQRES  32 O 1467  ALA LEU ASP VAL GLN GLN THR ARG ALA ILE GLN TYR GLN
SEQRES  33 O 1467  GLN ALA LEU GLN ALA LEU GLU ARG ALA ARG GLU LEU CYS
SEQRES  34 O 1467  ARG LEU PRO ASP LEU SER VAL ASP ASN ALA GLU GLU TRP
SEQRES  35 O 1467  LEU GLU THR PHE GLN ALA LYS GLU GLN GLN ALA THR GLU
SEQRES  36 O 1467  ALA LEU LEU ALA LEU GLU GLN LYS LEU SER VAL ALA ASP
SEQRES  37 O 1467  ALA ALA HIS ASN GLN PHE GLU GLN ALA TYR GLN LEU VAL
SEQRES  38 O 1467  LYS ASN ILE VAL GLY GLU THR SER ARG SER GLU ALA TRP
SEQRES  39 O 1467  GLN SER ALA ARG GLU LEU LEU ARG ASP TRP PRO SER GLN
SEQRES  40 O 1467  ARG HIS LEU ALA ASP ARG VAL GLN PRO LEU ARG MET ARG
SEQRES  41 O 1467  LEU SER GLU LEU GLU GLN ARG LEU ASN ASN GLN GLN ASN
SEQRES  42 O 1467  ALA GLU ARG LEU LEU SER GLU PHE CYS LYS ARG GLN GLY
SEQRES  43 O 1467  ARG GLN TYR GLN ALA GLU ASP LEU GLU ALA LEU GLN ASN
SEQRES  44 O 1467  GLU LEU GLU ALA ARG GLN GLU ALA LEU SER LEU SER VAL
SEQRES  45 O 1467  ASN GLU GLY GLY GLU ARG ARG MET GLU MET ARG GLN GLU
SEQRES  46 O 1467  LEU GLU GLN LEU LYS GLN LYS ILE GLN SER LEU THR ALA
SEQRES  47 O 1467  ARG ALA PRO VAL TRP LEU ALA ALA GLN ASP THR LEU ASN
SEQRES  48 O 1467  GLN LEU CYS GLU GLN SER GLY GLU THR LEU ALA SER SER
SEQRES  49 O 1467  ASN ASP VAL THR GLU TYR MET GLN GLN LEU LEU GLU ARG
SEQRES  50 O 1467  GLU ARG GLU ALA THR VAL GLU ARG ASP GLU VAL ALA ALA
SEQRES  51 O 1467  GLN LYS ARG GLU LEU GLU LYS GLN ILE GLU ARG LEU SER
SEQRES  52 O 1467  GLN PRO SER GLY ALA GLU ASP SER ARG MET ILE ALA LEU
SEQRES  53 O 1467  ALA GLU ARG PHE GLY GLY VAL LEU LEU SER GLU ILE TYR
SEQRES  54 O 1467  ASP ASP ILE THR ILE ASP ASP ALA PRO TYR PHE SER ALA
SEQRES  55 O 1467  LEU TYR GLY PRO ALA ARG HIS GLY ILE VAL VAL PRO ASP
SEQRES  56 O 1467  LEU SER LEU VAL ARG PRO HIS LEU GLU THR LEU GLU ASP
SEQRES  57 O 1467  CYS PRO GLU ASP LEU TYR LEU ILE GLU GLY ASP PRO GLN
SEQRES  58 O 1467  SER PHE ASP ASP SER VAL PHE ASN ALA GLU GLU GLN THR
SEQRES  59 O 1467  ASN ALA VAL LEU VAL LYS SER SER ASP ARG GLN TRP ARG
SEQRES  60 O 1467  TYR SER ARG TYR PRO GLU LEU PRO LEU PHE GLY ARG ALA
SEQRES  61 O 1467  ALA ARG GLU ASN ARG LEU GLU ALA LEU ASN LEU GLU ARG
SEQRES  62 O 1467  ASP ALA LEU ALA GLU ARG TYR ALA THR LEU SER PHE ASP
SEQRES  63 O 1467  VAL GLN LYS ILE GLN ARG ALA HIS GLN ALA PHE SER GLN
SEQRES  64 O 1467  PHE VAL GLY LYS HIS LEU SER VAL ALA PHE ASP THR ASP
SEQRES  65 O 1467  PRO GLU ALA GLU ILE ARG GLU LEU ARG GLN ARG HIS THR
SEQRES  66 O 1467  GLU LEU GLU ARG GLU VAL SER ARG PHE GLU ASP GLN THR
SEQRES  67 O 1467  GLN GLN GLN ARG GLN GLN TYR ALA GLN ALA LYS GLU SER
SEQRES  68 O 1467  LEU THR THR LEU ASN ARG LEU ILE PRO GLN VAL THR LEU
SEQRES  69 O 1467  LEU LEU ASP GLU THR LEU ILE ASP ARG VAL GLU GLU VAL
SEQRES  70 O 1467  ARG GLU GLU MET ASP GLU ALA GLN GLU ALA ALA ARG PHE
SEQRES  71 O 1467  LEU GLN GLN HIS GLY SER ALA LEU THR LYS LEU GLU PRO
SEQRES  72 O 1467  MET VAL ALA VAL LEU GLN SER ASP PRO GLN GLN HIS GLU
SEQRES  73 O 1467  GLN LEU GLN GLN ASP TYR GLU THR ALA LYS HIS SER GLN
SEQRES  74 O 1467  HIS GLN ALA LYS GLN GLN ALA PHE ALA LEU VAL GLU ILE
SEQRES  75 O 1467  VAL GLN ARG ARG VAL HIS PHE SER TYR SER ASP SER ALA
SEQRES  76 O 1467  GLY MET LEU SER GLU ASN ALA ASP LEU ASN ASP LYS LEU
SEQRES  77 O 1467  ARG GLN ARG LEU GLU HIS ALA GLU SER ASP ARG SER ARG
SEQRES  78 O 1467  ALA ARG GLU GLN LEU ARG GLN GLN GLN ALA GLN TYR SER
SEQRES  79 O 1467  GLN PHE ASN GLN VAL LEU ALA SER LEU LYS SER SER TYR
SEQRES  80 O 1467  GLU THR LYS GLN ASP MET LEU LYS GLU LEU LEU GLN GLU
SEQRES  81 O 1467  MET LYS ASP ILE GLY VAL GLN ALA ASP ALA ASN ALA GLU
SEQRES  82 O 1467  MET ARG ALA ARG GLU ARG ARG ASP ARG LEU HIS GLU ALA
SEQRES  83 O 1467  LEU SER VAL ASN ARG SER ARG VAL ASN GLN LEU GLU LYS
SEQRES  84 O 1467  GLN ILE ALA PHE CYS GLU ALA GLU MET GLU ASN VAL GLN
SEQRES  85 O 1467  LYS LYS LEU ARG LYS LEU GLU ARG ASP TYR TYR GLN ILE
SEQRES  86 O 1467  ARG GLU GLN VAL VAL SER ALA LYS ALA GLY TRP CYS ALA
SEQRES  87 O 1467  VAL MET ARG MET VAL LYS ASP ASN GLY VAL GLU ARG ARG
SEQRES  88 O 1467  LEU HIS ARG ARG GLU LEU ALA TYR MET GLU GLY GLY ALA
SEQRES  89 O 1467  LEU ARG SER MET SER ASP LYS ALA LEU GLY ALA LEU ARG
SEQRES  90 O 1467  LEU ALA VAL ALA ASP ASN GLU HIS LEU ARG ASP ALA LEU
SEQRES  91 O 1467  ARG LEU SER GLU ASP PRO LYS ARG PRO GLU ARG LYS VAL
SEQRES  92 O 1467  GLN PHE PHE ILE ALA VAL TYR GLN HIS LEU ARG GLU ARG
SEQRES  93 O 1467  ILE ARG GLN ASP ILE ILE ARG THR ASP ASP PRO VAL ASP
SEQRES  94 O 1467  ALA ILE GLU GLN MET GLU ILE GLU LEU ALA ARG LEU THR
SEQRES  95 O 1467  GLU GLU LEU THR ALA ARG GLU GLN LYS LEU ALA ILE SER
SEQRES  96 O 1467  SER LYS SER VAL ALA ASN ILE ILE ARG LYS THR ILE GLN
SEQRES  97 O 1467  ARG GLU GLN ASN ARG ILE ARG MET LEU ASN GLN GLY LEU
SEQRES  98 O 1467  GLN ALA VAL SER PHE GLY GLN VAL ARG GLY VAL ARG LEU
SEQRES  99 O 1467  ASN VAL ASN VAL ARG GLU SER HIS ALA ILE LEU LEU ASP
SEQRES 100 O 1467  VAL LEU SER GLU GLN GLN GLU GLN HIS GLN ASP LEU PHE
SEQRES 101 O 1467  ASN SER GLN ARG LEU THR PHE SER GLU ALA MET ALA LYS
SEQRES 102 O 1467  LEU TYR GLN ARG LEU ASN PRO GLN VAL ASP MET GLY GLN
SEQRES 103 O 1467  ARG LEU PRO GLN THR ILE GLY GLU GLU LEU LEU ASP TYR
SEQRES 104 O 1467  ARG ASN TYR LEU GLU LEU ASP VAL GLU VAL ASN ARG GLY
SEQRES 105 O 1467  SER ASP GLY TRP LEU LYS ALA GLU SER GLY ALA LEU SER
SEQRES 106 O 1467  THR GLY GLU ALA ILE GLY THR GLY MET SER ILE LEU VAL
SEQRES 107 O 1467  MET VAL VAL GLN SER TRP GLU GLU GLU SER ARG ARG LEU
SEQRES 108 O 1467  ARG GLY LYS ASP ILE SER PRO CYS ARG LEU LEU PHE LEU
SEQRES 109 O 1467  ASP GLN ALA ALA ARG LEU ASP ALA LYS SER ILE ALA THR
SEQRES 110 O 1467  LEU PHE GLU LEU CYS GLU ARG LEU GLN MET GLN LEU ILE
SEQRES 111 O 1467  ILE ALA ALA PRO GLU ASN ILE SER PRO GLU LYS GLY THR
SEQRES 112 O 1467  THR TYR LYS LEU VAL ARG LYS VAL PHE LYS ASN HIS GLU
SEQRES 113 O 1467  HIS VAL HIS VAL VAL GLY LEU ARG GLY PHE GLY
SEQRES   1 P 1467  ILE GLU ARG GLY LYS PHE ARG SER LEU THR LEU VAL ASN
SEQRES   2 P 1467  TRP ASN GLY PHE PHE ALA ARG THR PHE ASP LEU ASP GLU
SEQRES   3 P 1467  LEU VAL THR THR LEU SER GLY GLY ASN GLY ALA GLY LYS
SEQRES   4 P 1467  SER THR THR MET ALA ALA PHE VAL THR ALA LEU ILE PRO
SEQRES   5 P 1467  ASP LEU THR LEU LEU HIS PHE ARG ASN THR THR GLU ALA
SEQRES   6 P 1467  GLY ALA THR SER GLY SER ARG ASP LYS GLY LEU HIS GLY
SEQRES   7 P 1467  LYS LEU ARG ALA GLY VAL CYS TYR SER THR LEU ASP VAL
SEQRES   8 P 1467  ILE ASN SER ARG HIS GLN ARG VAL VAL VAL GLY VAL ARG
SEQRES   9 P 1467  LEU GLN GLN VAL ALA GLY ARG ASP ARG LYS VAL ASP ILE
SEQRES  10 P 1467  LYS PRO PHE MET ILE GLN GLY LEU PRO THR ALA ILE GLN
SEQRES  11 P 1467  PRO THR GLN LEU LEU THR GLU ASN VAL GLY GLU ARG GLN
SEQRES  12 P 1467  ALA ARG VAL LEU PRO LEU ASN GLU LEU LYS ASP ARG LEU
SEQRES  13 P 1467  ASP GLU MET GLU GLY VAL GLN PHE LYS GLN PHE ASN SER
SEQRES  14 P 1467  ILE THR ASP TYR HIS ALA GLN MET PHE ASP LEU GLY VAL
SEQRES  15 P 1467  ILE PRO LYS ARG LEU ARG SER ALA SER ASP ARG SER LYS
SEQRES  16 P 1467  PHE TYR ARG LEU ILE GLU ALA SER LEU TYR GLY GLY ILE
SEQRES  17 P 1467  SER SER ALA ILE THR ARG SER LEU ARG ASP TYR LEU LEU
SEQRES  18 P 1467  PRO GLU ASN SER GLY VAL ARG LYS ALA PHE GLN ASP MET
SEQRES  19 P 1467  GLU ALA ALA LEU ARG GLU ASN ARG ILE THR LEU GLU ALA
SEQRES  20 P 1467  ILE ARG VAL THR GLN SER ASP ARG ASP LEU PHE LYS HIS
SEQRES  21 P 1467  LEU ILE THR GLU ALA THR SER TYR VAL SER ALA ASP TYR
SEQRES  22 P 1467  MET ARG HIS ALA ASN GLU ARG ARG THR HIS LEU ASP GLU
SEQRES  23 P 1467  ALA LEU ALA LEU ARG GLY GLU LEU PHE GLY SER HIS LYS
SEQRES  24 P 1467  GLN LEU ALA THR GLU GLN TYR ARG HIS VAL GLU MET ALA
SEQRES  25 P 1467  ARG GLU LEU ALA GLU GLN SER GLY ALA SER SER ASP LEU
SEQRES  26 P 1467  GLU THR ASP HIS GLN ALA ALA SER ASP HIS LEU ASN LEU
SEQRES  27 P 1467  VAL GLN THR ALA MET ARG GLN GLN GLU LYS ILE ASP ARG
SEQRES  28 P 1467  TYR GLN VAL ASP LEU GLU GLU LEU SER TYR ARG LEU GLU
SEQRES  29 P 1467  GLU GLN THR ASP VAL VAL GLU GLU ALA GLY GLU LEU GLN
SEQRES  30 P 1467  ALA GLU TYR GLU ALA ARG THR GLU ALA THR GLU GLN GLU
SEQRES  31 P 1467  VAL ASP GLU LEU LYS SER GLN LEU ALA ASP TYR GLN GLN
SEQRES  32 P 1467  ALA LEU ASP VAL GLN GLN THR ARG ALA ILE GLN TYR GLN
SEQRES  33 P 1467  GLN ALA LEU GLN ALA LEU GLU ARG ALA ARG GLU LEU CYS
SEQRES  34 P 1467  ARG LEU PRO ASP LEU SER VAL ASP ASN ALA GLU GLU TRP
SEQRES  35 P 1467  LEU GLU THR PHE GLN ALA LYS GLU GLN GLN ALA THR GLU
SEQRES  36 P 1467  ALA LEU LEU ALA LEU GLU GLN LYS LEU SER VAL ALA ASP
SEQRES  37 P 1467  ALA ALA HIS ASN GLN PHE GLU GLN ALA TYR GLN LEU VAL
SEQRES  38 P 1467  LYS ASN ILE VAL GLY GLU THR SER ARG SER GLU ALA TRP
SEQRES  39 P 1467  GLN SER ALA ARG GLU LEU LEU ARG ASP TRP PRO SER GLN
SEQRES  40 P 1467  ARG HIS LEU ALA ASP ARG VAL GLN PRO LEU ARG MET ARG
SEQRES  41 P 1467  LEU SER GLU LEU GLU GLN ARG LEU ASN ASN GLN GLN ASN
SEQRES  42 P 1467  ALA GLU ARG LEU LEU SER GLU PHE CYS LYS ARG GLN GLY
SEQRES  43 P 1467  ARG GLN TYR GLN ALA GLU ASP LEU GLU ALA LEU GLN ASN
SEQRES  44 P 1467  GLU LEU GLU ALA ARG GLN GLU ALA LEU SER LEU SER VAL
SEQRES  45 P 1467  ASN GLU GLY GLY GLU ARG ARG MET GLU MET ARG GLN GLU
SEQRES  46 P 1467  LEU GLU GLN LEU LYS GLN LYS ILE GLN SER LEU THR ALA
SEQRES  47 P 1467  ARG ALA PRO VAL TRP LEU ALA ALA GLN ASP THR LEU ASN
SEQRES  48 P 1467  GLN LEU CYS GLU GLN SER GLY GLU THR LEU ALA SER SER
SEQRES  49 P 1467  ASN ASP VAL THR GLU TYR MET GLN GLN LEU LEU GLU ARG
SEQRES  50 P 1467  GLU ARG GLU ALA THR VAL GLU ARG ASP GLU VAL ALA ALA
SEQRES  51 P 1467  GLN LYS ARG GLU LEU GLU LYS GLN ILE GLU ARG LEU SER
SEQRES  52 P 1467  GLN PRO SER GLY ALA GLU ASP SER ARG MET ILE ALA LEU
SEQRES  53 P 1467  ALA GLU ARG PHE GLY GLY VAL LEU LEU SER GLU ILE TYR
SEQRES  54 P 1467  ASP ASP ILE THR ILE ASP ASP ALA PRO TYR PHE SER ALA
SEQRES  55 P 1467  LEU TYR GLY PRO ALA ARG HIS GLY ILE VAL VAL PRO ASP
SEQRES  56 P 1467  LEU SER LEU VAL ARG PRO HIS LEU GLU THR LEU GLU ASP
SEQRES  57 P 1467  CYS PRO GLU ASP LEU TYR LEU ILE GLU GLY ASP PRO GLN
SEQRES  58 P 1467  SER PHE ASP ASP SER VAL PHE ASN ALA GLU GLU GLN THR
SEQRES  59 P 1467  ASN ALA VAL LEU VAL LYS SER SER ASP ARG GLN TRP ARG
SEQRES  60 P 1467  TYR SER ARG TYR PRO GLU LEU PRO LEU PHE GLY ARG ALA
SEQRES  61 P 1467  ALA ARG GLU ASN ARG LEU GLU ALA LEU ASN LEU GLU ARG
SEQRES  62 P 1467  ASP ALA LEU ALA GLU ARG TYR ALA THR LEU SER PHE ASP
SEQRES  63 P 1467  VAL GLN LYS ILE GLN ARG ALA HIS GLN ALA PHE SER GLN
SEQRES  64 P 1467  PHE VAL GLY LYS HIS LEU SER VAL ALA PHE ASP THR ASP
SEQRES  65 P 1467  PRO GLU ALA GLU ILE ARG GLU LEU ARG GLN ARG HIS THR
SEQRES  66 P 1467  GLU LEU GLU ARG GLU VAL SER ARG PHE GLU ASP GLN THR
SEQRES  67 P 1467  GLN GLN GLN ARG GLN GLN TYR ALA GLN ALA LYS GLU SER
SEQRES  68 P 1467  LEU THR THR LEU ASN ARG LEU ILE PRO GLN VAL THR LEU
SEQRES  69 P 1467  LEU LEU ASP GLU THR LEU ILE ASP ARG VAL GLU GLU VAL
SEQRES  70 P 1467  ARG GLU GLU MET ASP GLU ALA GLN GLU ALA ALA ARG PHE
SEQRES  71 P 1467  LEU GLN GLN HIS GLY SER ALA LEU THR LYS LEU GLU PRO
SEQRES  72 P 1467  MET VAL ALA VAL LEU GLN SER ASP PRO GLN GLN HIS GLU
SEQRES  73 P 1467  GLN LEU GLN GLN ASP TYR GLU THR ALA LYS HIS SER GLN
SEQRES  74 P 1467  HIS GLN ALA LYS GLN GLN ALA PHE ALA LEU VAL GLU ILE
SEQRES  75 P 1467  VAL GLN ARG ARG VAL HIS PHE SER TYR SER ASP SER ALA
SEQRES  76 P 1467  GLY MET LEU SER GLU ASN ALA ASP LEU ASN ASP LYS LEU
SEQRES  77 P 1467  ARG GLN ARG LEU GLU HIS ALA GLU SER ASP ARG SER ARG
SEQRES  78 P 1467  ALA ARG GLU GLN LEU ARG GLN GLN GLN ALA GLN TYR SER
SEQRES  79 P 1467  GLN PHE ASN GLN VAL LEU ALA SER LEU LYS SER SER TYR
SEQRES  80 P 1467  GLU THR LYS GLN ASP MET LEU LYS GLU LEU LEU GLN GLU
SEQRES  81 P 1467  MET LYS ASP ILE GLY VAL GLN ALA ASP ALA ASN ALA GLU
SEQRES  82 P 1467  MET ARG ALA ARG GLU ARG ARG ASP ARG LEU HIS GLU ALA
SEQRES  83 P 1467  LEU SER VAL ASN ARG SER ARG VAL ASN GLN LEU GLU LYS
SEQRES  84 P 1467  GLN ILE ALA PHE CYS GLU ALA GLU MET GLU ASN VAL GLN
SEQRES  85 P 1467  LYS LYS LEU ARG LYS LEU GLU ARG ASP TYR TYR GLN ILE
SEQRES  86 P 1467  ARG GLU GLN VAL VAL SER ALA LYS ALA GLY TRP CYS ALA
SEQRES  87 P 1467  VAL MET ARG MET VAL LYS ASP ASN GLY VAL GLU ARG ARG
SEQRES  88 P 1467  LEU HIS ARG ARG GLU LEU ALA TYR MET GLU GLY GLY ALA
SEQRES  89 P 1467  LEU ARG SER MET SER ASP LYS ALA LEU GLY ALA LEU ARG
SEQRES  90 P 1467  LEU ALA VAL ALA ASP ASN GLU HIS LEU ARG ASP ALA LEU
SEQRES  91 P 1467  ARG LEU SER GLU ASP PRO LYS ARG PRO GLU ARG LYS VAL
SEQRES  92 P 1467  GLN PHE PHE ILE ALA VAL TYR GLN HIS LEU ARG GLU ARG
SEQRES  93 P 1467  ILE ARG GLN ASP ILE ILE ARG THR ASP ASP PRO VAL ASP
SEQRES  94 P 1467  ALA ILE GLU GLN MET GLU ILE GLU LEU ALA ARG LEU THR
SEQRES  95 P 1467  GLU GLU LEU THR ALA ARG GLU GLN LYS LEU ALA ILE SER
SEQRES  96 P 1467  SER LYS SER VAL ALA ASN ILE ILE ARG LYS THR ILE GLN
SEQRES  97 P 1467  ARG GLU GLN ASN ARG ILE ARG MET LEU ASN GLN GLY LEU
SEQRES  98 P 1467  GLN ALA VAL SER PHE GLY GLN VAL ARG GLY VAL ARG LEU
SEQRES  99 P 1467  ASN VAL ASN VAL ARG GLU SER HIS ALA ILE LEU LEU ASP
SEQRES 100 P 1467  VAL LEU SER GLU GLN GLN GLU GLN HIS GLN ASP LEU PHE
SEQRES 101 P 1467  ASN SER GLN ARG LEU THR PHE SER GLU ALA MET ALA LYS
SEQRES 102 P 1467  LEU TYR GLN ARG LEU ASN PRO GLN VAL ASP MET GLY GLN
SEQRES 103 P 1467  ARG LEU PRO GLN THR ILE GLY GLU GLU LEU LEU ASP TYR
SEQRES 104 P 1467  ARG ASN TYR LEU GLU LEU ASP VAL GLU VAL ASN ARG GLY
SEQRES 105 P 1467  SER ASP GLY TRP LEU LYS ALA GLU SER GLY ALA LEU SER
SEQRES 106 P 1467  THR GLY GLU ALA ILE GLY THR GLY MET SER ILE LEU VAL
SEQRES 107 P 1467  MET VAL VAL GLN SER TRP GLU GLU GLU SER ARG ARG LEU
SEQRES 108 P 1467  ARG GLY LYS ASP ILE SER PRO CYS ARG LEU LEU PHE LEU
SEQRES 109 P 1467  ASP GLN ALA ALA ARG LEU ASP ALA LYS SER ILE ALA THR
SEQRES 110 P 1467  LEU PHE GLU LEU CYS GLU ARG LEU GLN MET GLN LEU ILE
SEQRES 111 P 1467  ILE ALA ALA PRO GLU ASN ILE SER PRO GLU LYS GLY THR
SEQRES 112 P 1467  THR TYR LYS LEU VAL ARG LYS VAL PHE LYS ASN HIS GLU
SEQRES 113 P 1467  HIS VAL HIS VAL VAL GLY LEU ARG GLY PHE GLY
SEQRES   1 Q  212  SER SER THR HIS ILE GLU GLN PHE MET PRO VAL LYS LEU
SEQRES   2 Q  212  ALA GLN ALA LEU ALA ASN SER LEU PHE PRO GLU LEU ASP
SEQRES   3 Q  212  SER GLN LEU ARG ALA GLY ARG HIS ILE GLY ILE ASP ASP
SEQRES   4 Q  212  LEU ASP ASN HIS ALA PHE LEU MET ASP PHE GLN GLU GLN
SEQRES   5 Q  212  LEU GLU GLU PHE TYR ALA ARG TYR ASN VAL GLU LEU ILE
SEQRES   6 Q  212  ARG ALA PRO GLU GLY PHE PHE TYR LEU ARG PRO ARG SER
SEQRES   7 Q  212  THR THR LEU ILE PRO ARG SER VAL LEU SER GLU LEU ASP
SEQRES   8 Q  212  MET MET VAL GLY LYS ILE LEU CYS TYR LEU TYR LEU SER
SEQRES   9 Q  212  PRO GLU ARG LEU ALA ASN GLN GLY ILE PHE THR SER GLN
SEQRES  10 Q  212  GLU LEU TYR GLU GLU LEU ILE SER LEU ALA ASP GLU GLY
SEQRES  11 Q  212  LYS LEU MET LYS PHE VAL ASN GLN ARG SER SER GLY SER
SEQRES  12 Q  212  ASP LEU ASP LYS GLN LYS LEU GLN GLU LYS VAL ARG THR
SEQRES  13 Q  212  THR LEU ASN ARG LEU ARG ARG LEU GLY MET VAL TYR PHE
SEQRES  14 Q  212  LEU PRO ASN ASN ASN ASN LYS PHE THR ILE THR GLU ALA
SEQRES  15 Q  212  VAL PHE ARG PHE GLY ALA ASP VAL ARG SER GLY ASP ASP
SEQRES  16 Q  212  PRO ARG GLU ILE GLN LEU ARG MET ILE ARG ASP GLY GLU
SEQRES  17 Q  212  ALA MET PRO VAL
SEQRES   1 R  198  PHE MET PRO VAL LYS LEU ALA GLN ALA LEU ALA ASN SER
SEQRES   2 R  198  LEU PHE PRO GLU LEU ASP SER GLN LEU ARG ALA GLY ARG
SEQRES   3 R  198  HIS ILE GLY ILE ASP ASP LEU ASP ASN HIS ALA PHE LEU
SEQRES   4 R  198  MET ASP PHE GLN GLU GLN LEU GLU GLU PHE TYR ALA ARG
SEQRES   5 R  198  TYR ASN VAL GLU LEU ILE ARG ALA PRO GLU GLY PHE PHE
SEQRES   6 R  198  TYR LEU ARG PRO ARG SER THR THR LEU ILE PRO ARG SER
SEQRES   7 R  198  VAL LEU SER GLU LEU ASP MET MET VAL GLY LYS ILE LEU
SEQRES   8 R  198  CYS TYR LEU TYR LEU SER PRO GLU ARG LEU ALA ASN GLN
SEQRES   9 R  198  GLY ILE PHE THR SER GLN GLU LEU TYR GLU GLU LEU ILE
SEQRES  10 R  198  SER LEU ALA ASP GLU GLY LYS LEU MET LYS PHE VAL ASN
SEQRES  11 R  198  GLN ARG SER SER GLY SER ASP LEU ASP LYS GLN LYS LEU
SEQRES  12 R  198  GLN GLU LYS VAL ARG THR THR LEU ASN ARG LEU ARG ARG
SEQRES  13 R  198  LEU GLY MET VAL TYR PHE LEU PRO ASN ASN ASN ASN LYS
SEQRES  14 R  198  PHE THR ILE THR GLU ALA VAL PHE ARG PHE GLY ALA ASP
SEQRES  15 R  198  VAL ARG SER GLY ASP ASP PRO ARG GLU ILE GLN LEU ARG
SEQRES  16 R  198  MET ILE ARG
SEQRES   1 S   72  THR ILE GLU GLU ARG VAL LYS LYS ILE ILE GLY GLU GLN
SEQRES   2 S   72  LEU GLY VAL LYS GLN GLU GLU VAL THR ASN ASN ALA SER
SEQRES   3 S   72  PHE VAL GLU ASP LEU GLY ALA ASP SER LEU ASP THR VAL
SEQRES   4 S   72  GLU LEU VAL MET ALA LEU GLU GLU GLU PHE ASP THR GLU
SEQRES   5 S   72  ILE PRO ASP GLU GLU ALA GLU LYS ILE THR THR VAL GLN
SEQRES   6 S   72  ALA ALA ILE ASP TYR ILE ASN
SEQRES   1 T   72  THR ILE GLU GLU ARG VAL LYS LYS ILE ILE GLY GLU GLN
SEQRES   2 T   72  LEU GLY VAL LYS GLN GLU GLU VAL THR ASN ASN ALA SER
SEQRES   3 T   72  PHE VAL GLU ASP LEU GLY ALA ASP SER LEU ASP THR VAL
SEQRES   4 T   72  GLU LEU VAL MET ALA LEU GLU GLU GLU PHE ASP THR GLU
SEQRES   5 T   72  ILE PRO ASP GLU GLU ALA GLU LYS ILE THR THR VAL GLN
SEQRES   6 T   72  ALA ALA ILE ASP TYR ILE ASN
HELIX    1   1 GLY A   39  ILE A   52  1                                  14
HELIX    2   2 GLY A   67  GLY A   71  1                                   5
HELIX    3   3 GLN A  131  LEU A  136  1                                   6
HELIX    4   4 PRO A  149  MET A  160  1                                  12
HELIX    5   5 SER A  170  LEU A  181  1                                  12
HELIX    6   6 SER A  190  TYR A  206  1                                  17
HELIX    7   7 ALA A  212  LEU A  221  1                                  10
HELIX    8   8 ASN A  225  ASP A  401  1                                 177
HELIX    9   9 TYR A  402  CYS A  430  1                                  29
HELIX   10  10 ASN A  439  ASP A  469  1                                  31
HELIX   11  11 ALA A  471  GLY A  487  1                                  17
HELIX   12  12 SER A  490  ASP A  513  1                                  24
HELIX   13  13 ARG A  514  GLN A  546  1                                  33
HELIX   14  14 GLN A  551  ASP A  554  1                                   4
HELIX   15  15 LEU A  555  SER A  618  1                                  64
HELIX   16  16 SER A  624  LEU A  663  1                                  40
HELIX   17  17 ASP A  671  GLY A  682  1                                  12
HELIX   18  18 LEU A  686  TYR A  690  1                                   5
HELIX   19  19 ASP A  697  GLY A  706  1                                  10
HELIX   20  20 PRO A  707  HIS A  710  1                                   4
HELIX   21  21 ASP A  716  GLU A  725  1                                  10
HELIX   22  22 ARG A  783  HIS A  825  1                                  43
HELIX   23  23 PRO A  834  ILE A  880  1                                  47
HELIX   24  24 GLN A  882  LEU A  887  1                                   6
HELIX   25  25 ARG A  894  GLU A  923  1                                  30
HELIX   26  26 PRO A  924  SER A  931  1                                   8
HELIX   27  27 ASP A  932  ARG A  966  1                                  35
HELIX   28  28 ARG A  967  SER A  971  1                                   5
HELIX   29  29 TYR A  972  GLY A 1046  1                                  75
HELIX   30  30 ASP A 1050  LYS A 1125  1                                  76
HELIX   31  31 ARG A 1135  MET A 1141  1                                   7
HELIX   32  32 GLU A 1142  ALA A 1162  1                                  21
HELIX   33  33 ASN A 1164  GLU A 1175  1                                  12
HELIX   34  34 ARG A 1179  GLU A 1196  1                                  18
HELIX   35  35 ASP A 1207  ASN A 1259  1                                  53
HELIX   36  36 GLN A 1260  LEU A 1262  1                                   3
HELIX   37  37 ARG A 1280  GLN A 1293  1                                  14
HELIX   38  38 GLN A 1294  GLN A 1296  1                                   3
HELIX   39  39 HIS A 1297  ASN A 1302  1                                   6
HELIX   40  40 THR A 1307  LEU A 1319  1                                  13
HELIX   41  41 LEU A 1329  LEU A 1338  1                                  10
HELIX   42  42 ASP A 1339  ASN A 1342  1                                   4
HELIX   43  43 SER A 1366  LEU A 1392  1                                  27
HELIX   44  44 GLN A 1407  LEU A 1411  1                                   5
HELIX   45  45 ASP A 1412  LEU A 1426  1                                  15
HELIX   46  46 GLY B   39  ILE B   52  1                                  14
HELIX   47  47 GLY B   67  GLY B   71  1                                   5
HELIX   48  48 GLN B  131  LEU B  136  1                                   6
HELIX   49  49 PRO B  149  GLU B  159  1                                  11
HELIX   50  50 SER B  170  LEU B  181  1                                  12
HELIX   51  51 SER B  190  GLY B  207  1                                  18
HELIX   52  52 SER B  210  LEU B  222  1                                  13
HELIX   53  53 ASN B  225  CYS B  430  1                                 206
HELIX   54  54 ASN B  439  GLY B  487  1                                  49
HELIX   55  55 SER B  490  ASP B  513  1                                  24
HELIX   56  56 ARG B  514  GLN B  546  1                                  33
HELIX   57  57 LEU B  555  SER B  618  1                                  64
HELIX   58  58 SER B  624  LEU B  663  1                                  40
HELIX   59  59 SER B  672  PHE B  681  1                                  10
HELIX   60  60 LEU B  686  TYR B  690  1                                   5
HELIX   61  61 ASP B  696  GLY B  706  1                                  11
HELIX   62  62 PRO B  707  HIS B  710  1                                   4
HELIX   63  63 VAL B  720  GLU B  725  1                                   6
HELIX   64  64 ASP B  740  PHE B  744  1                                   5
HELIX   65  65 ALA B  782  LYS B  824  1                                  43
HELIX   66  66 PRO B  834  ILE B  880  1                                  47
HELIX   67  67 VAL B  883  ASP B  888  1                                   6
HELIX   68  68 ILE B  892  GLU B  923  1                                  32
HELIX   69  69 PRO B  924  SER B  931  1                                   8
HELIX   70  70 PRO B  933  GLY B 1046  1                                 114
HELIX   71  71 ASP B 1050  LYS B 1125  1                                  76
HELIX   72  72 ARG B 1135  MET B 1141  1                                   7
HELIX   73  73 GLU B 1142  VAL B 1161  1                                  20
HELIX   74  74 ASN B 1164  GLU B 1175  1                                  12
HELIX   75  75 PRO B 1180  GLU B 1196  1                                  17
HELIX   76  76 VAL B 1209  GLN B 1260  1                                  52
HELIX   77  77 ARG B 1280  GLN B 1294  1                                  15
HELIX   78  78 HIS B 1297  ASN B 1302  1                                   6
HELIX   79  79 THR B 1307  LEU B 1319  1                                  13
HELIX   80  80 ASN B 1320  ASP B 1324  1                                   5
HELIX   81  81 LEU B 1329  LEU B 1338  1                                  10
HELIX   82  82 ASP B 1339  ASN B 1342  1                                   4
HELIX   83  83 SER B 1366  SER B 1389  1                                  24
HELIX   84  84 GLN B 1407  LEU B 1411  1                                   5
HELIX   85  85 ASP B 1412  LEU B 1426  1                                  15
HELIX   86  86 ILE G    3  LEU G   15  1                                  13
HELIX   87  87 LYS G   18  VAL G   22  1                                   5
HELIX   88  88 ASP G   35  ASP G   51  1                                  17
HELIX   89  89 PRO G   55  GLU G   60  1                                   6
HELIX   90  90 THR G   64  ASN G   73  1                                  10
HELIX   91  91 ILE H    3  GLY H   16  1                                  14
HELIX   92  92 ASP H   35  PHE H   50  1                                  16
HELIX   93  93 PRO H   55  ILE H   62  1                                   8
HELIX   94  94 THR H   64  ASN H   73  1                                  10
HELIX   95  95 GLU C   10  ASN C   18  1                                   9
HELIX   96  96 VAL C   26  GLU C   41  1                                  16
HELIX   97  97 GLU C   49  GLY C   62  1                                  14
HELIX   98  98 VAL C   70  ARG C   83  1                                  14
HELIX   99  99 PRO C  105  ILE C  115  1                                  11
HELIX  100 100 THR C  122  GLU C  145  1                                  24
HELIX  101 101 GLU C  149  VAL C  156  1                                   8
HELIX  102 102 PHE C  157  SER C  163  1                                   7
HELIX  103 103 VAL C  164  GLN C  195  1                                  32
HELIX  104 104 TRP C  197  GLY C  242  1                                  46
HELIX  105 105 GLU C  247  ASP C  290  1                                  44
HELIX  106 106 PHE C  297  HIS C  307  1                                  11
HELIX  107 107 TYR C  308  ASP C  310  1                                   3
HELIX  108 108 SER C  352  GLU C  372  1                                  21
HELIX  109 109 ASP C  377  ALA C  387  1                                  11
HELIX  110 110 PRO C  390  VAL C  406  1                                  17
HELIX  111 111 ALA C  413  GLY C  417  1                                   5
HELIX  112 112 GLU D   10  ASN D   18  1                                   9
HELIX  113 113 VAL D   26  GLU D   41  1                                  16
HELIX  114 114 GLU D   49  GLY D   62  1                                  14
HELIX  115 115 VAL D   70  ARG D   83  1                                  14
HELIX  116 116 PRO D  105  ILE D  115  1                                  11
HELIX  117 117 THR D  122  THR D  122  1                                   1
HELIX  118 118 LEU D  123  GLU D  145  1                                  23
HELIX  119 119 GLU D  149  VAL D  156  1                                   8
HELIX  120 120 PHE D  157  SER D  163  1                                   7
HELIX  121 121 VAL D  164  GLN D  195  1                                  32
HELIX  122 122 TRP D  197  GLY D  242  1                                  46
HELIX  123 123 GLU D  247  ASP D  290  1                                  44
HELIX  124 124 PHE D  297  HIS D  307  1                                  11
HELIX  125 125 TYR D  308  ASP D  310  1                                   3
HELIX  126 126 SER D  352  GLU D  372  1                                  21
HELIX  127 127 ASP D  377  ALA D  387  1                                  11
HELIX  128 128 PRO D  390  VAL D  406  1                                  17
HELIX  129 129 ALA D  413  GLY D  417  1                                   5
HELIX  130 130 ILE E    6  GLN E    8  1                                   3
HELIX  131 131 VAL E   12  LEU E   18  1                                   7
HELIX  132 132 PHE E   23  ARG E   31  1                                   9
HELIX  133 133 LEU E   41  ASP E   49  1                                   9
HELIX  134 134 GLN E   51  PHE E   57  1                                   7
HELIX  135 135 TYR E   58  TYR E   61  1                                   4
HELIX  136 136 GLU E   90  LEU E  104  1                                  15
HELIX  137 137 PRO E  106  ASN E  111  1                                   6
HELIX  138 138 SER E  117  LEU E  127  1                                  11
HELIX  139 139 GLU E  130  LYS E  132  1                                   3
HELIX  140 140 LEU E  133  PHE E  136  1                                   4
HELIX  141 141 ASP E  145  ARG E  164  1                                  20
HELIX  142 142 GLU E  182  GLY E  188  1                                   7
HELIX  143 143 PRO E  197  ASP E  207  1                                  11
HELIX  144 144 VAL F   12  ALA F   19  1                                   8
HELIX  145 145 PHE F   23  ARG F   31  1                                   9
HELIX  146 146 LEU F   41  TYR F   58  1                                  18
HELIX  147 147 ALA F   59  TYR F   61  1                                   3
HELIX  148 148 GLU F   90  LEU F  102  1                                  13
HELIX  149 149 GLU F  107  ASN F  111  1                                   5
HELIX  150 150 SER F  117  LEU F  127  1                                  11
HELIX  151 151 GLU F  130  VAL F  137  1                                   8
HELIX  152 152 ASP F  145  LEU F  165  1                                  21
HELIX  153 153 GLU F  182  PHE F  187  1                                   6
HELIX  154 154 PRO F  197  ILE F  205  1                                   9
HELIX  155 155 GLY O   39  ILE O   52  1                                  14
HELIX  156 156 GLY O   67  GLY O   71  1                                   5
HELIX  157 157 GLN O  131  LEU O  136  1                                   6
HELIX  158 158 PRO O  149  MET O  160  1                                  12
HELIX  159 159 SER O  170  LEU O  181  1                                  12
HELIX  160 160 SER O  190  TYR O  206  1                                  17
HELIX  161 161 ALA O  212  LEU O  221  1                                  10
HELIX  162 162 ASN O  225  ASP O  401  1                                 177
HELIX  163 163 TYR O  402  CYS O  430  1                                  29
HELIX  164 164 ASN O  439  ASP O  469  1                                  31
HELIX  165 165 ALA O  471  GLY O  487  1                                  17
HELIX  166 166 SER O  490  ASP O  513  1                                  24
HELIX  167 167 ARG O  514  GLN O  546  1                                  33
HELIX  168 168 GLN O  551  ASP O  554  1                                   4
HELIX  169 169 LEU O  555  SER O  618  1                                  64
HELIX  170 170 SER O  624  LEU O  663  1                                  40
HELIX  171 171 ASP O  671  GLY O  682  1                                  12
HELIX  172 172 LEU O  686  TYR O  690  1                                   5
HELIX  173 173 ASP O  697  GLY O  706  1                                  10
HELIX  174 174 PRO O  707  HIS O  710  1                                   4
HELIX  175 175 ASP O  716  GLU O  725  1                                  10
HELIX  176 176 ARG O  783  HIS O  825  1                                  43
HELIX  177 177 PRO O  834  ILE O  880  1                                  47
HELIX  178 178 GLN O  882  LEU O  887  1                                   6
HELIX  179 179 ARG O  894  GLU O  923  1                                  30
HELIX  180 180 PRO O  924  SER O  931  1                                   8
HELIX  181 181 ASP O  932  ARG O  966  1                                  35
HELIX  182 182 ARG O  967  SER O  971  1                                   5
HELIX  183 183 TYR O  972  GLY O 1046  1                                  75
HELIX  184 184 ASP O 1050  LYS O 1125  1                                  76
HELIX  185 185 ARG O 1135  MET O 1141  1                                   7
HELIX  186 186 GLU O 1142  ALA O 1162  1                                  21
HELIX  187 187 ASN O 1164  GLU O 1175  1                                  12
HELIX  188 188 ARG O 1179  GLU O 1196  1                                  18
HELIX  189 189 ASP O 1207  ASN O 1259  1                                  53
HELIX  190 190 GLN O 1260  LEU O 1262  1                                   3
HELIX  191 191 ARG O 1280  GLN O 1293  1                                  14
HELIX  192 192 GLN O 1294  GLN O 1296  1                                   3
HELIX  193 193 HIS O 1297  ASN O 1302  1                                   6
HELIX  194 194 THR O 1307  LEU O 1319  1                                  13
HELIX  195 195 LEU O 1329  LEU O 1338  1                                  10
HELIX  196 196 ASP O 1339  ASN O 1342  1                                   4
HELIX  197 197 SER O 1366  LEU O 1392  1                                  27
HELIX  198 198 GLN O 1407  LEU O 1411  1                                   5
HELIX  199 199 ASP O 1412  LEU O 1426  1                                  15
HELIX  200 200 GLY P   39  ILE P   52  1                                  14
HELIX  201 201 GLY P   67  GLY P   71  1                                   5
HELIX  202 202 GLN P  131  LEU P  136  1                                   6
HELIX  203 203 PRO P  149  GLU P  159  1                                  11
HELIX  204 204 SER P  170  LEU P  181  1                                  12
HELIX  205 205 SER P  190  GLY P  207  1                                  18
HELIX  206 206 SER P  210  LEU P  222  1                                  13
HELIX  207 207 ASN P  225  CYS P  430  1                                 206
HELIX  208 208 ASN P  439  GLY P  487  1                                  49
HELIX  209 209 SER P  490  ASP P  513  1                                  24
HELIX  210 210 ARG P  514  GLN P  546  1                                  33
HELIX  211 211 LEU P  555  SER P  618  1                                  64
HELIX  212 212 SER P  624  LEU P  663  1                                  40
HELIX  213 213 SER P  672  PHE P  681  1                                  10
HELIX  214 214 LEU P  686  TYR P  690  1                                   5
HELIX  215 215 ASP P  696  GLY P  706  1                                  11
HELIX  216 216 PRO P  707  HIS P  710  1                                   4
HELIX  217 217 VAL P  720  GLU P  725  1                                   6
HELIX  218 218 ASP P  740  PHE P  744  1                                   5
HELIX  219 219 ALA P  782  LYS P  824  1                                  43
HELIX  220 220 PRO P  834  ILE P  880  1                                  47
HELIX  221 221 VAL P  883  ASP P  888  1                                   6
HELIX  222 222 ILE P  892  GLU P  923  1                                  32
HELIX  223 223 PRO P  924  SER P  931  1                                   8
HELIX  224 224 PRO P  933  GLY P 1046  1                                 114
HELIX  225 225 ASP P 1050  LYS P 1125  1                                  76
HELIX  226 226 ARG P 1135  MET P 1141  1                                   7
HELIX  227 227 GLU P 1142  VAL P 1161  1                                  20
HELIX  228 228 ASN P 1164  GLU P 1175  1                                  12
HELIX  229 229 PRO P 1180  GLU P 1196  1                                  17
HELIX  230 230 VAL P 1209  GLN P 1260  1                                  52
HELIX  231 231 ARG P 1280  GLN P 1294  1                                  15
HELIX  232 232 HIS P 1297  ASN P 1302  1                                   6
HELIX  233 233 THR P 1307  LEU P 1319  1                                  13
HELIX  234 234 ASN P 1320  ASP P 1324  1                                   5
HELIX  235 235 LEU P 1329  LEU P 1338  1                                  10
HELIX  236 236 ASP P 1339  ASN P 1342  1                                   4
HELIX  237 237 SER P 1366  SER P 1389  1                                  24
HELIX  238 238 GLN P 1407  LEU P 1411  1                                   5
HELIX  239 239 ASP P 1412  LEU P 1426  1                                  15
HELIX  240 240 ILE S    3  LEU S   15  1                                  13
HELIX  241 241 LYS S   18  VAL S   22  1                                   5
HELIX  242 242 ASP S   35  ASP S   51  1                                  17
HELIX  243 243 PRO S   55  GLU S   60  1                                   6
HELIX  244 244 THR S   64  ASN S   73  1                                  10
HELIX  245 245 ILE T    3  GLY T   16  1                                  14
HELIX  246 246 ASP T   35  PHE T   50  1                                  16
HELIX  247 247 PRO T   55  ILE T   62  1                                   8
HELIX  248 248 THR T   64  ASN T   73  1                                  10
HELIX  249 249 ILE Q    6  GLN Q    8  1                                   3
HELIX  250 250 VAL Q   12  LEU Q   18  1                                   7
HELIX  251 251 PHE Q   23  ARG Q   31  1                                   9
HELIX  252 252 LEU Q   41  ASP Q   49  1                                   9
HELIX  253 253 GLN Q   51  PHE Q   57  1                                   7
HELIX  254 254 TYR Q   58  TYR Q   61  1                                   4
HELIX  255 255 GLU Q   90  LEU Q  104  1                                  15
HELIX  256 256 PRO Q  106  ASN Q  111  1                                   6
HELIX  257 257 SER Q  117  LEU Q  127  1                                  11
HELIX  258 258 GLU Q  130  LYS Q  132  1                                   3
HELIX  259 259 LEU Q  133  PHE Q  136  1                                   4
HELIX  260 260 ASP Q  145  ARG Q  164  1                                  20
HELIX  261 261 GLU Q  182  GLY Q  188  1                                   7
HELIX  262 262 PRO Q  197  ASP Q  207  1                                  11
HELIX  263 263 VAL R   12  ALA R   19  1                                   8
HELIX  264 264 PHE R   23  ARG R   31  1                                   9
HELIX  265 265 LEU R   41  TYR R   58  1                                  18
HELIX  266 266 ALA R   59  TYR R   61  1                                   3
HELIX  267 267 GLU R   90  LEU R  102  1                                  13
HELIX  268 268 GLU R  107  ASN R  111  1                                   5
HELIX  269 269 SER R  117  LEU R  127  1                                  11
HELIX  270 270 GLU R  130  VAL R  137  1                                   8
HELIX  271 271 ASP R  145  LEU R  165  1                                  21
HELIX  272 272 GLU R  182  PHE R  187  1                                   6
HELIX  273 273 PRO R  197  ILE R  205  1                                   9
SHEET    1   1 1 LYS A   6  TRP A  15  0
SHEET    2   2 1 PHE A  18  ASP A  24  0
SHEET    3   3 1 VAL A  29  GLY A  34  0
SHEET    4   4 1 VAL A  85  ILE A  93  0
SHEET    5   5 1 ARG A  99  VAL A 109  0
SHEET    6   6 1 LYS A 115  GLN A 124  0
SHEET    7   7 1 THR A 137  GLU A 138  0
SHEET    8   8 1 ARG A 146  VAL A 147  0
SHEET    9   9 1 GLN A 164  GLN A 167  0
SHEET   10  10 1 VAL A 684  LEU A 685  0
SHEET   11  11 1 ILE A 712  VAL A 714  0
SHEET   12  12 1 ASP A 733  GLU A 738  0
SHEET   13  13 1 ALA A 751  GLU A 752  0
SHEET   14  14 1 ALA A 757  SER A 763  0
SHEET   15  15 1 GLN A 766  ARG A 771  0
SHEET   16  16 1 VAL A1270  VAL A1279  0
SHEET   17  17 1 LEU A1344  ARG A1352  0
SHEET   18  18 1 ASP A1355  LYS A1359  0
SHEET   19  19 1 LEU A1402  LEU A1405  0
SHEET   20  20 1 GLN A1429  ALA A1434  0
SHEET   21  21 1 THR A1444  PHE A1453  0
SHEET   22  22 1 HIS A1456  ARG A1465  0
SHEET   23  23 1 LYS B   6  TRP B  15  0
SHEET   24  24 1 PHE B  18  ASP B  24  0
SHEET   25  25 1 VAL B  29  SER B  33  0
SHEET   26  26 1 CYS B  86  ILE B  93  0
SHEET   27  27 1 ARG B  99  GLN B 108  0
SHEET   28  28 1 VAL B 116  GLN B 124  0
SHEET   29  29 1 THR B 137  GLU B 138  0
SHEET   30  30 1 GLN B 144  VAL B 147  0
SHEET   31  31 1 GLN B 164  GLN B 167  0
SHEET   32  32 1 VAL B 684  LEU B 685  0
SHEET   33  33 1 ILE B 712  VAL B 713  0
SHEET   34  34 1 ASP B 733  ILE B 737  0
SHEET   35  35 1 ASN B 750  GLN B 754  0
SHEET   36  36 1 ALA B 757  SER B 763  0
SHEET   37  37 1 GLN B 766  ARG B 771  0
SHEET   38  38 1 VAL B1270  VAL B1279  0
SHEET   39  39 1 LEU B1344  ARG B1352  0
SHEET   40  40 1 TRP B1357  LYS B1359  0
SHEET   41  41 1 LEU B1402  LEU B1405  0
SHEET   42  42 1 GLN B1429  ALA B1433  0
SHEET   43  43 1 THR B1444  PHE B1453  0
SHEET   44  44 1 HIS B1456  LEU B1464  0
SHEET   45  45 1 ILE C  22  LEU C  24  0
SHEET   46  46 1 LEU C  87  THR C  91  0
SHEET   47  47 1 ALA C  99  LEU C 103  0
SHEET   48  48 1 TRP C 313  LEU C 315  0
SHEET   49  49 1 THR C 316  ALA C 318  0
SHEET   50  50 1 LEU C 323  ASP C 325  0
SHEET   51  51 1 THR C 339  GLU C 341  0
SHEET   52  52 1 TYR C 348  GLU C 349  0
SHEET   53  53 1 VAL C 410  ALA C 411  0
SHEET   54  54 1 TRP C 422  ALA C 424  0
SHEET   55  55 1 LYS C 431  GLN C 433  0
SHEET   56  56 1 ILE C 437  THR C 439  0
SHEET   57  57 1 ILE D  22  LEU D  24  0
SHEET   58  58 1 LEU D  87  THR D  91  0
SHEET   59  59 1 ALA D  99  LEU D 103  0
SHEET   60  60 1 TRP D 313  LEU D 315  0
SHEET   61  61 1 THR D 316  ALA D 318  0
SHEET   62  62 1 LEU D 323  ASP D 325  0
SHEET   63  63 1 THR D 339  GLU D 341  0
SHEET   64  64 1 TYR D 348  GLU D 349  0
SHEET   65  65 1 VAL D 410  ALA D 411  0
SHEET   66  66 1 TRP D 422  ALA D 424  0
SHEET   67  67 1 LYS D 431  GLN D 433  0
SHEET   68  68 1 ILE D 437  THR D 439  0
SHEET   69  69 1 VAL E  63  ARG E  67  0
SHEET   70  70 1 PHE E  73  PRO E  77  0
SHEET   71  71 1 ARG E  85  VAL E  87  0
SHEET   72  72 1 ILE E 114  THR E 116  0
SHEET   73  73 1 VAL E 168  PHE E 170  0
SHEET   74  74 1 LYS E 177  ILE E 180  0
SHEET   75  75 1 ARG E 192  ASP E 195  0
SHEET   76  76 1 ALA E 210  PRO E 212  0
SHEET   77  77 1 VAL F  63  ARG F  67  0
SHEET   78  78 1 PHE F  73  PRO F  77  0
SHEET   79  79 1 ARG F  85  VAL F  87  0
SHEET   80  80 1 VAL F 168  PHE F 170  0
SHEET   81  81 1 PHE F 178  ILE F 180  0
SHEET   82  82 1 ARG F 192  ASP F 195  0
SHEET   83  83 1 LYS O   6  TRP O  15  0
SHEET   84  84 1 PHE O  18  ASP O  24  0
SHEET   85  85 1 VAL O  29  GLY O  34  0
SHEET   86  86 1 VAL O  85  ILE O  93  0
SHEET   87  87 1 ARG O  99  VAL O 109  0
SHEET   88  88 1 LYS O 115  GLN O 124  0
SHEET   89  89 1 THR O 137  GLU O 138  0
SHEET   90  90 1 ARG O 146  VAL O 147  0
SHEET   91  91 1 GLN O 164  GLN O 167  0
SHEET   92  92 1 VAL O 684  LEU O 685  0
SHEET   93  93 1 ILE O 712  VAL O 714  0
SHEET   94  94 1 ASP O 733  GLU O 738  0
SHEET   95  95 1 ALA O 751  GLU O 752  0
SHEET   96  96 1 ALA O 757  SER O 763  0
SHEET   97  97 1 GLN O 766  ARG O 771  0
SHEET   98  98 1 VAL O1270  VAL O1279  0
SHEET   99  99 1 LEU O1344  ARG O1352  0
SHEET  100 100 1 ASP O1355  LYS O1359  0
SHEET  101 101 1 LEU O1402  LEU O1405  0
SHEET  102 102 1 GLN O1429  ALA O1434  0
SHEET  103 103 1 THR O1444  PHE O1453  0
SHEET  104 104 1 HIS O1456  ARG O1465  0
SHEET  105 105 1 LYS P   6  TRP P  15  0
SHEET  106 106 1 PHE P  18  ASP P  24  0
SHEET  107 107 1 VAL P  29  SER P  33  0
SHEET  108 108 1 CYS P  86  ILE P  93  0
SHEET  109 109 1 ARG P  99  GLN P 108  0
SHEET  110 110 1 VAL P 116  GLN P 124  0
SHEET  111 111 1 THR P 137  GLU P 138  0
SHEET  112 112 1 GLN P 144  VAL P 147  0
SHEET  113 113 1 GLN P 164  GLN P 167  0
SHEET  114 114 1 VAL P 684  LEU P 685  0
SHEET  115 115 1 ILE P 712  VAL P 713  0
SHEET  116 116 1 ASP P 733  ILE P 737  0
SHEET  117 117 1 ASN P 750  GLN P 754  0
SHEET  118 118 1 ALA P 757  SER P 763  0
SHEET  119 119 1 GLN P 766  ARG P 771  0
SHEET  120 120 1 VAL P1270  VAL P1279  0
SHEET  121 121 1 LEU P1344  ARG P1352  0
SHEET  122 122 1 TRP P1357  LYS P1359  0
SHEET  123 123 1 LEU P1402  LEU P1405  0
SHEET  124 124 1 GLN P1429  ALA P1433  0
SHEET  125 125 1 THR P1444  PHE P1453  0
SHEET  126 126 1 HIS P1456  LEU P1464  0
SHEET  127 127 1 VAL Q  63  ARG Q  67  0
SHEET  128 128 1 PHE Q  73  PRO Q  77  0
SHEET  129 129 1 ARG Q  85  VAL Q  87  0
SHEET  130 130 1 ILE Q 114  THR Q 116  0
SHEET  131 131 1 VAL Q 168  PHE Q 170  0
SHEET  132 132 1 LYS Q 177  ILE Q 180  0
SHEET  133 133 1 ARG Q 192  ASP Q 195  0
SHEET  134 134 1 ALA Q 210  PRO Q 212  0
SHEET  135 135 1 VAL R  63  ARG R  67  0
SHEET  136 136 1 PHE R  73  PRO R  77  0
SHEET  137 137 1 ARG R  85  VAL R  87  0
SHEET  138 138 1 VAL R 168  PHE R 170  0
SHEET  139 139 1 PHE R 178  ILE R 180  0
SHEET  140 140 1 ARG R 192  ASP R 195  0
LINK        OG   SER G  36                P24  PNS G 101     1555   1555  1.56
LINK        P24  PNS H 101                OG   SER H  36     1555   1555  1.56
LINK        OG   SER S  36                P24  PNS S 101     1555   1555  1.56
LINK        P24  PNS T 101                OG   SER T  36     1555   1555  1.56
LINK        MG   MG  O1501                O2B  ATP O1502     1555   1555  1.90
LINK        MG   MG  P1501                O2B  ATP P1502     1555   1555  1.84
LINK        MG   MG  B1501                O2B  ATP B1502     1555   1555  1.84
LINK        MG   MG  A1501                O2B  ATP A1502     1555   1555  1.90
CRYST1  460.980  460.980  460.980  90.00  90.00  90.00 P 1                      
SCALE1      0.002169  0.000000  0.000000        0.00000                         
SCALE2      0.000000  0.002169  0.000000        0.00000                         
SCALE3      0.000000  0.000000  0.002169        0.00000                         
ATOM      1  P   DC  K   1      28.666 -13.379 240.379  1.00 20.00           P
ATOM      2  OP1 DC  K   1      29.777 -12.429 240.160  1.00 20.00           O
ATOM      3  OP2 DC  K   1      28.882 -14.835 240.341  1.00 20.00           O
ATOM      4  O5' DC  K   1      28.007 -13.094 241.797  1.00 20.00           O
ATOM      5  O3' DC  K   1      25.809 -12.959 245.221  1.00 20.00           O
ATOM      6  C1' DC  K   1      24.920 -14.271 242.941  1.00 20.00           C
ATOM      7  C2' DC  K   1      26.253 -14.607 243.618  1.00 20.00           C
ATOM      8  C3' DC  K   1      26.626 -13.237 244.123  1.00 20.00           C
ATOM      9  C4' DC  K   1      26.167 -12.353 242.982  1.00 20.00           C
ATOM     10  C5' DC  K   1      27.310 -11.916 242.091  1.00 20.00           C
ATOM     11  O4' DC  K   1      25.208 -13.093 242.217  1.00 20.00           O
ATOM     12  N1  DC  K   1      24.383 -15.321 242.046  1.00 20.00           N
ATOM     13  C2  DC  K   1      23.012 -15.549 242.025  1.00 20.00           C
ATOM     14  N3  DC  K   1      22.477 -16.509 241.241  1.00 20.00           N
ATOM     15  C4  DC  K   1      23.274 -17.151 240.432  1.00 20.00           C
ATOM     16  C5  DC  K   1      24.655 -16.874 240.294  1.00 20.00           C
ATOM     17  C6  DC  K   1      25.182 -15.929 241.117  1.00 20.00           C
ATOM     18  O2  DC  K   1      22.263 -14.905 242.742  1.00 20.00           O
ATOM     19  N4  DC  K   1      22.721 -18.050 239.688  1.00 20.00           N
ATOM     20  H1' DC  K   1      24.193 -14.038 243.718  1.00 20.00           H
ATOM     21  H2' DC  K   1      26.125 -15.299 244.449  1.00 20.00           H
ATOM     22 H2'' DC  K   1      27.005 -14.985 242.927  1.00 20.00           H
ATOM     23  H3' DC  K   1      27.689 -13.147 244.343  1.00 20.00           H
ATOM     24  H4' DC  K   1      25.681 -11.469 243.393  1.00 20.00           H
ATOM     25  H5' DC  K   1      27.964 -11.219 242.614  1.00 20.00           H
ATOM     26 H5'' DC  K   1      26.903 -11.448 241.196  1.00 20.00           H
ATOM     27  H5  DC  K   1      25.274 -17.356 239.552  1.00 20.00           H
ATOM     28  H6  DC  K   1      26.213 -15.618 241.033  1.00 20.00           H
ATOM     29  H41 DC  K   1      21.718 -18.126 239.749  1.00 20.00           H
ATOM     30  H42 DC  K   1      23.261 -18.586 239.029  1.00 20.00           H
ATOM     31  P   DC  K   2      26.402 -12.931 246.700  1.00 20.00           P
ATOM     32  OP1 DC  K   2      26.982 -11.603 246.995  1.00 20.00           O
ATOM     33  OP2 DC  K   2      27.186 -14.164 246.901  1.00 20.00           O
ATOM     34  O5' DC  K   2      25.038 -13.127 247.493  1.00 20.00           O
ATOM     35  O3' DC  K   2      21.646 -14.321 249.386  1.00 20.00           O
ATOM     36  C1' DC  K   2      22.615 -15.538 247.074  1.00 20.00           C
ATOM     37  C2' DC  K   2      23.450 -15.408 248.348  1.00 20.00           C
ATOM     38  C3' DC  K   2      22.909 -14.074 248.834  1.00 20.00           C
ATOM     39  C4' DC  K   2      22.727 -13.281 247.540  1.00 20.00           C
ATOM     40  C5' DC  K   2      23.893 -12.352 247.257  1.00 20.00           C
ATOM     41  O4' DC  K   2      22.626 -14.249 246.486  1.00 20.00           O
ATOM     42  N1  DC  K   2      23.069 -16.578 246.109  1.00 20.00           N
ATOM     43  C2  DC  K   2      22.109 -17.279 245.403  1.00 20.00           C
ATOM     44  N3  DC  K   2      22.427 -18.249 244.524  1.00 20.00           N
ATOM     45  C4  DC  K   2      23.686 -18.474 244.291  1.00 20.00           C
ATOM     46  C5  DC  K   2      24.734 -17.745 244.906  1.00 20.00           C
ATOM     47  C6  DC  K   2      24.388 -16.790 245.816  1.00 20.00           C
ATOM     48  O2  DC  K   2      20.939 -17.074 245.619  1.00 20.00           O
ATOM     49  N4  DC  K   2      23.929 -19.328 243.341  1.00 20.00           N
ATOM     50  H1' DC  K   2      21.593 -15.750 247.385  1.00 20.00           H
ATOM     51  H2' DC  K   2      23.218 -16.197 249.062  1.00 20.00           H
ATOM     52 H2'' DC  K   2      24.522 -15.357 248.166  1.00 20.00           H
ATOM     53  H3' DC  K   2      23.580 -13.584 249.538  1.00 20.00           H
ATOM     54  H4' DC  K   2      21.808 -12.700 247.599  1.00 20.00           H
ATOM     55  H5' DC  K   2      23.878 -11.491 247.925  1.00 20.00           H
ATOM     56 H5'' DC  K   2      23.833 -12.025 246.220  1.00 20.00           H
ATOM     57  H5  DC  K   2      25.774 -17.904 244.666  1.00 20.00           H
ATOM     58  H6  DC  K   2      25.136 -16.167 246.283  1.00 20.00           H
ATOM     59  H41 DC  K   2      23.116 -19.689 242.866  1.00 20.00           H
ATOM     60  H42 DC  K   2      24.856 -19.395 242.953  1.00 20.00           H
ATOM     61  P   DT  K   3      21.392 -14.243 250.963  1.00 20.00           P
ATOM     62  OP1 DT  K   3      21.222 -12.836 251.393  1.00 20.00           O
ATOM     63  OP2 DT  K   3      22.368 -15.124 251.639  1.00 20.00           O
ATOM     64  O5' DT  K   3      19.986 -14.991 251.004  1.00 20.00           O
ATOM     65  O3' DT  K   3      16.849 -17.584 250.898  1.00 20.00           O
ATOM     66  C1' DT  K   3      19.284 -18.081 249.545  1.00 20.00           C
ATOM     67  C2' DT  K   3      19.215 -17.777 251.031  1.00 20.00           C
ATOM     68  C3' DT  K   3      18.019 -16.856 251.107  1.00 20.00           C
ATOM     69  C4' DT  K   3      18.225 -16.033 249.866  1.00 20.00           C
ATOM     70  C5' DT  K   3      18.906 -14.701 250.149  1.00 20.00           C
ATOM     71  O4' DT  K   3      19.049 -16.806 248.965  1.00 20.00           O
ATOM     72  N1  DT  K   3      20.524 -18.771 249.058  1.00 20.00           N
ATOM     73  C2  DT  K   3      20.346 -19.656 247.986  1.00 20.00           C
ATOM     74  N3  DT  K   3      21.457 -20.214 247.399  1.00 20.00           N
ATOM     75  C4  DT  K   3      22.756 -20.029 247.785  1.00 20.00           C
ATOM     76  C5  DT  K   3      22.880 -19.087 248.900  1.00 20.00           C
ATOM     77  C6  DT  K   3      21.798 -18.493 249.488  1.00 20.00           C
ATOM     78  O2  DT  K   3      19.251 -19.951 247.543  1.00 20.00           O
ATOM     79  O4  DT  K   3      23.673 -20.589 247.159  1.00 20.00           O
ATOM     80  C7  DT  K   3      24.258 -18.761 249.420  1.00 20.00           C
ATOM     81  H1' DT  K   3      18.426 -18.712 249.316  1.00 20.00           H
ATOM     82  H2' DT  K   3      19.026 -18.680 251.609  1.00 20.00           H
ATOM     83 H2'' DT  K   3      20.124 -17.305 251.402  1.00 20.00           H
ATOM     84  H3' DT  K   3      17.998 -16.266 252.023  1.00 20.00           H
ATOM     85  H4' DT  K   3      17.262 -15.842 249.395  1.00 20.00           H
ATOM     86  H5' DT  K   3      19.242 -14.272 249.207  1.00 20.00           H
ATOM     87 H5'' DT  K   3      18.218 -14.017 250.644  1.00 20.00           H
ATOM     88  H3  DT  K   3      21.279 -20.843 246.629  1.00 20.00           H
ATOM     89  H6  DT  K   3      21.929 -17.778 250.286  1.00 20.00           H
ATOM     90  H71 DT  K   3      24.207 -18.079 250.268  1.00 20.00           H
ATOM     91  H72 DT  K   3      24.741 -19.687 249.729  1.00 20.00           H
ATOM     92  H73 DT  K   3      24.845 -18.309 248.622  1.00 20.00           H
ATOM     93  P   DG  K   4      15.799 -17.819 252.079  1.00 20.00           P
ATOM     94  OP1 DG  K   4      14.858 -16.676 252.211  1.00 20.00           O
ATOM     95  OP2 DG  K   4      16.557 -18.271 253.257  1.00 20.00           O
ATOM     96  O5' DG  K   4      15.080 -19.093 251.435  1.00 20.00           O
ATOM     97  O3' DG  K   4      13.779 -22.708 250.059  1.00 20.00           O
ATOM     98  C1' DG  K   4      16.409 -22.048 250.038  1.00 20.00           C
ATOM     99  C2' DG  K   4      15.583 -21.955 251.305  1.00 20.00           C
ATOM    100  C3' DG  K   4      14.266 -21.569 250.696  1.00 20.00           C
ATOM    101  C4' DG  K   4      14.698 -20.598 249.630  1.00 20.00           C
ATOM    102  C5' DG  K   4      14.595 -19.146 250.105  1.00 20.00           C
ATOM    103  O4' DG  K   4      16.060 -20.890 249.305  1.00 20.00           O
ATOM    104  N9  DG  K   4      17.840 -22.135 250.306  1.00 20.00           N
ATOM    105  C8  DG  K   4      18.639 -21.382 251.118  1.00 20.00           C
ATOM    106  N7  DG  K   4      19.924 -21.598 250.972  1.00 20.00           N
ATOM    107  C5  DG  K   4      20.007 -22.538 249.942  1.00 20.00           C
ATOM    108  C4  DG  K   4      18.729 -22.843 249.512  1.00 20.00           C
ATOM    109  N1  DG  K   4      20.742 -23.947 248.232  1.00 20.00           N
ATOM    110  C2  DG  K   4      19.462 -24.188 247.873  1.00 20.00           C
ATOM    111  N3  DG  K   4      18.402 -23.673 248.478  1.00 20.00           N
ATOM    112  C6  DG  K   4      21.140 -23.149 249.282  1.00 20.00           C
ATOM    113  O6  DG  K   4      22.369 -23.054 249.500  1.00 20.00           O
ATOM    114  N2  DG  K   4      19.246 -24.922 246.821  1.00 20.00           N
ATOM    115  H1' DG  K   4      16.107 -22.932 249.478  1.00 20.00           H
ATOM    116  H2' DG  K   4      15.487 -22.923 251.795  1.00 20.00           H
ATOM    117 H2'' DG  K   4      15.959 -21.209 252.003  1.00 20.00           H
ATOM    118  H3' DG  K   4      13.570 -21.141 251.417  1.00 20.00           H
ATOM    119  H4' DG  K   4      14.078 -20.727 248.743  1.00 20.00           H
ATOM    120  H5' DG  K   4      13.560 -18.810 250.078  1.00 20.00           H
ATOM    121 H5'' DG  K   4      15.193 -18.528 249.439  1.00 20.00           H
ATOM    122  H8  DG  K   4      18.221 -20.667 251.810  1.00 20.00           H
ATOM    123  H1  DG  K   4      21.460 -24.408 247.693  1.00 20.00           H
ATOM    124  H21 DG  K   4      19.994 -25.407 246.347  1.00 20.00           H
ATOM    125  H22 DG  K   4      18.290 -24.982 246.506  1.00 20.00           H
ATOM    126  P   DT  K   5      12.567 -23.520 250.687  1.00 20.00           P
ATOM    127  OP1 DT  K   5      11.319 -22.956 250.148  1.00 20.00           O
ATOM    128  OP2 DT  K   5      12.778 -23.687 252.135  1.00 20.00           O
ATOM    129  O5' DT  K   5      12.879 -24.937 250.050  1.00 20.00           O
ATOM    130  O3' DT  K   5      13.758 -28.663 248.904  1.00 20.00           O
ATOM    131  C1' DT  K   5      15.728 -26.925 249.930  1.00 20.00           C
ATOM    132  C2' DT  K   5      14.483 -27.322 250.722  1.00 20.00           C
ATOM    133  C3' DT  K   5      13.500 -27.473 249.579  1.00 20.00           C
ATOM    134  C4' DT  K   5      13.916 -26.374 248.614  1.00 20.00           C
ATOM    135  C5' DT  K   5      13.034 -25.145 248.679  1.00 20.00           C
ATOM    136  O4' DT  K   5      15.267 -26.015 248.950  1.00 20.00           O
ATOM    137  N1  DT  K   5      16.811 -26.327 250.738  1.00 20.00           N
ATOM    138  C2  DT  K   5      18.127 -26.594 250.334  1.00 20.00           C
ATOM    139  N3  DT  K   5      19.136 -26.022 251.061  1.00 20.00           N
ATOM    140  C4  DT  K   5      18.996 -25.164 252.114  1.00 20.00           C
ATOM    141  C5  DT  K   5      17.609 -24.841 252.413  1.00 20.00           C
ATOM    142  C6  DT  K   5      16.576 -25.400 251.728  1.00 20.00           C
ATOM    143  O2  DT  K   5      18.430 -27.394 249.460  1.00 20.00           O
ATOM    144  O4  DT  K   5      19.995 -24.722 252.700  1.00 20.00           O
ATOM    145  C7  DT  K   5      17.317 -23.872 253.534  1.00 20.00           C
ATOM    146  H1' DT  K   5      16.098 -27.816 249.427  1.00 20.00           H
ATOM    147  H2' DT  K   5      14.610 -28.281 251.223  1.00 20.00           H
ATOM    148 H2'' DT  K   5      14.143 -26.556 251.418  1.00 20.00           H
ATOM    149  H3' DT  K   5      12.462 -27.397 249.904  1.00 20.00           H
ATOM    150  H4' DT  K   5      13.897 -26.761 247.596  1.00 20.00           H
ATOM    151  H5' DT  K   5      12.068 -25.327 248.212  1.00 20.00           H
ATOM    152 H5'' DT  K   5      13.542 -24.308 248.201  1.00 20.00           H
ATOM    153  H3  DT  K   5      20.070 -26.305 250.803  1.00 20.00           H
ATOM    154  H6  DT  K   5      15.560 -25.107 251.940  1.00 20.00           H
ATOM    155  H71 DT  K   5      16.247 -23.771 253.708  1.00 20.00           H
ATOM    156  H72 DT  K   5      17.750 -22.903 253.294  1.00 20.00           H
ATOM    157  H73 DT  K   5      17.786 -24.240 254.444  1.00 20.00           H
ATOM    158  P   DT  K   6      12.908 -29.988 249.172  1.00 20.00           P
ATOM    159  OP1 DT  K   6      11.910 -30.129 248.086  1.00 20.00           O
ATOM    160  OP2 DT  K   6      12.517 -30.078 250.591  1.00 20.00           O
ATOM    161  O5' DT  K   6      14.146 -30.984 249.004  1.00 20.00           O
ATOM    162  O3' DT  K   6      16.857 -34.031 248.948  1.00 20.00           O
ATOM    163  C1' DT  K   6      17.294 -31.601 250.290  1.00 20.00           C
ATOM    164  C2' DT  K   6      16.107 -32.515 250.557  1.00 20.00           C
ATOM    165  C3' DT  K   6      15.898 -33.033 249.154  1.00 20.00           C
ATOM    166  C4' DT  K   6      16.227 -31.805 248.293  1.00 20.00           C
ATOM    167  C5' DT  K   6      14.974 -31.044 247.869  1.00 20.00           C
ATOM    168  O4' DT  K   6      17.050 -30.944 249.071  1.00 20.00           O
ATOM    169  N1  DT  K   6      17.534 -30.589 251.321  1.00 20.00           N
ATOM    170  C2  DT  K   6      18.853 -30.233 251.533  1.00 20.00           C
ATOM    171  N3  DT  K   6      19.081 -29.286 252.491  1.00 20.00           N
ATOM    172  C4  DT  K   6      18.132 -28.701 253.286  1.00 20.00           C
ATOM    173  C5  DT  K   6      16.768 -29.071 252.962  1.00 20.00           C
ATOM    174  C6  DT  K   6      16.506 -29.970 251.987  1.00 20.00           C
ATOM    175  O2  DT  K   6      19.787 -30.836 251.024  1.00 20.00           O
ATOM    176  O4  DT  K   6      18.448 -27.905 254.156  1.00 20.00           O
ATOM    177  C7  DT  K   6      15.632 -28.464 253.748  1.00 20.00           C
ATOM    178  H1' DT  K   6      18.172 -32.238 250.180  1.00 20.00           H
ATOM    179  H2' DT  K   6      16.378 -33.326 251.232  1.00 20.00           H
ATOM    180 H2'' DT  K   6      15.203 -32.020 250.910  1.00 20.00           H
ATOM    181  H3' DT  K   6      14.886 -33.405 248.997  1.00 20.00           H
ATOM    182  H4' DT  K   6      16.773 -32.122 247.406  1.00 20.00           H
ATOM    183  H5' DT  K   6      14.455 -31.568 247.068  1.00 20.00           H
ATOM    184 H5'' DT  K   6      15.260 -30.046 247.539  1.00 20.00           H
ATOM    185  H3  DT  K   6      20.051 -29.107 252.704  1.00 20.00           H
ATOM    186  H6  DT  K   6      15.483 -30.203 251.733  1.00 20.00           H
ATOM    187  H71 DT  K   6      14.675 -28.887 253.447  1.00 20.00           H
ATOM    188  H72 DT  K   6      15.624 -27.386 253.595  1.00 20.00           H
ATOM    189  H73 DT  K   6      15.796 -28.662 254.805  1.00 20.00           H
ATOM    190  P   DA  K   7      16.496 -35.590 249.058  1.00 20.00           P
ATOM    191  OP1 DA  K   7      16.187 -36.120 247.708  1.00 20.00           O
ATOM    192  OP2 DA  K   7      15.591 -35.847 250.196  1.00 20.00           O
ATOM    193  O5' DA  K   7      17.914 -36.120 249.549  1.00 20.00           O
ATOM    194  O3' DA  K   7      21.229 -37.467 251.376  1.00 20.00           O
ATOM    195  C1' DA  K   7      20.041 -35.163 252.224  1.00 20.00           C
ATOM    196  C2' DA  K   7      19.296 -36.477 252.200  1.00 20.00           C
ATOM    197  C3' DA  K   7      19.977 -37.025 250.960  1.00 20.00           C
ATOM    198  C4' DA  K   7      20.171 -35.801 250.060  1.00 20.00           C
ATOM    199  C5' DA  K   7      19.135 -35.766 248.947  1.00 20.00           C
ATOM    200  O4' DA  K   7      20.029 -34.666 250.903  1.00 20.00           O
ATOM    201  N9  DA  K   7      19.396 -34.235 253.122  1.00 20.00           N
ATOM    202  C8  DA  K   7      18.065 -34.001 253.342  1.00 20.00           C
ATOM    203  N7  DA  K   7      17.831 -33.050 254.203  1.00 20.00           N
ATOM    204  C5  DA  K   7      19.127 -32.615 254.506  1.00 20.00           C
ATOM    205  C4  DA  K   7      20.086 -33.345 253.878  1.00 20.00           C
ATOM    206  N1  DA  K   7      20.956 -31.343 255.300  1.00 20.00           N
ATOM    207  C2  DA  K   7      21.777 -32.169 254.683  1.00 20.00           C
ATOM    208  N3  DA  K   7      21.438 -33.212 253.948  1.00 20.00           N
ATOM    209  C6  DA  K   7      19.648 -31.576 255.269  1.00 20.00           C
ATOM    210  N6  DA  K   7      18.878 -30.781 255.967  1.00 20.00           N
ATOM    211  H1' DA  K   7      21.071 -35.327 252.540  1.00 20.00           H
ATOM    212  H2' DA  K   7      19.492 -37.097 253.074  1.00 20.00           H
ATOM    213 H2'' DA  K   7      18.228 -36.355 252.020  1.00 20.00           H
ATOM    214  H3' DA  K   7      19.402 -37.820 250.486  1.00 20.00           H
ATOM    215  H4' DA  K   7      21.172 -35.818 249.631  1.00 20.00           H
ATOM    216  H5' DA  K   7      19.378 -36.489 248.169  1.00 20.00           H
ATOM    217 H5'' DA  K   7      19.104 -34.759 248.533  1.00 20.00           H
ATOM    218  H8  DA  K   7      17.287 -34.556 252.842  1.00 20.00           H
ATOM    219  H2  DA  K   7      22.833 -31.959 254.769  1.00 20.00           H
ATOM    220  H61 DA  K   7      19.290 -30.012 256.475  1.00 20.00           H
ATOM    221  H62 DA  K   7      17.910 -31.037 256.092  1.00 20.00           H
ATOM    222  P   DC  K   8      21.533 -39.024 251.526  1.00 20.00           P
ATOM    223  OP1 DC  K   8      21.945 -39.569 250.219  1.00 20.00           O
ATOM    224  OP2 DC  K   8      20.473 -39.655 252.339  1.00 20.00           O
ATOM    225  O5' DC  K   8      22.801 -38.907 252.476  1.00 20.00           O
ATOM    226  O3' DC  K   8      25.472 -38.563 255.457  1.00 20.00           O
ATOM    227  C1' DC  K   8      23.095 -37.116 255.490  1.00 20.00           C
ATOM    228  C2' DC  K   8      23.140 -38.639 255.419  1.00 20.00           C
ATOM    229  C3' DC  K   8      24.404 -38.762 254.586  1.00 20.00           C
ATOM    230  C4' DC  K   8      24.331 -37.591 253.601  1.00 20.00           C
ATOM    231  C5' DC  K   8      23.874 -38.036 252.227  1.00 20.00           C
ATOM    232  O4' DC  K   8      23.390 -36.669 254.177  1.00 20.00           O
ATOM    233  N1  DC  K   8      21.813 -36.575 255.986  1.00 20.00           N
ATOM    234  C2  DC  K   8      21.864 -35.400 256.712  1.00 20.00           C
ATOM    235  N3  DC  K   8      20.717 -34.865 257.184  1.00 20.00           N
ATOM    236  C4  DC  K   8      19.576 -35.415 256.833  1.00 20.00           C
ATOM    237  C5  DC  K   8      19.476 -36.529 255.970  1.00 20.00           C
ATOM    238  C6  DC  K   8      20.627 -37.081 255.542  1.00 20.00           C
ATOM    239  O2  DC  K   8      22.945 -34.882 256.979  1.00 20.00           O
ATOM    240  N4  DC  K   8      18.477 -34.880 257.258  1.00 20.00           N
ATOM    241  H1' DC  K   8      23.905 -36.797 256.145  1.00 20.00           H
ATOM    242  H2' DC  K   8      23.270 -39.108 256.393  1.00 20.00           H
ATOM    243 H2'' DC  K   8      22.304 -39.085 254.883  1.00 20.00           H
ATOM    244  H3' DC  K   8      24.471 -39.728 254.086  1.00 20.00           H
ATOM    245  H4' DC  K   8      25.312 -37.126 253.520  1.00 20.00           H
ATOM    246  H5' DC  K   8      24.669 -38.571 251.710  1.00 20.00           H
ATOM    247 H5'' DC  K   8      23.574 -37.162 251.652  1.00 20.00           H
ATOM    248  H5  DC  K   8      18.528 -36.916 255.627  1.00 20.00           H
ATOM    249  H6  DC  K   8      20.624 -37.894 254.832  1.00 20.00           H
ATOM    250  H41 DC  K   8      18.580 -34.035 257.799  1.00 20.00           H
ATOM    251  H42 DC  K   8      17.580 -35.201 256.929  1.00 20.00           H
ATOM    252  P   DC  K   9      26.375 -39.795 255.929  1.00 20.00           P
ATOM    253  OP1 DC  K   9      27.401 -40.099 254.907  1.00 20.00           O
ATOM    254  OP2 DC  K   9      25.488 -40.845 256.467  1.00 20.00           O
ATOM    255  O5' DC  K   9      27.063 -39.099 257.182  1.00 20.00           O
ATOM    256  O3' DC  K   9      27.872 -37.478 260.751  1.00 20.00           O
ATOM    257  C1' DC  K   9      25.294 -37.348 259.764  1.00 20.00           C
ATOM    258  C2' DC  K   9      26.029 -38.668 259.980  1.00 20.00           C
ATOM    259  C3' DC  K   9      27.415 -38.168 259.639  1.00 20.00           C
ATOM    260  C4' DC  K   9      27.183 -37.172 258.499  1.00 20.00           C
ATOM    261  C5' DC  K   9      27.567 -37.783 257.161  1.00 20.00           C
ATOM    262  O4' DC  K   9      25.796 -36.819 258.550  1.00 20.00           O
ATOM    263  N1  DC  K   9      23.831 -37.486 259.702  1.00 20.00           N
ATOM    264  C2  DC  K   9      23.060 -36.499 260.282  1.00 20.00           C
ATOM    265  N3  DC  K   9      21.714 -36.594 260.297  1.00 20.00           N
ATOM    266  C4  DC  K   9      21.161 -37.618 259.697  1.00 20.00           C
ATOM    267  C5  DC  K   9      21.891 -38.607 258.999  1.00 20.00           C
ATOM    268  C6  DC  K   9      23.238 -38.503 259.012  1.00 20.00           C
ATOM    269  O2  DC  K   9      23.588 -35.525 260.791  1.00 20.00           O
ATOM    270  N4  DC  K   9      19.864 -37.667 259.687  1.00 20.00           N
ATOM    271  H1' DC  K   9      25.572 -36.682 260.580  1.00 20.00           H
ATOM    272  H2' DC  K   9      25.968 -39.020 261.009  1.00 20.00           H
ATOM    273 H2'' DC  K   9      25.738 -39.451 259.280  1.00 20.00           H
ATOM    274  H3' DC  K   9      28.089 -38.980 259.367  1.00 20.00           H
ATOM    275  H4' DC  K   9      27.787 -36.283 258.674  1.00 20.00           H
ATOM    276  H5' DC  K   9      28.650 -37.814 257.059  1.00 20.00           H
ATOM    277 H5'' DC  K   9      27.136 -37.178 256.364  1.00 20.00           H
ATOM    278  H5  DC  K   9      21.415 -39.407 258.454  1.00 20.00           H
ATOM    279  H6  DC  K   9      23.855 -39.202 258.467  1.00 20.00           H
ATOM    280  H41 DC  K   9      19.395 -36.847 260.041  1.00 20.00           H
ATOM    281  H42 DC  K   9      19.373 -38.404 259.205  1.00 20.00           H
ATOM    282  P   DA  K  10      29.002 -38.104 261.689  1.00 20.00           P
ATOM    283  OP1 DA  K  10      30.348 -37.872 261.120  1.00 20.00           O
ATOM    284  OP2 DA  K  10      28.584 -39.448 262.140  1.00 20.00           O
ATOM    285  O5' DA  K  10      28.760 -37.096 262.885  1.00 20.00           O
ATOM    286  O3' DA  K  10      27.697 -34.973 266.114  1.00 20.00           O
ATOM    287  C1' DA  K  10      25.816 -36.245 264.531  1.00 20.00           C
ATOM    288  C2' DA  K  10      26.998 -36.983 265.146  1.00 20.00           C
ATOM    289  C3' DA  K  10      28.014 -35.869 265.094  1.00 20.00           C
ATOM    290  C4' DA  K  10      27.709 -35.218 263.746  1.00 20.00           C
ATOM    291  C5' DA  K  10      28.702 -35.702 262.709  1.00 20.00           C
ATOM    292  O4' DA  K  10      26.364 -35.567 263.416  1.00 20.00           O
ATOM    293  N9  DA  K  10      24.732 -37.118 264.086  1.00 20.00           N
ATOM    294  C8  DA  K  10      24.820 -38.300 263.405  1.00 20.00           C
ATOM    295  N7  DA  K  10      23.666 -38.788 263.032  1.00 20.00           N
ATOM    296  C5  DA  K  10      22.762 -37.837 263.516  1.00 20.00           C
ATOM    297  C4  DA  K  10      23.396 -36.812 264.153  1.00 20.00           C
ATOM    298  N1  DA  K  10      20.765 -36.638 263.973  1.00 20.00           N
ATOM    299  C2  DA  K  10      21.501 -35.717 264.569  1.00 20.00           C
ATOM    300  N3  DA  K  10      22.816 -35.722 264.728  1.00 20.00           N
ATOM    301  C6  DA  K  10      21.364 -37.714 263.494  1.00 20.00           C
ATOM    302  N6  DA  K  10      20.550 -38.650 263.047  1.00 20.00           N
ATOM    303  H1' DA  K  10      25.428 -35.524 265.250  1.00 20.00           H
ATOM    304  H2' DA  K  10      26.796 -37.277 266.175  1.00 20.00           H
ATOM    305 H2'' DA  K  10      27.296 -37.854 264.564  1.00 20.00           H
ATOM    306  H3' DA  K  10      29.035 -36.237 265.177  1.00 20.00           H
ATOM    307  H4' DA  K  10      27.794 -34.136 263.844  1.00 20.00           H
ATOM    308  H5' DA  K  10      29.685 -35.273 262.891  1.00 20.00           H
ATOM    309 H5'' DA  K  10      28.345 -35.412 261.722  1.00 20.00           H
ATOM    310  H8  DA  K  10      25.771 -38.760 263.180  1.00 20.00           H
ATOM    311  H2  DA  K  10      20.968 -34.870 264.974  1.00 20.00           H
ATOM    312  H61 DA  K  10      19.556 -38.476 263.048  1.00 20.00           H
ATOM    313  H62 DA  K  10      20.967 -39.503 262.711  1.00 20.00           H
ATOM    314  P   DG  K  11      28.657 -34.792 267.378  1.00 20.00           P
ATOM    315  OP1 DG  K  11      29.762 -33.860 267.079  1.00 20.00           O
ATOM    316  OP2 DG  K  11      28.925 -36.114 267.958  1.00 20.00           O
ATOM    317  O5' DG  K  11      27.627 -34.024 268.309  1.00 20.00           O
ATOM    318  O3' DG  K  11      24.568 -32.839 270.679  1.00 20.00           O
ATOM    319  C1' DG  K  11      24.244 -34.869 268.831  1.00 20.00           C
ATOM    320  C2' DG  K  11      25.384 -34.887 269.831  1.00 20.00           C
ATOM    321  C3' DG  K  11      25.624 -33.394 269.933  1.00 20.00           C
ATOM    322  C4' DG  K  11      25.517 -32.990 268.461  1.00 20.00           C
ATOM    323  C5' DG  K  11      26.914 -32.889 267.868  1.00 20.00           C
ATOM    324  O4' DG  K  11      24.734 -34.010 267.815  1.00 20.00           O
ATOM    325  N9  DG  K  11      23.910 -36.214 268.354  1.00 20.00           N
ATOM    326  C8  DG  K  11      24.763 -37.235 268.030  1.00 20.00           C
ATOM    327  N7  DG  K  11      24.184 -38.281 267.522  1.00 20.00           N
ATOM    328  C5  DG  K  11      22.834 -37.936 267.476  1.00 20.00           C
ATOM    329  C4  DG  K  11      22.657 -36.673 267.995  1.00 20.00           C
ATOM    330  N1  DG  K  11      20.517 -37.925 267.105  1.00 20.00           N
ATOM    331  C2  DG  K  11      20.432 -36.690 267.639  1.00 20.00           C
ATOM    332  N3  DG  K  11      21.468 -36.006 268.111  1.00 20.00           N
ATOM    333  C6  DG  K  11      21.682 -38.647 266.988  1.00 20.00           C
ATOM    334  O6  DG  K  11      21.591 -39.770 266.474  1.00 20.00           O
ATOM    335  N2  DG  K  11      19.262 -36.110 267.618  1.00 20.00           N
ATOM    336  H1' DG  K  11      23.360 -34.429 269.290  1.00 20.00           H
ATOM    337  H2' DG  K  11      25.056 -35.252 270.803  1.00 20.00           H
ATOM    338 H2'' DG  K  11      26.251 -35.452 269.491  1.00 20.00           H
ATOM    339  H3' DG  K  11      26.594 -33.163 270.373  1.00 20.00           H
ATOM    340  H4' DG  K  11      25.012 -32.028 268.378  1.00 20.00           H
ATOM    341  H5' DG  K  11      27.415 -31.990 268.223  1.00 20.00           H
ATOM    342 H5'' DG  K  11      26.832 -32.854 266.783  1.00 20.00           H
ATOM    343  H8  DG  K  11      25.831 -37.159 268.169  1.00 20.00           H
ATOM    344  H1  DG  K  11      19.666 -38.341 266.756  1.00 20.00           H
ATOM    345  H21 DG  K  11      18.431 -36.600 267.319  1.00 20.00           H
ATOM    346  H22 DG  K  11      19.232 -35.160 267.949  1.00 20.00           H
ATOM    347  P   DT  K  12      24.790 -32.293 272.168  1.00 20.00           P
ATOM    348  OP1 DT  K  12      25.511 -30.998 272.131  1.00 20.00           O
ATOM    349  OP2 DT  K  12      25.269 -33.425 272.990  1.00 20.00           O
ATOM    350  O5' DT  K  12      23.305 -31.965 272.627  1.00 20.00           O
ATOM    351  O3' DT  K  12      19.478 -32.633 273.553  1.00 20.00           O
ATOM    352  C1' DT  K  12      20.966 -34.667 272.220  1.00 20.00           C
ATOM    353  C2' DT  K  12      21.419 -34.024 273.529  1.00 20.00           C
ATOM    354  C3' DT  K  12      20.863 -32.632 273.376  1.00 20.00           C
ATOM    355  C4' DT  K  12      21.130 -32.390 271.907  1.00 20.00           C
ATOM    356  C5' DT  K  12      22.326 -31.469 271.745  1.00 20.00           C
ATOM    357  O4' DT  K  12      21.336 -33.670 271.284  1.00 20.00           O
ATOM    358  N1  DT  K  12      21.554 -36.003 271.892  1.00 20.00           N
ATOM    359  C2  DT  K  12      20.741 -36.963 271.287  1.00 20.00           C
ATOM    360  N3  DT  K  12      21.320 -38.144 270.876  1.00 20.00           N
ATOM    361  C4  DT  K  12      22.636 -38.500 271.001  1.00 20.00           C
ATOM    362  C5  DT  K  12      23.438 -37.458 271.633  1.00 20.00           C
ATOM    363  C6  DT  K  12      22.901 -36.268 272.039  1.00 20.00           C
ATOM    364  O2  DT  K  12      19.539 -36.834 271.155  1.00 20.00           O
ATOM    365  O4  DT  K  12      23.039 -39.597 270.568  1.00 20.00           O
ATOM    366  C7  DT  K  12      24.917 -37.712 271.831  1.00 20.00           C
ATOM    367  H1' DT  K  12      19.880 -34.750 272.250  1.00 20.00           H
ATOM    368  H2' DT  K  12      20.968 -34.512 274.391  1.00 20.00           H
ATOM    369 H2'' DT  K  12      22.503 -34.014 273.633  1.00 20.00           H
ATOM    370  H3' DT  K  12      21.358 -31.919 274.034  1.00 20.00           H
ATOM    371  H4' DT  K  12      20.257 -31.912 271.465  1.00 20.00           H
ATOM    372  H5' DT  K  12      22.053 -30.458 272.042  1.00 20.00           H
ATOM    373 H5'' DT  K  12      22.651 -31.468 270.706  1.00 20.00           H
ATOM    374  H3  DT  K  12      20.680 -38.826 270.498  1.00 20.00           H
ATOM    375  H6  DT  K  12      23.535 -35.504 272.463  1.00 20.00           H
ATOM    376  H71 DT  K  12      25.397 -36.891 272.356  1.00 20.00           H
ATOM    377  H72 DT  K  12      25.045 -38.624 272.410  1.00 20.00           H
ATOM    378  H73 DT  K  12      25.386 -37.856 270.861  1.00 20.00           H
ATOM    379  P   DG  K  13      18.825 -31.937 274.833  1.00 20.00           P
ATOM    380  OP1 DG  K  13      18.410 -30.553 274.498  1.00 20.00           O
ATOM    381  OP2 DG  K  13      19.657 -32.223 276.018  1.00 20.00           O
ATOM    382  O5' DG  K  13      17.560 -32.896 274.948  1.00 20.00           O
ATOM    383  O3' DG  K  13      14.688 -35.647 275.605  1.00 20.00           O
ATOM    384  C1' DG  K  13      17.190 -36.469 274.797  1.00 20.00           C
ATOM    385  C2' DG  K  13      17.002 -35.651 276.061  1.00 20.00           C
ATOM    386  C3' DG  K  13      15.816 -34.827 275.616  1.00 20.00           C
ATOM    387  C4' DG  K  13      16.136 -34.534 274.165  1.00 20.00           C
ATOM    388  C5' DG  K  13      16.669 -33.137 273.896  1.00 20.00           C
ATOM    389  O4' DG  K  13      17.090 -35.522 273.745  1.00 20.00           O
ATOM    390  N9  DG  K  13      18.464 -37.190 274.797  1.00 20.00           N
ATOM    391  C8  DG  K  13      19.708 -36.795 275.214  1.00 20.00           C
ATOM    392  N7  DG  K  13      20.669 -37.637 274.938  1.00 20.00           N
ATOM    393  C5  DG  K  13      20.014 -38.686 274.296  1.00 20.00           C
ATOM    394  C4  DG  K  13      18.669 -38.403 274.210  1.00 20.00           C
ATOM    395  N1  DG  K  13      19.479 -40.633 273.165  1.00 20.00           N
ATOM    396  C2  DG  K  13      18.195 -40.257 273.149  1.00 20.00           C
ATOM    397  N3  DG  K  13      17.696 -39.156 273.649  1.00 20.00           N
ATOM    398  C6  DG  K  13      20.490 -39.925 273.737  1.00 20.00           C
ATOM    399  O6  DG  K  13      21.623 -40.415 273.663  1.00 20.00           O
ATOM    400  N2  DG  K  13      17.341 -41.012 272.574  1.00 20.00           N
ATOM    401  H1' DG  K  13      16.378 -37.189 274.717  1.00 20.00           H
ATOM    402  H2' DG  K  13      16.755 -36.280 276.915  1.00 20.00           H
ATOM    403 H2'' DG  K  13      17.863 -35.016 276.264  1.00 20.00           H
ATOM    404  H3' DG  K  13      15.680 -33.930 276.220  1.00 20.00           H
ATOM    405  H4' DG  K  13      15.228 -34.663 273.578  1.00 20.00           H
ATOM    406  H5' DG  K  13      15.868 -32.400 273.921  1.00 20.00           H
ATOM    407 H5'' DG  K  13      17.168 -33.124 272.928  1.00 20.00           H
ATOM    408  H8  DG  K  13      19.869 -35.851 275.712  1.00 20.00           H
ATOM    409  H1  DG  K  13      19.714 -41.526 272.758  1.00 20.00           H
ATOM    410  H21 DG  K  13      17.600 -41.909 272.192  1.00 20.00           H
ATOM    411  H22 DG  K  13      16.398 -40.656 272.558  1.00 20.00           H
ATOM    412  P   DG  K  14      13.545 -35.482 276.701  1.00 20.00           P
ATOM    413  OP1 DG  K  14      12.464 -34.645 276.145  1.00 20.00           O
ATOM    414  OP2 DG  K  14      14.157 -35.208 278.019  1.00 20.00           O
ATOM    415  O5' DG  K  14      13.086 -37.000 276.711  1.00 20.00           O
ATOM    416  O3' DG  K  14      12.166 -40.846 277.248  1.00 20.00           O
ATOM    417  C1' DG  K  14      14.726 -40.091 276.920  1.00 20.00           C
ATOM    418  C2' DG  K  14      13.876 -39.485 278.022  1.00 20.00           C
ATOM    419  C3' DG  K  14      12.557 -39.516 277.285  1.00 20.00           C
ATOM    420  C4' DG  K  14      12.929 -39.136 275.859  1.00 20.00           C
ATOM    421  C5' DG  K  14      12.664 -37.675 275.557  1.00 20.00           C
ATOM    422  O4' DG  K  14      14.321 -39.435 275.728  1.00 20.00           O
ATOM    423  N9  DG  K  14      16.152 -39.951 277.180  1.00 20.00           N
ATOM    424  C8  DG  K  14      16.838 -38.952 277.816  1.00 20.00           C
ATOM    425  N7  DG  K  14      18.122 -39.144 277.879  1.00 20.00           N
ATOM    426  C5  DG  K  14      18.290 -40.356 277.201  1.00 20.00           C
ATOM    427  C4  DG  K  14      17.077 -40.862 276.805  1.00 20.00           C
ATOM    428  N1  DG  K  14      19.167 -42.237 276.148  1.00 20.00           N
ATOM    429  C2  DG  K  14      17.929 -42.655 275.858  1.00 20.00           C
ATOM    430  N3  DG  K  14      16.821 -42.017 276.145  1.00 20.00           N
ATOM    431  C6  DG  K  14      19.454 -41.104 276.860  1.00 20.00           C
ATOM    432  O6  DG  K  14      20.634 -40.842 277.041  1.00 20.00           O
ATOM    433  N2  DG  K  14      17.790 -43.724 275.162  1.00 20.00           N
ATOM    434  H1' DG  K  14      14.492 -41.152 276.839  1.00 20.00           H
ATOM    435  H2' DG  K  14      13.823 -40.091 278.925  1.00 20.00           H
ATOM    436 H2'' DG  K  14      14.175 -38.466 278.265  1.00 20.00           H
ATOM    437  H3' DG  K  14      11.802 -38.869 277.730  1.00 20.00           H
ATOM    438  H4' DG  K  14      12.352 -39.745 275.164  1.00 20.00           H
ATOM    439  H5' DG  K  14      11.604 -37.492 275.391  1.00 20.00           H
ATOM    440 H5'' DG  K  14      13.240 -37.384 274.680  1.00 20.00           H
ATOM    441  H8  DG  K  14      16.350 -38.076 278.217  1.00 20.00           H
ATOM    442  H1  DG  K  14      19.941 -42.815 275.854  1.00 20.00           H
ATOM    443  H21 DG  K  14      18.580 -44.306 274.931  1.00 20.00           H
ATOM    444  H22 DG  K  14      16.853 -43.932 274.854  1.00 20.00           H
ATOM    445  P   DC  K  15      10.972 -41.359 278.161  1.00 20.00           P
ATOM    446  OP1 DC  K  15       9.688 -41.181 277.456  1.00 20.00           O
ATOM    447  OP2 DC  K  15      11.186 -40.889 279.544  1.00 20.00           O
ATOM    448  O5' DC  K  15      11.408 -42.879 278.133  1.00 20.00           O
ATOM    449  O3' DC  K  15      12.467 -46.686 278.646  1.00 20.00           O
ATOM    450  C1' DC  K  15      14.273 -44.540 278.838  1.00 20.00           C
ATOM    451  C2' DC  K  15      13.021 -44.644 279.701  1.00 20.00           C
ATOM    452  C3' DC  K  15      12.111 -45.342 278.708  1.00 20.00           C
ATOM    453  C4' DC  K  15      12.510 -44.736 277.371  1.00 20.00           C
ATOM    454  C5' DC  K  15      11.579 -43.616 276.957  1.00 20.00           C
ATOM    455  O4' DC  K  15      13.831 -44.203 277.538  1.00 20.00           O
ATOM    456  N1  DC  K  15      15.285 -43.572 279.319  1.00 20.00           N
ATOM    457  C2  DC  K  15      16.618 -43.916 279.166  1.00 20.00           C
ATOM    458  N3  DC  K  15      17.602 -43.112 279.630  1.00 20.00           N
ATOM    459  C4  DC  K  15      17.272 -41.953 280.143  1.00 20.00           C
ATOM    460  C5  DC  K  15      15.936 -41.481 280.183  1.00 20.00           C
ATOM    461  C6  DC  K  15      14.958 -42.319 279.755  1.00 20.00           C
ATOM    462  O2  DC  K  15      16.920 -44.973 278.639  1.00 20.00           O
ATOM    463  N4  DC  K  15      18.240 -41.197 280.569  1.00 20.00           N
ATOM    464  H1' DC  K  15      14.702 -45.541 278.800  1.00 20.00           H
ATOM    465  H2' DC  K  15      13.176 -45.286 280.567  1.00 20.00           H
ATOM    466 H2'' DC  K  15      12.619 -43.681 280.012  1.00 20.00           H
ATOM    467  H3' DC  K  15      11.055 -45.208 278.939  1.00 20.00           H
ATOM    468  H4' DC  K  15      12.505 -45.510 276.605  1.00 20.00           H
ATOM    469  H5' DC  K  15      10.622 -44.009 276.619  1.00 20.00           H
ATOM    470 H5'' DC  K  15      12.053 -43.024 276.175  1.00 20.00           H
ATOM    471  H5  DC  K  15      15.687 -40.494 280.541  1.00 20.00           H
ATOM    472  H6  DC  K  15      13.921 -42.021 279.735  1.00 20.00           H
ATOM    473  H41 DC  K  15      19.160 -41.515 280.309  1.00 20.00           H
ATOM    474  H42 DC  K  15      18.061 -40.209 280.651  1.00 20.00           H
ATOM    475  P   DT  K  16      11.641 -47.804 279.434  1.00 20.00           P
ATOM    476  OP1 DT  K  16      10.663 -48.444 278.521  1.00 20.00           O
ATOM    477  OP2 DT  K  16      11.243 -47.324 280.771  1.00 20.00           O
ATOM    478  O5' DT  K  16      12.891 -48.750 279.681  1.00 20.00           O
ATOM    479  O3' DT  K  16      15.803 -51.314 280.763  1.00 20.00           O
ATOM    480  C1' DT  K  16      16.046 -48.567 281.072  1.00 20.00           C
ATOM    481  C2' DT  K  16      14.923 -49.380 281.719  1.00 20.00           C
ATOM    482  C3' DT  K  16      14.749 -50.422 280.637  1.00 20.00           C
ATOM    483  C4' DT  K  16      14.982 -49.652 279.342  1.00 20.00           C
ATOM    484  C5' DT  K  16      13.688 -49.267 278.653  1.00 20.00           C
ATOM    485  O4' DT  K  16      15.718 -48.472 279.697  1.00 20.00           O
ATOM    486  N1  DT  K  16      16.227 -47.226 281.659  1.00 20.00           N
ATOM    487  C2  DT  K  16      17.529 -46.794 281.846  1.00 20.00           C
ATOM    488  N3  DT  K  16      17.704 -45.577 282.418  1.00 20.00           N
ATOM    489  C4  DT  K  16      16.713 -44.737 282.810  1.00 20.00           C
ATOM    490  C5  DT  K  16      15.369 -45.217 282.554  1.00 20.00           C
ATOM    491  C6  DT  K  16      15.160 -46.428 281.986  1.00 20.00           C
ATOM    492  O2  DT  K  16      18.495 -47.376 281.403  1.00 20.00           O
ATOM    493  O4  DT  K  16      17.005 -43.635 283.248  1.00 20.00           O
ATOM    494  C7  DT  K  16      14.187 -44.356 282.943  1.00 20.00           C
ATOM    495  H1' DT  K  16      16.966 -49.141 281.178  1.00 20.00           H
ATOM    496  H2' DT  K  16      15.239 -49.836 282.656  1.00 20.00           H
ATOM    497 H2'' DT  K  16      13.997 -48.825 281.863  1.00 20.00           H
ATOM    498  H3' DT  K  16      13.778 -50.914 280.682  1.00 20.00           H
ATOM    499  H4' DT  K  16      15.574 -50.264 278.661  1.00 20.00           H
ATOM    500  H5' DT  K  16      13.203 -50.138 278.216  1.00 20.00           H
ATOM    501 H5'' DT  K  16      13.901 -48.522 277.889  1.00 20.00           H
ATOM    502  H3  DT  K  16      18.657 -45.254 282.492  1.00 20.00           H
ATOM    503  H6  DT  K  16      14.157 -46.764 281.771  1.00 20.00           H
ATOM    504  H71 DT  K  16      13.246 -44.888 282.822  1.00 20.00           H
ATOM    505  H72 DT  K  16      14.182 -43.455 282.336  1.00 20.00           H
ATOM    506  H73 DT  K  16      14.295 -44.067 283.985  1.00 20.00           H
ATOM    507  P   DG  K  17      15.600 -52.757 281.397  1.00 20.00           P
ATOM    508  OP1 DG  K  17      15.216 -53.716 280.341  1.00 20.00           O
ATOM    509  OP2 DG  K  17      14.836 -52.650 282.661  1.00 20.00           O
ATOM    510  O5' DG  K  17      17.128 -52.957 281.770  1.00 20.00           O
ATOM    511  O3' DG  K  17      20.742 -53.330 283.399  1.00 20.00           O
ATOM    512  C1' DG  K  17      19.316 -51.010 283.631  1.00 20.00           C
ATOM    513  C2' DG  K  17      18.733 -52.346 284.058  1.00 20.00           C
ATOM    514  C3' DG  K  17      19.417 -53.190 283.000  1.00 20.00           C
ATOM    515  C4' DG  K  17      19.369 -52.298 281.759  1.00 20.00           C
ATOM    516  C5' DG  K  17      18.201 -52.724 280.882  1.00 20.00           C
ATOM    517  O4' DG  K  17      19.180 -50.964 282.223  1.00 20.00           O
ATOM    518  N9  DG  K  17      18.631 -49.892 284.258  1.00 20.00           N
ATOM    519  C8  DG  K  17      17.295 -49.702 284.460  1.00 20.00           C
ATOM    520  N7  DG  K  17      16.993 -48.533 284.947  1.00 20.00           N
ATOM    521  C5  DG  K  17      18.234 -47.901 285.041  1.00 20.00           C
ATOM    522  C4  DG  K  17      19.235 -48.725 284.591  1.00 20.00           C
ATOM    523  N1  DG  K  17      19.939 -46.351 285.340  1.00 20.00           N
ATOM    524  C2  DG  K  17      20.843 -47.236 284.882  1.00 20.00           C
ATOM    525  N3  DG  K  17      20.565 -48.461 284.488  1.00 20.00           N
ATOM    526  C6  DG  K  17      18.600 -46.601 285.493  1.00 20.00           C
ATOM    527  O6  DG  K  17      17.889 -45.708 285.947  1.00 20.00           O
ATOM    528  N2  DG  K  17      22.074 -46.855 284.745  1.00 20.00           N
ATOM    529  H1' DG  K  17      20.372 -50.975 283.894  1.00 20.00           H
ATOM    530  H2' DG  K  17      19.049 -52.650 285.054  1.00 20.00           H
ATOM    531 H2'' DG  K  17      17.647 -52.380 283.983  1.00 20.00           H
ATOM    532  H3' DG  K  17      18.935 -54.156 282.859  1.00 20.00           H
ATOM    533  H4' DG  K  17      20.304 -52.383 281.207  1.00 20.00           H
ATOM    534  H5' DG  K  17      18.442 -53.641 280.348  1.00 20.00           H
ATOM    535 H5'' DG  K  17      17.988 -51.930 280.170  1.00 20.00           H
ATOM    536  H8  DG  K  17      16.563 -50.458 284.220  1.00 20.00           H
ATOM    537  H1  DG  K  17      20.277 -45.437 285.600  1.00 20.00           H
ATOM    538  H21 DG  K  17      22.378 -45.948 285.064  1.00 20.00           H
ATOM    539  H22 DG  K  17      22.706 -47.523 284.337  1.00 20.00           H
ATOM    540  P   DC  K  18      21.273 -54.711 283.997  1.00 20.00           P
ATOM    541  OP1 DC  K  18      21.629 -55.619 282.889  1.00 20.00           O
ATOM    542  OP2 DC  K  18      20.379 -55.131 285.092  1.00 20.00           O
ATOM    543  O5' DC  K  18      22.595 -54.135 284.662  1.00 20.00           O
ATOM    544  O3' DC  K  18      25.445 -52.464 286.932  1.00 20.00           O
ATOM    545  C1' DC  K  18      22.865 -51.445 286.855  1.00 20.00           C
ATOM    546  C2' DC  K  18      23.165 -52.894 287.220  1.00 20.00           C
ATOM    547  C3' DC  K  18      24.363 -53.097 286.326  1.00 20.00           C
ATOM    548  C4' DC  K  18      24.005 -52.326 285.067  1.00 20.00           C
ATOM    549  C5' DC  K  18      23.479 -53.263 283.995  1.00 20.00           C
ATOM    550  O4' DC  K  18      22.999 -51.379 285.448  1.00 20.00           O
ATOM    551  N1  DC  K  18      21.534 -50.964 287.272  1.00 20.00           N
ATOM    552  C2  DC  K  18      21.418 -49.648 287.675  1.00 20.00           C
ATOM    553  N3  DC  K  18      20.241 -49.148 288.109  1.00 20.00           N
ATOM    554  C4  DC  K  18      19.182 -49.910 288.043  1.00 20.00           C
ATOM    555  C5  DC  K  18      19.203 -51.221 287.508  1.00 20.00           C
ATOM    556  C6  DC  K  18      20.406 -51.722 287.124  1.00 20.00           C
ATOM    557  O2  DC  K  18      22.404 -48.943 287.726  1.00 20.00           O
ATOM    558  N4  DC  K  18      18.054 -49.362 288.389  1.00 20.00           N
ATOM    559  H1' DC  K  18      23.644 -50.826 287.298  1.00 20.00           H
ATOM    560  H2' DC  K  18      23.467 -52.999 288.262  1.00 20.00           H
ATOM    561 H2'' DC  K  18      22.365 -53.593 286.981  1.00 20.00           H
ATOM    562  H3' DC  K  18      24.558 -54.152 286.136  1.00 20.00           H
ATOM    563  H4' DC  K  18      24.887 -51.805 284.694  1.00 20.00           H
ATOM    564  H5' DC  K  18      24.292 -53.832 283.547  1.00 20.00           H
ATOM    565 H5'' DC  K  18      22.981 -52.669 283.230  1.00 20.00           H
ATOM    566  H5  DC  K  18      18.304 -51.804 287.385  1.00 20.00           H
ATOM    567  H6  DC  K  18      20.486 -52.696 286.666  1.00 20.00           H
ATOM    568  H41 DC  K  18      18.102 -48.378 288.604  1.00 20.00           H
ATOM    569  H42 DC  K  18      17.193 -49.797 288.094  1.00 20.00           H
ATOM    570  P   DT  K  19      26.587 -53.337 287.620  1.00 20.00           P
ATOM    571  OP1 DT  K  19      27.593 -53.749 286.616  1.00 20.00           O
ATOM    572  OP2 DT  K  19      25.955 -54.320 288.526  1.00 20.00           O
ATOM    573  O5' DT  K  19      27.188 -52.192 288.536  1.00 20.00           O
ATOM    574  O3' DT  K  19      28.138 -49.327 291.197  1.00 20.00           O
ATOM    575  C1' DT  K  19      25.482 -50.001 290.645  1.00 20.00           C
ATOM    576  C2' DT  K  19      26.495 -51.034 291.140  1.00 20.00           C
ATOM    577  C3' DT  K  19      27.745 -50.473 290.505  1.00 20.00           C
ATOM    578  C4' DT  K  19      27.228 -49.998 289.167  1.00 20.00           C
ATOM    579  C5' DT  K  19      27.556 -50.940 288.036  1.00 20.00           C
ATOM    580  O4' DT  K  19      25.807 -49.823 289.278  1.00 20.00           O
ATOM    581  N1  DT  K  19      24.062 -50.380 290.836  1.00 20.00           N
ATOM    582  C2  DT  K  19      23.175 -49.385 291.215  1.00 20.00           C
ATOM    583  N3  DT  K  19      21.857 -49.717 291.307  1.00 20.00           N
ATOM    584  C4  DT  K  19      21.323 -50.955 291.104  1.00 20.00           C
ATOM    585  C5  DT  K  19      22.287 -51.945 290.655  1.00 20.00           C
ATOM    586  C6  DT  K  19      23.606 -51.636 290.528  1.00 20.00           C
ATOM    587  O2  DT  K  19      23.501 -48.226 291.379  1.00 20.00           O
ATOM    588  O4  DT  K  19      20.109 -51.127 291.226  1.00 20.00           O
ATOM    589  C7  DT  K  19      21.812 -53.341 290.338  1.00 20.00           C
ATOM    590  H1' DT  K  19      25.676 -49.070 291.176  1.00 20.00           H
ATOM    591  H2' DT  K  19      26.574 -51.030 292.225  1.00 20.00           H
ATOM    592 H2'' DT  K  19      26.296 -52.044 290.782  1.00 20.00           H
ATOM    593  H3' DT  K  19      28.542 -51.212 290.426  1.00 20.00           H
ATOM    594  H4' DT  K  19      27.682 -49.034 288.944  1.00 20.00           H
ATOM    595  H5' DT  K  19      28.621 -50.925 287.810  1.00 20.00           H
ATOM    596 H5'' DT  K  19      26.977 -50.653 287.161  1.00 20.00           H
ATOM    597  H3  DT  K  19      21.231 -48.968 291.554  1.00 20.00           H
ATOM    598  H6  DT  K  19      24.300 -52.378 290.165  1.00 20.00           H
ATOM    599  H71 DT  K  19      22.645 -54.004 290.116  1.00 20.00           H
ATOM    600  H72 DT  K  19      21.274 -53.730 291.200  1.00 20.00           H
ATOM    601  H73 DT  K  19      21.130 -53.305 289.491  1.00 20.00           H
ATOM    602  P   DG  K  20      29.456 -49.336 292.097  1.00 20.00           P
ATOM    603  OP1 DG  K  20      30.659 -49.021 291.285  1.00 20.00           O
ATOM    604  OP2 DG  K  20      29.415 -50.552 292.938  1.00 20.00           O
ATOM    605  O5' DG  K  20      29.105 -48.097 293.032  1.00 20.00           O
ATOM    606  O3' DG  K  20      27.750 -45.635 295.900  1.00 20.00           O
ATOM    607  C1' DG  K  20      26.098 -47.562 294.854  1.00 20.00           C
ATOM    608  C2' DG  K  20      27.464 -47.928 295.419  1.00 20.00           C
ATOM    609  C3' DG  K  20      28.201 -46.652 295.062  1.00 20.00           C
ATOM    610  C4' DG  K  20      27.671 -46.362 293.671  1.00 20.00           C
ATOM    611  C5' DG  K  20      28.597 -46.866 292.570  1.00 20.00           C
ATOM    612  O4' DG  K  20      26.385 -46.995 293.584  1.00 20.00           O
ATOM    613  N9  DG  K  20      25.178 -48.712 294.780  1.00 20.00           N
ATOM    614  C8  DG  K  20      25.434 -50.020 294.470  1.00 20.00           C
ATOM    615  N7  DG  K  20      24.374 -50.779 294.399  1.00 20.00           N
ATOM    616  C5  DG  K  20      23.327 -49.899 294.668  1.00 20.00           C
ATOM    617  C4  DG  K  20      23.823 -48.633 294.897  1.00 20.00           C
ATOM    618  N1  DG  K  20      21.244 -48.902 294.945  1.00 20.00           N
ATOM    619  C2  DG  K  20      21.840 -47.720 295.192  1.00 20.00           C
ATOM    620  N3  DG  K  20      23.136 -47.497 295.169  1.00 20.00           N
ATOM    621  C6  DG  K  20      21.904 -50.084 294.711  1.00 20.00           C
ATOM    622  O6  DG  K  20      21.213 -51.094 294.532  1.00 20.00           O
ATOM    623  N2  DG  K  20      21.110 -46.673 295.367  1.00 20.00           N
ATOM    624  H1' DG  K  20      25.649 -46.796 295.483  1.00 20.00           H
ATOM    625  H2' DG  K  20      27.442 -48.062 296.499  1.00 20.00           H
ATOM    626 H2'' DG  K  20      27.889 -48.806 294.934  1.00 20.00           H
ATOM    627  H3' DG  K  20      29.283 -46.766 295.097  1.00 20.00           H
ATOM    628  H4' DG  K  20      27.548 -45.287 293.550  1.00 20.00           H
ATOM    629  H5' DG  K  20      29.419 -46.170 292.409  1.00 20.00           H
ATOM    630 H5'' DG  K  20      28.019 -46.975 291.654  1.00 20.00           H
ATOM    631  H8  DG  K  20      26.434 -50.381 294.282  1.00 20.00           H
ATOM    632  H1  DG  K  20      20.238 -48.942 294.995  1.00 20.00           H
ATOM    633  H21 DG  K  20      20.106 -46.736 295.447  1.00 20.00           H
ATOM    634  H22 DG  K  20      21.600 -45.794 295.414  1.00 20.00           H
ATOM    635  P   DC  K  21      28.680 -45.086 297.072  1.00 20.00           P
ATOM    636  OP1 DC  K  21      29.669 -44.131 296.528  1.00 20.00           O
ATOM    637  OP2 DC  K  21      29.078 -46.237 297.906  1.00 20.00           O
ATOM    638  O5' DC  K  21      27.621 -44.254 297.914  1.00 20.00           O
ATOM    639  O3' DC  K  21      24.548 -43.361 300.311  1.00 20.00           O
ATOM    640  C1' DC  K  21      24.620 -45.861 298.997  1.00 20.00           C
ATOM    641  C2' DC  K  21      25.741 -45.384 299.925  1.00 20.00           C
ATOM    642  C3' DC  K  21      25.650 -43.895 299.638  1.00 20.00           C
ATOM    643  C4' DC  K  21      25.363 -43.849 298.143  1.00 20.00           C
ATOM    644  C5' DC  K  21      26.593 -43.495 297.334  1.00 20.00           C
ATOM    645  O4' DC  K  21      24.859 -45.149 297.791  1.00 20.00           O
ATOM    646  N1  DC  K  21      24.549 -47.333 298.773  1.00 20.00           N
ATOM    647  C2  DC  K  21      23.309 -47.927 298.613  1.00 20.00           C
ATOM    648  N3  DC  K  21      23.166 -49.251 298.381  1.00 20.00           N
ATOM    649  C4  DC  K  21      24.241 -49.975 298.229  1.00 20.00           C
ATOM    650  C5  DC  K  21      25.546 -49.421 298.287  1.00 20.00           C
ATOM    651  C6  DC  K  21      25.667 -48.089 298.548  1.00 20.00           C
ATOM    652  O2  DC  K  21      22.312 -47.281 298.820  1.00 20.00           O
ATOM    653  N4  DC  K  21      24.056 -51.228 297.928  1.00 20.00           N
ATOM    654  H1' DC  K  21      23.681 -45.514 299.424  1.00 20.00           H
ATOM    655  H2' DC  K  21      25.523 -45.584 300.973  1.00 20.00           H
ATOM    656 H2'' DC  K  21      26.722 -45.769 299.647  1.00 20.00           H
ATOM    657  H3' DC  K  21      26.570 -43.377 299.906  1.00 20.00           H
ATOM    658  H4' DC  K  21      24.596 -43.099 297.955  1.00 20.00           H
ATOM    659  H5' DC  K  21      26.820 -42.435 297.433  1.00 20.00           H
ATOM    660 H5'' DC  K  21      26.416 -43.741 296.288  1.00 20.00           H
ATOM    661  H5  DC  K  21      26.427 -50.013 298.094  1.00 20.00           H
ATOM    662  H6  DC  K  21      26.632 -47.608 298.538  1.00 20.00           H
ATOM    663  H41 DC  K  21      23.097 -51.528 297.825  1.00 20.00           H
ATOM    664  H42 DC  K  21      24.822 -51.822 297.652  1.00 20.00           H
ATOM    665  P   DC  K  22      24.766 -42.334 301.522  1.00 20.00           P
ATOM    666  OP1 DC  K  22      24.795 -40.933 301.036  1.00 20.00           O
ATOM    667  OP2 DC  K  22      25.830 -42.870 302.390  1.00 20.00           O
ATOM    668  O5' DC  K  22      23.397 -42.622 302.270  1.00 20.00           O
ATOM    669  O3' DC  K  22      20.221 -43.975 304.277  1.00 20.00           O
ATOM    670  C1' DC  K  22      21.785 -45.819 302.877  1.00 20.00           C
ATOM    671  C2' DC  K  22      22.332 -44.967 304.017  1.00 20.00           C
ATOM    672  C3' DC  K  22      21.497 -43.726 303.779  1.00 20.00           C
ATOM    673  C4' DC  K  22      21.374 -43.661 302.264  1.00 20.00           C
ATOM    674  C5' DC  K  22      22.162 -42.541 301.627  1.00 20.00           C
ATOM    675  O4' DC  K  22      21.784 -44.942 301.764  1.00 20.00           O
ATOM    676  N1  DC  K  22      22.557 -47.048 302.607  1.00 20.00           N
ATOM    677  C2  DC  K  22      21.867 -48.177 302.209  1.00 20.00           C
ATOM    678  N3  DC  K  22      22.515 -49.325 301.907  1.00 20.00           N
ATOM    679  C4  DC  K  22      23.819 -49.329 301.946  1.00 20.00           C
ATOM    680  C5  DC  K  22      24.593 -48.190 302.260  1.00 20.00           C
ATOM    681  C6  DC  K  22      23.922 -47.052 302.572  1.00 20.00           C
ATOM    682  O2  DC  K  22      20.649 -48.173 302.171  1.00 20.00           O
ATOM    683  N4  DC  K  22      24.409 -50.455 301.688  1.00 20.00           N
ATOM    684  H1' DC  K  22      20.757 -46.082 303.126  1.00 20.00           H
ATOM    685  H2' DC  K  22      22.134 -45.401 304.996  1.00 20.00           H
ATOM    686 H2'' DC  K  22      23.386 -44.718 303.896  1.00 20.00           H
ATOM    687  H3' DC  K  22      21.944 -42.835 304.216  1.00 20.00           H
ATOM    688  H4' DC  K  22      20.325 -43.506 302.013  1.00 20.00           H
ATOM    689  H5' DC  K  22      21.695 -41.578 301.820  1.00 20.00           H
ATOM    690 H5'' DC  K  22      22.241 -42.718 300.556  1.00 20.00           H
ATOM    691  H5  DC  K  22      25.672 -48.193 302.240  1.00 20.00           H
ATOM    692  H6  DC  K  22      24.454 -46.136 302.778  1.00 20.00           H
ATOM    693  H41 DC  K  22      23.804 -51.209 301.398  1.00 20.00           H
ATOM    694  H42 DC  K  22      25.410 -50.521 301.650  1.00 20.00           H
ATOM    695  P   DA  K  23      19.707 -43.257 305.606  1.00 20.00           P
ATOM    696  OP1 DA  K  23      19.165 -41.908 305.320  1.00 20.00           O
ATOM    697  OP2 DA  K  23      20.697 -43.486 306.679  1.00 20.00           O
ATOM    698  O5' DA  K  23      18.485 -44.233 305.842  1.00 20.00           O
ATOM    699  O3' DA  K  23      15.949 -47.117 306.771  1.00 20.00           O
ATOM    700  C1' DA  K  23      18.500 -47.716 305.961  1.00 20.00           C
ATOM    701  C2' DA  K  23      18.259 -46.771 307.135  1.00 20.00           C
ATOM    702  C3' DA  K  23      16.956 -46.168 306.657  1.00 20.00           C
ATOM    703  C4' DA  K  23      17.187 -46.002 305.171  1.00 20.00           C
ATOM    704  C5' DA  K  23      17.558 -44.572 304.844  1.00 20.00           C
ATOM    705  O4' DA  K  23      18.228 -46.923 304.817  1.00 20.00           O
ATOM    706  N9  DA  K  23      19.857 -48.269 305.906  1.00 20.00           N
ATOM    707  C8  DA  K  23      21.053 -47.659 306.172  1.00 20.00           C
ATOM    708  N7  DA  K  23      22.105 -48.395 305.914  1.00 20.00           N
ATOM    709  C5  DA  K  23      21.532 -49.585 305.454  1.00 20.00           C
ATOM    710  C4  DA  K  23      20.168 -49.525 305.453  1.00 20.00           C
ATOM    711  N1  DA  K  23      21.234 -51.762 304.551  1.00 20.00           N
ATOM    712  C2  DA  K  23      19.927 -51.579 304.632  1.00 20.00           C
ATOM    713  N3  DA  K  23      19.298 -50.498 305.068  1.00 20.00           N
ATOM    714  C6  DA  K  23      22.042 -50.811 304.992  1.00 20.00           C
ATOM    715  N6  DA  K  23      23.334 -51.108 304.964  1.00 20.00           N
ATOM    716  H1' DA  K  23      17.785 -48.536 306.012  1.00 20.00           H
ATOM    717  H2' DA  K  23      18.116 -47.315 308.068  1.00 20.00           H
ATOM    718 H2'' DA  K  23      19.049 -46.031 307.253  1.00 20.00           H
ATOM    719  H3' DA  K  23      16.713 -45.237 307.167  1.00 20.00           H
ATOM    720  H4' DA  K  23      16.282 -46.266 304.629  1.00 20.00           H
ATOM    721  H5' DA  K  23      16.689 -43.920 304.915  1.00 20.00           H
ATOM    722 H5'' DA  K  23      17.980 -44.534 303.841  1.00 20.00           H
ATOM    723  H8  DA  K  23      21.113 -46.646 306.537  1.00 20.00           H
ATOM    724  H2  DA  K  23      19.310 -52.394 304.289  1.00 20.00           H
ATOM    725  H61 DA  K  23      23.625 -51.999 304.594  1.00 20.00           H
ATOM    726  H62 DA  K  23      23.970 -50.401 305.300  1.00 20.00           H
ATOM    727  P   DG  K  24      14.846 -46.973 307.907  1.00 20.00           P
ATOM    728  OP1 DG  K  24      13.725 -46.130 307.437  1.00 20.00           O
ATOM    729  OP2 DG  K  24      15.529 -46.697 309.187  1.00 20.00           O
ATOM    730  O5' DG  K  24      14.358 -48.481 307.935  1.00 20.00           O
ATOM    731  O3' DG  K  24      13.823 -52.355 308.684  1.00 20.00           O
ATOM    732  C1' DG  K  24      16.354 -51.346 308.284  1.00 20.00           C
ATOM    733  C2' DG  K  24      15.414 -50.752 309.322  1.00 20.00           C
ATOM    734  C3' DG  K  24      14.104 -50.991 308.602  1.00 20.00           C
ATOM    735  C4' DG  K  24      14.462 -50.658 307.163  1.00 20.00           C
ATOM    736  C5' DG  K  24      14.071 -49.239 306.785  1.00 20.00           C
ATOM    737  O4' DG  K  24      15.886 -50.820 307.051  1.00 20.00           O
ATOM    738  N9  DG  K  24      17.764 -51.036 308.546  1.00 20.00           N
ATOM    739  C8  DG  K  24      18.340 -49.871 308.982  1.00 20.00           C
ATOM    740  N7  DG  K  24      19.646 -49.880 308.983  1.00 20.00           N
ATOM    741  C5  DG  K  24      19.957 -51.146 308.482  1.00 20.00           C
ATOM    742  C4  DG  K  24      18.803 -51.842 308.207  1.00 20.00           C
ATOM    743  N1  DG  K  24      21.039 -53.027 307.645  1.00 20.00           N
ATOM    744  C2  DG  K  24      19.853 -53.612 307.419  1.00 20.00           C
ATOM    745  N3  DG  K  24      18.683 -53.086 307.685  1.00 20.00           N
ATOM    746  C6  DG  K  24      21.209 -51.788 308.215  1.00 20.00           C
ATOM    747  O6  DG  K  24      22.364 -51.405 308.429  1.00 20.00           O
ATOM    748  N2  DG  K  24      19.819 -54.748 306.812  1.00 20.00           N
ATOM    749  H1' DG  K  24      16.228 -52.428 308.277  1.00 20.00           H
ATOM    750  H2' DG  K  24      15.414 -51.323 310.248  1.00 20.00           H
ATOM    751 H2'' DG  K  24      15.610 -49.699 309.520  1.00 20.00           H
ATOM    752  H3' DG  K  24      13.292 -50.381 308.997  1.00 20.00           H
ATOM    753  H4' DG  K  24      13.963 -51.356 306.493  1.00 20.00           H
ATOM    754  H5' DG  K  24      13.008 -49.177 306.555  1.00 20.00           H
ATOM    755 H5'' DG  K  24      14.662 -48.930 305.924  1.00 20.00           H
ATOM    756  H8  DG  K  24      17.746 -49.023 309.283  1.00 20.00           H
ATOM    757  H1  DG  K  24      21.867 -53.545 307.392  1.00 20.00           H
ATOM    758  H21 DG  K  24      20.664 -55.255 306.594  1.00 20.00           H
ATOM    759  H22 DG  K  24      18.901 -55.092 306.577  1.00 20.00           H
ATOM    760  P   DT  K  25      12.650 -52.884 309.629  1.00 20.00           P
ATOM    761  OP1 DT  K  25      11.337 -52.685 308.981  1.00 20.00           O
ATOM    762  OP2 DT  K  25      12.923 -52.408 311.000  1.00 20.00           O
ATOM    763  O5' DT  K  25      12.960 -54.442 309.598  1.00 20.00           O
ATOM    764  O3' DT  K  25      14.712 -57.931 310.224  1.00 20.00           O
ATOM    765  C1' DT  K  25      16.262 -55.578 310.401  1.00 20.00           C
ATOM    766  C2' DT  K  25      15.004 -55.788 311.249  1.00 20.00           C
ATOM    767  C3' DT  K  25      14.211 -56.633 310.276  1.00 20.00           C
ATOM    768  C4' DT  K  25      14.548 -55.976 308.949  1.00 20.00           C
ATOM    769  C5' DT  K  25      13.403 -55.121 308.451  1.00 20.00           C
ATOM    770  O4' DT  K  25      15.754 -55.221 309.129  1.00 20.00           O
ATOM    771  N1  DT  K  25      17.213 -54.560 310.896  1.00 20.00           N
ATOM    772  C2  DT  K  25      18.561 -54.780 310.701  1.00 20.00           C
ATOM    773  N3  DT  K  25      19.426 -53.801 311.092  1.00 20.00           N
ATOM    774  C4  DT  K  25      19.095 -52.597 311.641  1.00 20.00           C
ATOM    775  C5  DT  K  25      17.663 -52.371 311.723  1.00 20.00           C
ATOM    776  C6  DT  K  25      16.777 -53.336 311.359  1.00 20.00           C
ATOM    777  O2  DT  K  25      19.008 -55.796 310.214  1.00 20.00           O
ATOM    778  O4  DT  K  25      19.987 -51.814 311.974  1.00 20.00           O
ATOM    779  C7  DT  K  25      17.161 -51.046 312.256  1.00 20.00           C
ATOM    780  H1' DT  K  25      16.774 -56.536 310.321  1.00 20.00           H
ATOM    781  H2' DT  K  25      15.218 -56.346 312.159  1.00 20.00           H
ATOM    782 H2'' DT  K  25      14.483 -54.860 311.481  1.00 20.00           H
ATOM    783  H3' DT  K  25      13.148 -56.623 310.510  1.00 20.00           H
ATOM    784  H4' DT  K  25      14.735 -56.750 308.205  1.00 20.00           H
ATOM    785  H5' DT  K  25      12.600 -55.749 308.070  1.00 20.00           H
ATOM    786 H5'' DT  K  25      13.760 -54.458 307.665  1.00 20.00           H
ATOM    787  H3  DT  K  25      20.406 -54.012 310.976  1.00 20.00           H
ATOM    788  H6  DT  K  25      15.715 -53.149 311.399  1.00 20.00           H
ATOM    789  H71 DT  K  25      16.077 -51.045 312.363  1.00 20.00           H
ATOM    790  H72 DT  K  25      17.475 -50.248 311.586  1.00 20.00           H
ATOM    791  H73 DT  K  25      17.610 -50.867 313.231  1.00 20.00           H
ATOM    792  P   DG  K  26      13.845 -59.150 310.787  1.00 20.00           P
ATOM    793  OP1 DG  K  26      12.937 -59.701 309.751  1.00 20.00           O
ATOM    794  OP2 DG  K  26      13.350 -58.769 312.121  1.00 20.00           O
ATOM    795  O5' DG  K  26      15.058 -60.148 311.002  1.00 20.00           O
ATOM    796  O3' DG  K  26      18.227 -62.140 312.249  1.00 20.00           O
ATOM    797  C1' DG  K  26      18.251 -59.394 312.553  1.00 20.00           C
ATOM    798  C2' DG  K  26      17.160 -60.249 313.173  1.00 20.00           C
ATOM    799  C3' DG  K  26      17.112 -61.327 312.116  1.00 20.00           C
ATOM    800  C4' DG  K  26      17.309 -60.545 310.833  1.00 20.00           C
ATOM    801  C5' DG  K  26      16.037 -60.400 310.029  1.00 20.00           C
ATOM    802  O4' DG  K  26      17.866 -59.281 311.192  1.00 20.00           O
ATOM    803  N9  DG  K  26      18.360 -58.089 313.201  1.00 20.00           N
ATOM    804  C8  DG  K  26      17.358 -57.266 313.633  1.00 20.00           C
ATOM    805  N7  DG  K  26      17.753 -56.090 314.041  1.00 20.00           N
ATOM    806  C5  DG  K  26      19.135 -56.151 313.880  1.00 20.00           C
ATOM    807  C4  DG  K  26      19.499 -57.369 313.350  1.00 20.00           C
ATOM    808  N1  DG  K  26      21.395 -55.654 313.771  1.00 20.00           N
ATOM    809  C2  DG  K  26      21.631 -56.875 313.266  1.00 20.00           C
ATOM    810  N3  DG  K  26      20.736 -57.797 313.013  1.00 20.00           N
ATOM    811  C6  DG  K  26      20.164 -55.195 314.142  1.00 20.00           C
ATOM    812  O6  DG  K  26      20.096 -54.061 314.616  1.00 20.00           O
ATOM    813  N2  DG  K  26      22.829 -57.180 312.938  1.00 20.00           N
ATOM    814  H1' DG  K  26      19.207 -59.911 312.632  1.00 20.00           H
ATOM    815  H2' DG  K  26      17.447 -60.652 314.143  1.00 20.00           H
ATOM    816 H2'' DG  K  26      16.207 -59.723 313.224  1.00 20.00           H
ATOM    817  H3' DG  K  26      16.185 -61.898 312.142  1.00 20.00           H
ATOM    818  H4' DG  K  26      18.029 -61.081 310.216  1.00 20.00           H
ATOM    819  H5' DG  K  26      15.807 -61.326 309.505  1.00 20.00           H
ATOM    820 H5'' DG  K  26      16.155 -59.582 309.320  1.00 20.00           H
ATOM    821  H8  DG  K  26      16.321 -57.564 313.603  1.00 20.00           H
ATOM    822  H1  DG  K  26      22.185 -55.048 313.930  1.00 20.00           H
ATOM    823  H21 DG  K  26      23.599 -56.551 313.105  1.00 20.00           H
ATOM    824  H22 DG  K  26      22.942 -58.079 312.495  1.00 20.00           H
ATOM    825  P   DG  K  27      18.080 -63.608 312.845  1.00 20.00           P
ATOM    826  OP1 DG  K  27      17.782 -64.566 311.754  1.00 20.00           O
ATOM    827  OP2 DG  K  27      17.256 -63.544 314.068  1.00 20.00           O
ATOM    828  O5' DG  K  27      19.594 -63.770 313.291  1.00 20.00           O
ATOM    829  O3' DG  K  27      23.104 -63.767 315.112  1.00 20.00           O
ATOM    830  C1' DG  K  27      21.520 -61.526 315.300  1.00 20.00           C
ATOM    831  C2' DG  K  27      20.997 -62.892 315.727  1.00 20.00           C
ATOM    832  C3' DG  K  27      21.777 -63.710 314.716  1.00 20.00           C
ATOM    833  C4' DG  K  27      21.718 -62.857 313.454  1.00 20.00           C
ATOM    834  C5' DG  K  27      20.692 -63.407 312.483  1.00 20.00           C
ATOM    835  O4' DG  K  27      21.425 -61.526 313.884  1.00 20.00           O
ATOM    836  N9  DG  K  27      20.766 -60.418 315.887  1.00 20.00           N
ATOM    837  C8  DG  K  27      19.420 -60.306 316.079  1.00 20.00           C
ATOM    838  N7  DG  K  27      19.039 -59.151 316.547  1.00 20.00           N
ATOM    839  C5  DG  K  27      20.231 -58.422 316.628  1.00 20.00           C
ATOM    840  C4  DG  K  27      21.290 -59.197 316.204  1.00 20.00           C
ATOM    841  N1  DG  K  27      21.831 -56.746 316.903  1.00 20.00           N
ATOM    842  C2  DG  K  27      22.794 -57.590 316.488  1.00 20.00           C
ATOM    843  N3  DG  K  27      22.599 -58.839 316.115  1.00 20.00           N
ATOM    844  C6  DG  K  27      20.504 -57.074 317.038  1.00 20.00           C
ATOM    845  O6  DG  K  27      19.734 -56.196 317.444  1.00 20.00           O
ATOM    846  N2  DG  K  27      24.000 -57.139 316.378  1.00 20.00           N
ATOM    847  H1' DG  K  27      22.565 -61.437 315.593  1.00 20.00           H
ATOM    848  H2' DG  K  27      21.280 -63.160 316.744  1.00 20.00           H
ATOM    849 H2'' DG  K  27      19.923 -62.997 315.578  1.00 20.00           H
ATOM    850  H3' DG  K  27      21.359 -64.706 314.580  1.00 20.00           H
ATOM    851  H4' DG  K  27      22.694 -62.876 312.970  1.00 20.00           H
ATOM    852  H5' DG  K  27      21.084 -64.286 311.974  1.00 20.00           H
ATOM    853 H5'' DG  K  27      20.449 -62.639 311.751  1.00 20.00           H
ATOM    854  H8  DG  K  27      18.740 -61.112 315.850  1.00 20.00           H
ATOM    855  H1  DG  K  27      22.107 -55.810 317.158  1.00 20.00           H
ATOM    856  H21 DG  K  27      24.243 -56.207 316.678  1.00 20.00           H
ATOM    857  H22 DG  K  27      24.659 -57.763 315.938  1.00 20.00           H
ATOM    858  P   DC  K  28      23.699 -65.124 315.702  1.00 20.00           P
ATOM    859  OP1 DC  K  28      24.174 -65.991 314.605  1.00 20.00           O
ATOM    860  OP2 DC  K  28      22.787 -65.614 316.753  1.00 20.00           O
ATOM    861  O5' DC  K  28      24.954 -64.492 316.440  1.00 20.00           O
ATOM    862  O3' DC  K  28      27.450 -62.640 318.883  1.00 20.00           O
ATOM    863  C1' DC  K  28      24.835 -61.649 318.669  1.00 20.00           C
ATOM    864  C2' DC  K  28      25.151 -63.078 319.105  1.00 20.00           C
ATOM    865  C3' DC  K  28      26.395 -63.297 318.277  1.00 20.00           C
ATOM    866  C4' DC  K  28      26.084 -62.556 316.987  1.00 20.00           C
ATOM    867  C5' DC  K  28      25.780 -63.516 315.855  1.00 20.00           C
ATOM    868  O4' DC  K  28      24.982 -61.677 317.261  1.00 20.00           O
ATOM    869  N1  DC  K  28      23.492 -61.179 319.052  1.00 20.00           N
ATOM    870  C2  DC  K  28      23.347 -59.861 319.448  1.00 20.00           C
ATOM    871  N3  DC  K  28      22.142 -59.358 319.802  1.00 20.00           N
ATOM    872  C4  DC  K  28      21.098 -60.145 319.707  1.00 20.00           C
ATOM    873  C5  DC  K  28      21.160 -61.459 319.193  1.00 20.00           C
ATOM    874  C6  DC  K  28      22.383 -61.950 318.881  1.00 20.00           C
ATOM    875  O2  DC  K  28      24.307 -59.116 319.470  1.00 20.00           O
ATOM    876  N4  DC  K  28      19.938 -59.631 319.989  1.00 20.00           N
ATOM    877  H1' DC  K  28      25.591 -60.997 319.103  1.00 20.00           H
ATOM    878  H2' DC  K  28      24.387 -63.797 318.815  1.00 20.00           H
ATOM    879 H2'' DC  K  28      25.366 -63.145 320.170  1.00 20.00           H
ATOM    880  H3' DC  K  28      26.611 -64.355 318.131  1.00 20.00           H
ATOM    881  H4' DC  K  28      26.952 -61.962 316.703  1.00 20.00           H
ATOM    882  H5' DC  K  28      25.293 -62.973 315.048  1.00 20.00           H
ATOM    883 H5'' DC  K  28      26.697 -63.976 315.493  1.00 20.00           H
ATOM    884  H5  DC  K  28      20.281 -62.070 319.048  1.00 20.00           H
ATOM    885  H6  DC  K  28      22.498 -62.941 318.468  1.00 20.00           H
ATOM    886  H41 DC  K  28      19.945 -58.633 320.137  1.00 20.00           H
ATOM    887  H42 DC  K  28      19.109 -60.103 319.665  1.00 20.00           H
ATOM    888  P   DG  K  29      28.600 -63.472 319.609  1.00 20.00           P
ATOM    889  OP1 DG  K  29      29.654 -63.859 318.647  1.00 20.00           O
ATOM    890  OP2 DG  K  29      27.971 -64.453 320.515  1.00 20.00           O
ATOM    891  O5' DG  K  29      29.115 -62.259 320.492  1.00 20.00           O
ATOM    892  O3' DG  K  29      29.799 -59.486 323.221  1.00 20.00           O
ATOM    893  C1' DG  K  29      27.227 -60.058 322.563  1.00 20.00           C
ATOM    894  C2' DG  K  29      28.168 -61.150 323.037  1.00 20.00           C
ATOM    895  C3' DG  K  29      29.434 -60.575 322.451  1.00 20.00           C
ATOM    896  C4' DG  K  29      28.973 -60.042 321.107  1.00 20.00           C
ATOM    897  C5' DG  K  29      29.364 -60.972 319.978  1.00 20.00           C
ATOM    898  O4' DG  K  29      27.558 -59.871 321.201  1.00 20.00           O
ATOM    899  N9  DG  K  29      25.828 -60.429 322.704  1.00 20.00           N
ATOM    900  C8  DG  K  29      25.240 -61.638 322.470  1.00 20.00           C
ATOM    901  N7  DG  K  29      23.942 -61.623 322.562  1.00 20.00           N
ATOM    902  C5  DG  K  29      23.667 -60.297 322.899  1.00 20.00           C
ATOM    903  C4  DG  K  29      24.822 -59.563 322.988  1.00 20.00           C
ATOM    904  N1  DG  K  29      22.604 -58.288 323.355  1.00 20.00           N
ATOM    905  C2  DG  K  29      23.788 -57.661 323.445  1.00 20.00           C
ATOM    906  N3  DG  K  29      24.957 -58.242 323.271  1.00 20.00           N
ATOM    907  C6  DG  K  29      22.437 -59.629 323.147  1.00 20.00           C
ATOM    908  O6  DG  K  29      21.296 -60.085 323.181  1.00 20.00           O
ATOM    909  N2  DG  K  29      23.794 -56.372 323.569  1.00 20.00           N
ATOM    910  H1' DG  K  29      27.413 -59.143 323.124  1.00 20.00           H
ATOM    911  H2' DG  K  29      28.225 -61.212 324.123  1.00 20.00           H
ATOM    912 H2'' DG  K  29      27.931 -62.120 322.601  1.00 20.00           H
ATOM    913  H3' DG  K  29      30.232 -61.313 322.379  1.00 20.00           H
ATOM    914  H4' DG  K  29      29.436 -59.074 320.926  1.00 20.00           H
ATOM    915  H5' DG  K  29      30.423 -60.874 319.747  1.00 20.00           H
ATOM    916 H5'' DG  K  29      28.764 -60.731 319.102  1.00 20.00           H
ATOM    917  H8  DG  K  29      25.811 -62.513 322.198  1.00 20.00           H
ATOM    918  H1  DG  K  29      21.773 -57.743 323.524  1.00 20.00           H
ATOM    919  H21 DG  K  29      22.945 -55.851 323.732  1.00 20.00           H
ATOM    920  H22 DG  K  29      24.703 -55.938 323.584  1.00 20.00           H
ATOM    921  P   DA  K  30      31.057 -59.583 324.186  1.00 20.00           P
ATOM    922  OP1 DA  K  30      32.314 -59.303 323.450  1.00 20.00           O
ATOM    923  OP2 DA  K  30      30.907 -60.797 325.017  1.00 20.00           O
ATOM    924  O5' DA  K  30      30.696 -58.319 325.064  1.00 20.00           O
ATOM    925  O3' DA  K  30      29.293 -55.812 327.777  1.00 20.00           O
ATOM    926  C1' DA  K  30      27.629 -57.702 326.691  1.00 20.00           C
ATOM    927  C2' DA  K  30      28.957 -58.096 327.328  1.00 20.00           C
ATOM    928  C3' DA  K  30      29.732 -56.847 326.959  1.00 20.00           C
ATOM    929  C4' DA  K  30      29.264 -56.567 325.537  1.00 20.00           C
ATOM    930  C5' DA  K  30      30.280 -57.080 324.535  1.00 20.00           C
ATOM    931  O4' DA  K  30      27.991 -57.212 325.406  1.00 20.00           O
ATOM    932  N9  DA  K  30      26.679 -58.815 326.594  1.00 20.00           N
ATOM    933  C8  DA  K  30      26.928 -60.120 326.269  1.00 20.00           C
ATOM    934  N7  DA  K  30      25.864 -60.863 326.162  1.00 20.00           N
ATOM    935  C5  DA  K  30      24.830 -59.955 326.394  1.00 20.00           C
ATOM    936  C4  DA  K  30      25.312 -58.698 326.629  1.00 20.00           C
ATOM    937  N1  DA  K  30      22.693 -58.976 326.630  1.00 20.00           N
ATOM    938  C2  DA  K  30      23.286 -57.811 326.841  1.00 20.00           C
ATOM    939  N3  DA  K  30      24.587 -57.572 326.875  1.00 20.00           N
ATOM    940  C6  DA  K  30      23.430 -60.057 326.426  1.00 20.00           C
ATOM    941  N6  DA  K  30      22.754 -61.180 326.243  1.00 20.00           N
ATOM    942  H1' DA  K  30      27.179 -56.901 327.275  1.00 20.00           H
ATOM    943  H2' DA  K  30      28.883 -58.180 328.411  1.00 20.00           H
ATOM    944 H2'' DA  K  30      29.384 -59.000 326.897  1.00 20.00           H
ATOM    945  H3' DA  K  30      30.808 -56.992 327.040  1.00 20.00           H
ATOM    946  H4' DA  K  30      29.143 -55.494 325.405  1.00 20.00           H
ATOM    947  H5' DA  K  30      29.799 -57.170 323.562  1.00 20.00           H
ATOM    948 H5'' DA  K  30      31.127 -56.399 324.472  1.00 20.00           H
ATOM    949  H8  DA  K  30      27.931 -60.489 326.123  1.00 20.00           H
ATOM    950  H2  DA  K  30      22.636 -56.966 327.008  1.00 20.00           H
ATOM    951  H61 DA  K  30      21.748 -61.147 326.181  1.00 20.00           H
ATOM    952  H62 DA  K  30      23.278 -61.991 325.952  1.00 20.00           H
ATOM    953  P   DT  K  31      30.219 -55.285 328.963  1.00 20.00           P
ATOM    954  OP1 DT  K  31      31.210 -54.320 328.440  1.00 20.00           O
ATOM    955  OP2 DT  K  31      30.620 -56.447 329.788  1.00 20.00           O
ATOM    956  O5' DT  K  31      29.108 -54.486 329.758  1.00 20.00           O
ATOM    957  O3' DT  K  31      26.102 -53.516 332.116  1.00 20.00           O
ATOM    958  C1' DT  K  31      26.026 -55.934 330.740  1.00 20.00           C
ATOM    959  C2' DT  K  31      27.160 -55.554 331.691  1.00 20.00           C
ATOM    960  C3' DT  K  31      27.162 -54.070 331.416  1.00 20.00           C
ATOM    961  C4' DT  K  31      26.875 -53.994 329.914  1.00 20.00           C
ATOM    962  C5' DT  K  31      28.137 -53.675 329.142  1.00 20.00           C
ATOM    963  O4' DT  K  31      26.327 -55.260 329.531  1.00 20.00           O
ATOM    964  N1  DT  K  31      25.888 -57.384 330.523  1.00 20.00           N
ATOM    965  C2  DT  K  31      24.617 -57.902 330.364  1.00 20.00           C
ATOM    966  N3  DT  K  31      24.514 -59.237 330.123  1.00 20.00           N
ATOM    967  C4  DT  K  31      25.542 -60.114 329.973  1.00 20.00           C
ATOM    968  C5  DT  K  31      26.854 -59.497 330.033  1.00 20.00           C
ATOM    969  C6  DT  K  31      26.994 -58.172 330.299  1.00 20.00           C
ATOM    970  O2  DT  K  31      23.609 -57.236 330.452  1.00 20.00           O
ATOM    971  O4  DT  K  31      25.301 -61.304 329.794  1.00 20.00           O
ATOM    972  C7  DT  K  31      28.076 -60.356 329.817  1.00 20.00           C
ATOM    973  H1' DT  K  31      25.098 -55.539 331.151  1.00 20.00           H
ATOM    974  H2' DT  K  31      26.907 -55.765 332.729  1.00 20.00           H
ATOM    975 H2'' DT  K  31      28.123 -55.991 331.431  1.00 20.00           H
ATOM    976  H3' DT  K  31      28.105 -53.606 331.702  1.00 20.00           H
ATOM    977  H4' DT  K  31      26.139 -53.212 329.733  1.00 20.00           H
ATOM    978  H5' DT  K  31      28.400 -52.624 329.259  1.00 20.00           H
ATOM    979 H5'' DT  K  31      27.982 -53.908 328.090  1.00 20.00           H
ATOM    980  H3  DT  K  31      23.577 -59.604 330.059  1.00 20.00           H
ATOM    981  H6  DT  K  31      27.975 -57.723 330.316  1.00 20.00           H
ATOM    982  H71 DT  K  31      28.993 -59.794 329.991  1.00 20.00           H
ATOM    983  H72 DT  K  31      28.069 -60.742 328.800  1.00 20.00           H
ATOM    984  H73 DT  K  31      28.039 -61.198 330.505  1.00 20.00           H
ATOM    985  P   DA  K  32      26.375 -52.624 333.411  1.00 20.00           P
ATOM    986  OP1 DA  K  32      26.696 -51.228 333.031  1.00 20.00           O
ATOM    987  OP2 DA  K  32      27.201 -53.397 334.360  1.00 20.00           O
ATOM    988  O5' DA  K  32      24.891 -52.634 333.948  1.00 20.00           O
ATOM    989  O3' DA  K  32      21.358 -53.472 335.487  1.00 20.00           O
ATOM    990  C1' DA  K  32      22.898 -55.493 334.363  1.00 20.00           C
ATOM    991  C2' DA  K  32      23.458 -54.586 335.452  1.00 20.00           C
ATOM    992  C3' DA  K  32      22.692 -53.328 335.138  1.00 20.00           C
ATOM    993  C4' DA  K  32      22.744 -53.344 333.628  1.00 20.00           C
ATOM    994  C5' DA  K  32      23.781 -52.372 333.130  1.00 20.00           C
ATOM    995  O4' DA  K  32      23.007 -54.689 333.207  1.00 20.00           O
ATOM    996  N9  DA  K  32      23.633 -56.752 334.230  1.00 20.00           N
ATOM    997  C8  DA  K  32      24.981 -56.961 334.344  1.00 20.00           C
ATOM    998  N7  DA  K  32      25.368 -58.188 334.113  1.00 20.00           N
ATOM    999  C5  DA  K  32      24.166 -58.826 333.790  1.00 20.00           C
ATOM   1000  C4  DA  K  32      23.105 -57.965 333.863  1.00 20.00           C
ATOM   1001  N1  DA  K  32      22.573 -60.449 333.147  1.00 20.00           N
ATOM   1002  C2  DA  K  32      21.634 -59.528 333.288  1.00 20.00           C
ATOM   1003  N3  DA  K  32      21.802 -58.263 333.627  1.00 20.00           N
ATOM   1004  C6  DA  K  32      23.828 -60.129 333.393  1.00 20.00           C
ATOM   1005  N6  DA  K  32      24.684 -61.129 333.240  1.00 20.00           N
ATOM   1006  H1' DA  K  32      21.850 -55.708 334.570  1.00 20.00           H
ATOM   1007  H2' DA  K  32      23.202 -54.937 336.451  1.00 20.00           H
ATOM   1008 H2'' DA  K  32      24.537 -54.459 335.374  1.00 20.00           H
ATOM   1009  H3' DA  K  32      23.141 -52.444 335.589  1.00 20.00           H
ATOM   1010  H4' DA  K  32      21.776 -53.032 333.238  1.00 20.00           H
ATOM   1011  H5' DA  K  32      23.451 -51.345 333.278  1.00 20.00           H
ATOM   1012 H5'' DA  K  32      23.962 -52.562 332.074  1.00 20.00           H
ATOM   1013  H8  DA  K  32      25.663 -56.162 334.591  1.00 20.00           H
ATOM   1014  H2  DA  K  32      20.622 -59.842 333.084  1.00 20.00           H
ATOM   1015  H61 DA  K  32      24.345 -62.006 332.874  1.00 20.00           H
ATOM   1016  H62 DA  K  32      25.642 -60.977 333.513  1.00 20.00           H
ATOM   1017  P   DA  K  33      20.748 -52.638 336.701  1.00 20.00           P
ATOM   1018  OP1 DA  K  33      20.316 -51.277 336.264  1.00 20.00           O
ATOM   1019  OP2 DA  K  33      21.669 -52.816 337.843  1.00 20.00           O
ATOM   1020  O5' DA  K  33      19.479 -53.570 336.930  1.00 20.00           O
ATOM   1021  O3' DA  K  33      16.997 -56.476 338.021  1.00 20.00           O
ATOM   1022  C1' DA  K  33      19.535 -57.163 337.312  1.00 20.00           C
ATOM   1023  C2' DA  K  33      19.271 -56.124 338.392  1.00 20.00           C
ATOM   1024  C3' DA  K  33      18.005 -55.550 337.805  1.00 20.00           C
ATOM   1025  C4' DA  K  33      18.313 -55.531 336.311  1.00 20.00           C
ATOM   1026  C5' DA  K  33      18.686 -54.115 335.887  1.00 20.00           C
ATOM   1027  O4' DA  K  33      19.382 -56.451 336.101  1.00 20.00           O
ATOM   1028  N9  DA  K  33      20.870 -57.732 337.387  1.00 20.00           N
ATOM   1029  C8  DA  K  33      22.064 -57.111 337.639  1.00 20.00           C
ATOM   1030  N7  DA  K  33      23.119 -57.870 337.489  1.00 20.00           N
ATOM   1031  C5  DA  K  33      22.569 -59.094 337.111  1.00 20.00           C
ATOM   1032  C4  DA  K  33      21.202 -59.028 337.065  1.00 20.00           C
ATOM   1033  N1  DA  K  33      22.305 -61.343 336.415  1.00 20.00           N
ATOM   1034  C2  DA  K  33      20.996 -61.150 336.433  1.00 20.00           C
ATOM   1035  N3  DA  K  33      20.351 -60.041 336.749  1.00 20.00           N
ATOM   1036  C6  DA  K  33      23.111 -60.348 336.772  1.00 20.00           C
ATOM   1037  N6  DA  K  33      24.413 -60.638 336.776  1.00 20.00           N
ATOM   1038  H1' DA  K  33      18.799 -57.962 337.379  1.00 20.00           H
ATOM   1039  H2' DA  K  33      20.062 -55.378 338.452  1.00 20.00           H
ATOM   1040 H2'' DA  K  33      19.088 -56.576 339.366  1.00 20.00           H
ATOM   1041  H3' DA  K  33      17.762 -54.573 338.221  1.00 20.00           H
ATOM   1042  H4' DA  K  33      17.436 -55.861 335.756  1.00 20.00           H
ATOM   1043  H5' DA  K  33      17.784 -53.518 335.768  1.00 20.00           H
ATOM   1044 H5'' DA  K  33      19.214 -54.164 334.935  1.00 20.00           H
ATOM   1045  H8  DA  K  33      22.120 -56.071 337.920  1.00 20.00           H
ATOM   1046  H2  DA  K  33      20.382 -61.992 336.151  1.00 20.00           H
ATOM   1047  H61 DA  K  33      24.711 -61.559 336.491  1.00 20.00           H
ATOM   1048  H62 DA  K  33      25.046 -59.868 336.937  1.00 20.00           H
ATOM   1049  P   DG  K  34      15.847 -56.189 339.078  1.00 20.00           P
ATOM   1050  OP1 DG  K  34      14.714 -55.538 338.383  1.00 20.00           O
ATOM   1051  OP2 DG  K  34      16.419 -55.639 340.319  1.00 20.00           O
ATOM   1052  O5' DG  K  34      15.515 -57.713 339.367  1.00 20.00           O
ATOM   1053  O3' DG  K  34      14.981 -61.400 340.783  1.00 20.00           O
ATOM   1054  C1' DG  K  34      17.499 -60.487 340.215  1.00 20.00           C
ATOM   1055  C2' DG  K  34      16.574 -59.764 341.174  1.00 20.00           C
ATOM   1056  C3' DG  K  34      15.278 -60.078 340.464  1.00 20.00           C
ATOM   1057  C4' DG  K  34      15.655 -59.992 338.987  1.00 20.00           C
ATOM   1058  C5' DG  K  34      15.253 -58.664 338.367  1.00 20.00           C
ATOM   1059  O4' DG  K  34      17.068 -60.146 338.911  1.00 20.00           O
ATOM   1060  N9  DG  K  34      18.907 -60.155 340.390  1.00 20.00           N
ATOM   1061  C8  DG  K  34      19.512 -58.963 340.681  1.00 20.00           C
ATOM   1062  N7  DG  K  34      20.817 -59.015 340.685  1.00 20.00           N
ATOM   1063  C5  DG  K  34      21.086 -60.334 340.314  1.00 20.00           C
ATOM   1064  C4  DG  K  34      19.914 -61.024 340.141  1.00 20.00           C
ATOM   1065  N1  DG  K  34      22.097 -62.331 339.671  1.00 20.00           N
ATOM   1066  C2  DG  K  34      20.886 -62.911 339.550  1.00 20.00           C
ATOM   1067  N3  DG  K  34      19.742 -62.317 339.784  1.00 20.00           N
ATOM   1068  C6  DG  K  34      22.315 -61.036 340.094  1.00 20.00           C
ATOM   1069  O6  DG  K  34      23.479 -60.652 340.232  1.00 20.00           O
ATOM   1070  N2  DG  K  34      20.784 -64.134 339.137  1.00 20.00           N
ATOM   1071  H1' DG  K  34      17.373 -61.559 340.360  1.00 20.00           H
ATOM   1072  H2' DG  K  34      16.574 -60.194 342.175  1.00 20.00           H
ATOM   1073 H2'' DG  K  34      16.764 -58.692 341.202  1.00 20.00           H
ATOM   1074  H3' DG  K  34      14.475 -59.398 340.747  1.00 20.00           H
ATOM   1075  H4' DG  K  34      15.167 -60.802 338.446  1.00 20.00           H
ATOM   1076  H5' DG  K  34      14.193 -58.656 338.118  1.00 20.00           H
ATOM   1077 H5'' DG  K  34      15.854 -58.497 337.474  1.00 20.00           H
ATOM   1078  H8  DG  K  34      18.944 -58.070 340.895  1.00 20.00           H
ATOM   1079  H1  DG  K  34      22.907 -62.904 339.492  1.00 20.00           H
ATOM   1080  H21 DG  K  34      21.598 -64.716 339.019  1.00 20.00           H
ATOM   1081  H22 DG  K  34      19.845 -64.476 339.019  1.00 20.00           H
ATOM   1082  P   DT  K  35      13.781 -61.744 341.779  1.00 20.00           P
ATOM   1083  OP1 DT  K  35      12.516 -61.810 341.018  1.00 20.00           O
ATOM   1084  OP2 DT  K  35      13.909 -60.933 343.004  1.00 20.00           O
ATOM   1085  O5' DT  K  35      14.275 -63.208 342.145  1.00 20.00           O
ATOM   1086  O3' DT  K  35      15.809 -66.566 343.592  1.00 20.00           O
ATOM   1087  C1' DT  K  35      17.456 -64.391 343.125  1.00 20.00           C
ATOM   1088  C2' DT  K  35      16.226 -64.297 344.021  1.00 20.00           C
ATOM   1089  C3' DT  K  35      15.363 -65.294 343.280  1.00 20.00           C
ATOM   1090  C4' DT  K  35      15.699 -65.035 341.820  1.00 20.00           C
ATOM   1091  C5' DT  K  35      14.623 -64.176 341.182  1.00 20.00           C
ATOM   1092  O4' DT  K  35      16.966 -64.375 341.802  1.00 20.00           O
ATOM   1093  N1  DT  K  35      18.421 -63.300 343.307  1.00 20.00           N
ATOM   1094  C2  DT  K  35      19.759 -63.620 343.138  1.00 20.00           C
ATOM   1095  N3  DT  K  35      20.649 -62.616 343.387  1.00 20.00           N
ATOM   1096  C4  DT  K  35      20.343 -61.311 343.668  1.00 20.00           C
ATOM   1097  C5  DT  K  35      18.919 -61.033 343.743  1.00 20.00           C
ATOM   1098  C6  DT  K  35      18.009 -62.013 343.545  1.00 20.00           C
ATOM   1099  O2  DT  K  35      20.148 -64.731 342.810  1.00 20.00           O
ATOM   1100  O4  DT  K  35      21.239 -60.490 343.810  1.00 20.00           O
ATOM   1101  C7  DT  K  35      18.448 -59.628 344.048  1.00 20.00           C
ATOM   1102  H1' DT  K  35      17.933 -65.351 343.318  1.00 20.00           H
ATOM   1103  H2' DT  K  35      16.419 -64.639 345.037  1.00 20.00           H
ATOM   1104 H2'' DT  K  35      15.745 -63.320 344.035  1.00 20.00           H
ATOM   1105  H3' DT  K  35      14.305 -65.173 343.508  1.00 20.00           H
ATOM   1106  H4' DT  K  35      15.764 -65.982 341.285  1.00 20.00           H
ATOM   1107  H5' DT  K  35      13.750 -64.780 340.941  1.00 20.00           H
ATOM   1108 H5'' DT  K  35      15.026 -63.726 340.276  1.00 20.00           H
ATOM   1109  H3  DT  K  35      21.626 -62.860 343.325  1.00 20.00           H
ATOM   1110  H6  DT  K  35      16.955 -61.780 343.539  1.00 20.00           H
ATOM   1111  H71 DT  K  35      17.366 -59.577 344.155  1.00 20.00           H
ATOM   1112  H72 DT  K  35      18.910 -59.299 344.977  1.00 20.00           H
ATOM   1113  H73 DT  K  35      18.779 -58.959 343.256  1.00 20.00           H
ATOM   1114  P   DC  K  36      14.948 -67.498 344.556  1.00 20.00           P
ATOM   1115  OP1 DC  K  36      13.928 -68.247 343.790  1.00 20.00           O
ATOM   1116  OP2 DC  K  36      14.597 -66.722 345.758  1.00 20.00           O
ATOM   1117  O5' DC  K  36      16.117 -68.479 344.979  1.00 20.00           O
ATOM   1118  O3' DC  K  36      19.223 -70.265 346.645  1.00 20.00           O
ATOM   1119  C1' DC  K  36      19.330 -67.516 346.194  1.00 20.00           C
ATOM   1120  C2' DC  K  36      18.267 -68.177 347.067  1.00 20.00           C
ATOM   1121  C3' DC  K  36      18.157 -69.463 346.259  1.00 20.00           C
ATOM   1122  C4' DC  K  36      18.345 -69.039 344.784  1.00 20.00           C
ATOM   1123  C5' DC  K  36      17.012 -69.052 344.060  1.00 20.00           C
ATOM   1124  O4' DC  K  36      18.909 -67.720 344.850  1.00 20.00           O
ATOM   1125  N1  DC  K  36      19.525 -66.087 346.485  1.00 20.00           N
ATOM   1126  C2  DC  K  36      20.800 -65.568 346.390  1.00 20.00           C
ATOM   1127  N3  DC  K  36      21.017 -64.252 346.634  1.00 20.00           N
ATOM   1128  C4  DC  K  36      19.979 -63.489 346.887  1.00 20.00           C
ATOM   1129  C5  DC  K  36      18.643 -63.943 346.859  1.00 20.00           C
ATOM   1130  C6  DC  K  36      18.450 -65.262 346.645  1.00 20.00           C
ATOM   1131  O2  DC  K  36      21.728 -66.299 346.068  1.00 20.00           O
ATOM   1132  N4  DC  K  36      20.190 -62.224 347.073  1.00 20.00           N
ATOM   1133  H1' DC  K  36      20.263 -68.051 346.365  1.00 20.00           H
ATOM   1134  H2' DC  K  36      18.618 -68.368 348.080  1.00 20.00           H
ATOM   1135 H2'' DC  K  36      17.305 -67.667 347.066  1.00 20.00           H
ATOM   1136  H3' DC  K  36      17.211 -69.974 346.436  1.00 20.00           H
ATOM   1137  H4' DC  K  36      19.039 -69.722 344.298  1.00 20.00           H
ATOM   1138  H5' DC  K  36      16.703 -70.073 343.840  1.00 20.00           H
ATOM   1139 H5'' DC  K  36      17.093 -68.479 343.138  1.00 20.00           H
ATOM   1140  H5  DC  K  36      17.794 -63.289 346.987  1.00 20.00           H
ATOM   1141  H6  DC  K  36      17.454 -65.674 346.583  1.00 20.00           H
ATOM   1142  H41 DC  K  36      21.134 -61.908 346.911  1.00 20.00           H
ATOM   1143  H42 DC  K  36      19.414 -61.587 347.171  1.00 20.00           H
ATOM   1144  P   DG  K  37      19.000 -71.514 347.618  1.00 20.00           P
ATOM   1145  OP1 DG  K  37      18.626 -72.712 346.833  1.00 20.00           O
ATOM   1146  OP2 DG  K  37      18.227 -71.102 348.808  1.00 20.00           O
ATOM   1147  O5' DG  K  37      20.514 -71.616 348.086  1.00 20.00           O
ATOM   1148  O3' DG  K  37      24.029 -71.398 349.866  1.00 20.00           O
ATOM   1149  C1' DG  K  37      22.623 -69.110 349.442  1.00 20.00           C
ATOM   1150  C2' DG  K  37      22.045 -70.268 350.231  1.00 20.00           C
ATOM   1151  C3' DG  K  37      22.717 -71.364 349.437  1.00 20.00           C
ATOM   1152  C4' DG  K  37      22.704 -70.860 347.993  1.00 20.00           C
ATOM   1153  C5' DG  K  37      21.616 -71.562 347.209  1.00 20.00           C
ATOM   1154  O4' DG  K  37      22.493 -69.450 348.071  1.00 20.00           O
ATOM   1155  N9  DG  K  37      21.937 -67.875 349.757  1.00 20.00           N
ATOM   1156  C8  DG  K  37      20.601 -67.640 349.905  1.00 20.00           C
ATOM   1157  N7  DG  K  37      20.299 -66.381 350.050  1.00 20.00           N
ATOM   1158  C5  DG  K  37      21.542 -65.756 349.954  1.00 20.00           C
ATOM   1159  C4  DG  K  37      22.544 -66.667 349.757  1.00 20.00           C
ATOM   1160  N1  DG  K  37      23.238 -64.189 349.712  1.00 20.00           N
ATOM   1161  C2  DG  K  37      24.146 -65.161 349.539  1.00 20.00           C
ATOM   1162  N3  DG  K  37      23.871 -66.444 349.565  1.00 20.00           N
ATOM   1163  C6  DG  K  37      21.908 -64.386 349.995  1.00 20.00           C
ATOM   1164  O6  DG  K  37      21.189 -63.412 350.198  1.00 20.00           O
ATOM   1165  N2  DG  K  37      25.358 -64.835 349.229  1.00 20.00           N
ATOM   1166  H1' DG  K  37      23.678 -69.002 349.690  1.00 20.00           H
ATOM   1167  H2' DG  K  37      22.392 -70.286 351.263  1.00 20.00           H
ATOM   1168 H2'' DG  K  37      20.961 -70.341 350.162  1.00 20.00           H
ATOM   1169  H3' DG  K  37      22.230 -72.329 349.567  1.00 20.00           H
ATOM   1170  H4' DG  K  37      23.670 -71.062 347.535  1.00 20.00           H
ATOM   1171  H5' DG  K  37      21.922 -72.575 346.953  1.00 20.00           H
ATOM   1172 H5'' DG  K  37      21.415 -70.990 346.305  1.00 20.00           H
ATOM   1173  H8  DG  K  37      19.867 -68.431 349.890  1.00 20.00           H
ATOM   1174  H1  DG  K  37      23.570 -63.236 349.697  1.00 20.00           H
ATOM   1175  H21 DG  K  37      25.660 -63.874 349.252  1.00 20.00           H
ATOM   1176  H22 DG  K  37      25.997 -65.600 349.091  1.00 20.00           H
ATOM   1177  P   DT  K  38      24.536 -72.569 350.825  1.00 20.00           P
ATOM   1178  OP1 DT  K  38      24.933 -73.741 350.016  1.00 20.00           O
ATOM   1179  OP2 DT  K  38      23.644 -72.693 351.990  1.00 20.00           O
ATOM   1180  O5' DT  K  38      25.831 -71.805 351.322  1.00 20.00           O
ATOM   1181  O3' DT  K  38      28.722 -69.661 352.931  1.00 20.00           O
ATOM   1182  C1' DT  K  38      26.163 -68.594 352.663  1.00 20.00           C
ATOM   1183  C2' DT  K  38      26.450 -69.861 353.456  1.00 20.00           C
ATOM   1184  C3' DT  K  38      27.592 -70.383 352.613  1.00 20.00           C
ATOM   1185  C4' DT  K  38      27.223 -69.987 351.188  1.00 20.00           C
ATOM   1186  C5' DT  K  38      26.738 -71.201 350.438  1.00 20.00           C
ATOM   1187  O4' DT  K  38      26.222 -68.975 351.297  1.00 20.00           O
ATOM   1188  N1  DT  K  38      24.866 -67.986 353.010  1.00 20.00           N
ATOM   1189  C2  DT  K  38      24.816 -66.609 353.083  1.00 20.00           C
ATOM   1190  N3  DT  K  38      23.612 -66.044 353.352  1.00 20.00           N
ATOM   1191  C4  DT  K  38      22.434 -66.711 353.458  1.00 20.00           C
ATOM   1192  C5  DT  K  38      22.525 -68.145 353.253  1.00 20.00           C
ATOM   1193  C6  DT  K  38      23.721 -68.742 353.038  1.00 20.00           C
ATOM   1194  O2  DT  K  38      25.742 -65.906 352.747  1.00 20.00           O
ATOM   1195  O4  DT  K  38      21.413 -66.076 353.661  1.00 20.00           O
ATOM   1196  C7  DT  K  38      21.269 -68.979 353.315  1.00 20.00           C
ATOM   1197  H1' DT  K  38      26.970 -67.892 352.871  1.00 20.00           H
ATOM   1198  H2' DT  K  38      25.627 -70.575 353.462  1.00 20.00           H
ATOM   1199 H2'' DT  K  38      26.780 -69.645 354.472  1.00 20.00           H
ATOM   1200  H3' DT  K  38      27.749 -71.452 352.745  1.00 20.00           H
ATOM   1201  H4' DT  K  38      28.098 -69.578 350.686  1.00 20.00           H
ATOM   1202  H5' DT  K  38      27.562 -71.883 350.234  1.00 20.00           H
ATOM   1203 H5'' DT  K  38      26.274 -70.877 349.507  1.00 20.00           H
ATOM   1204  H3  DT  K  38      23.585 -65.035 353.371  1.00 20.00           H
ATOM   1205  H6  DT  K  38      23.778 -69.804 352.856  1.00 20.00           H
ATOM   1206  H71 DT  K  38      21.494 -70.044 353.278  1.00 20.00           H
ATOM   1207  H72 DT  K  38      20.750 -68.761 354.247  1.00 20.00           H
ATOM   1208  H73 DT  K  38      20.615 -68.703 352.489  1.00 20.00           H
ATOM   1209  P   DG  K  39      29.873 -70.324 353.811  1.00 20.00           P
ATOM   1210  OP1 DG  K  39      30.848 -71.019 352.943  1.00 20.00           O
ATOM   1211  OP2 DG  K  39      29.272 -70.969 354.993  1.00 20.00           O
ATOM   1212  O5' DG  K  39      30.492 -68.949 354.293  1.00 20.00           O
ATOM   1213  O3' DG  K  39      31.595 -65.512 355.960  1.00 20.00           O
ATOM   1214  C1' DG  K  39      28.918 -66.114 355.716  1.00 20.00           C
ATOM   1215  C2' DG  K  39      29.890 -67.039 356.436  1.00 20.00           C
ATOM   1216  C3' DG  K  39      31.126 -66.771 355.620  1.00 20.00           C
ATOM   1217  C4' DG  K  39      30.570 -66.668 354.217  1.00 20.00           C
ATOM   1218  C5' DG  K  39      30.833 -67.918 353.409  1.00 20.00           C
ATOM   1219  O4' DG  K  39      29.163 -66.395 354.346  1.00 20.00           O
ATOM   1220  N9  DG  K  39      27.528 -66.366 356.107  1.00 20.00           N
ATOM   1221  C8  DG  K  39      26.904 -67.569 356.276  1.00 20.00           C
ATOM   1222  N7  DG  K  39      25.631 -67.480 356.539  1.00 20.00           N
ATOM   1223  C5  DG  K  39      25.390 -66.110 356.510  1.00 20.00           C
ATOM   1224  C4  DG  K  39      26.550 -65.428 356.231  1.00 20.00           C
ATOM   1225  N1  DG  K  39      24.377 -64.020 356.462  1.00 20.00           N
ATOM   1226  C2  DG  K  39      25.565 -63.455 356.200  1.00 20.00           C
ATOM   1227  N3  DG  K  39      26.709 -64.093 356.080  1.00 20.00           N
ATOM   1228  C6  DG  K  39      24.185 -65.359 356.682  1.00 20.00           C
ATOM   1229  O6  DG  K  39      23.044 -65.753 356.932  1.00 20.00           O
ATOM   1230  N2  DG  K  39      25.593 -62.198 355.927  1.00 20.00           N
ATOM   1231  H1' DG  K  39      29.169 -65.076 355.932  1.00 20.00           H
ATOM   1232  H2' DG  K  39      30.066 -66.730 357.465  1.00 20.00           H
ATOM   1233 H2'' DG  K  39      29.592 -68.085 356.384  1.00 20.00           H
ATOM   1234  H3' DG  K  39      31.887 -67.543 355.734  1.00 20.00           H
ATOM   1235  H4' DG  K  39      31.058 -65.838 353.711  1.00 20.00           H
ATOM   1236  H5' DG  K  39      31.884 -67.983 353.133  1.00 20.00           H
ATOM   1237 H5'' DG  K  39      30.209 -67.901 352.516  1.00 20.00           H
ATOM   1238  H8  DG  K  39      27.430 -68.507 356.185  1.00 20.00           H
ATOM   1239  H1  DG  K  39      23.571 -63.416 356.518  1.00 20.00           H
ATOM   1240  H21 DG  K  39      24.771 -61.621 356.029  1.00 20.00           H
ATOM   1241  H22 DG  K  39      26.488 -61.823 355.657  1.00 20.00           H
ATOM   1242  P   DT  K  40      32.909 -65.349 356.842  1.00 20.00           P
ATOM   1243  OP1 DT  K  40      34.107 -65.428 355.982  1.00 20.00           O
ATOM   1244  OP2 DT  K  40      32.764 -66.188 358.045  1.00 20.00           O
ATOM   1245  O5' DT  K  40      32.669 -63.838 357.252  1.00 20.00           O
ATOM   1246  O3' DT  K  40      31.569 -60.495 359.063  1.00 20.00           O
ATOM   1247  C1' DT  K  40      29.778 -62.630 358.826  1.00 20.00           C
ATOM   1248  C2' DT  K  40      31.158 -62.756 359.470  1.00 20.00           C
ATOM   1249  C3' DT  K  40      31.893 -61.762 358.594  1.00 20.00           C
ATOM   1250  C4' DT  K  40      31.272 -61.994 357.215  1.00 20.00           C
ATOM   1251  C5' DT  K  40      32.212 -62.835 356.369  1.00 20.00           C
ATOM   1252  O4' DT  K  40      30.040 -62.691 357.437  1.00 20.00           O
ATOM   1253  N1  DT  K  40      28.827 -63.680 359.225  1.00 20.00           N
ATOM   1254  C2  DT  K  40      27.508 -63.315 359.434  1.00 20.00           C
ATOM   1255  N3  DT  K  40      26.636 -64.279 359.820  1.00 20.00           N
ATOM   1256  C4  DT  K  40      26.916 -65.603 359.891  1.00 20.00           C
ATOM   1257  C5  DT  K  40      28.287 -65.956 359.563  1.00 20.00           C
ATOM   1258  C6  DT  K  40      29.198 -65.001 359.254  1.00 20.00           C
ATOM   1259  O2  DT  K  40      27.096 -62.197 359.265  1.00 20.00           O
ATOM   1260  O4  DT  K  40      26.013 -66.377 360.160  1.00 20.00           O
ATOM   1261  C7  DT  K  40      28.694 -67.409 359.583  1.00 20.00           C
ATOM   1262  H1' DT  K  40      29.377 -61.648 359.074  1.00 20.00           H
ATOM   1263  H2' DT  K  40      31.169 -62.432 360.510  1.00 20.00           H
ATOM   1264 H2'' DT  K  40      31.588 -63.753 359.384  1.00 20.00           H
ATOM   1265  H3' DT  K  40      32.971 -61.922 358.611  1.00 20.00           H
ATOM   1266  H4' DT  K  40      31.086 -61.041 356.722  1.00 20.00           H
ATOM   1267  H5' DT  K  40      33.053 -62.236 356.022  1.00 20.00           H
ATOM   1268 H5'' DT  K  40      31.663 -63.232 355.516  1.00 20.00           H
ATOM   1269  H3  DT  K  40      25.682 -63.988 359.975  1.00 20.00           H
ATOM   1270  H6  DT  K  40      30.206 -65.272 358.977  1.00 20.00           H
ATOM   1271  H71 DT  K  40      29.772 -67.523 359.488  1.00 20.00           H
ATOM   1272  H72 DT  K  40      28.183 -67.937 358.780  1.00 20.00           H
ATOM   1273  H73 DT  K  40      28.380 -67.848 360.529  1.00 20.00           H
ATOM   1274  P   DC  K  41      32.667 -59.591 359.792  1.00 20.00           P
ATOM   1275  OP1 DC  K  41      33.521 -58.896 358.808  1.00 20.00           O
ATOM   1276  OP2 DC  K  41      33.230 -60.356 360.914  1.00 20.00           O
ATOM   1277  O5' DC  K  41      31.647 -58.540 360.383  1.00 20.00           O
ATOM   1278  O3' DC  K  41      28.781 -56.430 362.188  1.00 20.00           O
ATOM   1279  C1' DC  K  41      28.637 -59.250 362.026  1.00 20.00           C
ATOM   1280  C2' DC  K  41      29.835 -58.492 362.577  1.00 20.00           C
ATOM   1281  C3' DC  K  41      29.838 -57.226 361.782  1.00 20.00           C
ATOM   1282  C4' DC  K  41      29.469 -57.787 360.447  1.00 20.00           C
ATOM   1283  C5' DC  K  41      30.702 -57.887 359.574  1.00 20.00           C
ATOM   1284  O4' DC  K  41      28.862 -59.085 360.643  1.00 20.00           O
ATOM   1285  N1  DC  K  41      28.517 -60.681 362.443  1.00 20.00           N
ATOM   1286  C2  DC  K  41      27.239 -61.235 362.587  1.00 20.00           C
ATOM   1287  N3  DC  K  41      27.062 -62.551 362.889  1.00 20.00           N
ATOM   1288  C4  DC  K  41      28.106 -63.341 362.974  1.00 20.00           C
ATOM   1289  C5  DC  K  41      29.415 -62.867 362.695  1.00 20.00           C
ATOM   1290  C6  DC  K  41      29.582 -61.540 362.419  1.00 20.00           C
ATOM   1291  O2  DC  K  41      26.235 -60.534 362.572  1.00 20.00           O
ATOM   1292  N4  DC  K  41      27.896 -64.605 363.286  1.00 20.00           N
ATOM   1293  H1' DC  K  41      27.731 -58.711 362.302  1.00 20.00           H
ATOM   1294  H2' DC  K  41      29.677 -58.222 363.621  1.00 20.00           H
ATOM   1295 H2'' DC  K  41      30.769 -59.044 362.492  1.00 20.00           H
ATOM   1296  H3' DC  K  41      30.797 -56.710 361.800  1.00 20.00           H
ATOM   1297  H4' DC  K  41      28.751 -57.121 359.972  1.00 20.00           H
ATOM   1298  H5' DC  K  41      30.457 -58.453 358.676  1.00 20.00           H
ATOM   1299 H5'' DC  K  41      31.067 -56.898 359.302  1.00 20.00           H
ATOM   1300  H5  DC  K  41      30.273 -63.520 362.676  1.00 20.00           H
ATOM   1301  H6  DC  K  41      30.554 -61.155 362.152  1.00 20.00           H
ATOM   1302  H41 DC  K  41      26.930 -64.894 363.332  1.00 20.00           H
ATOM   1303  H42 DC  K  41      28.653 -65.269 363.287  1.00 20.00           H
ATOM   1304  P   DT  K  42      29.054 -55.064 362.953  1.00 20.00           P
ATOM   1305  OP1 DT  K  42      29.242 -53.951 361.984  1.00 20.00           O
ATOM   1306  OP2 DT  K  42      30.032 -55.323 364.027  1.00 20.00           O
ATOM   1307  O5' DT  K  42      27.622 -55.008 363.629  1.00 20.00           O
ATOM   1308  O3' DT  K  42      24.304 -55.102 365.832  1.00 20.00           O
ATOM   1309  C1' DT  K  42      25.896 -57.424 365.515  1.00 20.00           C
ATOM   1310  C2' DT  K  42      26.454 -56.109 366.058  1.00 20.00           C
ATOM   1311  C3' DT  K  42      25.585 -55.132 365.287  1.00 20.00           C
ATOM   1312  C4' DT  K  42      25.468 -55.792 363.922  1.00 20.00           C
ATOM   1313  C5' DT  K  42      26.417 -55.161 362.919  1.00 20.00           C
ATOM   1314  O4' DT  K  42      25.789 -57.184 364.121  1.00 20.00           O
ATOM   1315  N1  DT  K  42      26.692 -58.645 365.807  1.00 20.00           N
ATOM   1316  C2  DT  K  42      25.997 -59.836 366.015  1.00 20.00           C
ATOM   1317  N3  DT  K  42      26.731 -60.974 366.214  1.00 20.00           N
ATOM   1318  C4  DT  K  42      28.086 -61.102 366.139  1.00 20.00           C
ATOM   1319  C5  DT  K  42      28.748 -59.848 365.797  1.00 20.00           C
ATOM   1320  C6  DT  K  42      28.058 -58.681 365.651  1.00 20.00           C
ATOM   1321  O2  DT  K  42      24.784 -59.904 366.105  1.00 20.00           O
ATOM   1322  O4  DT  K  42      28.610 -62.218 366.283  1.00 20.00           O
ATOM   1323  C7  DT  K  42      30.250 -59.849 365.644  1.00 20.00           C
ATOM   1324  H1' DT  K  42      24.896 -57.547 365.927  1.00 20.00           H
ATOM   1325  H2' DT  K  42      27.511 -55.968 365.838  1.00 20.00           H
ATOM   1326 H2'' DT  K  42      26.261 -55.981 367.122  1.00 20.00           H
ATOM   1327  H3' DT  K  42      26.027 -54.137 365.246  1.00 20.00           H
ATOM   1328  H4' DT  K  42      24.446 -55.711 363.555  1.00 20.00           H
ATOM   1329  H5' DT  K  42      26.056 -54.185 362.600  1.00 20.00           H
ATOM   1330 H5'' DT  K  42      26.511 -55.826 362.061  1.00 20.00           H
ATOM   1331  H3  DT  K  42      26.199 -61.804 366.425  1.00 20.00           H
ATOM   1332  H6  DT  K  42      28.568 -57.771 365.374  1.00 20.00           H
ATOM   1333  H71 DT  K  42      30.642 -58.840 365.526  1.00 20.00           H
ATOM   1334  H72 DT  K  42      30.529 -60.457 364.786  1.00 20.00           H
ATOM   1335  H73 DT  K  42      30.689 -60.292 366.535  1.00 20.00           H
ATOM   1336  P   DT  K  43      23.821 -53.884 366.744  1.00 20.00           P
ATOM   1337  OP1 DT  K  43      23.059 -52.911 365.921  1.00 20.00           O
ATOM   1338  OP2 DT  K  43      24.930 -53.459 367.622  1.00 20.00           O
ATOM   1339  O5' DT  K  43      22.856 -54.770 367.646  1.00 20.00           O
ATOM   1340  O3' DT  K  43      20.749 -56.621 370.480  1.00 20.00           O
ATOM   1341  C1' DT  K  43      23.178 -57.693 369.561  1.00 20.00           C
ATOM   1342  C2' DT  K  43      23.043 -56.289 370.140  1.00 20.00           C
ATOM   1343  C3' DT  K  43      21.648 -55.973 369.642  1.00 20.00           C
ATOM   1344  C4' DT  K  43      21.614 -56.647 368.265  1.00 20.00           C
ATOM   1345  C5' DT  K  43      21.860 -55.635 367.150  1.00 20.00           C
ATOM   1346  O4' DT  K  43      22.647 -57.629 368.251  1.00 20.00           O
ATOM   1347  N1  DT  K  43      24.549 -58.244 369.520  1.00 20.00           N
ATOM   1348  C2  DT  K  43      24.675 -59.606 369.681  1.00 20.00           C
ATOM   1349  N3  DT  K  43      25.940 -60.130 369.612  1.00 20.00           N
ATOM   1350  C4  DT  K  43      27.106 -59.447 369.392  1.00 20.00           C
ATOM   1351  C5  DT  K  43      26.891 -58.029 369.143  1.00 20.00           C
ATOM   1352  C6  DT  K  43      25.649 -57.478 369.210  1.00 20.00           C
ATOM   1353  O2  DT  K  43      23.717 -60.317 369.908  1.00 20.00           O
ATOM   1354  O4  DT  K  43      28.195 -60.036 369.400  1.00 20.00           O
ATOM   1355  C7  DT  K  43      28.086 -57.153 368.850  1.00 20.00           C
ATOM   1356  H1' DT  K  43      22.545 -58.347 370.159  1.00 20.00           H
ATOM   1357  H2' DT  K  43      23.766 -55.583 369.732  1.00 20.00           H
ATOM   1358 H2'' DT  K  43      23.085 -56.289 371.229  1.00 20.00           H
ATOM   1359  H3' DT  K  43      21.458 -54.901 369.606  1.00 20.00           H
ATOM   1360  H4' DT  K  43      20.649 -57.132 368.115  1.00 20.00           H
ATOM   1361  H5' DT  K  43      20.957 -55.065 366.934  1.00 20.00           H
ATOM   1362 H5'' DT  K  43      22.190 -56.168 366.259  1.00 20.00           H
ATOM   1363  H3  DT  K  43      26.011 -61.113 369.828  1.00 20.00           H
ATOM   1364  H6  DT  K  43      25.510 -56.424 369.020  1.00 20.00           H
ATOM   1365  H71 DT  K  43      27.800 -56.106 368.753  1.00 20.00           H
ATOM   1366  H72 DT  K  43      28.579 -57.489 367.939  1.00 20.00           H
ATOM   1367  H73 DT  K  43      28.794 -57.249 369.672  1.00 20.00           H
ATOM   1368  P   DA  K  44      19.929 -55.833 371.602  1.00 20.00           P
ATOM   1369  OP1 DA  K  44      18.669 -55.294 371.034  1.00 20.00           O
ATOM   1370  OP2 DA  K  44      20.842 -54.969 372.381  1.00 20.00           O
ATOM   1371  O5' DA  K  44      19.632 -57.124 372.493  1.00 20.00           O
ATOM   1372  O3' DA  K  44      19.520 -60.012 375.262  1.00 20.00           O
ATOM   1373  C1' DA  K  44      21.837 -59.469 373.921  1.00 20.00           C
ATOM   1374  C2' DA  K  44      21.080 -58.381 374.654  1.00 20.00           C
ATOM   1375  C3' DA  K  44      19.698 -58.935 374.394  1.00 20.00           C
ATOM   1376  C4' DA  K  44      19.801 -59.436 372.950  1.00 20.00           C
ATOM   1377  C5' DA  K  44      19.236 -58.389 371.991  1.00 20.00           C
ATOM   1378  O4' DA  K  44      21.179 -59.665 372.693  1.00 20.00           O
ATOM   1379  N9  DA  K  44      23.208 -59.102 373.665  1.00 20.00           N
ATOM   1380  C8  DA  K  44      23.772 -57.897 373.356  1.00 20.00           C
ATOM   1381  N7  DA  K  44      25.057 -57.955 373.134  1.00 20.00           N
ATOM   1382  C5  DA  K  44      25.330 -59.322 373.255  1.00 20.00           C
ATOM   1383  C4  DA  K  44      24.215 -60.024 373.601  1.00 20.00           C
ATOM   1384  N1  DA  K  44      26.382 -61.439 373.198  1.00 20.00           N
ATOM   1385  C2  DA  K  44      25.238 -61.985 373.573  1.00 20.00           C
ATOM   1386  N3  DA  K  44      24.100 -61.362 373.810  1.00 20.00           N
ATOM   1387  C6  DA  K  44      26.464 -60.132 373.072  1.00 20.00           C
ATOM   1388  N6  DA  K  44      27.672 -59.714 372.762  1.00 20.00           N
ATOM   1389  H1' DA  K  44      21.804 -60.389 374.503  1.00 20.00           H
ATOM   1390  H2' DA  K  44      21.224 -57.395 374.214  1.00 20.00           H
ATOM   1391 H2'' DA  K  44      21.302 -58.361 375.720  1.00 20.00           H
ATOM   1392  H3' DA  K  44      18.923 -58.180 374.530  1.00 20.00           H
ATOM   1393  H4' DA  K  44      19.242 -60.366 372.851  1.00 20.00           H
ATOM   1394  H5' DA  K  44      18.149 -58.442 371.970  1.00 20.00           H
ATOM   1395 H5'' DA  K  44      19.630 -58.589 370.995  1.00 20.00           H
ATOM   1396  H8  DA  K  44      23.196 -56.985 373.307  1.00 20.00           H
ATOM   1397  H2  DA  K  44      25.233 -63.058 373.687  1.00 20.00           H
ATOM   1398  H61 DA  K  44      28.414 -60.384 372.622  1.00 20.00           H
ATOM   1399  H62 DA  K  44      27.865 -58.731 372.866  1.00 20.00           H
ATOM   1400  P   DC  K  45      18.552 -59.877 376.521  1.00 20.00           P
ATOM   1401  OP1 DC  K  45      17.156 -60.121 376.101  1.00 20.00           O
ATOM   1402  OP2 DC  K  45      18.943 -58.687 377.300  1.00 20.00           O
ATOM   1403  O5' DC  K  45      19.058 -61.128 377.351  1.00 20.00           O
ATOM   1404  O3' DC  K  45      21.203 -63.690 379.577  1.00 20.00           O
ATOM   1405  C1' DC  K  45      22.526 -61.821 377.957  1.00 20.00           C
ATOM   1406  C2' DC  K  45      21.513 -61.423 379.021  1.00 20.00           C
ATOM   1407  C3' DC  K  45      20.598 -62.624 378.906  1.00 20.00           C
ATOM   1408  C4' DC  K  45      20.566 -62.891 377.400  1.00 20.00           C
ATOM   1409  C5' DC  K  45      19.280 -62.388 376.774  1.00 20.00           C
ATOM   1410  O4' DC  K  45      21.712 -62.208 376.861  1.00 20.00           O
ATOM   1411  N1  DC  K  45      23.492 -60.757 377.599  1.00 20.00           N
ATOM   1412  C2  DC  K  45      24.771 -61.134 377.234  1.00 20.00           C
ATOM   1413  N3  DC  K  45      25.674 -60.193 376.863  1.00 20.00           N
ATOM   1414  C4  DC  K  45      25.285 -58.944 376.759  1.00 20.00           C
ATOM   1415  C5  DC  K  45      23.959 -58.525 377.006  1.00 20.00           C
ATOM   1416  C6  DC  K  45      23.076 -59.468 377.408  1.00 20.00           C
ATOM   1417  O2  DC  K  45      25.109 -62.309 377.325  1.00 20.00           O
ATOM   1418  N4  DC  K  45      26.168 -58.053 376.411  1.00 20.00           N
ATOM   1419  H1' DC  K  45      23.062 -62.696 378.325  1.00 20.00           H
ATOM   1420  H2' DC  K  45      21.958 -61.357 380.013  1.00 20.00           H
ATOM   1421 H2'' DC  K  45      20.964 -60.512 378.781  1.00 20.00           H
ATOM   1422  H3' DC  K  45      19.610 -62.409 379.313  1.00 20.00           H
ATOM   1423  H4' DC  K  45      20.666 -63.962 377.229  1.00 20.00           H
ATOM   1424  H5' DC  K  45      18.453 -63.053 377.021  1.00 20.00           H
ATOM   1425 H5'' DC  K  45      19.405 -62.335 375.694  1.00 20.00           H
ATOM   1426  H5  DC  K  45      23.638 -57.505 376.857  1.00 20.00           H
ATOM   1427  H6  DC  K  45      22.036 -59.223 377.562  1.00 20.00           H
ATOM   1428  H41 DC  K  45      27.093 -58.408 376.219  1.00 20.00           H
ATOM   1429  H42 DC  K  45      25.892 -57.110 376.187  1.00 20.00           H
ATOM   1430  P   DC  K  46      20.612 -64.173 380.982  1.00 20.00           P
ATOM   1431  OP1 DC  K  46      19.499 -65.126 380.765  1.00 20.00           O
ATOM   1432  OP2 DC  K  46      20.456 -62.994 381.857  1.00 20.00           O
ATOM   1433  O5' DC  K  46      21.875 -64.961 381.520  1.00 20.00           O
ATOM   1434  O3' DC  K  46      25.416 -66.011 383.053  1.00 20.00           O
ATOM   1435  C1' DC  K  46      25.202 -63.693 381.554  1.00 20.00           C
ATOM   1436  C2' DC  K  46      24.369 -63.947 382.807  1.00 20.00           C
ATOM   1437  C3' DC  K  46      24.215 -65.443 382.642  1.00 20.00           C
ATOM   1438  C4' DC  K  46      24.056 -65.631 381.125  1.00 20.00           C
ATOM   1439  C5' DC  K  46      22.607 -65.870 380.741  1.00 20.00           C
ATOM   1440  O4' DC  K  46      24.569 -64.437 380.525  1.00 20.00           O
ATOM   1441  N1  DC  K  46      25.346 -62.268 381.198  1.00 20.00           N
ATOM   1442  C2  DC  K  46      26.556 -61.840 380.676  1.00 20.00           C
ATOM   1443  N3  DC  K  46      26.770 -60.531 380.384  1.00 20.00           N
ATOM   1444  C4  DC  K  46      25.789 -59.682 380.569  1.00 20.00           C
ATOM   1445  C5  DC  K  46      24.502 -60.071 381.013  1.00 20.00           C
ATOM   1446  C6  DC  K  46      24.314 -61.381 381.316  1.00 20.00           C
ATOM   1447  O2  DC  K  46      27.448 -62.646 380.452  1.00 20.00           O
ATOM   1448  N4  DC  K  46      25.998 -58.443 380.219  1.00 20.00           N
ATOM   1449  H1' DC  K  46      26.189 -64.116 381.736  1.00 20.00           H
ATOM   1450  H2' DC  K  46      24.905 -63.697 383.722  1.00 20.00           H
ATOM   1451 H2'' DC  K  46      23.389 -63.472 382.791  1.00 20.00           H
ATOM   1452  H3' DC  K  46      23.372 -65.833 383.212  1.00 20.00           H
ATOM   1453  H4' DC  K  46      24.652 -66.485 380.806  1.00 20.00           H
ATOM   1454  H5' DC  K  46      22.310 -66.888 380.990  1.00 20.00           H
ATOM   1455 H5'' DC  K  46      22.489 -65.694 379.673  1.00 20.00           H
ATOM   1456  H5  DC  K  46      23.682 -59.376 381.112  1.00 20.00           H
ATOM   1457  H6  DC  K  46      23.349 -61.741 381.639  1.00 20.00           H
ATOM   1458  H41 DC  K  46      26.870 -58.273 379.743  1.00 20.00           H
ATOM   1459  H42 DC  K  46      25.237 -57.781 380.233  1.00 20.00           H
ATOM   1460  P   DG  K  47      25.508 -66.815 384.430  1.00 20.00           P
ATOM   1461  OP1 DG  K  47      24.977 -68.187 384.275  1.00 20.00           O
ATOM   1462  OP2 DG  K  47      25.064 -65.931 385.527  1.00 20.00           O
ATOM   1463  O5' DG  K  47      27.086 -66.923 384.497  1.00 20.00           O
ATOM   1464  O3' DG  K  47      30.994 -66.229 384.897  1.00 20.00           O
ATOM   1465  C1' DG  K  47      29.303 -64.263 384.134  1.00 20.00           C
ATOM   1466  C2' DG  K  47      29.042 -65.084 385.384  1.00 20.00           C
ATOM   1467  C3' DG  K  47      29.616 -66.380 384.894  1.00 20.00           C
ATOM   1468  C4' DG  K  47      29.128 -66.418 383.453  1.00 20.00           C
ATOM   1469  C5' DG  K  47      27.881 -67.286 383.390  1.00 20.00           C
ATOM   1470  O4' DG  K  47      28.865 -65.072 383.062  1.00 20.00           O
ATOM   1471  N9  DG  K  47      28.610 -62.990 384.119  1.00 20.00           N
ATOM   1472  C8  DG  K  47      27.347 -62.681 384.538  1.00 20.00           C
ATOM   1473  N7  DG  K  47      26.999 -61.445 384.295  1.00 20.00           N
ATOM   1474  C5  DG  K  47      28.137 -60.903 383.691  1.00 20.00           C
ATOM   1475  C4  DG  K  47      29.126 -61.850 383.589  1.00 20.00           C
ATOM   1476  N1  DG  K  47      29.662 -59.505 382.607  1.00 20.00           N
ATOM   1477  C2  DG  K  47      30.556 -60.503 382.581  1.00 20.00           C
ATOM   1478  N3  DG  K  47      30.366 -61.716 383.048  1.00 20.00           N
ATOM   1479  C6  DG  K  47      28.418 -59.591 383.190  1.00 20.00           C
ATOM   1480  O6  DG  K  47      27.716 -58.577 383.221  1.00 20.00           O
ATOM   1481  N2  DG  K  47      31.640 -60.308 381.919  1.00 20.00           N
ATOM   1482  H1' DG  K  47      30.373 -64.076 384.054  1.00 20.00           H
ATOM   1483  H2' DG  K  47      29.613 -64.708 386.232  1.00 20.00           H
ATOM   1484 H2'' DG  K  47      27.987 -65.128 385.646  1.00 20.00           H
ATOM   1485  H3' DG  K  47      29.291 -67.230 385.494  1.00 20.00           H
ATOM   1486  H4' DG  K  47      29.901 -66.849 382.818  1.00 20.00           H
ATOM   1487  H5' DG  K  47      28.152 -68.338 383.473  1.00 20.00           H
ATOM   1488 H5'' DG  K  47      27.383 -67.114 382.437  1.00 20.00           H
ATOM   1489  H8  DG  K  47      26.700 -63.410 385.001  1.00 20.00           H
ATOM   1490  H1  DG  K  47      29.950 -58.611 382.240  1.00 20.00           H
ATOM   1491  H21 DG  K  47      31.890 -59.393 381.574  1.00 20.00           H
ATOM   1492  H22 DG  K  47      32.256 -61.102 381.830  1.00 20.00           H
ATOM   1493  P   DG  K  48      31.870 -66.982 385.994  1.00 20.00           P
ATOM   1494  OP1 DG  K  48      32.155 -68.365 385.539  1.00 20.00           O
ATOM   1495  OP2 DG  K  48      31.319 -66.703 387.332  1.00 20.00           O
ATOM   1496  O5' DG  K  48      33.178 -66.097 385.831  1.00 20.00           O
ATOM   1497  O3' DG  K  48      36.203 -63.489 386.066  1.00 20.00           O
ATOM   1498  C1' DG  K  48      33.587 -62.697 386.027  1.00 20.00           C
ATOM   1499  C2' DG  K  48      34.096 -63.696 387.050  1.00 20.00           C
ATOM   1500  C3' DG  K  48      35.140 -64.375 386.205  1.00 20.00           C
ATOM   1501  C4' DG  K  48      34.475 -64.448 384.848  1.00 20.00           C
ATOM   1502  C5' DG  K  48      33.785 -65.778 384.605  1.00 20.00           C
ATOM   1503  O4' DG  K  48      33.507 -63.391 384.796  1.00 20.00           O
ATOM   1504  N9  DG  K  48      32.307 -62.090 386.381  1.00 20.00           N
ATOM   1505  C8  DG  K  48      31.196 -62.604 386.985  1.00 20.00           C
ATOM   1506  N7  DG  K  48      30.193 -61.767 387.054  1.00 20.00           N
ATOM   1507  C5  DG  K  48      30.672 -60.604 386.452  1.00 20.00           C
ATOM   1508  C4  DG  K  48      31.968 -60.809 386.029  1.00 20.00           C
ATOM   1509  N1  DG  K  48      30.921 -58.471 385.536  1.00 20.00           N
ATOM   1510  C2  DG  K  48      32.184 -58.782 385.161  1.00 20.00           C
ATOM   1511  N3  DG  K  48      32.783 -59.928 385.383  1.00 20.00           N
ATOM   1512  C6  DG  K  48      30.064 -59.312 386.226  1.00 20.00           C
ATOM   1513  O6  DG  K  48      28.934 -58.877 386.541  1.00 20.00           O
ATOM   1514  N2  DG  K  48      32.905 -57.905 384.539  1.00 20.00           N
ATOM   1515  H1' DG  K  48      34.326 -61.902 385.935  1.00 20.00           H
ATOM   1516  H2' DG  K  48      34.550 -63.192 387.902  1.00 20.00           H
ATOM   1517 H2'' DG  K  48      33.320 -64.374 387.401  1.00 20.00           H
ATOM   1518  H3' DG  K  48      35.439 -65.346 386.596  1.00 20.00           H
ATOM   1519  H4' DG  K  48      35.226 -64.295 384.075  1.00 20.00           H
ATOM   1520  H5' DG  K  48      34.509 -66.549 384.345  1.00 20.00           H
ATOM   1521 H5'' DG  K  48      33.057 -65.655 383.804  1.00 20.00           H
ATOM   1522  H8  DG  K  48      31.152 -63.617 387.353  1.00 20.00           H
ATOM   1523  H1  DG  K  48      30.600 -57.538 385.332  1.00 20.00           H
ATOM   1524  H21 DG  K  48      32.574 -56.965 384.374  1.00 20.00           H
ATOM   1525  H22 DG  K  48      33.810 -58.230 384.239  1.00 20.00           H
ATOM   1526  P   DG  K  49      37.550 -63.723 386.874  1.00 20.00           P
ATOM   1527  OP1 DG  K  49      38.486 -64.456 385.998  1.00 20.00           O
ATOM   1528  OP2 DG  K  49      37.253 -64.177 388.243  1.00 20.00           O
ATOM   1529  O5' DG  K  49      37.979 -62.202 386.970  1.00 20.00           O
ATOM   1530  O3' DG  K  49      39.075 -58.377 387.718  1.00 20.00           O
ATOM   1531  C1' DG  K  49      36.527 -59.265 387.936  1.00 20.00           C
ATOM   1532  C2' DG  K  49      37.646 -59.917 388.710  1.00 20.00           C
ATOM   1533  C3' DG  K  49      38.732 -59.731 387.676  1.00 20.00           C
ATOM   1534  C4' DG  K  49      38.023 -59.980 386.356  1.00 20.00           C
ATOM   1535  C5' DG  K  49      38.183 -61.397 385.843  1.00 20.00           C
ATOM   1536  O4' DG  K  49      36.640 -59.722 386.599  1.00 20.00           O
ATOM   1537  N9  DG  K  49      35.225 -59.555 388.511  1.00 20.00           N
ATOM   1538  C8  DG  K  49      34.702 -60.698 389.052  1.00 20.00           C
ATOM   1539  N7  DG  K  49      33.450 -60.592 389.404  1.00 20.00           N
ATOM   1540  C5  DG  K  49      33.113 -59.288 389.033  1.00 20.00           C
ATOM   1541  C4  DG  K  49      34.211 -58.655 388.501  1.00 20.00           C
ATOM   1542  N1  DG  K  49      32.004 -57.301 388.550  1.00 20.00           N
ATOM   1543  C2  DG  K  49      33.148 -56.778 388.081  1.00 20.00           C
ATOM   1544  N3  DG  K  49      34.306 -57.388 388.029  1.00 20.00           N
ATOM   1545  C6  DG  K  49      31.887 -58.546 389.110  1.00 20.00           C
ATOM   1546  O6  DG  K  49      30.784 -58.865 389.566  1.00 20.00           O
ATOM   1547  N2  DG  K  49      33.133 -55.603 387.564  1.00 20.00           N
ATOM   1548  H1' DG  K  49      36.686 -58.188 387.958  1.00 20.00           H
ATOM   1549  H2' DG  K  49      37.908 -59.356 389.606  1.00 20.00           H
ATOM   1550 H2'' DG  K  49      37.460 -60.966 388.936  1.00 20.00           H
ATOM   1551  H3' DG  K  49      39.586 -60.390 387.832  1.00 20.00           H
ATOM   1552  H4' DG  K  49      38.405 -59.290 385.606  1.00 20.00           H
ATOM   1553  H5' DG  K  49      39.182 -61.558 385.444  1.00 20.00           H
ATOM   1554 H5'' DG  K  49      37.433 -61.588 385.077  1.00 20.00           H
ATOM   1555  H8  DG  K  49      35.283 -61.600 389.169  1.00 20.00           H
ATOM   1556  H1  DG  K  49      31.196 -56.698 388.575  1.00 20.00           H
ATOM   1557  H21 DG  K  49      32.312 -55.018 387.611  1.00 20.00           H
ATOM   1558  H22 DG  K  49      34.007 -55.292 387.166  1.00 20.00           H
ATOM   1559  P   DT  K  50      40.440 -57.906 388.389  1.00 20.00           P
ATOM   1560  OP1 DT  K  50      41.495 -57.926 387.354  1.00 20.00           O
ATOM   1561  OP2 DT  K  50      40.600 -58.565 389.699  1.00 20.00           O
ATOM   1562  O5' DT  K  50      40.037 -56.417 388.728  1.00 20.00           O
ATOM   1563  O3' DT  K  50      39.065 -52.787 390.077  1.00 20.00           O
ATOM   1564  C1' DT  K  50      37.396 -55.073 390.428  1.00 20.00           C
ATOM   1565  C2' DT  K  50      38.806 -54.995 390.969  1.00 20.00           C
ATOM   1566  C3' DT  K  50      39.439 -54.122 389.900  1.00 20.00           C
ATOM   1567  C4' DT  K  50      38.747 -54.581 388.623  1.00 20.00           C
ATOM   1568  C5' DT  K  50      39.571 -55.519 387.777  1.00 20.00           C
ATOM   1569  O4' DT  K  50      37.533 -55.225 389.028  1.00 20.00           O
ATOM   1570  N1  DT  K  50      36.582 -56.164 391.000  1.00 20.00           N
ATOM   1571  C2  DT  K  50      35.231 -55.876 391.151  1.00 20.00           C
ATOM   1572  N3  DT  K  50      34.418 -56.872 391.601  1.00 20.00           N
ATOM   1573  C4  DT  K  50      34.816 -58.134 391.926  1.00 20.00           C
ATOM   1574  C5  DT  K  50      36.223 -58.406 391.657  1.00 20.00           C
ATOM   1575  C6  DT  K  50      37.053 -57.436 391.190  1.00 20.00           C
ATOM   1576  O2  DT  K  50      34.745 -54.794 390.903  1.00 20.00           O
ATOM   1577  O4  DT  K  50      33.999 -58.910 392.419  1.00 20.00           O
ATOM   1578  C7  DT  K  50      36.771 -59.783 391.942  1.00 20.00           C
ATOM   1579  H1' DT  K  50      36.928 -54.110 390.631  1.00 20.00           H
ATOM   1580  H2' DT  K  50      38.843 -54.491 391.933  1.00 20.00           H
ATOM   1581 H2'' DT  K  50      39.309 -55.961 391.018  1.00 20.00           H
ATOM   1582  H3' DT  K  50      40.521 -54.236 389.855  1.00 20.00           H
ATOM   1583  H4' DT  K  50      38.504 -53.705 388.022  1.00 20.00           H
ATOM   1584  H5' DT  K  50      40.404 -55.003 387.303  1.00 20.00           H
ATOM   1585 H5'' DT  K  50      38.933 -56.002 387.039  1.00 20.00           H
ATOM   1586  H3  DT  K  50      33.453 -56.619 391.752  1.00 20.00           H
ATOM   1587  H6  DT  K  50      38.081 -57.662 390.952  1.00 20.00           H
ATOM   1588  H71 DT  K  50      37.844 -59.829 391.767  1.00 20.00           H
ATOM   1589  H72 DT  K  50      36.255 -60.513 391.321  1.00 20.00           H
ATOM   1590  H73 DT  K  50      36.577 -60.024 392.985  1.00 20.00           H
ATOM   1591  P   DT  K  51      40.041 -51.732 390.780  1.00 20.00           P
ATOM   1592  OP1 DT  K  51      40.689 -50.891 389.745  1.00 20.00           O
ATOM   1593  OP2 DT  K  51      40.847 -52.412 391.805  1.00 20.00           O
ATOM   1594  O5' DT  K  51      38.914 -50.933 391.578  1.00 20.00           O
ATOM   1595  O3' DT  K  51      36.298 -48.861 393.855  1.00 20.00           O
ATOM   1596  C1' DT  K  51      36.252 -51.712 393.801  1.00 20.00           C
ATOM   1597  C2' DT  K  51      37.459 -50.925 394.289  1.00 20.00           C
ATOM   1598  C3' DT  K  51      37.292 -49.713 393.367  1.00 20.00           C
ATOM   1599  C4' DT  K  51      36.735 -50.282 392.061  1.00 20.00           C
ATOM   1600  C5' DT  K  51      37.787 -50.363 390.967  1.00 20.00           C
ATOM   1601  O4' DT  K  51      36.251 -51.586 392.388  1.00 20.00           O
ATOM   1602  N1  DT  K  51      36.232 -53.136 394.206  1.00 20.00           N
ATOM   1603  C2  DT  K  51      35.001 -53.658 394.497  1.00 20.00           C
ATOM   1604  N3  DT  K  51      34.968 -54.975 394.823  1.00 20.00           N
ATOM   1605  C4  DT  K  51      36.045 -55.811 394.881  1.00 20.00           C
ATOM   1606  C5  DT  K  51      37.300 -55.217 394.466  1.00 20.00           C
ATOM   1607  C6  DT  K  51      37.359 -53.910 394.135  1.00 20.00           C
ATOM   1608  O2  DT  K  51      33.983 -53.008 394.395  1.00 20.00           O
ATOM   1609  O4  DT  K  51      35.878 -56.988 395.158  1.00 20.00           O
ATOM   1610  C7  DT  K  51      38.544 -56.063 394.387  1.00 20.00           C
ATOM   1611  H1' DT  K  51      35.372 -51.205 394.195  1.00 20.00           H
ATOM   1612  H2' DT  K  51      37.366 -50.644 395.337  1.00 20.00           H
ATOM   1613 H2'' DT  K  51      38.412 -51.408 394.082  1.00 20.00           H
ATOM   1614  H3' DT  K  51      38.231 -49.181 393.224  1.00 20.00           H
ATOM   1615  H4' DT  K  51      35.914 -49.655 391.715  1.00 20.00           H
ATOM   1616  H5' DT  K  51      38.033 -49.370 390.592  1.00 20.00           H
ATOM   1617 H5'' DT  K  51      37.410 -50.989 390.159  1.00 20.00           H
ATOM   1618  H3  DT  K  51      34.058 -55.354 395.034  1.00 20.00           H
ATOM   1619  H6  DT  K  51      38.286 -53.469 393.800  1.00 20.00           H
ATOM   1620  H71 DT  K  51      39.405 -55.467 394.110  1.00 20.00           H
ATOM   1621  H72 DT  K  51      38.395 -56.851 393.660  1.00 20.00           H
ATOM   1622  H73 DT  K  51      38.719 -56.514 395.355  1.00 20.00           H
ATOM   1623  P   DG  K  52      36.665 -47.505 394.624  1.00 20.00           P
ATOM   1624  OP1 DG  K  52      36.664 -46.354 393.686  1.00 20.00           O
ATOM   1625  OP2 DG  K  52      37.815 -47.763 395.503  1.00 20.00           O
ATOM   1626  O5' DG  K  52      35.383 -47.440 395.564  1.00 20.00           O
ATOM   1627  O3' DG  K  52      32.262 -47.690 398.115  1.00 20.00           O
ATOM   1628  C1' DG  K  52      33.803 -49.998 397.625  1.00 20.00           C
ATOM   1629  C2' DG  K  52      34.364 -48.750 398.272  1.00 20.00           C
ATOM   1630  C3' DG  K  52      33.517 -47.730 397.521  1.00 20.00           C
ATOM   1631  C4' DG  K  52      33.292 -48.328 396.136  1.00 20.00           C
ATOM   1632  C5' DG  K  52      34.072 -47.579 395.070  1.00 20.00           C
ATOM   1633  O4' DG  K  52      33.710 -49.689 396.240  1.00 20.00           O
ATOM   1634  N9  DG  K  52      34.633 -51.179 397.878  1.00 20.00           N
ATOM   1635  C8  DG  K  52      35.969 -51.368 397.655  1.00 20.00           C
ATOM   1636  N7  DG  K  52      36.363 -52.608 397.767  1.00 20.00           N
ATOM   1637  C5  DG  K  52      35.176 -53.277 398.077  1.00 20.00           C
ATOM   1638  C4  DG  K  52      34.115 -52.406 398.098  1.00 20.00           C
ATOM   1639  N1  DG  K  52      33.550 -54.894 398.434  1.00 20.00           N
ATOM   1640  C2  DG  K  52      32.591 -53.961 398.407  1.00 20.00           C
ATOM   1641  N3  DG  K  52      32.796 -52.679 398.270  1.00 20.00           N
ATOM   1642  C6  DG  K  52      34.894 -54.647 398.331  1.00 20.00           C
ATOM   1643  O6  DG  K  52      35.670 -55.593 398.407  1.00 20.00           O
ATOM   1644  N2  DG  K  52      31.360 -54.324 398.449  1.00 20.00           N
ATOM   1645  H1' DG  K  52      32.806 -50.179 398.025  1.00 20.00           H
ATOM   1646  H2' DG  K  52      34.179 -48.708 399.344  1.00 20.00           H
ATOM   1647 H2'' DG  K  52      35.418 -48.615 398.034  1.00 20.00           H
ATOM   1648  H3' DG  K  52      33.987 -46.747 397.490  1.00 20.00           H
ATOM   1649  H4' DG  K  52      32.231 -48.292 395.892  1.00 20.00           H
ATOM   1650  H5' DG  K  52      33.642 -46.593 394.904  1.00 20.00           H
ATOM   1651 H5'' DG  K  52      34.037 -48.156 394.147  1.00 20.00           H
ATOM   1652  H8  DG  K  52      36.625 -50.553 397.389  1.00 20.00           H
ATOM   1653  H1  DG  K  52      33.267 -55.849 398.589  1.00 20.00           H
ATOM   1654  H21 DG  K  52      31.096 -55.287 398.595  1.00 20.00           H
ATOM   1655  H22 DG  K  52      30.684 -53.583 398.352  1.00 20.00           H
ATOM   1656  P   DG  K  53      31.812 -46.453 399.013  1.00 20.00           P
ATOM   1657  OP1 DG  K  53      31.027 -45.516 398.183  1.00 20.00           O
ATOM   1658  OP2 DG  K  53      32.941 -45.996 399.840  1.00 20.00           O
ATOM   1659  O5' DG  K  53      30.838 -47.282 399.956  1.00 20.00           O
ATOM   1660  O3' DG  K  53      28.530 -49.418 402.528  1.00 20.00           O
ATOM   1661  C1' DG  K  53      30.995 -50.397 401.703  1.00 20.00           C
ATOM   1662  C2' DG  K  53      30.848 -49.077 402.441  1.00 20.00           C
ATOM   1663  C3' DG  K  53      29.504 -48.669 401.868  1.00 20.00           C
ATOM   1664  C4' DG  K  53      29.550 -49.164 400.428  1.00 20.00           C
ATOM   1665  C5' DG  K  53      29.778 -48.043 399.436  1.00 20.00           C
ATOM   1666  O4' DG  K  53      30.594 -50.136 400.368  1.00 20.00           O
ATOM   1667  N9  DG  K  53      32.361 -50.912 401.735  1.00 20.00           N
ATOM   1668  C8  DG  K  53      33.535 -50.269 401.472  1.00 20.00           C
ATOM   1669  N7  DG  K  53      34.574 -51.054 401.411  1.00 20.00           N
ATOM   1670  C5  DG  K  53      34.035 -52.322 401.633  1.00 20.00           C
ATOM   1671  C4  DG  K  53      32.670 -52.239 401.770  1.00 20.00           C
ATOM   1672  N1  DG  K  53      33.710 -54.623 401.833  1.00 20.00           N
ATOM   1673  C2  DG  K  53      32.385 -54.427 401.909  1.00 20.00           C
ATOM   1674  N3  DG  K  53      31.783 -53.258 401.919  1.00 20.00           N
ATOM   1675  C6  DG  K  53      34.635 -53.617 401.733  1.00 20.00           C
ATOM   1676  O6  DG  K  53      35.825 -53.923 401.724  1.00 20.00           O
ATOM   1677  N2  DG  K  53      31.613 -55.449 401.897  1.00 20.00           N
ATOM   1678  H1' DG  K  53      30.326 -51.132 402.149  1.00 20.00           H
ATOM   1679  H2' DG  K  53      31.615 -48.358 402.153  1.00 20.00           H
ATOM   1680 H2'' DG  K  53      30.805 -49.203 403.522  1.00 20.00           H
ATOM   1681  H3' DG  K  53      29.332 -47.596 401.947  1.00 20.00           H
ATOM   1682  H4' DG  K  53      28.605 -49.649 400.189  1.00 20.00           H
ATOM   1683  H5' DG  K  53      28.888 -47.421 399.345  1.00 20.00           H
ATOM   1684 H5'' DG  K  53      30.025 -48.477 398.469  1.00 20.00           H
ATOM   1685  H8  DG  K  53      33.579 -49.203 401.314  1.00 20.00           H
ATOM   1686  H1  DG  K  53      34.049 -55.572 401.859  1.00 20.00           H
ATOM   1687  H21 DG  K  53      31.976 -56.391 401.919  1.00 20.00           H
ATOM   1688  H22 DG  K  53      30.625 -55.249 401.858  1.00 20.00           H
ATOM   1689  P   DA  K  54      27.565 -48.731 403.595  1.00 20.00           P
ATOM   1690  OP1 DA  K  54      26.376 -48.187 402.912  1.00 20.00           O
ATOM   1691  OP2 DA  K  54      28.392 -47.911 404.499  1.00 20.00           O
ATOM   1692  O5' DA  K  54      27.156 -50.065 404.351  1.00 20.00           O
ATOM   1693  O3' DA  K  54      26.612 -53.491 406.393  1.00 20.00           O
ATOM   1694  C1' DA  K  54      29.159 -52.783 405.515  1.00 20.00           C
ATOM   1695  C2' DA  K  54      28.305 -51.881 406.399  1.00 20.00           C
ATOM   1696  C3' DA  K  54      26.936 -52.238 405.888  1.00 20.00           C
ATOM   1697  C4' DA  K  54      27.189 -52.388 404.403  1.00 20.00           C
ATOM   1698  C5' DA  K  54      26.665 -51.183 403.655  1.00 20.00           C
ATOM   1699  O4' DA  K  54      28.601 -52.565 404.227  1.00 20.00           O
ATOM   1700  N9  DA  K  54      30.589 -52.439 405.561  1.00 20.00           N
ATOM   1701  C8  DA  K  54      31.173 -51.203 405.487  1.00 20.00           C
ATOM   1702  N7  DA  K  54      32.480 -51.222 405.438  1.00 20.00           N
ATOM   1703  C5  DA  K  54      32.786 -52.589 405.414  1.00 20.00           C
ATOM   1704  C4  DA  K  54      31.645 -53.342 405.494  1.00 20.00           C
ATOM   1705  N1  DA  K  54      33.941 -54.654 405.224  1.00 20.00           N
ATOM   1706  C2  DA  K  54      32.768 -55.265 405.328  1.00 20.00           C
ATOM   1707  N3  DA  K  54      31.577 -54.701 405.481  1.00 20.00           N
ATOM   1708  C6  DA  K  54      33.990 -53.324 405.295  1.00 20.00           C
ATOM   1709  N6  DA  K  54      35.202 -52.762 405.224  1.00 20.00           N
ATOM   1710  H1' DA  K  54      29.020 -53.822 405.808  1.00 20.00           H
ATOM   1711  H2' DA  K  54      28.519 -50.827 406.229  1.00 20.00           H
ATOM   1712 H2'' DA  K  54      28.393 -52.115 407.459  1.00 20.00           H
ATOM   1713  H3' DA  K  54      26.189 -51.482 406.133  1.00 20.00           H
ATOM   1714  H4' DA  K  54      26.664 -53.272 404.043  1.00 20.00           H
ATOM   1715  H5' DA  K  54      25.576 -51.169 403.656  1.00 20.00           H
ATOM   1716 H5'' DA  K  54      27.029 -51.225 402.629  1.00 20.00           H
ATOM   1717  H8  DA  K  54      30.591 -50.295 405.460  1.00 20.00           H
ATOM   1718  H2  DA  K  54      32.787 -56.342 405.281  1.00 20.00           H
ATOM   1719  H61 DA  K  54      36.016 -53.340 405.088  1.00 20.00           H
ATOM   1720  H62 DA  K  54      35.262 -51.760 405.296  1.00 20.00           H
ATOM   1721  P   DC  K  55      25.475 -53.642 407.499  1.00 20.00           P
ATOM   1722  OP1 DC  K  55      24.160 -53.799 406.853  1.00 20.00           O
ATOM   1723  OP2 DC  K  55      25.714 -52.628 408.537  1.00 20.00           O
ATOM   1724  O5' DC  K  55      25.956 -55.049 408.051  1.00 20.00           O
ATOM   1725  O3' DC  K  55      27.547 -58.375 409.589  1.00 20.00           O
ATOM   1726  C1' DC  K  55      29.155 -56.171 408.918  1.00 20.00           C
ATOM   1727  C2' DC  K  55      27.973 -56.087 409.874  1.00 20.00           C
ATOM   1728  C3' DC  K  55      27.065 -57.119 409.258  1.00 20.00           C
ATOM   1729  C4' DC  K  55      27.313 -56.918 407.782  1.00 20.00           C
ATOM   1730  C5' DC  K  55      26.148 -56.152 407.196  1.00 20.00           C
ATOM   1731  O4' DC  K  55      28.539 -56.181 407.650  1.00 20.00           O
ATOM   1732  N1  DC  K  55      30.121 -55.058 409.052  1.00 20.00           N
ATOM   1733  C2  DC  K  55      31.480 -55.340 408.935  1.00 20.00           C
ATOM   1734  N3  DC  K  55      32.402 -54.349 408.978  1.00 20.00           N
ATOM   1735  C4  DC  K  55      31.976 -53.108 409.044  1.00 20.00           C
ATOM   1736  C5  DC  K  55      30.603 -52.758 409.053  1.00 20.00           C
ATOM   1737  C6  DC  K  55      29.696 -53.764 409.055  1.00 20.00           C
ATOM   1738  O2  DC  K  55      31.858 -56.491 408.754  1.00 20.00           O
ATOM   1739  N4  DC  K  55      32.867 -52.151 409.017  1.00 20.00           N
ATOM   1740  H1' DC  K  55      29.654 -57.126 409.072  1.00 20.00           H
ATOM   1741  H2' DC  K  55      28.243 -56.406 410.879  1.00 20.00           H
ATOM   1742 H2'' DC  K  55      27.499 -55.107 409.900  1.00 20.00           H
ATOM   1743  H3' DC  K  55      26.024 -56.987 409.549  1.00 20.00           H
ATOM   1744  H4' DC  K  55      27.400 -57.886 407.290  1.00 20.00           H
ATOM   1745  H5' DC  K  55      25.249 -56.765 407.184  1.00 20.00           H
ATOM   1746 H5'' DC  K  55      26.403 -55.851 406.181  1.00 20.00           H
ATOM   1747  H5  DC  K  55      30.268 -51.732 409.047  1.00 20.00           H
ATOM   1748  H6  DC  K  55      28.636 -53.564 409.017  1.00 20.00           H
ATOM   1749  H41 DC  K  55      33.820 -52.440 408.856  1.00 20.00           H
ATOM   1750  H42 DC  K  55      32.561 -51.200 408.885  1.00 20.00           H
ATOM   1751  P   DT  K  56      26.803 -59.260 410.683  1.00 20.00           P
ATOM   1752  OP1 DT  K  56      25.812 -60.120 410.001  1.00 20.00           O
ATOM   1753  OP2 DT  K  56      26.446 -58.402 411.832  1.00 20.00           O
ATOM   1754  O5' DT  K  56      28.081 -60.093 411.126  1.00 20.00           O
ATOM   1755  O3' DT  K  56      31.274 -61.756 412.825  1.00 20.00           O
ATOM   1756  C1' DT  K  56      31.294 -59.061 412.213  1.00 20.00           C
ATOM   1757  C2' DT  K  56      30.220 -59.699 413.095  1.00 20.00           C
ATOM   1758  C3' DT  K  56      30.158 -61.047 412.418  1.00 20.00           C
ATOM   1759  C4' DT  K  56      30.324 -60.696 410.945  1.00 20.00           C
ATOM   1760  C5' DT  K  56      28.975 -60.712 410.234  1.00 20.00           C
ATOM   1761  O4' DT  K  56      30.912 -59.393 410.894  1.00 20.00           O
ATOM   1762  N1  DT  K  56      31.411 -57.603 412.350  1.00 20.00           N
ATOM   1763  C2  DT  K  56      32.660 -57.024 412.178  1.00 20.00           C
ATOM   1764  N3  DT  K  56      32.703 -55.665 412.272  1.00 20.00           N
ATOM   1765  C4  DT  K  56      31.646 -54.823 412.479  1.00 20.00           C
ATOM   1766  C5  DT  K  56      30.366 -55.488 412.571  1.00 20.00           C
ATOM   1767  C6  DT  K  56      30.281 -56.832 412.500  1.00 20.00           C
ATOM   1768  O2  DT  K  56      33.686 -57.658 411.979  1.00 20.00           O
ATOM   1769  O4  DT  K  56      31.812 -53.611 412.497  1.00 20.00           O
ATOM   1770  C7  DT  K  56      29.109 -54.670 412.751  1.00 20.00           C
ATOM   1771  H1' DT  K  56      32.251 -59.530 412.439  1.00 20.00           H
ATOM   1772  H2' DT  K  56      30.538 -59.805 414.131  1.00 20.00           H
ATOM   1773 H2'' DT  K  56      29.241 -59.224 413.049  1.00 20.00           H
ATOM   1774  H3' DT  K  56      29.235 -61.582 412.635  1.00 20.00           H
ATOM   1775  H4' DT  K  56      30.986 -61.418 410.470  1.00 20.00           H
ATOM   1776  H5' DT  K  56      28.648 -61.733 410.042  1.00 20.00           H
ATOM   1777 H5'' DT  K  56      29.071 -60.168 409.295  1.00 20.00           H
ATOM   1778  H3  DT  K  56      33.620 -55.251 412.189  1.00 20.00           H
ATOM   1779  H6  DT  K  56      29.311 -57.304 412.516  1.00 20.00           H
ATOM   1780  H71 DT  K  56      28.237 -55.307 412.889  1.00 20.00           H
ATOM   1781  H72 DT  K  56      29.223 -54.031 413.625  1.00 20.00           H
ATOM   1782  H73 DT  K  56      28.969 -54.034 411.878  1.00 20.00           H
ATOM   1783  P   DC  K  57      31.124 -62.948 413.871  1.00 20.00           P
ATOM   1784  OP1 DC  K  57      30.803 -64.204 413.157  1.00 20.00           O
ATOM   1785  OP2 DC  K  57      30.331 -62.481 415.022  1.00 20.00           O
ATOM   1786  O5' DC  K  57      32.640 -62.942 414.345  1.00 20.00           O
ATOM   1787  O3' DC  K  57      36.183 -62.363 416.096  1.00 20.00           O
ATOM   1788  C1' DC  K  57      34.561 -60.188 415.508  1.00 20.00           C
ATOM   1789  C2' DC  K  57      34.112 -61.346 416.390  1.00 20.00           C
ATOM   1790  C3' DC  K  57      34.866 -62.437 415.666  1.00 20.00           C
ATOM   1791  C4' DC  K  57      34.788 -62.032 414.187  1.00 20.00           C
ATOM   1792  C5' DC  K  57      33.742 -62.873 413.467  1.00 20.00           C
ATOM   1793  O4' DC  K  57      34.436 -60.648 414.175  1.00 20.00           O
ATOM   1794  N1  DC  K  57      33.788 -58.949 415.704  1.00 20.00           N
ATOM   1795  C2  DC  K  57      34.450 -57.747 415.533  1.00 20.00           C
ATOM   1796  N3  DC  K  57      33.762 -56.589 415.673  1.00 20.00           N
ATOM   1797  C4  DC  K  57      32.472 -56.641 415.906  1.00 20.00           C
ATOM   1798  C5  DC  K  57      31.728 -57.838 415.955  1.00 20.00           C
ATOM   1799  C6  DC  K  57      32.426 -58.989 415.833  1.00 20.00           C
ATOM   1800  O2  DC  K  57      35.663 -57.725 415.328  1.00 20.00           O
ATOM   1801  N4  DC  K  57      31.851 -55.516 416.063  1.00 20.00           N
ATOM   1802  H1' DC  K  57      35.612 -60.003 415.721  1.00 20.00           H
ATOM   1803  H2' DC  K  57      34.457 -61.241 417.418  1.00 20.00           H
ATOM   1804 H2'' DC  K  57      33.043 -61.551 416.357  1.00 20.00           H
ATOM   1805  H3' DC  K  57      34.442 -63.422 415.861  1.00 20.00           H
ATOM   1806  H4' DC  K  57      35.759 -62.168 413.713  1.00 20.00           H
ATOM   1807  H5' DC  K  57      34.123 -63.876 413.281  1.00 20.00           H
ATOM   1808 H5'' DC  K  57      33.494 -62.395 412.520  1.00 20.00           H
ATOM   1809  H5  DC  K  57      30.656 -57.865 416.068  1.00 20.00           H
ATOM   1810  H6  DC  K  57      31.911 -59.938 415.820  1.00 20.00           H
ATOM   1811  H41 DC  K  57      32.401 -54.681 415.925  1.00 20.00           H
ATOM   1812  H42 DC  K  57      30.872 -55.491 416.269  1.00 20.00           H
ATOM   1813  P   DA  K  58      36.774 -63.447 417.112  1.00 20.00           P
ATOM   1814  OP1 DA  K  58      37.181 -64.672 416.379  1.00 20.00           O
ATOM   1815  OP2 DA  K  58      35.907 -63.513 418.300  1.00 20.00           O
ATOM   1816  O5' DA  K  58      38.056 -62.594 417.506  1.00 20.00           O
ATOM   1817  O3' DA  K  58      40.729 -60.080 419.063  1.00 20.00           O
ATOM   1818  C1' DA  K  58      38.145 -59.210 418.575  1.00 20.00           C
ATOM   1819  C2' DA  K  58      38.438 -60.429 419.435  1.00 20.00           C
ATOM   1820  C3' DA  K  58      39.666 -60.896 418.681  1.00 20.00           C
ATOM   1821  C4' DA  K  58      39.297 -60.628 417.219  1.00 20.00           C
ATOM   1822  C5' DA  K  58      38.877 -61.934 416.568  1.00 20.00           C
ATOM   1823  O4' DA  K  58      38.247 -59.663 417.239  1.00 20.00           O
ATOM   1824  N9  DA  K  58      36.821 -58.679 418.843  1.00 20.00           N
ATOM   1825  C8  DA  K  58      35.661 -59.371 419.073  1.00 20.00           C
ATOM   1826  N7  DA  K  58      34.606 -58.617 419.207  1.00 20.00           N
ATOM   1827  C5  DA  K  58      35.145 -57.342 419.012  1.00 20.00           C
ATOM   1828  C4  DA  K  58      36.486 -57.362 418.780  1.00 20.00           C
ATOM   1829  N1  DA  K  58      35.343 -55.005 418.718  1.00 20.00           N
ATOM   1830  C2  DA  K  58      36.645 -55.166 418.534  1.00 20.00           C
ATOM   1831  N3  DA  K  58      37.314 -56.306 418.561  1.00 20.00           N
ATOM   1832  C6  DA  K  58      34.596 -56.062 419.005  1.00 20.00           C
ATOM   1833  N6  DA  K  58      33.334 -55.838 419.311  1.00 20.00           N
ATOM   1834  H1' DA  K  58      38.894 -58.443 418.771  1.00 20.00           H
ATOM   1835  H2' DA  K  58      38.679 -60.155 420.462  1.00 20.00           H
ATOM   1836 H2'' DA  K  58      37.644 -61.174 419.406  1.00 20.00           H
ATOM   1837  H3' DA  K  58      39.888 -61.945 418.877  1.00 20.00           H
ATOM   1838  H4' DA  K  58      40.163 -60.219 416.701  1.00 20.00           H
ATOM   1839  H5' DA  K  58      39.745 -62.559 416.364  1.00 20.00           H
ATOM   1840 H5'' DA  K  58      38.362 -61.706 415.636  1.00 20.00           H
ATOM   1841  H8  DA  K  58      35.632 -60.448 419.129  1.00 20.00           H
ATOM   1842  H2  DA  K  58      37.218 -54.272 418.336  1.00 20.00           H
ATOM   1843  H61 DA  K  58      32.975 -54.899 419.231  1.00 20.00           H
ATOM   1844  H62 DA  K  58      32.779 -56.618 419.626  1.00 20.00           H
ATOM   1845  P   DA  K  59      41.857 -60.640 420.047  1.00 20.00           P
ATOM   1846  OP1 DA  K  59      42.844 -61.439 419.287  1.00 20.00           O
ATOM   1847  OP2 DA  K  59      41.217 -61.164 421.269  1.00 20.00           O
ATOM   1848  O5' DA  K  59      42.569 -59.281 420.438  1.00 20.00           O
ATOM   1849  O3' DA  K  59      43.324 -55.600 421.833  1.00 20.00           O
ATOM   1850  C1' DA  K  59      40.683 -56.433 421.513  1.00 20.00           C
ATOM   1851  C2' DA  K  59      41.679 -57.235 422.343  1.00 20.00           C
ATOM   1852  C3' DA  K  59      42.933 -56.913 421.554  1.00 20.00           C
ATOM   1853  C4' DA  K  59      42.425 -56.988 420.109  1.00 20.00           C
ATOM   1854  C5' DA  K  59      42.863 -58.296 419.483  1.00 20.00           C
ATOM   1855  O4' DA  K  59      40.999 -56.844 420.191  1.00 20.00           O
ATOM   1856  N9  DA  K  59      39.290 -56.728 421.874  1.00 20.00           N
ATOM   1857  C8  DA  K  59      38.769 -57.942 422.232  1.00 20.00           C
ATOM   1858  N7  DA  K  59      37.492 -57.934 422.486  1.00 20.00           N
ATOM   1859  C5  DA  K  59      37.166 -56.599 422.267  1.00 20.00           C
ATOM   1860  C4  DA  K  59      38.242 -55.847 421.904  1.00 20.00           C
ATOM   1861  N1  DA  K  59      35.917 -54.601 422.015  1.00 20.00           N
ATOM   1862  C2  DA  K  59      37.045 -53.988 421.692  1.00 20.00           C
ATOM   1863  N3  DA  K  59      38.258 -54.516 421.626  1.00 20.00           N
ATOM   1864  C6  DA  K  59      35.964 -55.890 422.328  1.00 20.00           C
ATOM   1865  N6  DA  K  59      34.828 -56.464 422.677  1.00 20.00           N
ATOM   1866  H1' DA  K  59      40.871 -55.367 421.636  1.00 20.00           H
ATOM   1867  H2' DA  K  59      41.462 -58.302 422.340  1.00 20.00           H
ATOM   1868 H2'' DA  K  59      41.747 -56.861 423.364  1.00 20.00           H
ATOM   1869  H3' DA  K  59      43.735 -57.619 421.766  1.00 20.00           H
ATOM   1870  H4' DA  K  59      42.841 -56.163 419.534  1.00 20.00           H
ATOM   1871  H5' DA  K  59      43.936 -58.280 419.297  1.00 20.00           H
ATOM   1872 H5'' DA  K  59      42.331 -58.444 418.544  1.00 20.00           H
ATOM   1873  H8  DA  K  59      39.369 -58.838 422.283  1.00 20.00           H
ATOM   1874  H2  DA  K  59      36.969 -52.937 421.458  1.00 20.00           H
ATOM   1875  H61 DA  K  59      33.976 -55.924 422.667  1.00 20.00           H
ATOM   1876  H62 DA  K  59      34.862 -57.443 422.919  1.00 20.00           H
ATOM   1877  P   DG  K  60      44.603 -55.296 422.742  1.00 20.00           P
ATOM   1878  OP1 DG  K  60      45.860 -55.564 422.001  1.00 20.00           O
ATOM   1879  OP2 DG  K  60      44.353 -55.893 424.069  1.00 20.00           O
ATOM   1880  O5' DG  K  60      44.508 -53.710 422.880  1.00 20.00           O
ATOM   1881  O3' DG  K  60      42.937 -50.246 424.233  1.00 20.00           O
ATOM   1882  C1' DG  K  60      41.364 -52.534 424.187  1.00 20.00           C
ATOM   1883  C2' DG  K  60      42.758 -52.504 424.812  1.00 20.00           C
ATOM   1884  C3' DG  K  60      43.438 -51.513 423.922  1.00 20.00           C
ATOM   1885  C4' DG  K  60      42.900 -51.992 422.584  1.00 20.00           C
ATOM   1886  C5' DG  K  60      43.946 -52.861 421.896  1.00 20.00           C
ATOM   1887  O4' DG  K  60      41.691 -52.724 422.822  1.00 20.00           O
ATOM   1888  N9  DG  K  60      40.476 -53.584 424.723  1.00 20.00           N
ATOM   1889  C8  DG  K  60      40.808 -54.870 425.060  1.00 20.00           C
ATOM   1890  N7  DG  K  60      39.794 -55.611 425.414  1.00 20.00           N
ATOM   1891  C5  DG  K  60      38.705 -54.749 425.301  1.00 20.00           C
ATOM   1892  C4  DG  K  60      39.113 -53.501 424.886  1.00 20.00           C
ATOM   1893  N1  DG  K  60      36.552 -53.841 425.292  1.00 20.00           N
ATOM   1894  C2  DG  K  60      37.042 -52.653 424.896  1.00 20.00           C
ATOM   1895  N3  DG  K  60      38.321 -52.408 424.661  1.00 20.00           N
ATOM   1896  C6  DG  K  60      37.307 -54.967 425.527  1.00 20.00           C
ATOM   1897  O6  DG  K  60      36.716 -55.989 425.882  1.00 20.00           O
ATOM   1898  N2  DG  K  60      36.195 -51.684 424.701  1.00 20.00           N
ATOM   1899  H1' DG  K  60      40.881 -51.568 424.324  1.00 20.00           H
ATOM   1900  H2' DG  K  60      42.718 -52.132 425.835  1.00 20.00           H
ATOM   1901 H2'' DG  K  60      43.229 -53.486 424.820  1.00 20.00           H
ATOM   1902  H3' DG  K  60      44.523 -51.564 424.004  1.00 20.00           H
ATOM   1903  H4' DG  K  60      42.679 -51.128 421.959  1.00 20.00           H
ATOM   1904  H5' DG  K  60      44.738 -52.230 421.496  1.00 20.00           H
ATOM   1905 H5'' DG  K  60      43.476 -53.407 421.080  1.00 20.00           H
ATOM   1906  H8  DG  K  60      41.821 -55.237 425.005  1.00 20.00           H
ATOM   1907  H1  DG  K  60      35.557 -53.912 425.435  1.00 20.00           H
ATOM   1908  H21 DG  K  60      35.210 -51.791 424.889  1.00 20.00           H
ATOM   1909  H22 DG  K  60      36.580 -50.834 424.321  1.00 20.00           H
ATOM   1910  P   DA  K  61      43.906 -49.130 424.837  1.00 20.00           P
ATOM   1911  OP1 DA  K  61      44.619 -48.411 423.760  1.00 20.00           O
ATOM   1912  OP2 DA  K  61      44.635 -49.720 425.970  1.00 20.00           O
ATOM   1913  O5' DA  K  61      42.802 -48.142 425.396  1.00 20.00           O
ATOM   1914  O3' DA  K  61      39.694 -46.289 427.200  1.00 20.00           O
ATOM   1915  C1' DA  K  61      39.855 -49.030 427.095  1.00 20.00           C
ATOM   1916  C2' DA  K  61      41.006 -48.184 427.617  1.00 20.00           C
ATOM   1917  C3' DA  K  61      40.834 -46.964 426.760  1.00 20.00           C
ATOM   1918  C4' DA  K  61      40.543 -47.622 425.431  1.00 20.00           C
ATOM   1919  C5' DA  K  61      41.783 -47.649 424.568  1.00 20.00           C
ATOM   1920  O4' DA  K  61      40.046 -48.944 425.697  1.00 20.00           O
ATOM   1921  N9  DA  K  61      39.878 -50.411 427.588  1.00 20.00           N
ATOM   1922  C8  DA  K  61      40.954 -51.246 427.737  1.00 20.00           C
ATOM   1923  N7  DA  K  61      40.664 -52.451 428.154  1.00 20.00           N
ATOM   1924  C5  DA  K  61      39.265 -52.428 428.252  1.00 20.00           C
ATOM   1925  C4  DA  K  61      38.783 -51.178 427.954  1.00 20.00           C
ATOM   1926  N1  DA  K  61      36.972 -53.058 428.531  1.00 20.00           N
ATOM   1927  C2  DA  K  61      36.662 -51.790 428.302  1.00 20.00           C
ATOM   1928  N3  DA  K  61      37.480 -50.789 428.010  1.00 20.00           N
ATOM   1929  C6  DA  K  61      38.264 -53.386 428.556  1.00 20.00           C
ATOM   1930  N6  DA  K  61      38.495 -54.666 428.836  1.00 20.00           N
ATOM   1931  H1' DA  K  61      38.907 -48.570 427.373  1.00 20.00           H
ATOM   1932  H2' DA  K  61      40.872 -47.921 428.665  1.00 20.00           H
ATOM   1933 H2'' DA  K  61      41.974 -48.667 427.493  1.00 20.00           H
ATOM   1934  H3' DA  K  61      41.722 -46.333 426.750  1.00 20.00           H
ATOM   1935  H4' DA  K  61      39.772 -47.046 424.920  1.00 20.00           H
ATOM   1936  H5' DA  K  61      42.038 -46.646 424.229  1.00 20.00           H
ATOM   1937 H5'' DA  K  61      41.607 -48.296 423.710  1.00 20.00           H
ATOM   1938  H8  DA  K  61      41.960 -50.926 427.513  1.00 20.00           H
ATOM   1939  H2  DA  K  61      35.609 -51.554 428.329  1.00 20.00           H
ATOM   1940  H61 DA  K  61      37.723 -55.310 428.918  1.00 20.00           H
ATOM   1941  H62 DA  K  61      39.452 -54.974 428.890  1.00 20.00           H
ATOM   1942  P   DC  K  62      39.856 -44.902 427.965  1.00 20.00           P
ATOM   1943  OP1 DC  K  62      39.990 -43.815 426.974  1.00 20.00           O
ATOM   1944  OP2 DC  K  62      40.844 -45.101 429.041  1.00 20.00           O
ATOM   1945  O5' DC  K  62      38.440 -44.779 428.666  1.00 20.00           O
ATOM   1946  O3' DC  K  62      35.210 -45.138 431.049  1.00 20.00           O
ATOM   1947  C1' DC  K  62      37.051 -47.242 430.690  1.00 20.00           C
ATOM   1948  C2' DC  K  62      37.480 -45.854 431.158  1.00 20.00           C
ATOM   1949  C3' DC  K  62      36.461 -45.001 430.442  1.00 20.00           C
ATOM   1950  C4' DC  K  62      36.376 -45.702 429.107  1.00 20.00           C
ATOM   1951  C5' DC  K  62      37.222 -45.046 428.028  1.00 20.00           C
ATOM   1952  O4' DC  K  62      36.803 -47.061 429.309  1.00 20.00           O
ATOM   1953  N1  DC  K  62      38.002 -48.362 430.947  1.00 20.00           N
ATOM   1954  C2  DC  K  62      37.465 -49.617 431.232  1.00 20.00           C
ATOM   1955  N3  DC  K  62      38.247 -50.706 431.457  1.00 20.00           N
ATOM   1956  C4  DC  K  62      39.547 -50.585 431.350  1.00 20.00           C
ATOM   1957  C5  DC  K  62      40.157 -49.359 430.968  1.00 20.00           C
ATOM   1958  C6  DC  K  62      39.356 -48.267 430.784  1.00 20.00           C
ATOM   1959  O2  DC  K  62      36.258 -49.766 431.346  1.00 20.00           O
ATOM   1960  N4  DC  K  62      40.262 -51.682 431.505  1.00 20.00           N
ATOM   1961  H1' DC  K  62      36.106 -47.464 431.183  1.00 20.00           H
ATOM   1962  H2' DC  K  62      37.365 -45.748 432.236  1.00 20.00           H
ATOM   1963 H2'' DC  K  62      38.502 -45.609 430.874  1.00 20.00           H
ATOM   1964  H3' DC  K  62      36.779 -43.962 430.364  1.00 20.00           H
ATOM   1965  H4' DC  K  62      35.338 -45.703 428.777  1.00 20.00           H
ATOM   1966  H5' DC  K  62      36.764 -44.118 427.689  1.00 20.00           H
ATOM   1967 H5'' DC  K  62      37.339 -45.738 427.195  1.00 20.00           H
ATOM   1968  H5  DC  K  62      41.223 -49.266 430.826  1.00 20.00           H
ATOM   1969  H6  DC  K  62      39.772 -47.318 430.480  1.00 20.00           H
ATOM   1970  H41 DC  K  62      39.733 -52.528 431.653  1.00 20.00           H
ATOM   1971  H42 DC  K  62      41.190 -51.704 431.113  1.00 20.00           H
ATOM   1972  P   DG  K  63      34.587 -43.937 431.898  1.00 20.00           P
ATOM   1973  OP1 DG  K  63      33.747 -43.075 431.027  1.00 20.00           O
ATOM   1974  OP2 DG  K  63      35.656 -43.360 432.740  1.00 20.00           O
ATOM   1975  O5' DG  K  63      33.671 -44.797 432.873  1.00 20.00           O
ATOM   1976  O3' DG  K  63      31.973 -46.922 435.761  1.00 20.00           O
ATOM   1977  C1' DG  K  63      34.427 -47.664 434.818  1.00 20.00           C
ATOM   1978  C2' DG  K  63      34.210 -46.279 435.388  1.00 20.00           C
ATOM   1979  C3' DG  K  63      32.765 -46.111 434.966  1.00 20.00           C
ATOM   1980  C4' DG  K  63      32.715 -46.766 433.598  1.00 20.00           C
ATOM   1981  C5' DG  K  63      32.763 -45.774 432.446  1.00 20.00           C
ATOM   1982  O4' DG  K  63      33.840 -47.644 433.528  1.00 20.00           O
ATOM   1983  N9  DG  K  63      35.835 -48.028 434.768  1.00 20.00           N
ATOM   1984  C8  DG  K  63      36.940 -47.264 434.494  1.00 20.00           C
ATOM   1985  N7  DG  K  63      38.062 -47.932 434.476  1.00 20.00           N
ATOM   1986  C5  DG  K  63      37.658 -49.237 434.754  1.00 20.00           C
ATOM   1987  C4  DG  K  63      36.301 -49.283 434.950  1.00 20.00           C
ATOM   1988  N1  DG  K  63      37.572 -51.529 435.108  1.00 20.00           N
ATOM   1989  C2  DG  K  63      36.257 -51.437 435.319  1.00 20.00           C
ATOM   1990  N3  DG  K  63      35.534 -50.353 435.252  1.00 20.00           N
ATOM   1991  C6  DG  K  63      38.381 -50.464 434.868  1.00 20.00           C
ATOM   1992  O6  DG  K  63      39.574 -50.701 434.750  1.00 20.00           O
ATOM   1993  N2  DG  K  63      35.584 -52.507 435.479  1.00 20.00           N
ATOM   1994  H1' DG  K  63      33.905 -48.388 435.442  1.00 20.00           H
ATOM   1995  H2' DG  K  63      34.841 -45.531 434.910  1.00 20.00           H
ATOM   1996 H2'' DG  K  63      34.316 -46.244 436.472  1.00 20.00           H
ATOM   1997  H3' DG  K  63      32.439 -45.072 434.967  1.00 20.00           H
ATOM   1998  H4' DG  K  63      31.804 -47.356 433.508  1.00 20.00           H
ATOM   1999  H5' DG  K  63      31.784 -45.325 432.280  1.00 20.00           H
ATOM   2000 H5'' DG  K  63      33.107 -46.283 431.547  1.00 20.00           H
ATOM   2001  H8  DG  K  63      36.870 -46.203 434.305  1.00 20.00           H
ATOM   2002  H1  DG  K  63      38.000 -52.438 435.196  1.00 20.00           H
ATOM   2003  H21 DG  K  63      36.032 -53.406 435.572  1.00 20.00           H
ATOM   2004  H22 DG  K  63      34.585 -52.386 435.547  1.00 20.00           H
ATOM   2005  P   DA  K  64      31.153 -46.318 436.976  1.00 20.00           P
ATOM   2006  OP1 DA  K  64      29.755 -46.144 436.540  1.00 20.00           O
ATOM   2007  OP2 DA  K  64      31.898 -45.247 437.656  1.00 20.00           O
ATOM   2008  O5' DA  K  64      31.294 -47.619 437.866  1.00 20.00           O
ATOM   2009  O3' DA  K  64      31.419 -50.518 440.686  1.00 20.00           O
ATOM   2010  C1' DA  K  64      33.532 -49.666 439.262  1.00 20.00           C
ATOM   2011  C2' DA  K  64      32.712 -48.699 440.090  1.00 20.00           C
ATOM   2012  C3' DA  K  64      31.370 -49.367 439.908  1.00 20.00           C
ATOM   2013  C4' DA  K  64      31.378 -49.835 438.463  1.00 20.00           C
ATOM   2014  C5' DA  K  64      30.751 -48.852 437.502  1.00 20.00           C
ATOM   2015  O4' DA  K  64      32.758 -50.005 438.124  1.00 20.00           O
ATOM   2016  N9  DA  K  64      34.815 -49.101 438.880  1.00 20.00           N
ATOM   2017  C8  DA  K  64      35.172 -47.840 438.490  1.00 20.00           C
ATOM   2018  N7  DA  K  64      36.436 -47.724 438.184  1.00 20.00           N
ATOM   2019  C5  DA  K  64      36.923 -49.025 438.368  1.00 20.00           C
ATOM   2020  C4  DA  K  64      35.946 -49.873 438.777  1.00 20.00           C
ATOM   2021  N1  DA  K  64      38.321 -50.942 438.403  1.00 20.00           N
ATOM   2022  C2  DA  K  64      37.285 -51.651 438.819  1.00 20.00           C
ATOM   2023  N3  DA  K  64      36.065 -51.203 439.056  1.00 20.00           N
ATOM   2024  C6  DA  K  64      38.173 -49.646 438.225  1.00 20.00           C
ATOM   2025  N6  DA  K  64      39.279 -49.039 437.868  1.00 20.00           N
ATOM   2026  H1' DA  K  64      33.696 -50.566 439.854  1.00 20.00           H
ATOM   2027  H2' DA  K  64      32.731 -47.677 439.713  1.00 20.00           H
ATOM   2028 H2'' DA  K  64      32.996 -48.724 441.142  1.00 20.00           H
ATOM   2029  H3' DA  K  64      30.530 -48.718 440.154  1.00 20.00           H
ATOM   2030  H4' DA  K  64      30.860 -50.790 438.389  1.00 20.00           H
ATOM   2031  H5' DA  K  64      29.669 -48.828 437.616  1.00 20.00           H
ATOM   2032 H5'' DA  K  64      31.024 -49.119 436.482  1.00 20.00           H
ATOM   2033  H8  DA  K  64      34.460 -47.031 438.447  1.00 20.00           H
ATOM   2034  H2  DA  K  64      37.454 -52.703 438.987  1.00 20.00           H
ATOM   2035  H61 DA  K  64      40.099 -49.598 437.691  1.00 20.00           H
ATOM   2036  H62 DA  K  64      39.193 -48.089 437.539  1.00 20.00           H
ATOM   2037  P   DT  K  65      30.642 -50.598 442.072  1.00 20.00           P
ATOM   2038  OP1 DT  K  65      29.293 -51.134 441.818  1.00 20.00           O
ATOM   2039  OP2 DT  K  65      30.862 -49.362 442.847  1.00 20.00           O
ATOM   2040  O5' DT  K  65      31.574 -51.687 442.745  1.00 20.00           O
ATOM   2041  O3' DT  K  65      33.857 -54.152 444.924  1.00 20.00           O
ATOM   2042  C1' DT  K  65      34.897 -51.981 443.382  1.00 20.00           C
ATOM   2043  C2' DT  K  65      33.895 -51.791 444.500  1.00 20.00           C
ATOM   2044  C3' DT  K  65      33.137 -53.102 444.350  1.00 20.00           C
ATOM   2045  C4' DT  K  65      33.149 -53.356 442.842  1.00 20.00           C
ATOM   2046  C5' DT  K  65      31.852 -52.935 442.178  1.00 20.00           C
ATOM   2047  O4' DT  K  65      34.203 -52.561 442.299  1.00 20.00           O
ATOM   2048  N1  DT  K  65      35.562 -50.750 442.932  1.00 20.00           N
ATOM   2049  C2  DT  K  65      36.862 -50.923 442.505  1.00 20.00           C
ATOM   2050  N3  DT  K  65      37.523 -49.829 442.048  1.00 20.00           N
ATOM   2051  C4  DT  K  65      37.010 -48.568 441.972  1.00 20.00           C
ATOM   2052  C5  DT  K  65      35.606 -48.468 442.341  1.00 20.00           C
ATOM   2053  C6  DT  K  65      34.922 -49.549 442.789  1.00 20.00           C
ATOM   2054  O2  DT  K  65      37.421 -52.001 442.532  1.00 20.00           O
ATOM   2055  O4  DT  K  65      37.728 -47.648 441.597  1.00 20.00           O
ATOM   2056  C7  DT  K  65      34.906 -47.135 442.235  1.00 20.00           C
ATOM   2057  H1' DT  K  65      35.632 -52.696 443.749  1.00 20.00           H
ATOM   2058  H2' DT  K  65      34.378 -51.734 445.475  1.00 20.00           H
ATOM   2059 H2'' DT  K  65      33.226 -50.943 444.353  1.00 20.00           H
ATOM   2060  H3' DT  K  65      32.129 -53.037 444.760  1.00 20.00           H
ATOM   2061  H4' DT  K  65      33.345 -54.409 442.644  1.00 20.00           H
ATOM   2062  H5' DT  K  65      31.052 -53.637 442.409  1.00 20.00           H
ATOM   2063 H5'' DT  K  65      32.002 -52.864 441.101  1.00 20.00           H
ATOM   2064  H3  DT  K  65      38.485 -49.973 441.781  1.00 20.00           H
ATOM   2065  H6  DT  K  65      33.869 -49.483 443.018  1.00 20.00           H
ATOM   2066  H71 DT  K  65      33.891 -47.189 442.625  1.00 20.00           H
ATOM   2067  H72 DT  K  65      35.469 -46.396 442.803  1.00 20.00           H
ATOM   2068  H73 DT  K  65      34.889 -46.826 441.191  1.00 20.00           H
ATOM   2069  P   DA  K  66      33.546 -54.700 446.392  1.00 20.00           P
ATOM   2070  OP1 DA  K  66      32.706 -55.925 446.312  1.00 20.00           O
ATOM   2071  OP2 DA  K  66      33.183 -53.585 447.286  1.00 20.00           O
ATOM   2072  O5' DA  K  66      35.060 -55.067 446.709  1.00 20.00           O
ATOM   2073  O3' DA  K  66      38.835 -55.813 447.908  1.00 20.00           O
ATOM   2074  C1' DA  K  66      38.186 -53.481 446.630  1.00 20.00           C
ATOM   2075  C2' DA  K  66      37.525 -53.900 447.927  1.00 20.00           C
ATOM   2076  C3' DA  K  66      37.531 -55.392 447.687  1.00 20.00           C
ATOM   2077  C4' DA  K  66      37.279 -55.523 446.188  1.00 20.00           C
ATOM   2078  C5' DA  K  66      35.840 -55.899 445.889  1.00 20.00           C
ATOM   2079  O4' DA  K  66      37.588 -54.255 445.611  1.00 20.00           O
ATOM   2080  N9  DA  K  66      38.000 -52.062 446.389  1.00 20.00           N
ATOM   2081  C8  DA  K  66      36.893 -51.273 446.554  1.00 20.00           C
ATOM   2082  N7  DA  K  66      37.045 -50.039 446.152  1.00 20.00           N
ATOM   2083  C5  DA  K  66      38.357 -50.049 445.665  1.00 20.00           C
ATOM   2084  C4  DA  K  66      38.937 -51.276 445.780  1.00 20.00           C
ATOM   2085  N1  DA  K  66      40.404 -49.404 444.663  1.00 20.00           N
ATOM   2086  C2  DA  K  66      40.843 -50.640 444.828  1.00 20.00           C
ATOM   2087  N3  DA  K  66      40.189 -51.642 445.382  1.00 20.00           N
ATOM   2088  C6  DA  K  66      39.195 -49.089 445.086  1.00 20.00           C
ATOM   2089  N6  DA  K  66      38.881 -47.824 444.916  1.00 20.00           N
ATOM   2090  H1' DA  K  66      39.251 -53.703 446.684  1.00 20.00           H
ATOM   2091  H2' DA  K  66      38.127 -53.632 448.794  1.00 20.00           H
ATOM   2092 H2'' DA  K  66      36.506 -53.528 448.024  1.00 20.00           H
ATOM   2093  H3' DA  K  66      36.805 -55.921 448.303  1.00 20.00           H
ATOM   2094  H4' DA  K  66      37.941 -56.278 445.769  1.00 20.00           H
ATOM   2095  H5' DA  K  66      35.658 -56.943 446.138  1.00 20.00           H
ATOM   2096 H5'' DA  K  66      35.644 -55.727 444.832  1.00 20.00           H
ATOM   2097  H8  DA  K  66      35.974 -51.655 446.973  1.00 20.00           H
ATOM   2098  H2  DA  K  66      41.840 -50.848 444.471  1.00 20.00           H
ATOM   2099  H61 DA  K  66      39.525 -47.217 444.431  1.00 20.00           H
ATOM   2100  H62 DA  K  66      37.982 -47.521 445.254  1.00 20.00           H
ATOM   2101  P   DG  K  67      39.235 -56.619 449.220  1.00 20.00           P
ATOM   2102  OP1 DG  K  67      38.987 -58.059 448.996  1.00 20.00           O
ATOM   2103  OP2 DG  K  67      38.700 -55.921 450.403  1.00 20.00           O
ATOM   2104  O5' DG  K  67      40.794 -56.333 449.149  1.00 20.00           O
ATOM   2105  O3' DG  K  67      44.528 -55.004 449.494  1.00 20.00           O
ATOM   2106  C1' DG  K  67      42.455 -53.296 448.965  1.00 20.00           C
ATOM   2107  C2' DG  K  67      42.454 -54.219 450.164  1.00 20.00           C
ATOM   2108  C3' DG  K  67      43.185 -55.368 449.514  1.00 20.00           C
ATOM   2109  C4' DG  K  67      42.634 -55.384 448.086  1.00 20.00           C
ATOM   2110  C5' DG  K  67      41.555 -56.446 447.966  1.00 20.00           C
ATOM   2111  O4' DG  K  67      42.087 -54.091 447.857  1.00 20.00           O
ATOM   2112  N9  DG  K  67      41.545 -52.174 449.120  1.00 20.00           N
ATOM   2113  C8  DG  K  67      40.293 -52.110 449.670  1.00 20.00           C
ATOM   2114  N7  DG  K  67      39.727 -50.944 449.551  1.00 20.00           N
ATOM   2115  C5  DG  K  67      40.671 -50.195 448.846  1.00 20.00           C
ATOM   2116  C4  DG  K  67      41.791 -50.946 448.593  1.00 20.00           C
ATOM   2117  N1  DG  K  67      41.776 -48.541 447.640  1.00 20.00           N
ATOM   2118  C2  DG  K  67      42.837 -49.352 447.469  1.00 20.00           C
ATOM   2119  N3  DG  K  67      42.921 -50.582 447.929  1.00 20.00           N
ATOM   2120  C6  DG  K  67      40.650 -48.856 448.353  1.00 20.00           C
ATOM   2121  O6  DG  K  67      39.773 -47.998 448.450  1.00 20.00           O
ATOM   2122  N2  DG  K  67      43.826 -48.943 446.745  1.00 20.00           N
ATOM   2123  H1' DG  K  67      43.466 -52.920 448.813  1.00 20.00           H
ATOM   2124  H2' DG  K  67      43.059 -53.839 450.986  1.00 20.00           H
ATOM   2125 H2'' DG  K  67      41.455 -54.492 450.500  1.00 20.00           H
ATOM   2126  H3' DG  K  67      43.031 -56.306 450.047  1.00 20.00           H
ATOM   2127  H4' DG  K  67      43.438 -55.588 447.380  1.00 20.00           H
ATOM   2128  H5' DG  K  67      41.999 -57.438 447.902  1.00 20.00           H
ATOM   2129 H5'' DG  K  67      40.971 -56.246 447.068  1.00 20.00           H
ATOM   2130  H8  DG  K  67      39.826 -52.962 450.140  1.00 20.00           H
ATOM   2131  H1  DG  K  67      41.826 -47.625 447.220  1.00 20.00           H
ATOM   2132  H21 DG  K  67      43.867 -48.001 446.387  1.00 20.00           H
ATOM   2133  H22 DG  K  67      44.563 -49.610 446.582  1.00 20.00           H
ATOM   2134  P   DT  K  68      45.573 -55.710 450.466  1.00 20.00           P
ATOM   2135  OP1 DT  K  68      46.027 -56.977 449.863  1.00 20.00           O
ATOM   2136  OP2 DT  K  68      45.069 -55.649 451.846  1.00 20.00           O
ATOM   2137  O5' DT  K  68      46.720 -54.628 450.328  1.00 20.00           O
ATOM   2138  O3' DT  K  68      49.278 -51.509 450.268  1.00 20.00           O
ATOM   2139  C1' DT  K  68      46.532 -51.185 450.520  1.00 20.00           C
ATOM   2140  C2' DT  K  68      47.358 -52.064 451.455  1.00 20.00           C
ATOM   2141  C3' DT  K  68      48.399 -52.562 450.497  1.00 20.00           C
ATOM   2142  C4' DT  K  68      47.578 -52.781 449.245  1.00 20.00           C
ATOM   2143  C5' DT  K  68      47.218 -54.237 449.078  1.00 20.00           C
ATOM   2144  O4' DT  K  68      46.399 -51.969 449.356  1.00 20.00           O
ATOM   2145  N1  DT  K  68      45.208 -50.768 451.038  1.00 20.00           N
ATOM   2146  C2  DT  K  68      44.743 -49.510 450.658  1.00 20.00           C
ATOM   2147  N3  DT  K  68      43.513 -49.138 451.111  1.00 20.00           N
ATOM   2148  C4  DT  K  68      42.656 -49.899 451.849  1.00 20.00           C
ATOM   2149  C5  DT  K  68      43.142 -51.248 452.097  1.00 20.00           C
ATOM   2150  C6  DT  K  68      44.373 -51.645 451.685  1.00 20.00           C
ATOM   2151  O2  DT  K  68      45.397 -48.706 450.020  1.00 20.00           O
ATOM   2152  O4  DT  K  68      41.581 -49.428 452.223  1.00 20.00           O
ATOM   2153  C7  DT  K  68      42.266 -52.218 452.860  1.00 20.00           C
ATOM   2154  H1' DT  K  68      47.124 -50.304 450.279  1.00 20.00           H
ATOM   2155  H2' DT  K  68      47.846 -51.469 452.226  1.00 20.00           H
ATOM   2156 H2'' DT  K  68      46.798 -52.880 451.911  1.00 20.00           H
ATOM   2157  H3' DT  K  68      48.901 -53.461 450.851  1.00 20.00           H
ATOM   2158  H4' DT  K  68      48.156 -52.466 448.378  1.00 20.00           H
ATOM   2159  H5' DT  K  68      48.096 -54.827 448.823  1.00 20.00           H
ATOM   2160 H5'' DT  K  68      46.470 -54.325 448.291  1.00 20.00           H
ATOM   2161  H3  DT  K  68      43.230 -48.195 450.892  1.00 20.00           H
ATOM   2162  H6  DT  K  68      44.699 -52.663 451.836  1.00 20.00           H
ATOM   2163  H71 DT  K  68      42.793 -53.138 453.095  1.00 20.00           H
ATOM   2164  H72 DT  K  68      41.375 -52.439 452.280  1.00 20.00           H
ATOM   2165  H73 DT  K  68      41.954 -51.752 453.789  1.00 20.00           H
ATOM   2166  P   DT  K  69      50.753 -51.549 450.881  1.00 20.00           P
ATOM   2167  OP1 DT  K  69      51.642 -52.322 449.984  1.00 20.00           O
ATOM   2168  OP2 DT  K  69      50.656 -51.845 452.323  1.00 20.00           O
ATOM   2169  O5' DT  K  69      51.085 -50.006 450.749  1.00 20.00           O
ATOM   2170  O3' DT  K  69      51.405 -45.994 450.886  1.00 20.00           O
ATOM   2171  C1' DT  K  69      49.122 -47.330 451.791  1.00 20.00           C
ATOM   2172  C2' DT  K  69      50.512 -47.625 452.355  1.00 20.00           C
ATOM   2173  C3' DT  K  69      51.340 -47.366 451.118  1.00 20.00           C
ATOM   2174  C4' DT  K  69      50.473 -47.935 450.021  1.00 20.00           C
ATOM   2175  C5' DT  K  69      50.915 -49.300 449.555  1.00 20.00           C
ATOM   2176  O4' DT  K  69      49.131 -47.982 450.530  1.00 20.00           O
ATOM   2177  N1  DT  K  69      47.991 -47.779 452.645  1.00 20.00           N
ATOM   2178  C2  DT  K  69      46.851 -46.992 452.684  1.00 20.00           C
ATOM   2179  N3  DT  K  69      45.767 -47.462 453.361  1.00 20.00           N
ATOM   2180  C4  DT  K  69      45.700 -48.627 454.058  1.00 20.00           C
ATOM   2181  C5  DT  K  69      46.891 -49.450 453.928  1.00 20.00           C
ATOM   2182  C6  DT  K  69      47.975 -49.024 453.228  1.00 20.00           C
ATOM   2183  O2  DT  K  69      46.794 -45.890 452.201  1.00 20.00           O
ATOM   2184  O4  DT  K  69      44.682 -48.900 454.684  1.00 20.00           O
ATOM   2185  C7  DT  K  69      46.919 -50.798 454.616  1.00 20.00           C
ATOM   2186  H1' DT  K  69      49.048 -46.255 451.627  1.00 20.00           H
ATOM   2187  H2' DT  K  69      50.774 -46.925 453.148  1.00 20.00           H
ATOM   2188 H2'' DT  K  69      50.630 -48.650 452.702  1.00 20.00           H
ATOM   2189  H3' DT  K  69      52.324 -47.831 451.172  1.00 20.00           H
ATOM   2190  H4' DT  K  69      50.498 -47.264 449.164  1.00 20.00           H
ATOM   2191  H5' DT  K  69      51.859 -49.241 449.015  1.00 20.00           H
ATOM   2192 H5'' DT  K  69      50.139 -49.726 448.920  1.00 20.00           H
ATOM   2193  H3  DT  K  69      44.978 -46.836 453.412  1.00 20.00           H
ATOM   2194  H6  DT  K  69      48.834 -49.666 453.108  1.00 20.00           H
ATOM   2195  H71 DT  K  69      47.901 -51.258 454.551  1.00 20.00           H
ATOM   2196  H72 DT  K  69      46.656 -50.664 455.662  1.00 20.00           H
ATOM   2197  H73 DT  K  69      46.176 -51.449 454.162  1.00 20.00           H
ATOM   2198  P   DA  K  70      52.763 -45.194 451.130  1.00 20.00           P
ATOM   2199  OP1 DA  K  70      53.585 -45.188 449.893  1.00 20.00           O
ATOM   2200  OP2 DA  K  70      53.336 -45.641 452.418  1.00 20.00           O
ATOM   2201  O5' DA  K  70      52.131 -43.754 451.382  1.00 20.00           O
ATOM   2202  O3' DA  K  70      50.498 -40.436 452.933  1.00 20.00           O
ATOM   2203  C1' DA  K  70      49.516 -42.868 453.689  1.00 20.00           C
ATOM   2204  C2' DA  K  70      51.000 -42.534 453.837  1.00 20.00           C
ATOM   2205  C3' DA  K  70      51.124 -41.640 452.613  1.00 20.00           C
ATOM   2206  C4' DA  K  70      50.277 -42.357 451.564  1.00 20.00           C
ATOM   2207  C5' DA  K  70      51.115 -43.183 450.594  1.00 20.00           C
ATOM   2208  O4' DA  K  70      49.386 -43.198 452.312  1.00 20.00           O
ATOM   2209  N9  DA  K  70      49.076 -43.966 454.561  1.00 20.00           N
ATOM   2210  C8  DA  K  70      49.755 -45.101 454.920  1.00 20.00           C
ATOM   2211  N7  DA  K  70      49.066 -45.949 455.638  1.00 20.00           N
ATOM   2212  C5  DA  K  70      47.814 -45.332 455.727  1.00 20.00           C
ATOM   2213  C4  DA  K  70      47.819 -44.117 455.094  1.00 20.00           C
ATOM   2214  N1  DA  K  70      45.550 -44.853 456.192  1.00 20.00           N
ATOM   2215  C2  DA  K  70      45.706 -43.681 455.598  1.00 20.00           C
ATOM   2216  N3  DA  K  70      46.799 -43.228 455.012  1.00 20.00           N
ATOM   2217  C6  DA  K  70      46.569 -45.691 456.288  1.00 20.00           C
ATOM   2218  N6  DA  K  70      46.308 -46.826 456.930  1.00 20.00           N
ATOM   2219  H1' DA  K  70      48.916 -41.986 453.905  1.00 20.00           H
ATOM   2220  H2' DA  K  70      51.221 -41.986 454.751  1.00 20.00           H
ATOM   2221 H2'' DA  K  70      51.631 -43.417 453.742  1.00 20.00           H
ATOM   2222  H3' DA  K  70      52.158 -41.495 452.303  1.00 20.00           H
ATOM   2223  H4' DA  K  70      49.700 -41.624 451.003  1.00 20.00           H
ATOM   2224  H5' DA  K  70      51.553 -42.546 449.828  1.00 20.00           H
ATOM   2225 H5'' DA  K  70      50.476 -43.936 450.134  1.00 20.00           H
ATOM   2226  H8  DA  K  70      50.777 -45.275 454.619  1.00 20.00           H
ATOM   2227  H2  DA  K  70      44.842 -43.037 455.566  1.00 20.00           H
ATOM   2228  H61 DA  K  70      45.371 -47.018 457.248  1.00 20.00           H
ATOM   2229  H62 DA  K  70      47.085 -47.413 457.191  1.00 20.00           H
ATOM   2230  P   DC  K  71      51.357 -39.125 453.222  1.00 20.00           P
ATOM   2231  OP1 DC  K  71      51.730 -38.481 451.946  1.00 20.00           O
ATOM   2232  OP2 DC  K  71      52.353 -39.450 454.261  1.00 20.00           O
ATOM   2233  O5' DC  K  71      50.240 -38.246 453.929  1.00 20.00           O
ATOM   2234  O3' DC  K  71      47.678 -36.684 456.554  1.00 20.00           O
ATOM   2235  C1' DC  K  71      48.305 -39.418 456.659  1.00 20.00           C
ATOM   2236  C2' DC  K  71      49.337 -38.307 456.765  1.00 20.00           C
ATOM   2237  C3' DC  K  71      48.680 -37.315 455.826  1.00 20.00           C
ATOM   2238  C4' DC  K  71      48.067 -38.198 454.731  1.00 20.00           C
ATOM   2239  C5' DC  K  71      48.912 -38.149 453.468  1.00 20.00           C
ATOM   2240  O4' DC  K  71      48.042 -39.527 455.271  1.00 20.00           O
ATOM   2241  N1  DC  K  71      48.740 -40.702 457.254  1.00 20.00           N
ATOM   2242  C2  DC  K  71      47.792 -41.464 457.912  1.00 20.00           C
ATOM   2243  N3  DC  K  71      48.094 -42.651 458.473  1.00 20.00           N
ATOM   2244  C4  DC  K  71      49.302 -43.109 458.303  1.00 20.00           C
ATOM   2245  C5  DC  K  71      50.312 -42.427 457.573  1.00 20.00           C
ATOM   2246  C6  DC  K  71      49.989 -41.216 457.048  1.00 20.00           C
ATOM   2247  O2  DC  K  71      46.665 -41.041 458.038  1.00 20.00           O
ATOM   2248  N4  DC  K  71      49.490 -44.311 458.749  1.00 20.00           N
ATOM   2249  H1' DC  K  71      47.398 -39.067 457.151  1.00 20.00           H
ATOM   2250  H2' DC  K  71      49.421 -37.895 457.770  1.00 20.00           H
ATOM   2251 H2'' DC  K  71      50.316 -38.592 456.381  1.00 20.00           H
ATOM   2252  H3' DC  K  71      49.397 -36.591 455.439  1.00 20.00           H
ATOM   2253  H4' DC  K  71      47.056 -37.861 454.507  1.00 20.00           H
ATOM   2254  H5' DC  K  71      48.770 -37.201 452.950  1.00 20.00           H
ATOM   2255 H5'' DC  K  71      48.630 -38.976 452.818  1.00 20.00           H
ATOM   2256  H5  DC  K  71      51.287 -42.856 457.393  1.00 20.00           H
ATOM   2257  H6  DC  K  71      50.689 -40.671 456.433  1.00 20.00           H
ATOM   2258  H41 DC  K  71      48.685 -44.765 459.155  1.00 20.00           H
ATOM   2259  H42 DC  K  71      50.330 -44.820 458.523  1.00 20.00           H
ATOM   2260  P   DC  K  72      47.857 -35.169 457.029  1.00 20.00           P
ATOM   2261  OP1 DC  K  72      47.482 -34.248 455.932  1.00 20.00           O
ATOM   2262  OP2 DC  K  72      49.143 -35.040 457.745  1.00 20.00           O
ATOM   2263  O5' DC  K  72      46.732 -35.187 458.146  1.00 20.00           O
ATOM   2264  O3' DC  K  72      44.331 -35.649 461.332  1.00 20.00           O
ATOM   2265  C1' DC  K  72      46.201 -37.576 460.679  1.00 20.00           C
ATOM   2266  C2' DC  K  72      46.578 -36.127 460.972  1.00 20.00           C
ATOM   2267  C3' DC  K  72      45.356 -35.450 460.415  1.00 20.00           C
ATOM   2268  C4' DC  K  72      45.027 -36.294 459.200  1.00 20.00           C
ATOM   2269  C5' DC  K  72      45.431 -35.636 457.902  1.00 20.00           C
ATOM   2270  O4' DC  K  72      45.686 -37.554 459.365  1.00 20.00           O
ATOM   2271  N1  DC  K  72      47.316 -38.533 460.807  1.00 20.00           N
ATOM   2272  C2  DC  K  72      47.049 -39.777 461.358  1.00 20.00           C
ATOM   2273  N3  DC  K  72      48.032 -40.693 461.538  1.00 20.00           N
ATOM   2274  C4  DC  K  72      49.238 -40.383 461.133  1.00 20.00           C
ATOM   2275  C5  DC  K  72      49.549 -39.187 460.438  1.00 20.00           C
ATOM   2276  C6  DC  K  72      48.553 -38.282 460.286  1.00 20.00           C
ATOM   2277  O2  DC  K  72      45.912 -40.086 461.679  1.00 20.00           O
ATOM   2278  N4  DC  K  72      50.153 -41.300 461.258  1.00 20.00           N
ATOM   2279  H1' DC  K  72      45.401 -37.853 461.365  1.00 20.00           H
ATOM   2280  H2' DC  K  72      46.688 -35.940 462.039  1.00 20.00           H
ATOM   2281 H2'' DC  K  72      47.470 -35.804 460.436  1.00 20.00           H
ATOM   2282  H3' DC  K  72      45.525 -34.398 460.186  1.00 20.00           H
ATOM   2283  H4' DC  K  72      43.950 -36.457 459.171  1.00 20.00           H
ATOM   2284  H5' DC  K  72      44.778 -34.794 457.677  1.00 20.00           H
ATOM   2285 H5'' DC  K  72      45.388 -36.373 457.101  1.00 20.00           H
ATOM   2286  H5  DC  K  72      50.527 -38.983 460.032  1.00 20.00           H
ATOM   2287  H6  DC  K  72      48.708 -37.363 459.741  1.00 20.00           H
ATOM   2288  H41 DC  K  72      49.826 -42.201 461.572  1.00 20.00           H
ATOM   2289  H42 DC  K  72      51.063 -41.154 460.849  1.00 20.00           H
ATOM   2290  P   DG  K  73      43.781 -34.441 462.208  1.00 20.00           P
ATOM   2291  OP1 DG  K  73      42.767 -33.655 461.463  1.00 20.00           O
ATOM   2292  OP2 DG  K  73      44.922 -33.781 462.873  1.00 20.00           O
ATOM   2293  O5' DG  K  73      43.051 -35.358 463.281  1.00 20.00           O
ATOM   2294  O3' DG  K  73      41.776 -37.586 466.377  1.00 20.00           O
ATOM   2295  C1' DG  K  73      44.197 -37.946 465.188  1.00 20.00           C
ATOM   2296  C2' DG  K  73      43.772 -36.584 465.715  1.00 20.00           C
ATOM   2297  C3' DG  K  73      42.293 -36.687 465.450  1.00 20.00           C
ATOM   2298  C4' DG  K  73      42.257 -37.384 464.108  1.00 20.00           C
ATOM   2299  C5' DG  K  73      42.155 -36.393 462.961  1.00 20.00           C
ATOM   2300  O4' DG  K  73      43.469 -38.138 463.991  1.00 20.00           O
ATOM   2301  N9  DG  K  73      45.632 -38.083 464.958  1.00 20.00           N
ATOM   2302  C8  DG  K  73      46.525 -37.200 464.422  1.00 20.00           C
ATOM   2303  N7  DG  K  73      47.728 -37.688 464.254  1.00 20.00           N
ATOM   2304  C5  DG  K  73      47.618 -38.999 464.725  1.00 20.00           C
ATOM   2305  C4  DG  K  73      46.331 -39.242 465.148  1.00 20.00           C
ATOM   2306  N1  DG  K  73      48.008 -41.236 465.267  1.00 20.00           N
ATOM   2307  C2  DG  K  73      46.730 -41.372 465.668  1.00 20.00           C
ATOM   2308  N3  DG  K  73      45.830 -40.407 465.646  1.00 20.00           N
ATOM   2309  C6  DG  K  73      48.577 -40.065 464.831  1.00 20.00           C
ATOM   2310  O6  DG  K  73      49.790 -40.076 464.584  1.00 20.00           O
ATOM   2311  N2  DG  K  73      46.304 -42.555 465.969  1.00 20.00           N
ATOM   2312  H1' DG  K  73      43.897 -38.703 465.912  1.00 20.00           H
ATOM   2313  H2' DG  K  73      43.976 -36.505 466.782  1.00 20.00           H
ATOM   2314 H2'' DG  K  73      44.263 -35.759 465.201  1.00 20.00           H
ATOM   2315  H3' DG  K  73      41.786 -35.723 465.456  1.00 20.00           H
ATOM   2316  H4' DG  K  73      41.405 -38.061 464.069  1.00 20.00           H
ATOM   2317  H5' DG  K  73      41.146 -35.991 462.887  1.00 20.00           H
ATOM   2318 H5'' DG  K  73      42.427 -36.900 462.036  1.00 20.00           H
ATOM   2319  H8  DG  K  73      46.241 -36.194 464.152  1.00 20.00           H
ATOM   2320  H1  DG  K  73      48.609 -42.042 465.344  1.00 20.00           H
ATOM   2321  H21 DG  K  73      46.933 -43.338 466.060  1.00 20.00           H
ATOM   2322  H22 DG  K  73      45.321 -42.624 466.185  1.00 20.00           H
ATOM   2323  P   DG  K  74      40.907 -37.073 467.606  1.00 20.00           P
ATOM   2324  OP1 DG  K  74      39.502 -36.931 467.178  1.00 20.00           O
ATOM   2325  OP2 DG  K  74      41.629 -35.975 468.282  1.00 20.00           O
ATOM   2326  O5' DG  K  74      41.051 -38.351 468.537  1.00 20.00           O
ATOM   2327  O3' DG  K  74      42.021 -41.209 471.182  1.00 20.00           O
ATOM   2328  C1' DG  K  74      43.893 -39.939 469.637  1.00 20.00           C
ATOM   2329  C2' DG  K  74      42.954 -39.151 470.546  1.00 20.00           C
ATOM   2330  C3' DG  K  74      41.755 -40.069 470.428  1.00 20.00           C
ATOM   2331  C4' DG  K  74      41.761 -40.506 468.974  1.00 20.00           C
ATOM   2332  C5' DG  K  74      40.842 -39.670 468.104  1.00 20.00           C
ATOM   2333  O4' DG  K  74      43.118 -40.381 468.531  1.00 20.00           O
ATOM   2334  N9  DG  K  74      45.064 -39.172 469.211  1.00 20.00           N
ATOM   2335  C8  DG  K  74      45.190 -37.853 468.863  1.00 20.00           C
ATOM   2336  N7  DG  K  74      46.392 -37.514 468.481  1.00 20.00           N
ATOM   2337  C5  DG  K  74      47.108 -38.711 468.558  1.00 20.00           C
ATOM   2338  C4  DG  K  74      46.295 -39.720 469.020  1.00 20.00           C
ATOM   2339  N1  DG  K  74      48.740 -40.366 468.442  1.00 20.00           N
ATOM   2340  C2  DG  K  74      47.864 -41.265 468.926  1.00 20.00           C
ATOM   2341  N3  DG  K  74      46.616 -41.020 469.244  1.00 20.00           N
ATOM   2342  C6  DG  K  74      48.471 -39.034 468.253  1.00 20.00           C
ATOM   2343  O6  DG  K  74      49.379 -38.321 467.818  1.00 20.00           O
ATOM   2344  N2  DG  K  74      48.226 -42.494 469.051  1.00 20.00           N
ATOM   2345  H1' DG  K  74      44.239 -40.813 470.188  1.00 20.00           H
ATOM   2346  H2' DG  K  74      43.315 -39.112 471.573  1.00 20.00           H
ATOM   2347 H2'' DG  K  74      42.746 -38.147 470.177  1.00 20.00           H
ATOM   2348  H3' DG  K  74      40.829 -39.574 470.721  1.00 20.00           H
ATOM   2349  H4' DG  K  74      41.455 -41.550 468.909  1.00 20.00           H
ATOM   2350  H5' DG  K  74      39.803 -39.954 468.265  1.00 20.00           H
ATOM   2351 H5'' DG  K  74      41.116 -39.805 467.059  1.00 20.00           H
ATOM   2352  H8  DG  K  74      44.358 -37.166 468.899  1.00 20.00           H
ATOM   2353  H1  DG  K  74      49.680 -40.682 468.257  1.00 20.00           H
ATOM   2354  H21 DG  K  74      49.178 -42.786 468.883  1.00 20.00           H
ATOM   2355  H22 DG  K  74      47.493 -43.140 469.299  1.00 20.00           H
ATOM   2356  P   DA  K  75      41.291 -41.446 472.571  1.00 20.00           P
ATOM   2357  OP1 DA  K  75      40.074 -42.255 472.340  1.00 20.00           O
ATOM   2358  OP2 DA  K  75      41.252 -40.186 473.331  1.00 20.00           O
ATOM   2359  O5' DA  K  75      42.413 -42.354 473.221  1.00 20.00           O
ATOM   2360  O3' DA  K  75      45.375 -44.188 475.220  1.00 20.00           O
ATOM   2361  C1' DA  K  75      45.850 -42.051 473.602  1.00 20.00           C
ATOM   2362  C2' DA  K  75      44.835 -41.965 474.735  1.00 20.00           C
ATOM   2363  C3' DA  K  75      44.354 -43.397 474.689  1.00 20.00           C
ATOM   2364  C4' DA  K  75      44.283 -43.680 473.198  1.00 20.00           C
ATOM   2365  C5' DA  K  75      42.902 -43.510 472.607  1.00 20.00           C
ATOM   2366  O4' DA  K  75      45.196 -42.770 472.572  1.00 20.00           O
ATOM   2367  N9  DA  K  75      46.293 -40.736 473.139  1.00 20.00           N
ATOM   2368  C8  DA  K  75      45.584 -39.574 473.018  1.00 20.00           C
ATOM   2369  N7  DA  K  75      46.263 -38.576 472.519  1.00 20.00           N
ATOM   2370  C5  DA  K  75      47.512 -39.150 472.264  1.00 20.00           C
ATOM   2371  C4  DA  K  75      47.539 -40.466 472.630  1.00 20.00           C
ATOM   2372  N1  DA  K  75      49.732 -39.510 471.545  1.00 20.00           N
ATOM   2373  C2  DA  K  75      49.635 -40.761 471.964  1.00 20.00           C
ATOM   2374  N3  DA  K  75      48.587 -41.326 472.539  1.00 20.00           N
ATOM   2375  C6  DA  K  75      48.716 -38.674 471.716  1.00 20.00           C
ATOM   2376  N6  DA  K  75      48.915 -37.424 471.310  1.00 20.00           N
ATOM   2377  H1' DA  K  75      46.713 -42.623 473.944  1.00 20.00           H
ATOM   2378  H2' DA  K  75      45.315 -41.777 475.694  1.00 20.00           H
ATOM   2379 H2'' DA  K  75      44.037 -41.248 474.548  1.00 20.00           H
ATOM   2380  H3' DA  K  75      43.404 -43.541 475.201  1.00 20.00           H
ATOM   2381  H4' DA  K  75      44.611 -44.704 473.024  1.00 20.00           H
ATOM   2382  H5' DA  K  75      42.268 -44.363 472.842  1.00 20.00           H
ATOM   2383 H5'' DA  K  75      42.987 -43.389 471.528  1.00 20.00           H
ATOM   2384  H8  DA  K  75      44.548 -39.497 473.310  1.00 20.00           H
ATOM   2385  H2  DA  K  75      50.499 -41.392 471.829  1.00 20.00           H
ATOM   2386  H61 DA  K  75      49.767 -37.194 470.821  1.00 20.00           H
ATOM   2387  H62 DA  K  75      48.107 -36.821 471.276  1.00 20.00           H
ATOM   2388  P   DT  K  76      45.233 -44.837 476.670  1.00 20.00           P
ATOM   2389  OP1 DT  K  76      44.422 -46.071 476.592  1.00 20.00           O
ATOM   2390  OP2 DT  K  76      44.939 -43.761 477.641  1.00 20.00           O
ATOM   2391  O5' DT  K  76      46.743 -45.259 476.909  1.00 20.00           O
ATOM   2392  O3' DT  K  76      50.654 -45.274 477.757  1.00 20.00           O
ATOM   2393  C1' DT  K  76      49.424 -43.055 476.611  1.00 20.00           C
ATOM   2394  C2' DT  K  76      48.941 -43.677 477.925  1.00 20.00           C
ATOM   2395  C3' DT  K  76      49.276 -45.116 477.600  1.00 20.00           C
ATOM   2396  C4' DT  K  76      48.902 -45.221 476.122  1.00 20.00           C
ATOM   2397  C5' DT  K  76      47.548 -45.876 475.942  1.00 20.00           C
ATOM   2398  O4' DT  K  76      48.898 -43.890 475.598  1.00 20.00           O
ATOM   2399  N1  DT  K  76      49.007 -41.662 476.389  1.00 20.00           N
ATOM   2400  C2  DT  K  76      49.879 -40.828 475.706  1.00 20.00           C
ATOM   2401  N3  DT  K  76      49.462 -39.553 475.472  1.00 20.00           N
ATOM   2402  C4  DT  K  76      48.262 -39.023 475.837  1.00 20.00           C
ATOM   2403  C5  DT  K  76      47.362 -39.963 476.479  1.00 20.00           C
ATOM   2404  C6  DT  K  76      47.744 -41.237 476.723  1.00 20.00           C
ATOM   2405  O2  DT  K  76      50.992 -41.152 475.359  1.00 20.00           O
ATOM   2406  O4  DT  K  76      48.025 -37.849 475.579  1.00 20.00           O
ATOM   2407  C7  DT  K  76      45.982 -39.507 476.893  1.00 20.00           C
ATOM   2408  H1' DT  K  76      50.511 -43.114 476.588  1.00 20.00           H
ATOM   2409  H2' DT  K  76      49.520 -43.318 478.773  1.00 20.00           H
ATOM   2410 H2'' DT  K  76      47.877 -43.546 478.117  1.00 20.00           H
ATOM   2411  H3' DT  K  76      48.720 -45.813 478.225  1.00 20.00           H
ATOM   2412  H4' DT  K  76      49.654 -45.820 475.612  1.00 20.00           H
ATOM   2413  H5' DT  K  76      47.603 -46.943 476.149  1.00 20.00           H
ATOM   2414 H5'' DT  K  76      47.199 -45.704 474.926  1.00 20.00           H
ATOM   2415  H3  DT  K  76      50.131 -38.947 475.021  1.00 20.00           H
ATOM   2416  H6  DT  K  76      47.047 -41.933 477.164  1.00 20.00           H
ATOM   2417  H71 DT  K  76      45.445 -40.294 477.418  1.00 20.00           H
ATOM   2418  H72 DT  K  76      45.426 -39.202 476.009  1.00 20.00           H
ATOM   2419  H73 DT  K  76      46.079 -38.645 477.549  1.00 20.00           H
ATOM   2420  P   DA  K  77      51.221 -46.109 478.994  1.00 20.00           P
ATOM   2421  OP1 DA  K  77      51.123 -47.562 478.726  1.00 20.00           O
ATOM   2422  OP2 DA  K  77      50.675 -45.521 480.235  1.00 20.00           O
ATOM   2423  O5' DA  K  77      52.756 -45.717 478.919  1.00 20.00           O
ATOM   2424  O3' DA  K  77      56.171 -43.567 478.664  1.00 20.00           O
ATOM   2425  C1' DA  K  77      53.754 -42.301 478.483  1.00 20.00           C
ATOM   2426  C2' DA  K  77      54.087 -43.196 479.665  1.00 20.00           C
ATOM   2427  C3' DA  K  77      54.978 -44.200 478.996  1.00 20.00           C
ATOM   2428  C4' DA  K  77      54.223 -44.409 477.713  1.00 20.00           C
ATOM   2429  C5' DA  K  77      53.455 -45.713 477.706  1.00 20.00           C
ATOM   2430  O4' DA  K  77      53.373 -43.262 477.518  1.00 20.00           O
ATOM   2431  N9  DA  K  77      52.694 -41.324 478.774  1.00 20.00           N
ATOM   2432  C8  DA  K  77      51.499 -41.534 479.415  1.00 20.00           C
ATOM   2433  N7  DA  K  77      50.683 -40.511 479.406  1.00 20.00           N
ATOM   2434  C5  DA  K  77      51.395 -39.555 478.671  1.00 20.00           C
ATOM   2435  C4  DA  K  77      52.622 -40.026 478.295  1.00 20.00           C
ATOM   2436  N1  DA  K  77      51.980 -37.554 477.509  1.00 20.00           N
ATOM   2437  C2  DA  K  77      53.148 -38.121 477.236  1.00 20.00           C
ATOM   2438  N3  DA  K  77      53.555 -39.336 477.585  1.00 20.00           N
ATOM   2439  C6  DA  K  77      51.117 -38.242 478.234  1.00 20.00           C
ATOM   2440  N6  DA  K  77      50.011 -37.571 478.502  1.00 20.00           N
ATOM   2441  H1' DA  K  77      54.648 -41.773 478.156  1.00 20.00           H
ATOM   2442  H2' DA  K  77      54.634 -42.657 480.437  1.00 20.00           H
ATOM   2443 H2'' DA  K  77      53.197 -43.659 480.090  1.00 20.00           H
ATOM   2444  H3' DA  K  77      55.116 -45.106 479.586  1.00 20.00           H
ATOM   2445  H4' DA  K  77      54.944 -44.440 476.896  1.00 20.00           H
ATOM   2446  H5' DA  K  77      54.141 -46.559 477.667  1.00 20.00           H
ATOM   2447 H5'' DA  K  77      52.793 -45.739 476.841  1.00 20.00           H
ATOM   2448  H8  DA  K  77      51.256 -42.482 479.869  1.00 20.00           H
ATOM   2449  H2  DA  K  77      53.845 -37.534 476.657  1.00 20.00           H
ATOM   2450  H61 DA  K  77      49.878 -36.663 478.085  1.00 20.00           H
ATOM   2451  H62 DA  K  77      49.347 -37.993 479.132  1.00 20.00           H
ATOM   2452  P   DA  K  78      57.506 -43.911 479.453  1.00 20.00           P
ATOM   2453  OP1 DA  K  78      58.177 -45.050 478.783  1.00 20.00           O
ATOM   2454  OP2 DA  K  78      57.205 -43.935 480.897  1.00 20.00           O
ATOM   2455  O5' DA  K  78      58.306 -42.574 479.148  1.00 20.00           O
ATOM   2456  O3' DA  K  78      60.093 -38.981 479.291  1.00 20.00           O
ATOM   2457  C1' DA  K  78      57.418 -39.281 479.753  1.00 20.00           C
ATOM   2458  C2' DA  K  78      58.440 -40.075 480.534  1.00 20.00           C
ATOM   2459  C3' DA  K  78      59.446 -40.217 479.411  1.00 20.00           C
ATOM   2460  C4' DA  K  78      58.571 -40.460 478.175  1.00 20.00           C
ATOM   2461  C5' DA  K  78      58.382 -41.946 477.886  1.00 20.00           C
ATOM   2462  O4' DA  K  78      57.307 -39.869 478.467  1.00 20.00           O
ATOM   2463  N9  DA  K  78      56.139 -39.244 480.434  1.00 20.00           N
ATOM   2464  C8  DA  K  78      55.461 -40.180 481.171  1.00 20.00           C
ATOM   2465  N7  DA  K  78      54.258 -39.813 481.544  1.00 20.00           N
ATOM   2466  C5  DA  K  78      54.148 -38.523 481.011  1.00 20.00           C
ATOM   2467  C4  DA  K  78      55.295 -38.157 480.366  1.00 20.00           C
ATOM   2468  N1  DA  K  78      53.327 -36.394 480.341  1.00 20.00           N
ATOM   2469  C2  DA  K  78      54.498 -36.155 479.776  1.00 20.00           C
ATOM   2470  N3  DA  K  78      55.544 -36.961 479.759  1.00 20.00           N
ATOM   2471  C6  DA  K  78      53.140 -37.535 480.987  1.00 20.00           C
ATOM   2472  N6  DA  K  78      51.953 -37.642 481.580  1.00 20.00           N
ATOM   2473  H1' DA  K  78      57.788 -38.263 479.642  1.00 20.00           H
ATOM   2474  H2' DA  K  78      58.849 -39.498 481.362  1.00 20.00           H
ATOM   2475 H2'' DA  K  78      58.057 -41.030 480.891  1.00 20.00           H
ATOM   2476  H3' DA  K  78      60.153 -41.025 479.595  1.00 20.00           H
ATOM   2477  H4' DA  K  78      59.016 -39.973 477.308  1.00 20.00           H
ATOM   2478  H5' DA  K  78      59.232 -42.340 477.331  1.00 20.00           H
ATOM   2479 H5'' DA  K  78      57.468 -42.076 477.310  1.00 20.00           H
ATOM   2480  H8  DA  K  78      55.888 -41.145 481.400  1.00 20.00           H
ATOM   2481  H2  DA  K  78      54.610 -35.202 479.283  1.00 20.00           H
ATOM   2482  H61 DA  K  78      51.285 -36.893 481.479  1.00 20.00           H
ATOM   2483  H62 DA  K  78      51.735 -38.533 482.002  1.00 20.00           H
ATOM   2484  P   DG  K  79      61.581 -38.781 479.828  1.00 20.00           P
ATOM   2485  OP1 DG  K  79      62.524 -39.201 478.770  1.00 20.00           O
ATOM   2486  OP2 DG  K  79      61.687 -39.294 481.207  1.00 20.00           O
ATOM   2487  O5' DG  K  79      61.610 -37.200 479.937  1.00 20.00           O
ATOM   2488  O3' DG  K  79      61.259 -33.287 480.827  1.00 20.00           O
ATOM   2489  C1' DG  K  79      59.334 -35.092 481.474  1.00 20.00           C
ATOM   2490  C2' DG  K  79      60.762 -35.264 481.960  1.00 20.00           C
ATOM   2491  C3' DG  K  79      61.448 -34.662 480.763  1.00 20.00           C
ATOM   2492  C4' DG  K  79      60.605 -35.158 479.603  1.00 20.00           C
ATOM   2493  C5' DG  K  79      61.202 -36.359 478.897  1.00 20.00           C
ATOM   2494  O4' DG  K  79      59.320 -35.479 480.118  1.00 20.00           O
ATOM   2495  N9  DG  K  79      58.375 -35.878 482.225  1.00 20.00           N
ATOM   2496  C8  DG  K  79      58.473 -37.123 482.789  1.00 20.00           C
ATOM   2497  N7  DG  K  79      57.384 -37.528 483.390  1.00 20.00           N
ATOM   2498  C5  DG  K  79      56.501 -36.460 483.212  1.00 20.00           C
ATOM   2499  C4  DG  K  79      57.121 -35.443 482.526  1.00 20.00           C
ATOM   2500  N1  DG  K  79      54.621 -35.061 483.162  1.00 20.00           N
ATOM   2501  C2  DG  K  79      55.342 -34.135 482.518  1.00 20.00           C
ATOM   2502  N3  DG  K  79      56.599 -34.244 482.166  1.00 20.00           N
ATOM   2503  C6  DG  K  79      55.136 -36.257 483.593  1.00 20.00           C
ATOM   2504  O6  DG  K  79      54.369 -36.987 484.214  1.00 20.00           O
ATOM   2505  N2  DG  K  79      54.752 -33.064 482.133  1.00 20.00           N
ATOM   2506  H1' DG  K  79      59.064 -34.039 481.554  1.00 20.00           H
ATOM   2507  H2' DG  K  79      61.033 -36.309 482.106  1.00 20.00           H
ATOM   2508 H2'' DG  K  79      60.957 -34.687 482.863  1.00 20.00           H
ATOM   2509  H3' DG  K  79      62.498 -34.943 480.690  1.00 20.00           H
ATOM   2510  H4' DG  K  79      60.507 -34.353 478.875  1.00 20.00           H
ATOM   2511  H5' DG  K  79      62.062 -36.067 478.296  1.00 20.00           H
ATOM   2512 H5'' DG  K  79      60.439 -36.819 478.270  1.00 20.00           H
ATOM   2513  H8  DG  K  79      59.373 -37.715 482.717  1.00 20.00           H
ATOM   2514  H1  DG  K  79      53.662 -34.843 483.389  1.00 20.00           H
ATOM   2515  H21 DG  K  79      53.800 -32.860 482.396  1.00 20.00           H
ATOM   2516  H22 DG  K  79      55.309 -32.444 481.566  1.00 20.00           H
ATOM   2517  P   DG  K  80      62.456 -32.330 481.240  1.00 20.00           P
ATOM   2518  OP1 DG  K  80      63.150 -31.892 480.017  1.00 20.00           O
ATOM   2519  OP2 DG  K  80      63.181 -32.918 482.383  1.00 20.00           O
ATOM   2520  O5' DG  K  80      61.566 -31.146 481.801  1.00 20.00           O
ATOM   2521  O3' DG  K  80      59.599 -28.211 483.724  1.00 20.00           O
ATOM   2522  C1' DG  K  80      59.028 -30.841 484.051  1.00 20.00           C
ATOM   2523  C2' DG  K  80      60.424 -30.299 484.275  1.00 20.00           C
ATOM   2524  C3' DG  K  80      60.401 -29.229 483.219  1.00 20.00           C
ATOM   2525  C4' DG  K  80      59.641 -29.905 482.079  1.00 20.00           C
ATOM   2526  C5' DG  K  80      60.563 -30.523 481.048  1.00 20.00           C
ATOM   2527  O4' DG  K  80      58.833 -30.919 482.657  1.00 20.00           O
ATOM   2528  N9  DG  K  80      58.832 -32.148 484.644  1.00 20.00           N
ATOM   2529  C8  DG  K  80      59.692 -33.197 484.788  1.00 20.00           C
ATOM   2530  N7  DG  K  80      59.171 -34.235 485.385  1.00 20.00           N
ATOM   2531  C5  DG  K  80      57.842 -33.851 485.610  1.00 20.00           C
ATOM   2532  C4  DG  K  80      57.650 -32.559 485.178  1.00 20.00           C
ATOM   2533  N1  DG  K  80      55.564 -33.774 486.125  1.00 20.00           N
ATOM   2534  C2  DG  K  80      55.503 -32.491 485.717  1.00 20.00           C
ATOM   2535  N3  DG  K  80      56.518 -31.812 485.237  1.00 20.00           N
ATOM   2536  C6  DG  K  80      56.715 -34.542 486.174  1.00 20.00           C
ATOM   2537  O6  DG  K  80      56.641 -35.694 486.627  1.00 20.00           O
ATOM   2538  N2  DG  K  80      54.364 -31.869 485.705  1.00 20.00           N
ATOM   2539  H1' DG  K  80      58.311 -30.141 484.477  1.00 20.00           H
ATOM   2540  H2' DG  K  80      60.539 -29.858 485.264  1.00 20.00           H
ATOM   2541 H2'' DG  K  80      61.204 -31.041 484.108  1.00 20.00           H
ATOM   2542  H3' DG  K  80      61.395 -28.885 482.938  1.00 20.00           H
ATOM   2543  H4' DG  K  80      59.013 -29.164 481.588  1.00 20.00           H
ATOM   2544  H5' DG  K  80      60.997 -29.761 480.403  1.00 20.00           H
ATOM   2545 H5'' DG  K  80      60.000 -31.241 480.453  1.00 20.00           H
ATOM   2546  H8  DG  K  80      60.710 -33.165 484.430  1.00 20.00           H
ATOM   2547  H1  DG  K  80      54.717 -34.188 486.484  1.00 20.00           H
ATOM   2548  H21 DG  K  80      53.544 -32.294 486.109  1.00 20.00           H
ATOM   2549  H22 DG  K  80      54.393 -30.918 485.378  1.00 20.00           H
ATOM   2550  P   DC  K  81      60.226 -26.874 484.325  1.00 20.00           P
ATOM   2551  OP1 DC  K  81      60.358 -25.885 483.240  1.00 20.00           O
ATOM   2552  OP2 DC  K  81      61.333 -27.182 485.248  1.00 20.00           O
ATOM   2553  O5' DC  K  81      58.991 -26.503 485.245  1.00 20.00           O
ATOM   2554  O3' DC  K  81      56.120 -25.540 487.975  1.00 20.00           O
ATOM   2555  C1' DC  K  81      57.278 -28.059 487.688  1.00 20.00           C
ATOM   2556  C2' DC  K  81      58.128 -26.814 487.954  1.00 20.00           C
ATOM   2557  C3' DC  K  81      57.258 -25.816 487.205  1.00 20.00           C
ATOM   2558  C4' DC  K  81      56.791 -26.584 485.973  1.00 20.00           C
ATOM   2559  C5' DC  K  81      57.683 -26.359 484.767  1.00 20.00           C
ATOM   2560  O4' DC  K  81      56.826 -27.966 486.346  1.00 20.00           O
ATOM   2561  N1  DC  K  81      57.936 -29.369 487.932  1.00 20.00           N
ATOM   2562  C2  DC  K  81      57.155 -30.394 488.440  1.00 20.00           C
ATOM   2563  N3  DC  K  81      57.677 -31.609 488.733  1.00 20.00           N
ATOM   2564  C4  DC  K  81      58.953 -31.801 488.504  1.00 20.00           C
ATOM   2565  C5  DC  K  81      59.798 -30.813 487.940  1.00 20.00           C
ATOM   2566  C6  DC  K  81      59.255 -29.601 487.661  1.00 20.00           C
ATOM   2567  O2  DC  K  81      55.959 -30.213 488.603  1.00 20.00           O
ATOM   2568  N4  DC  K  81      59.418 -33.006 488.669  1.00 20.00           N
ATOM   2569  H1' DC  K  81      56.407 -27.971 488.335  1.00 20.00           H
ATOM   2570  H2' DC  K  81      58.167 -26.567 489.014  1.00 20.00           H
ATOM   2571 H2'' DC  K  81      59.138 -26.871 487.551  1.00 20.00           H
ATOM   2572  H3' DC  K  81      57.809 -24.913 486.947  1.00 20.00           H
ATOM   2573  H4' DC  K  81      55.771 -26.287 485.730  1.00 20.00           H
ATOM   2574  H5' DC  K  81      57.544 -25.357 484.365  1.00 20.00           H
ATOM   2575 H5'' DC  K  81      57.451 -27.105 484.008  1.00 20.00           H
ATOM   2576  H5  DC  K  81      60.836 -30.998 487.710  1.00 20.00           H
ATOM   2577  H6  DC  K  81      59.849 -28.827 487.201  1.00 20.00           H
ATOM   2578  H41 DC  K  81      58.749 -33.710 488.933  1.00 20.00           H
ATOM   2579  H42 DC  K  81      60.308 -33.238 488.257  1.00 20.00           H
ATOM   2580  P   DG  K  82      55.976 -24.145 488.739  1.00 20.00           P
ATOM   2581  OP1 DG  K  82      55.382 -23.120 487.844  1.00 20.00           O
ATOM   2582  OP2 DG  K  82      57.238 -23.890 489.457  1.00 20.00           O
ATOM   2583  O5' DG  K  82      54.916 -24.568 489.844  1.00 20.00           O
ATOM   2584  O3' DG  K  82      52.817 -26.109 492.973  1.00 20.00           O
ATOM   2585  C1' DG  K  82      54.961 -27.408 491.960  1.00 20.00           C
ATOM   2586  C2' DG  K  82      55.081 -25.966 492.430  1.00 20.00           C
ATOM   2587  C3' DG  K  82      53.696 -25.507 492.073  1.00 20.00           C
ATOM   2588  C4' DG  K  82      53.485 -26.173 490.734  1.00 20.00           C
ATOM   2589  C5' DG  K  82      53.739 -25.267 489.545  1.00 20.00           C
ATOM   2590  O4' DG  K  82      54.344 -27.317 490.692  1.00 20.00           O
ATOM   2591  N9  DG  K  82      56.235 -28.110 491.867  1.00 20.00           N
ATOM   2592  C8  DG  K  82      57.446 -27.664 491.426  1.00 20.00           C
ATOM   2593  N7  DG  K  82      58.381 -28.575 491.406  1.00 20.00           N
ATOM   2594  C5  DG  K  82      57.729 -29.726 491.853  1.00 20.00           C
ATOM   2595  C4  DG  K  82      56.415 -29.437 492.155  1.00 20.00           C
ATOM   2596  N1  DG  K  82      57.170 -31.913 492.388  1.00 20.00           N
ATOM   2597  C2  DG  K  82      55.920 -31.521 492.705  1.00 20.00           C
ATOM   2598  N3  DG  K  82      55.462 -30.289 492.614  1.00 20.00           N
ATOM   2599  C6  DG  K  82      58.188 -31.076 492.011  1.00 20.00           C
ATOM   2600  O6  DG  K  82      59.310 -31.565 491.823  1.00 20.00           O
ATOM   2601  N2  DG  K  82      55.036 -32.421 492.988  1.00 20.00           N
ATOM   2602  H1' DG  K  82      54.310 -27.952 492.643  1.00 20.00           H
ATOM   2603  H2' DG  K  82      55.244 -25.874 493.503  1.00 20.00           H
ATOM   2604 H2'' DG  K  82      55.844 -25.413 491.886  1.00 20.00           H
ATOM   2605  H3' DG  K  82      53.601 -24.423 492.039  1.00 20.00           H
ATOM   2606  H4' DG  K  82      52.452 -26.514 490.683  1.00 20.00           H
ATOM   2607  H5' DG  K  82      52.918 -24.564 489.412  1.00 20.00           H
ATOM   2608 H5'' DG  K  82      53.845 -25.882 488.654  1.00 20.00           H
ATOM   2609  H8  DG  K  82      57.598 -26.642 491.112  1.00 20.00           H
ATOM   2610  H1  DG  K  82      57.391 -32.892 492.495  1.00 20.00           H
ATOM   2611  H21 DG  K  82      55.302 -33.383 493.129  1.00 20.00           H
ATOM   2612  H22 DG  K  82      54.115 -32.080 493.220  1.00 20.00           H
ATOM   2613  P   DC  K  83      52.133 -25.245 494.122  1.00 20.00           P
ATOM   2614  OP1 DC  K  83      50.928 -24.587 493.587  1.00 20.00           O
ATOM   2615  OP2 DC  K  83      53.185 -24.487 494.832  1.00 20.00           O
ATOM   2616  O5' DC  K  83      51.696 -26.405 495.109  1.00 20.00           O
ATOM   2617  O3' DC  K  83      51.323 -29.350 497.868  1.00 20.00           O
ATOM   2618  C1' DC  K  83      53.685 -28.875 496.417  1.00 20.00           C
ATOM   2619  C2' DC  K  83      53.031 -27.792 497.280  1.00 20.00           C
ATOM   2620  C3' DC  K  83      51.576 -28.204 497.102  1.00 20.00           C
ATOM   2621  C4' DC  K  83      51.514 -28.641 495.645  1.00 20.00           C
ATOM   2622  C5' DC  K  83      51.013 -27.559 494.703  1.00 20.00           C
ATOM   2623  O4' DC  K  83      52.851 -29.013 495.275  1.00 20.00           O
ATOM   2624  N1  DC  K  83      55.111 -28.653 496.030  1.00 20.00           N
ATOM   2625  C2  DC  K  83      55.920 -29.767 495.870  1.00 20.00           C
ATOM   2626  N3  DC  K  83      57.221 -29.673 495.503  1.00 20.00           N
ATOM   2627  C4  DC  K  83      57.702 -28.494 495.198  1.00 20.00           C
ATOM   2628  C5  DC  K  83      56.876 -27.335 495.158  1.00 20.00           C
ATOM   2629  C6  DC  K  83      55.581 -27.452 495.568  1.00 20.00           C
ATOM   2630  O2  DC  K  83      55.515 -30.840 496.264  1.00 20.00           O
ATOM   2631  N4  DC  K  83      58.994 -28.410 494.961  1.00 20.00           N
ATOM   2632  H1' DC  K  83      53.611 -29.797 496.991  1.00 20.00           H
ATOM   2633  H2' DC  K  83      53.335 -27.867 498.323  1.00 20.00           H
ATOM   2634 H2'' DC  K  83      53.218 -26.787 496.903  1.00 20.00           H
ATOM   2635  H3' DC  K  83      50.886 -27.393 497.331  1.00 20.00           H
ATOM   2636  H4' DC  K  83      50.852 -29.503 495.567  1.00 20.00           H
ATOM   2637  H5' DC  K  83      49.938 -27.421 494.809  1.00 20.00           H
ATOM   2638 H5'' DC  K  83      51.258 -27.835 493.679  1.00 20.00           H
ATOM   2639  H5  DC  K  83      57.253 -26.384 494.814  1.00 20.00           H
ATOM   2640  H6  DC  K  83      54.899 -26.616 495.534  1.00 20.00           H
ATOM   2641  H41 DC  K  83      59.500 -29.281 494.932  1.00 20.00           H
ATOM   2642  H42 DC  K  83      59.393 -27.549 494.623  1.00 20.00           H
ATOM   2643  P   DA  K  84      50.465 -29.267 499.217  1.00 20.00           P
ATOM   2644  OP1 DA  K  84      49.022 -29.441 498.920  1.00 20.00           O
ATOM   2645  OP2 DA  K  84      50.938 -28.123 500.013  1.00 20.00           O
ATOM   2646  O5' DA  K  84      51.015 -30.554 499.973  1.00 20.00           O
ATOM   2647  O3' DA  K  84      53.065 -33.475 501.907  1.00 20.00           O
ATOM   2648  C1' DA  K  84      54.430 -31.583 500.513  1.00 20.00           C
ATOM   2649  C2' DA  K  84      53.515 -31.174 501.667  1.00 20.00           C
ATOM   2650  C3' DA  K  84      52.484 -32.274 501.500  1.00 20.00           C
ATOM   2651  C4' DA  K  84      52.348 -32.421 499.997  1.00 20.00           C
ATOM   2652  C5' DA  K  84      51.113 -31.810 499.374  1.00 20.00           C
ATOM   2653  O4' DA  K  84      53.554 -31.887 499.434  1.00 20.00           O
ATOM   2654  N9  DA  K  84      55.401 -30.548 500.136  1.00 20.00           N
ATOM   2655  C8  DA  K  84      55.185 -29.229 499.848  1.00 20.00           C
ATOM   2656  N7  DA  K  84      56.215 -28.614 499.321  1.00 20.00           N
ATOM   2657  C5  DA  K  84      57.168 -29.635 499.218  1.00 20.00           C
ATOM   2658  C4  DA  K  84      56.667 -30.824 499.666  1.00 20.00           C
ATOM   2659  N1  DA  K  84      59.133 -30.855 498.710  1.00 20.00           N
ATOM   2660  C2  DA  K  84      58.521 -31.946 499.153  1.00 20.00           C
ATOM   2661  N3  DA  K  84      57.301 -32.027 499.664  1.00 20.00           N
ATOM   2662  C6  DA  K  84      58.502 -29.683 498.767  1.00 20.00           C
ATOM   2663  N6  DA  K  84      59.217 -28.595 498.453  1.00 20.00           N
ATOM   2664  H1' DA  K  84      54.975 -32.484 500.791  1.00 20.00           H
ATOM   2665  H2' DA  K  84      54.001 -31.230 502.639  1.00 20.00           H
ATOM   2666 H2'' DA  K  84      53.065 -30.196 501.501  1.00 20.00           H
ATOM   2667  H3' DA  K  84      51.542 -32.057 502.003  1.00 20.00           H
ATOM   2668  H4' DA  K  84      52.319 -33.484 499.763  1.00 20.00           H
ATOM   2669  H5' DA  K  84      50.226 -32.399 499.599  1.00 20.00           H
ATOM   2670 H5'' DA  K  84      51.262 -31.742 498.297  1.00 20.00           H
ATOM   2671  H8  DA  K  84      54.235 -28.757 500.043  1.00 20.00           H
ATOM   2672  H2  DA  K  84      59.078 -32.869 499.099  1.00 20.00           H
ATOM   2673  H61 DA  K  84      60.153 -28.709 498.092  1.00 20.00           H
ATOM   2674  H62 DA  K  84      58.767 -27.699 498.562  1.00 20.00           H
ATOM   2675  P   DG  K  85      52.648 -34.158 503.278  1.00 20.00           P
ATOM   2676  OP1 DG  K  85      51.577 -35.141 503.028  1.00 20.00           O
ATOM   2677  OP2 DG  K  85      52.516 -33.116 504.320  1.00 20.00           O
ATOM   2678  O5' DG  K  85      54.032 -34.907 503.530  1.00 20.00           O
ATOM   2679  O3' DG  K  85      57.552 -36.628 504.715  1.00 20.00           O
ATOM   2680  C1' DG  K  85      57.387 -34.120 503.630  1.00 20.00           C
ATOM   2681  C2' DG  K  85      56.609 -34.505 504.870  1.00 20.00           C
ATOM   2682  C3' DG  K  85      56.346 -35.949 504.503  1.00 20.00           C
ATOM   2683  C4' DG  K  85      56.082 -35.873 503.001  1.00 20.00           C
ATOM   2684  C5' DG  K  85      54.608 -35.815 502.626  1.00 20.00           C
ATOM   2685  O4' DG  K  85      56.716 -34.692 502.522  1.00 20.00           O
ATOM   2686  N9  DG  K  85      57.492 -32.678 503.496  1.00 20.00           N
ATOM   2687  C8  DG  K  85      56.547 -31.706 503.618  1.00 20.00           C
ATOM   2688  N7  DG  K  85      56.972 -30.519 503.281  1.00 20.00           N
ATOM   2689  C5  DG  K  85      58.275 -30.750 502.828  1.00 20.00           C
ATOM   2690  C4  DG  K  85      58.583 -32.081 502.941  1.00 20.00           C
ATOM   2691  N1  DG  K  85      60.376 -30.557 501.834  1.00 20.00           N
ATOM   2692  C2  DG  K  85      60.580 -31.875 501.995  1.00 20.00           C
ATOM   2693  N3  DG  K  85      59.734 -32.704 502.568  1.00 20.00           N
ATOM   2694  C6  DG  K  85      59.266 -29.878 502.277  1.00 20.00           C
ATOM   2695  O6  DG  K  85      59.242 -28.656 502.127  1.00 20.00           O
ATOM   2696  N2  DG  K  85      61.649 -32.407 501.501  1.00 20.00           N
ATOM   2697  H1' DG  K  85      58.387 -34.546 503.699  1.00 20.00           H
ATOM   2698  H2' DG  K  85      57.203 -34.435 505.781  1.00 20.00           H
ATOM   2699 H2'' DG  K  85      55.682 -33.942 504.974  1.00 20.00           H
ATOM   2700  H3' DG  K  85      55.518 -36.384 505.063  1.00 20.00           H
ATOM   2701  H4' DG  K  85      56.526 -36.745 502.523  1.00 20.00           H
ATOM   2702  H5' DG  K  85      54.145 -36.794 502.730  1.00 20.00           H
ATOM   2703 H5'' DG  K  85      54.510 -35.459 501.602  1.00 20.00           H
ATOM   2704  H8  DG  K  85      55.547 -31.919 503.964  1.00 20.00           H
ATOM   2705  H1  DG  K  85      61.089 -30.029 501.357  1.00 20.00           H
ATOM   2706  H21 DG  K  85      62.379 -31.847 501.087  1.00 20.00           H
ATOM   2707  H22 DG  K  85      61.689 -33.414 501.532  1.00 20.00           H
ATOM   2708  P   DC  K  86      57.754 -37.587 505.975  1.00 20.00           P
ATOM   2709  OP1 DC  K  86      57.257 -38.927 505.616  1.00 20.00           O
ATOM   2710  OP2 DC  K  86      57.315 -36.889 507.194  1.00 20.00           O
ATOM   2711  O5' DC  K  86      59.338 -37.606 506.045  1.00 20.00           O
ATOM   2712  O3' DC  K  86      63.290 -37.093 506.373  1.00 20.00           O
ATOM   2713  C1' DC  K  86      61.595 -34.875 506.011  1.00 20.00           C
ATOM   2714  C2' DC  K  86      61.481 -35.807 507.209  1.00 20.00           C
ATOM   2715  C3' DC  K  86      61.915 -37.097 506.549  1.00 20.00           C
ATOM   2716  C4' DC  K  86      61.354 -36.978 505.148  1.00 20.00           C
ATOM   2717  C5' DC  K  86      60.135 -37.844 504.922  1.00 20.00           C
ATOM   2718  O4' DC  K  86      61.037 -35.600 504.932  1.00 20.00           O
ATOM   2719  N1  DC  K  86      60.906 -33.581 506.200  1.00 20.00           N
ATOM   2720  C2  DC  K  86      61.512 -32.444 505.699  1.00 20.00           C
ATOM   2721  N3  DC  K  86      60.928 -31.231 505.820  1.00 20.00           N
ATOM   2722  C4  DC  K  86      59.728 -31.189 506.341  1.00 20.00           C
ATOM   2723  C5  DC  K  86      58.984 -32.334 506.704  1.00 20.00           C
ATOM   2724  C6  DC  K  86      59.607 -33.529 506.612  1.00 20.00           C
ATOM   2725  O2  DC  K  86      62.557 -32.525 505.081  1.00 20.00           O
ATOM   2726  N4  DC  K  86      59.145 -30.032 506.381  1.00 20.00           N
ATOM   2727  H1' DC  K  86      62.655 -34.712 505.822  1.00 20.00           H
ATOM   2728  H2' DC  K  86      62.165 -35.530 508.011  1.00 20.00           H
ATOM   2729 H2'' DC  K  86      60.462 -35.905 507.583  1.00 20.00           H
ATOM   2730  H3' DC  K  86      61.569 -37.982 507.081  1.00 20.00           H
ATOM   2731  H4' DC  K  86      62.119 -37.282 504.435  1.00 20.00           H
ATOM   2732  H5' DC  K  86      60.412 -38.895 504.873  1.00 20.00           H
ATOM   2733 H5'' DC  K  86      59.649 -37.537 503.997  1.00 20.00           H
ATOM   2734  H5  DC  K  86      57.954 -32.284 507.024  1.00 20.00           H
ATOM   2735  H6  DC  K  86      59.091 -34.451 506.832  1.00 20.00           H
ATOM   2736  H41 DC  K  86      59.629 -29.278 505.918  1.00 20.00           H
ATOM   2737  H42 DC  K  86      58.150 -30.006 506.537  1.00 20.00           H
ATOM   2738  P   DG  K  87      64.245 -37.930 507.334  1.00 20.00           P
ATOM   2739  OP1 DG  K  87      64.619 -39.193 506.665  1.00 20.00           O
ATOM   2740  OP2 DG  K  87      63.720 -37.912 508.709  1.00 20.00           O
ATOM   2741  O5' DG  K  87      65.425 -36.869 507.279  1.00 20.00           O
ATOM   2742  O3' DG  K  87      68.590 -34.388 507.393  1.00 20.00           O
ATOM   2743  C1' DG  K  87      66.046 -33.433 507.692  1.00 20.00           C
ATOM   2744  C2' DG  K  87      66.616 -34.456 508.653  1.00 20.00           C
ATOM   2745  C3' DG  K  87      67.491 -35.186 507.658  1.00 20.00           C
ATOM   2746  C4' DG  K  87      66.699 -35.159 506.366  1.00 20.00           C
ATOM   2747  C5' DG  K  87      66.029 -36.480 506.076  1.00 20.00           C
ATOM   2748  O4' DG  K  87      65.737 -34.117 506.490  1.00 20.00           O
ATOM   2749  N9  DG  K  87      64.858 -32.827 508.253  1.00 20.00           N
ATOM   2750  C8  DG  K  87      63.793 -33.437 508.845  1.00 20.00           C
ATOM   2751  N7  DG  K  87      62.799 -32.638 509.092  1.00 20.00           N
ATOM   2752  C5  DG  K  87      63.243 -31.419 508.590  1.00 20.00           C
ATOM   2753  C4  DG  K  87      64.487 -31.541 508.028  1.00 20.00           C
ATOM   2754  N1  DG  K  87      63.327 -29.242 507.780  1.00 20.00           N
ATOM   2755  C2  DG  K  87      64.560 -29.459 507.259  1.00 20.00           C
ATOM   2756  N3  DG  K  87      65.216 -30.597 507.364  1.00 20.00           N
ATOM   2757  C6  DG  K  87      62.615 -30.144 508.546  1.00 20.00           C
ATOM   2758  O6  DG  K  87      61.553 -29.797 509.073  1.00 20.00           O
ATOM   2759  N2  DG  K  87      65.130 -28.546 506.524  1.00 20.00           N
ATOM   2760  H1' DG  K  87      66.791 -32.662 507.503  1.00 20.00           H
ATOM   2761  H2' DG  K  87      67.204 -33.995 509.445  1.00 20.00           H
ATOM   2762 H2'' DG  K  87      65.862 -35.131 509.056  1.00 20.00           H
ATOM   2763  H3' DG  K  87      67.765 -36.189 507.984  1.00 20.00           H
ATOM   2764  H4' DG  K  87      67.371 -34.929 505.539  1.00 20.00           H
ATOM   2765  H5' DG  K  87      66.763 -37.225 505.775  1.00 20.00           H
ATOM   2766 H5'' DG  K  87      65.297 -36.334 505.283  1.00 20.00           H
ATOM   2767  H8  DG  K  87      63.779 -34.493 509.072  1.00 20.00           H
ATOM   2768  H1  DG  K  87      62.934 -28.320 507.669  1.00 20.00           H
ATOM   2769  H21 DG  K  87      64.732 -27.624 506.427  1.00 20.00           H
ATOM   2770  H22 DG  K  87      66.022 -28.798 506.125  1.00 20.00           H
ATOM   2771  P   DG  K  88      70.006 -34.703 508.039  1.00 20.00           P
ATOM   2772  OP1 DG  K  88      70.782 -35.507 507.077  1.00 20.00           O
ATOM   2773  OP2 DG  K  88      69.844 -35.106 509.451  1.00 20.00           O
ATOM   2774  O5' DG  K  88      70.514 -33.198 508.036  1.00 20.00           O
ATOM   2775  O3' DG  K  88      71.725 -29.417 508.640  1.00 20.00           O
ATOM   2776  C1' DG  K  88      69.171 -30.177 509.237  1.00 20.00           C
ATOM   2777  C2' DG  K  88      70.386 -30.873 509.824  1.00 20.00           C
ATOM   2778  C3' DG  K  88      71.295 -30.742 508.623  1.00 20.00           C
ATOM   2779  C4' DG  K  88      70.349 -30.959 507.435  1.00 20.00           C
ATOM   2780  C5' DG  K  88      70.485 -32.373 506.898  1.00 20.00           C
ATOM   2781  O4' DG  K  88      69.031 -30.724 507.937  1.00 20.00           O
ATOM   2782  N9  DG  K  88      67.984 -30.378 510.059  1.00 20.00           N
ATOM   2783  C8  DG  K  88      67.599 -31.489 510.758  1.00 20.00           C
ATOM   2784  N7  DG  K  88      66.473 -31.353 511.392  1.00 20.00           N
ATOM   2785  C5  DG  K  88      66.070 -30.066 511.039  1.00 20.00           C
ATOM   2786  C4  DG  K  88      67.000 -29.456 510.239  1.00 20.00           C
ATOM   2787  N1  DG  K  88      64.803 -28.140 510.699  1.00 20.00           N
ATOM   2788  C2  DG  K  88      65.800 -27.613 509.976  1.00 20.00           C
ATOM   2789  N3  DG  K  88      66.939 -28.214 509.689  1.00 20.00           N
ATOM   2790  C6  DG  K  88      64.876 -29.353 511.326  1.00 20.00           C
ATOM   2791  O6  DG  K  88      63.907 -29.727 511.968  1.00 20.00           O
ATOM   2792  N2  DG  K  88      65.599 -26.460 509.450  1.00 20.00           N
ATOM   2793  H1' DG  K  88      69.368 -29.108 509.163  1.00 20.00           H
ATOM   2794  H2' DG  K  88      70.815 -30.333 510.667  1.00 20.00           H
ATOM   2795 H2'' DG  K  88      70.203 -31.918 510.070  1.00 20.00           H
ATOM   2796  H3' DG  K  88      72.126 -31.445 508.651  1.00 20.00           H
ATOM   2797  H4' DG  K  88      70.583 -30.248 506.644  1.00 20.00           H
ATOM   2798  H5' DG  K  88      69.633 -32.586 506.257  1.00 20.00           H
ATOM   2799 H5'' DG  K  88      71.409 -32.488 506.336  1.00 20.00           H
ATOM   2800  H8  DG  K  88      68.182 -32.397 510.774  1.00 20.00           H
ATOM   2801  H1  DG  K  88      63.979 -27.579 510.850  1.00 20.00           H
ATOM   2802  H21 DG  K  88      64.804 -25.892 509.700  1.00 20.00           H
ATOM   2803  H22 DG  K  88      66.310 -26.130 508.817  1.00 20.00           H
ATOM   2804  P   DT  K  89      73.228 -29.031 509.018  1.00 20.00           P
ATOM   2805  OP1 DT  K  89      74.098 -29.194 507.839  1.00 20.00           O
ATOM   2806  OP2 DT  K  89      73.572 -29.607 510.325  1.00 20.00           O
ATOM   2807  O5' DT  K  89      72.947 -27.484 509.223  1.00 20.00           O
ATOM   2808  O3' DT  K  89      72.071 -23.704 510.337  1.00 20.00           O
ATOM   2809  C1' DT  K  89      70.526 -25.920 511.066  1.00 20.00           C
ATOM   2810  C2' DT  K  89      72.029 -25.812 511.328  1.00 20.00           C
ATOM   2811  C3' DT  K  89      72.429 -25.033 510.101  1.00 20.00           C
ATOM   2812  C4' DT  K  89      71.528 -25.649 509.024  1.00 20.00           C
ATOM   2813  C5' DT  K  89      72.308 -26.696 508.249  1.00 20.00           C
ATOM   2814  O4' DT  K  89      70.417 -26.254 509.697  1.00 20.00           O
ATOM   2815  N1  DT  K  89      69.821 -26.912 511.900  1.00 20.00           N
ATOM   2816  C2  DT  K  89      68.553 -26.594 512.366  1.00 20.00           C
ATOM   2817  N3  DT  K  89      67.923 -27.494 513.159  1.00 20.00           N
ATOM   2818  C4  DT  K  89      68.408 -28.715 513.488  1.00 20.00           C
ATOM   2819  C5  DT  K  89      69.700 -29.045 512.904  1.00 20.00           C
ATOM   2820  C6  DT  K  89      70.362 -28.153 512.126  1.00 20.00           C
ATOM   2821  O2  DT  K  89      67.974 -25.573 512.091  1.00 20.00           O
ATOM   2822  O4  DT  K  89      67.737 -29.425 514.214  1.00 20.00           O
ATOM   2823  C7  DT  K  89      70.320 -30.389 513.198  1.00 20.00           C
ATOM   2824  H1' DT  K  89      70.084 -24.936 511.216  1.00 20.00           H
ATOM   2825  H2' DT  K  89      72.543 -26.770 511.397  1.00 20.00           H
ATOM   2826 H2'' DT  K  89      72.246 -25.231 512.223  1.00 20.00           H
ATOM   2827  H3' DT  K  89      73.491 -25.137 509.883  1.00 20.00           H
ATOM   2828  H4' DT  K  89      71.184 -24.870 508.345  1.00 20.00           H
ATOM   2829  H5' DT  K  89      71.612 -27.276 507.643  1.00 20.00           H
ATOM   2830 H5'' DT  K  89      73.053 -26.231 507.606  1.00 20.00           H
ATOM   2831  H3  DT  K  89      67.019 -27.226 513.517  1.00 20.00           H
ATOM   2832  H6  DT  K  89      71.295 -28.421 511.655  1.00 20.00           H
ATOM   2833  H71 DT  K  89      71.343 -30.447 512.828  1.00 20.00           H
ATOM   2834  H72 DT  K  89      70.327 -30.546 514.276  1.00 20.00           H
ATOM   2835  H73 DT  K  89      69.710 -31.170 512.747  1.00 20.00           H
ATOM   2836  P   DC  K  90      73.182 -22.583 510.605  1.00 20.00           P
ATOM   2837  OP1 DC  K  90      73.818 -22.174 509.333  1.00 20.00           O
ATOM   2838  OP2 DC  K  90      73.977 -22.989 511.786  1.00 20.00           O
ATOM   2839  O5' DC  K  90      72.210 -21.410 511.058  1.00 20.00           O
ATOM   2840  O3' DC  K  90      69.455 -19.155 513.038  1.00 20.00           O
ATOM   2841  C1' DC  K  90      69.752 -21.896 513.519  1.00 20.00           C
ATOM   2842  C2' DC  K  90      70.909 -20.906 513.555  1.00 20.00           C
ATOM   2843  C3' DC  K  90      70.512 -19.900 512.522  1.00 20.00           C
ATOM   2844  C4' DC  K  90      69.980 -20.832 511.473  1.00 20.00           C
ATOM   2845  C5' DC  K  90      71.013 -21.089 510.386  1.00 20.00           C
ATOM   2846  O4' DC  K  90      69.611 -22.075 512.120  1.00 20.00           O
ATOM   2847  N1  DC  K  90      69.951 -23.160 514.295  1.00 20.00           N
ATOM   2848  C2  DC  K  90      68.856 -23.736 514.947  1.00 20.00           C
ATOM   2849  N3  DC  K  90      68.946 -24.946 515.574  1.00 20.00           N
ATOM   2850  C4  DC  K  90      70.087 -25.596 515.559  1.00 20.00           C
ATOM   2851  C5  DC  K  90      71.212 -25.094 514.857  1.00 20.00           C
ATOM   2852  C6  DC  K  90      71.113 -23.884 514.237  1.00 20.00           C
ATOM   2853  O2  DC  K  90      67.781 -23.154 515.003  1.00 20.00           O
ATOM   2854  N4  DC  K  90      70.146 -26.783 516.142  1.00 20.00           N
ATOM   2855  H1' DC  K  90      68.866 -21.385 513.895  1.00 20.00           H
ATOM   2856  H2' DC  K  90      70.975 -20.421 514.528  1.00 20.00           H
ATOM   2857 H2'' DC  K  90      71.871 -21.376 513.350  1.00 20.00           H
ATOM   2858  H3' DC  K  90      71.349 -19.287 512.188  1.00 20.00           H
ATOM   2859  H4' DC  K  90      69.093 -20.390 511.021  1.00 20.00           H
ATOM   2860  H5' DC  K  90      71.163 -20.192 509.787  1.00 20.00           H
ATOM   2861 H5'' DC  K  90      70.664 -21.900 509.748  1.00 20.00           H
ATOM   2862  H5  DC  K  90      72.139 -25.640 514.787  1.00 20.00           H
ATOM   2863  H6  DC  K  90      71.941 -23.492 513.667  1.00 20.00           H
ATOM   2864  H41 DC  K  90      69.277 -27.142 516.506  1.00 20.00           H
ATOM   2865  H42 DC  K  90      70.958 -27.358 515.995  1.00 20.00           H
ATOM   2866  P   DG  K  91      69.658 -17.618 513.406  1.00 20.00           P
ATOM   2867  OP1 DG  K  91      69.479 -16.785 512.194  1.00 20.00           O
ATOM   2868  OP2 DG  K  91      70.870 -17.488 514.241  1.00 20.00           O
ATOM   2869  O5' DG  K  91      68.396 -17.455 514.360  1.00 20.00           O
ATOM   2870  O3' DG  K  91      65.741 -17.338 517.388  1.00 20.00           O
ATOM   2871  C1' DG  K  91      67.543 -19.356 517.139  1.00 20.00           C
ATOM   2872  C2' DG  K  91      68.013 -17.904 517.183  1.00 20.00           C
ATOM   2873  C3' DG  K  91      66.809 -17.306 516.492  1.00 20.00           C
ATOM   2874  C4' DG  K  91      66.476 -18.305 515.395  1.00 20.00           C
ATOM   2875  C5' DG  K  91      67.105 -17.932 514.060  1.00 20.00           C
ATOM   2876  O4' DG  K  91      66.979 -19.563 515.852  1.00 20.00           O
ATOM   2877  N9  DG  K  91      68.591 -20.336 517.413  1.00 20.00           N
ATOM   2878  C8  DG  K  91      69.885 -20.404 516.973  1.00 20.00           C
ATOM   2879  N7  DG  K  91      70.523 -21.503 517.300  1.00 20.00           N
ATOM   2880  C5  DG  K  91      69.589 -22.236 518.034  1.00 20.00           C
ATOM   2881  C4  DG  K  91      68.417 -21.514 518.114  1.00 20.00           C
ATOM   2882  N1  DG  K  91      68.434 -23.897 519.203  1.00 20.00           N
ATOM   2883  C2  DG  K  91      67.354 -23.098 519.257  1.00 20.00           C
ATOM   2884  N3  DG  K  91      67.273 -21.890 518.742  1.00 20.00           N
ATOM   2885  C6  DG  K  91      69.651 -23.538 518.675  1.00 20.00           C
ATOM   2886  O6  DG  K  91      70.568 -24.375 518.774  1.00 20.00           O
ATOM   2887  N2  DG  K  91      66.249 -23.601 519.702  1.00 20.00           N
ATOM   2888  H1' DG  K  91      66.758 -19.482 517.884  1.00 20.00           H
ATOM   2889  H2' DG  K  91      68.100 -17.537 518.205  1.00 20.00           H
ATOM   2890 H2'' DG  K  91      68.946 -17.752 516.641  1.00 20.00           H
ATOM   2891  H3' DG  K  91      67.006 -16.305 516.110  1.00 20.00           H
ATOM   2892  H4' DG  K  91      65.395 -18.364 515.275  1.00 20.00           H
ATOM   2893  H5' DG  K  91      66.529 -17.148 513.571  1.00 20.00           H
ATOM   2894 H5'' DG  K  91      67.132 -18.820 513.430  1.00 20.00           H
ATOM   2895  H8  DG  K  91      70.322 -19.607 516.392  1.00 20.00           H
ATOM   2896  H1  DG  K  91      68.361 -24.809 519.627  1.00 20.00           H
ATOM   2897  H21 DG  K  91      66.225 -24.495 520.169  1.00 20.00           H
ATOM   2898  H22 DG  K  91      65.441 -23.003 519.633  1.00 20.00           H
ATOM   2899  P   DG  K  92      65.253 -16.002 518.093  1.00 20.00           P
ATOM   2900  OP1 DG  K  92      64.156 -15.433 517.289  1.00 20.00           O
ATOM   2901  OP2 DG  K  92      66.412 -15.178 518.482  1.00 20.00           O
ATOM   2902  O5' DG  K  92      64.674 -16.627 519.429  1.00 20.00           O
ATOM   2903  O3' DG  K  92      63.680 -18.134 523.020  1.00 20.00           O
ATOM   2904  C1' DG  K  92      65.965 -18.912 521.726  1.00 20.00           C
ATOM   2905  C2' DG  K  92      65.718 -17.449 522.074  1.00 20.00           C
ATOM   2906  C3' DG  K  92      64.211 -17.462 521.924  1.00 20.00           C
ATOM   2907  C4' DG  K  92      63.949 -18.366 520.731  1.00 20.00           C
ATOM   2908  C5' DG  K  92      63.697 -17.623 519.439  1.00 20.00           C
ATOM   2909  O4' DG  K  92      65.120 -19.184 520.612  1.00 20.00           O
ATOM   2910  N9  DG  K  92      67.377 -19.225 521.461  1.00 20.00           N
ATOM   2911  C8  DG  K  92      68.343 -18.509 520.809  1.00 20.00           C
ATOM   2912  N7  DG  K  92      69.485 -19.130 520.682  1.00 20.00           N
ATOM   2913  C5  DG  K  92      69.258 -20.363 521.291  1.00 20.00           C
ATOM   2914  C4  DG  K  92      67.965 -20.416 521.769  1.00 20.00           C
ATOM   2915  N1  DG  K  92      69.429 -22.534 522.112  1.00 20.00           N
ATOM   2916  C2  DG  K  92      68.163 -22.468 522.547  1.00 20.00           C
ATOM   2917  N3  DG  K  92      67.360 -21.442 522.418  1.00 20.00           N
ATOM   2918  C6  DG  K  92      70.094 -21.516 521.485  1.00 20.00           C
ATOM   2919  O6  DG  K  92      71.263 -21.735 521.147  1.00 20.00           O
ATOM   2920  N2  DG  K  92      67.655 -23.493 523.121  1.00 20.00           N
ATOM   2921  H1' DG  K  92      65.638 -19.519 522.570  1.00 20.00           H
ATOM   2922  H2' DG  K  92      66.013 -17.211 523.095  1.00 20.00           H
ATOM   2923 H2'' DG  K  92      66.187 -16.776 521.359  1.00 20.00           H
ATOM   2924  H3' DG  K  92      63.800 -16.461 521.800  1.00 20.00           H
ATOM   2925  H4' DG  K  92      63.093 -19.006 520.938  1.00 20.00           H
ATOM   2926  H5' DG  K  92      62.708 -17.170 519.434  1.00 20.00           H
ATOM   2927 H5'' DG  K  92      63.810 -18.311 518.604  1.00 20.00           H
ATOM   2928  H8  DG  K  92      68.167 -17.514 520.429  1.00 20.00           H
ATOM   2929  H1  DG  K  92      69.940 -23.381 522.305  1.00 20.00           H
ATOM   2930  H21 DG  K  92      68.198 -24.324 523.297  1.00 20.00           H
ATOM   2931  H22 DG  K  92      66.680 -23.423 523.357  1.00 20.00           H
ATOM   2932  P   DG  K  93      62.962 -17.323 524.183  1.00 20.00           P
ATOM   2933  OP1 DG  K  93      61.505 -17.350 523.951  1.00 20.00           O
ATOM   2934  OP2 DG  K  93      63.687 -16.066 524.450  1.00 20.00           O
ATOM   2935  O5' DG  K  93      63.339 -18.322 525.353  1.00 20.00           O
ATOM   2936  O3' DG  K  93      64.497 -20.485 528.555  1.00 20.00           O
ATOM   2937  C1' DG  K  93      66.165 -19.911 526.519  1.00 20.00           C
ATOM   2938  C2' DG  K  93      65.472 -18.802 527.282  1.00 20.00           C
ATOM   2939  C3' DG  K  93      64.188 -19.552 527.568  1.00 20.00           C
ATOM   2940  C4' DG  K  93      63.933 -20.344 526.290  1.00 20.00           C
ATOM   2941  C5' DG  K  93      62.952 -19.667 525.356  1.00 20.00           C
ATOM   2942  O4' DG  K  93      65.199 -20.458 525.639  1.00 20.00           O
ATOM   2943  N9  DG  K  93      67.336 -19.434 525.800  1.00 20.00           N
ATOM   2944  C8  DG  K  93      67.568 -18.245 525.171  1.00 20.00           C
ATOM   2945  N7  DG  K  93      68.747 -18.162 524.626  1.00 20.00           N
ATOM   2946  C5  DG  K  93      69.303 -19.419 524.900  1.00 20.00           C
ATOM   2947  C4  DG  K  93      68.443 -20.195 525.632  1.00 20.00           C
ATOM   2948  N1  DG  K  93      70.708 -21.277 525.009  1.00 20.00           N
ATOM   2949  C2  DG  K  93      69.789 -21.941 525.726  1.00 20.00           C
ATOM   2950  N3  DG  K  93      68.624 -21.457 526.097  1.00 20.00           N
ATOM   2951  C6  DG  K  93      70.560 -19.993 524.557  1.00 20.00           C
ATOM   2952  O6  DG  K  93      71.468 -19.510 523.901  1.00 20.00           O
ATOM   2953  N2  DG  K  93      70.026 -23.163 526.062  1.00 20.00           N
ATOM   2954  H1' DG  K  93      66.474 -20.675 527.231  1.00 20.00           H
ATOM   2955  H2' DG  K  93      65.289 -17.917 526.672  1.00 20.00           H
ATOM   2956 H2'' DG  K  93      65.982 -18.531 528.205  1.00 20.00           H
ATOM   2957  H3' DG  K  93      63.362 -18.899 527.847  1.00 20.00           H
ATOM   2958  H4' DG  K  93      63.557 -21.332 526.551  1.00 20.00           H
ATOM   2959  H5' DG  K  93      61.932 -19.763 525.724  1.00 20.00           H
ATOM   2960 H5'' DG  K  93      63.040 -20.106 524.363  1.00 20.00           H
ATOM   2961  H8  DG  K  93      66.833 -17.457 525.131  1.00 20.00           H
ATOM   2962  H1  DG  K  93      71.572 -21.748 524.793  1.00 20.00           H
ATOM   2963  H21 DG  K  93      70.916 -23.595 525.865  1.00 20.00           H
ATOM   2964  H22 DG  K  93      69.283 -23.639 526.550  1.00 20.00           H
ATOM   2965  P   DC  K  94      64.036 -20.262 530.064  1.00 20.00           P
ATOM   2966  OP1 DC  K  94      62.697 -20.853 530.251  1.00 20.00           O
ATOM   2967  OP2 DC  K  94      64.359 -18.888 530.490  1.00 20.00           O
ATOM   2968  O5' DC  K  94      65.134 -21.193 530.716  1.00 20.00           O
ATOM   2969  O3' DC  K  94      68.019 -23.042 532.792  1.00 20.00           O
ATOM   2970  C1' DC  K  94      68.483 -21.318 530.633  1.00 20.00           C
ATOM   2971  C2' DC  K  94      67.729 -20.900 531.888  1.00 20.00           C
ATOM   2972  C3' DC  K  94      67.056 -22.220 532.209  1.00 20.00           C
ATOM   2973  C4' DC  K  94      66.730 -22.803 530.837  1.00 20.00           C
ATOM   2974  C5' DC  K  94      65.305 -22.541 530.395  1.00 20.00           C
ATOM   2975  O4' DC  K  94      67.619 -22.173 529.903  1.00 20.00           O
ATOM   2976  N1  DC  K  94      68.970 -20.192 529.804  1.00 20.00           N
ATOM   2977  C2  DC  K  94      70.205 -20.352 529.185  1.00 20.00           C
ATOM   2978  N3  DC  K  94      70.756 -19.360 528.451  1.00 20.00           N
ATOM   2979  C4  DC  K  94      70.048 -18.272 528.270  1.00 20.00           C
ATOM   2980  C5  DC  K  94      68.732 -18.099 528.761  1.00 20.00           C
ATOM   2981  C6  DC  K  94      68.212 -19.092 529.527  1.00 20.00           C
ATOM   2982  O2  DC  K  94      70.832 -21.389 529.312  1.00 20.00           O
ATOM   2983  N4  DC  K  94      70.562 -17.367 527.497  1.00 20.00           N
ATOM   2984  H1' DC  K  94      69.327 -21.918 530.972  1.00 20.00           H
ATOM   2985  H2' DC  K  94      68.406 -20.630 532.698  1.00 20.00           H
ATOM   2986 H2'' DC  K  94      67.002 -20.106 531.723  1.00 20.00           H
ATOM   2987  H3' DC  K  94      66.178 -22.099 532.843  1.00 20.00           H
ATOM   2988  H4' DC  K  94      66.906 -23.878 530.856  1.00 20.00           H
ATOM   2989  H5' DC  K  94      64.597 -23.156 530.948  1.00 20.00           H
ATOM   2990 H5'' DC  K  94      65.218 -22.714 529.323  1.00 20.00           H
ATOM   2991  H5  DC  K  94      68.138 -17.229 528.528  1.00 20.00           H
ATOM   2992  H6  DC  K  94      67.201 -19.046 529.902  1.00 20.00           H
ATOM   2993  H41 DC  K  94      71.408 -17.648 527.026  1.00 20.00           H
ATOM   2994  H42 DC  K  94      69.934 -16.718 527.055  1.00 20.00           H
ATOM   2995  P   DT  K  95      68.107 -23.254 534.376  1.00 20.00           P
ATOM   2996  OP1 DT  K  95      67.357 -24.472 534.759  1.00 20.00           O
ATOM   2997  OP2 DT  K  95      67.940 -21.977 535.096  1.00 20.00           O
ATOM   2998  O5' DT  K  95      69.666 -23.543 534.378  1.00 20.00           O
ATOM   2999  O3' DT  K  95      73.592 -24.153 534.857  1.00 20.00           O
ATOM   3000  C1' DT  K  95      72.543 -22.034 533.377  1.00 20.00           C
ATOM   3001  C2' DT  K  95      72.218 -22.242 534.853  1.00 20.00           C
ATOM   3002  C3' DT  K  95      72.268 -23.755 534.891  1.00 20.00           C
ATOM   3003  C4' DT  K  95      71.719 -24.180 533.542  1.00 20.00           C
ATOM   3004  C5' DT  K  95      70.260 -24.562 533.623  1.00 20.00           C
ATOM   3005  O4' DT  K  95      71.879 -23.061 532.660  1.00 20.00           O
ATOM   3006  N1  DT  K  95      72.165 -20.712 532.838  1.00 20.00           N
ATOM   3007  C2  DT  K  95      73.028 -20.149 531.914  1.00 20.00           C
ATOM   3008  N3  DT  K  95      72.712 -18.916 531.432  1.00 20.00           N
ATOM   3009  C4  DT  K  95      71.628 -18.174 531.783  1.00 20.00           C
ATOM   3010  C5  DT  K  95      70.703 -18.859 532.669  1.00 20.00           C
ATOM   3011  C6  DT  K  95      70.982 -20.096 533.159  1.00 20.00           C
ATOM   3012  O2  DT  K  95      74.039 -20.692 531.523  1.00 20.00           O
ATOM   3013  O4  DT  K  95      71.472 -17.063 531.288  1.00 20.00           O
ATOM   3014  C7  DT  K  95      69.428 -18.157 533.071  1.00 20.00           C
ATOM   3015  H1' DT  K  95      73.617 -22.177 533.270  1.00 20.00           H
ATOM   3016  H2' DT  K  95      72.978 -21.809 535.502  1.00 20.00           H
ATOM   3017 H2'' DT  K  95      71.232 -21.879 535.142  1.00 20.00           H
ATOM   3018  H3' DT  K  95      71.721 -24.173 535.736  1.00 20.00           H
ATOM   3019  H4' DT  K  95      72.291 -25.025 533.160  1.00 20.00           H
ATOM   3020  H5' DT  K  95      70.131 -25.514 534.133  1.00 20.00           H
ATOM   3021 H5'' DT  K  95      69.853 -24.612 532.614  1.00 20.00           H
ATOM   3022  H3  DT  K  95      73.380 -18.509 530.796  1.00 20.00           H
ATOM   3023  H6  DT  K  95      70.275 -20.604 533.797  1.00 20.00           H
ATOM   3024  H71 DT  K  95      68.892 -18.719 533.833  1.00 20.00           H
ATOM   3025  H72 DT  K  95      69.679 -17.178 533.470  1.00 20.00           H
ATOM   3026  H73 DT  K  95      68.799 -18.019 532.196  1.00 20.00           H
ATOM   3027  P   DG  K  96      74.361 -24.613 536.172  1.00 20.00           P
ATOM   3028  OP1 DG  K  96      74.299 -26.092 536.288  1.00 20.00           O
ATOM   3029  OP2 DG  K  96      74.008 -23.741 537.311  1.00 20.00           O
ATOM   3030  O5' DG  K  96      75.782 -24.133 535.643  1.00 20.00           O
ATOM   3031  O3' DG  K  96      79.487 -22.776 534.809  1.00 20.00           O
ATOM   3032  C1' DG  K  96      77.264 -21.260 534.481  1.00 20.00           C
ATOM   3033  C2' DG  K  96      77.600 -21.890 535.819  1.00 20.00           C
ATOM   3034  C3' DG  K  96      78.243 -23.147 535.287  1.00 20.00           C
ATOM   3035  C4' DG  K  96      77.401 -23.501 534.074  1.00 20.00           C
ATOM   3036  C5' DG  K  96      76.334 -24.527 534.409  1.00 20.00           C
ATOM   3037  O4' DG  K  96      76.779 -22.294 533.649  1.00 20.00           O
ATOM   3038  N9  DG  K  96      76.262 -20.216 534.601  1.00 20.00           N
ATOM   3039  C8  DG  K  96      75.134 -20.162 535.369  1.00 20.00           C
ATOM   3040  N7  DG  K  96      74.426 -19.078 535.193  1.00 20.00           N
ATOM   3041  C5  DG  K  96      75.142 -18.389 534.215  1.00 20.00           C
ATOM   3042  C4  DG  K  96      76.258 -19.097 533.846  1.00 20.00           C
ATOM   3043  N1  DG  K  96      75.817 -16.893 532.576  1.00 20.00           N
ATOM   3044  C2  DG  K  96      76.880 -17.665 532.306  1.00 20.00           C
ATOM   3045  N3  DG  K  96      77.183 -18.784 532.910  1.00 20.00           N
ATOM   3046  C6  DG  K  96      74.904 -17.143 533.560  1.00 20.00           C
ATOM   3047  O6  DG  K  96      74.002 -16.325 533.727  1.00 20.00           O
ATOM   3048  N2  DG  K  96      77.634 -17.360 531.315  1.00 20.00           N
ATOM   3049  H1' DG  K  96      78.170 -20.842 534.046  1.00 20.00           H
ATOM   3050  H2' DG  K  96      78.308 -21.285 536.382  1.00 20.00           H
ATOM   3051 H2'' DG  K  96      76.723 -22.108 536.426  1.00 20.00           H
ATOM   3052  H3' DG  K  96      78.296 -23.943 536.028  1.00 20.00           H
ATOM   3053  H4' DG  K  96      78.039 -23.885 533.279  1.00 20.00           H
ATOM   3054  H5' DG  K  96      76.778 -25.517 534.506  1.00 20.00           H
ATOM   3055 H5'' DG  K  96      75.593 -24.524 533.611  1.00 20.00           H
ATOM   3056  H8  DG  K  96      74.863 -20.953 536.051  1.00 20.00           H
ATOM   3057  H1  DG  K  96      75.721 -16.042 532.043  1.00 20.00           H
ATOM   3058  H21 DG  K  96      77.517 -16.496 530.807  1.00 20.00           H
ATOM   3059  H22 DG  K  96      78.364 -18.018 531.102  1.00 20.00           H
ATOM   3060  P   DA  K  97      80.808 -23.122 535.624  1.00 20.00           P
ATOM   3061  OP1 DA  K  97      81.285 -24.463 535.219  1.00 20.00           O
ATOM   3062  OP2 DA  K  97      80.646 -22.750 537.041  1.00 20.00           O
ATOM   3063  O5' DA  K  97      81.710 -22.014 534.940  1.00 20.00           O
ATOM   3064  O3' DA  K  97      83.917 -18.916 533.737  1.00 20.00           O
ATOM   3065  C1' DA  K  97      81.352 -18.620 534.590  1.00 20.00           C
ATOM   3066  C2' DA  K  97      82.413 -19.282 535.465  1.00 20.00           C
ATOM   3067  C3' DA  K  97      83.204 -19.932 534.360  1.00 20.00           C
ATOM   3068  C4' DA  K  97      82.141 -20.395 533.375  1.00 20.00           C
ATOM   3069  C5' DA  K  97      81.817 -21.860 533.551  1.00 20.00           C
ATOM   3070  O4' DA  K  97      80.986 -19.588 533.619  1.00 20.00           O
ATOM   3071  N9  DA  K  97      80.180 -18.188 535.340  1.00 20.00           N
ATOM   3072  C8  DA  K  97      79.514 -18.815 536.358  1.00 20.00           C
ATOM   3073  N7  DA  K  97      78.450 -18.181 536.776  1.00 20.00           N
ATOM   3074  C5  DA  K  97      78.381 -17.075 535.924  1.00 20.00           C
ATOM   3075  C4  DA  K  97      79.432 -17.067 535.048  1.00 20.00           C
ATOM   3076  N1  DA  K  97      77.664 -15.119 534.802  1.00 20.00           N
ATOM   3077  C2  DA  K  97      78.739 -15.217 534.031  1.00 20.00           C
ATOM   3078  N3  DA  K  97      79.685 -16.140 534.085  1.00 20.00           N
ATOM   3079  C6  DA  K  97      77.474 -16.005 535.775  1.00 20.00           C
ATOM   3080  N6  DA  K  97      76.394 -15.803 536.535  1.00 20.00           N
ATOM   3081  H1' DA  K  97      81.790 -17.757 534.089  1.00 20.00           H
ATOM   3082  H2' DA  K  97      83.011 -18.548 536.003  1.00 20.00           H
ATOM   3083 H2'' DA  K  97      81.991 -20.009 536.158  1.00 20.00           H
ATOM   3084  H3' DA  K  97      83.843 -20.736 534.723  1.00 20.00           H
ATOM   3085  H4' DA  K  97      82.501 -20.233 532.360  1.00 20.00           H
ATOM   3086  H5' DA  K  97      82.621 -22.489 533.173  1.00 20.00           H
ATOM   3087 H5'' DA  K  97      80.887 -22.079 533.029  1.00 20.00           H
ATOM   3088  H8  DA  K  97      79.856 -19.750 536.773  1.00 20.00           H
ATOM   3089  H2  DA  K  97      78.856 -14.461 533.270  1.00 20.00           H
ATOM   3090  H61 DA  K  97      75.754 -15.056 536.312  1.00 20.00           H
ATOM   3091  H62 DA  K  97      76.202 -16.473 537.266  1.00 20.00           H
ATOM   3092  P   DA  K  98      85.485 -18.798 533.941  1.00 20.00           P
ATOM   3093  OP1 DA  K  98      86.190 -19.614 532.930  1.00 20.00           O
ATOM   3094  OP2 DA  K  98      85.801 -18.912 535.376  1.00 20.00           O
ATOM   3095  O5' DA  K  98      85.600 -17.272 533.536  1.00 20.00           O
ATOM   3096  O3' DA  K  98      85.868 -13.268 533.100  1.00 20.00           O
ATOM   3097  C1' DA  K  98      83.860 -14.455 534.540  1.00 20.00           C
ATOM   3098  C2' DA  K  98      85.326 -14.744 534.832  1.00 20.00           C
ATOM   3099  C3' DA  K  98      85.875 -14.623 533.435  1.00 20.00           C
ATOM   3100  C4' DA  K  98      84.790 -15.308 532.626  1.00 20.00           C
ATOM   3101  C5' DA  K  98      85.117 -16.757 532.322  1.00 20.00           C
ATOM   3102  O4' DA  K  98      83.583 -15.240 533.398  1.00 20.00           O
ATOM   3103  N9  DA  K  98      82.987 -14.802 535.660  1.00 20.00           N
ATOM   3104  C8  DA  K  98      83.056 -15.869 536.517  1.00 20.00           C
ATOM   3105  N7  DA  K  98      82.076 -15.935 537.380  1.00 20.00           N
ATOM   3106  C5  DA  K  98      81.273 -14.841 537.027  1.00 20.00           C
ATOM   3107  C4  DA  K  98      81.822 -14.142 535.991  1.00 20.00           C
ATOM   3108  N1  DA  K  98      79.500 -13.262 536.916  1.00 20.00           N
ATOM   3109  C2  DA  K  98      80.157 -12.665 535.934  1.00 20.00           C
ATOM   3110  N3  DA  K  98      81.325 -13.012 535.418  1.00 20.00           N
ATOM   3111  C6  DA  K  98      80.045 -14.329 537.496  1.00 20.00           C
ATOM   3112  N6  DA  K  98      79.349 -14.841 538.505  1.00 20.00           N
ATOM   3113  H1' DA  K  98      83.742 -13.401 534.295  1.00 20.00           H
ATOM   3114  H2' DA  K  98      85.491 -15.731 535.261  1.00 20.00           H
ATOM   3115 H2'' DA  K  98      85.778 -13.991 535.475  1.00 20.00           H
ATOM   3116  H3' DA  K  98      86.857 -15.083 533.325  1.00 20.00           H
ATOM   3117  H4' DA  K  98      84.659 -14.770 531.688  1.00 20.00           H
ATOM   3118  H5' DA  K  98      84.206 -17.257 531.996  1.00 20.00           H
ATOM   3119 H5'' DA  K  98      85.886 -16.835 531.555  1.00 20.00           H
ATOM   3120  H8  DA  K  98      83.857 -16.591 536.466  1.00 20.00           H
ATOM   3121  H2  DA  K  98      79.689 -11.792 535.505  1.00 20.00           H
ATOM   3122  H61 DA  K  98      78.457 -14.441 538.753  1.00 20.00           H
ATOM   3123  H62 DA  K  98      79.741 -15.622 539.004  1.00 20.00           H
ATOM   3124  P   DC  K  99      87.222 -12.428 533.042  1.00 20.00           P
ATOM   3125  OP1 DC  K  99      87.873 -12.659 531.734  1.00 20.00           O
ATOM   3126  OP2 DC  K  99      87.938 -12.593 534.323  1.00 20.00           O
ATOM   3127  O5' DC  K  99      86.605 -10.965 533.064  1.00 20.00           O
ATOM   3128  O3' DC  K  99      84.972  -7.440 534.026  1.00 20.00           O
ATOM   3129  C1' DC  K  99      84.421  -9.776 535.521  1.00 20.00           C
ATOM   3130  C2' DC  K  99      85.843  -9.243 535.312  1.00 20.00           C
ATOM   3131  C3' DC  K  99      85.675  -8.638 533.935  1.00 20.00           C
ATOM   3132  C4' DC  K  99      84.742  -9.623 533.252  1.00 20.00           C
ATOM   3133  C5' DC  K  99      85.473 -10.578 532.330  1.00 20.00           C
ATOM   3134  O4' DC  K  99      84.055 -10.345 534.279  1.00 20.00           O
ATOM   3135  N1  DC  K  99      84.248 -10.771 536.611  1.00 20.00           N
ATOM   3136  C2  DC  K  99      83.090 -10.727 537.362  1.00 20.00           C
ATOM   3137  N3  DC  K  99      82.855 -11.587 538.382  1.00 20.00           N
ATOM   3138  C4  DC  K  99      83.739 -12.521 538.608  1.00 20.00           C
ATOM   3139  C5  DC  K  99      84.894 -12.701 537.809  1.00 20.00           C
ATOM   3140  C6  DC  K  99      85.118 -11.805 536.805  1.00 20.00           C
ATOM   3141  O2  DC  K  99      82.265  -9.865 537.143  1.00 20.00           O
ATOM   3142  N4  DC  K  99      83.438 -13.377 539.548  1.00 20.00           N
ATOM   3143  H1' DC  K  99      83.783  -8.912 535.706  1.00 20.00           H
ATOM   3144  H2' DC  K  99      86.599 -10.028 535.307  1.00 20.00           H
ATOM   3145 H2'' DC  K  99      86.100  -8.472 536.038  1.00 20.00           H
ATOM   3146  H3' DC  K  99      86.624  -8.517 533.413  1.00 20.00           H
ATOM   3147  H4' DC  K  99      84.017  -9.065 532.660  1.00 20.00           H
ATOM   3148  H5' DC  K  99      85.783 -10.075 531.416  1.00 20.00           H
ATOM   3149 H5'' DC  K  99      84.814 -11.412 532.093  1.00 20.00           H
ATOM   3150  H5  DC  K  99      85.587 -13.515 537.960  1.00 20.00           H
ATOM   3151  H6  DC  K  99      85.966 -11.904 536.143  1.00 20.00           H
ATOM   3152  H41 DC  K  99      82.527 -13.258 539.964  1.00 20.00           H
ATOM   3153  H42 DC  K  99      83.929 -14.256 539.561  1.00 20.00           H
ATOM   3154  P   DG  K 100      85.705  -6.041 533.780  1.00 20.00           P
ATOM   3155  OP1 DG  K 100      85.495  -5.607 532.379  1.00 20.00           O
ATOM   3156  OP2 DG  K 100      87.051  -6.073 534.380  1.00 20.00           O
ATOM   3157  O5' DG  K 100      84.782  -5.194 534.760  1.00 20.00           O
ATOM   3158  O3' DG  K 100      82.804  -3.171 537.560  1.00 20.00           O
ATOM   3159  C1' DG  K 100      83.494  -5.739 538.090  1.00 20.00           C
ATOM   3160  C2' DG  K 100      84.542  -4.687 537.765  1.00 20.00           C
ATOM   3161  C3' DG  K 100      83.725  -3.864 536.804  1.00 20.00           C
ATOM   3162  C4' DG  K 100      82.915  -4.902 536.055  1.00 20.00           C
ATOM   3163  C5' DG  K 100      83.391  -5.161 534.644  1.00 20.00           C
ATOM   3164  O4' DG  K 100      82.927  -6.094 536.842  1.00 20.00           O
ATOM   3165  N9  DG  K 100      84.082  -6.896 538.747  1.00 20.00           N
ATOM   3166  C8  DG  K 100      85.269  -7.524 538.492  1.00 20.00           C
ATOM   3167  N7  DG  K 100      85.473  -8.590 539.210  1.00 20.00           N
ATOM   3168  C5  DG  K 100      84.320  -8.670 539.985  1.00 20.00           C
ATOM   3169  C4  DG  K 100      83.474  -7.625 539.711  1.00 20.00           C
ATOM   3170  N1  DG  K 100      82.642  -9.379 541.419  1.00 20.00           N
ATOM   3171  C2  DG  K 100      81.904  -8.302 541.106  1.00 20.00           C
ATOM   3172  N3  DG  K 100      82.257  -7.370 540.252  1.00 20.00           N
ATOM   3173  C6  DG  K 100      83.909  -9.624 540.955  1.00 20.00           C
ATOM   3174  O6  DG  K 100      84.516 -10.607 541.384  1.00 20.00           O
ATOM   3175  N2  DG  K 100      80.694  -8.237 541.555  1.00 20.00           N
ATOM   3176  H1' DG  K 100      82.734  -5.306 538.739  1.00 20.00           H
ATOM   3177  H2' DG  K 100      84.838  -4.108 538.639  1.00 20.00           H
ATOM   3178 H2'' DG  K 100      85.407  -5.107 537.253  1.00 20.00           H
ATOM   3179  H3' DG  K 100      84.325  -3.218 536.163  1.00 20.00           H
ATOM   3180  H4' DG  K 100      81.889  -4.543 535.989  1.00 20.00           H
ATOM   3181  H5' DG  K 100      82.983  -6.110 534.298  1.00 20.00           H
ATOM   3182 H5'' DG  K 100      83.097  -4.352 533.976  1.00 20.00           H
ATOM   3183  H8  DG  K 100      85.963  -7.163 537.748  1.00 20.00           H
ATOM   3184  H1  DG  K 100      82.265 -10.013 542.106  1.00 20.00           H
ATOM   3185  H21 DG  K 100      80.353  -8.890 542.243  1.00 20.00           H
ATOM   3186  H22 DG  K 100      80.150  -7.451 541.237  1.00 20.00           H
ATOM   3187  P   DG  K 101      82.979  -1.616 537.826  1.00 20.00           P
ATOM   3188  OP1 DG  K 101      82.324  -0.853 536.743  1.00 20.00           O
ATOM   3189  OP2 DG  K 101      84.357  -1.329 538.264  1.00 20.00           O
ATOM   3190  O5' DG  K 101      82.058  -1.619 539.112  1.00 20.00           O
ATOM   3191  O3' DG  K 101      80.192  -1.402 542.671  1.00 20.00           O
ATOM   3192  C1' DG  K 101      82.073  -3.331 542.062  1.00 20.00           C
ATOM   3193  C2' DG  K 101      82.374  -1.841 541.938  1.00 20.00           C
ATOM   3194  C3' DG  K 101      80.992  -1.385 541.526  1.00 20.00           C
ATOM   3195  C4' DG  K 101      80.527  -2.502 540.598  1.00 20.00           C
ATOM   3196  C5' DG  K 101      80.759  -2.148 539.143  1.00 20.00           C
ATOM   3197  O4' DG  K 101      81.271  -3.673 540.946  1.00 20.00           O
ATOM   3198  N9  DG  K 101      83.265  -4.166 542.088  1.00 20.00           N
ATOM   3199  C8  DG  K 101      84.413  -4.064 541.361  1.00 20.00           C
ATOM   3200  N7  DG  K 101      85.259  -5.036 541.571  1.00 20.00           N
ATOM   3201  C5  DG  K 101      84.599  -5.836 542.506  1.00 20.00           C
ATOM   3202  C4  DG  K 101      83.365  -5.317 542.806  1.00 20.00           C
ATOM   3203  N1  DG  K 101      83.978  -7.567 543.939  1.00 20.00           N
ATOM   3204  C2  DG  K 101      82.791  -6.976 544.163  1.00 20.00           C
ATOM   3205  N3  DG  K 101      82.416  -5.832 543.634  1.00 20.00           N
ATOM   3206  C6  DG  K 101      84.976  -7.057 543.147  1.00 20.00           C
ATOM   3207  O6  DG  K 101      86.022  -7.702 543.049  1.00 20.00           O
ATOM   3208  N2  DG  K 101      81.921  -7.579 544.908  1.00 20.00           N
ATOM   3209  H1' DG  K 101      81.506  -3.494 542.978  1.00 20.00           H
ATOM   3210  H2' DG  K 101      82.660  -1.412 542.897  1.00 20.00           H
ATOM   3211 H2'' DG  K 101      83.137  -1.623 541.192  1.00 20.00           H
ATOM   3212  H3' DG  K 101      81.006  -0.406 541.048  1.00 20.00           H
ATOM   3213  H4' DG  K 101      79.464  -2.680 540.757  1.00 20.00           H
ATOM   3214  H5' DG  K 101      80.047  -1.392 538.813  1.00 20.00           H
ATOM   3215 H5'' DG  K 101      80.661  -3.049 538.539  1.00 20.00           H
ATOM   3216  H8  DG  K 101      84.581  -3.256 540.664  1.00 20.00           H
ATOM   3217  H1  DG  K 101      84.157  -8.438 544.415  1.00 20.00           H
ATOM   3218  H21 DG  K 101      82.143  -8.434 545.394  1.00 20.00           H
ATOM   3219  H22 DG  K 101      81.018  -7.138 544.959  1.00 20.00           H
ATOM   3220  P   DG  K 102      79.727  -0.036 543.356  1.00 20.00           P
ATOM   3221  OP1 DG  K 102      78.520   0.468 542.673  1.00 20.00           O
ATOM   3222  OP2 DG  K 102      80.910   0.818 543.563  1.00 20.00           O
ATOM   3223  O5' DG  K 102      79.292  -0.595 544.775  1.00 20.00           O
ATOM   3224  O3' DG  K 102      79.106  -2.330 548.375  1.00 20.00           O
ATOM   3225  C1' DG  K 102      81.267  -2.856 546.762  1.00 20.00           C
ATOM   3226  C2' DG  K 102      80.912  -1.429 547.158  1.00 20.00           C
ATOM   3227  C3' DG  K 102      79.416  -1.592 547.240  1.00 20.00           C
ATOM   3228  C4' DG  K 102      79.112  -2.500 546.068  1.00 20.00           C
ATOM   3229  C5' DG  K 102      78.500  -1.744 544.912  1.00 20.00           C
ATOM   3230  O4' DG  K 102      80.339  -3.163 545.731  1.00 20.00           O
ATOM   3231  N9  DG  K 102      82.647  -2.982 546.301  1.00 20.00           N
ATOM   3232  C8  DG  K 102      83.332  -2.183 545.429  1.00 20.00           C
ATOM   3233  N7  DG  K 102      84.502  -2.641 545.080  1.00 20.00           N
ATOM   3234  C5  DG  K 102      84.592  -3.839 545.783  1.00 20.00           C
ATOM   3235  C4  DG  K 102      83.456  -4.054 546.529  1.00 20.00           C
ATOM   3236  N1  DG  K 102      85.271  -5.905 546.595  1.00 20.00           N
ATOM   3237  C2  DG  K 102      84.125  -6.026 547.287  1.00 20.00           C
ATOM   3238  N3  DG  K 102      83.168  -5.124 547.317  1.00 20.00           N
ATOM   3239  C6  DG  K 102      85.623  -4.825 545.827  1.00 20.00           C
ATOM   3240  O6  DG  K 102      86.731  -4.835 545.284  1.00 20.00           O
ATOM   3241  N2  DG  K 102      83.890  -7.132 547.921  1.00 20.00           N
ATOM   3242  H1' DG  K 102      81.119  -3.516 547.617  1.00 20.00           H
ATOM   3243  H2' DG  K 102      81.326  -1.147 548.125  1.00 20.00           H
ATOM   3244 H2'' DG  K 102      81.192  -0.712 546.387  1.00 20.00           H
ATOM   3245  H3' DG  K 102      78.894  -0.636 547.204  1.00 20.00           H
ATOM   3246  H4' DG  K 102      78.396  -3.257 546.384  1.00 20.00           H
ATOM   3247  H5' DG  K 102      77.475  -1.460 545.145  1.00 20.00           H
ATOM   3248 H5'' DG  K 102      78.518  -2.377 544.026  1.00 20.00           H
ATOM   3249  H8  DG  K 102      82.919  -1.260 545.052  1.00 20.00           H
ATOM   3250  H1  DG  K 102      85.943  -6.652 546.681  1.00 20.00           H
ATOM   3251  H21 DG  K 102      84.584  -7.862 547.980  1.00 20.00           H
ATOM   3252  H22 DG  K 102      83.008  -7.170 548.403  1.00 20.00           H
ATOM   3253  P   DG  K 103      78.429  -1.625 549.629  1.00 20.00           P
ATOM   3254  OP1 DG  K 103      76.965  -1.831 549.564  1.00 20.00           O
ATOM   3255  OP2 DG  K 103      79.026  -0.294 549.846  1.00 20.00           O
ATOM   3256  O5' DG  K 103      79.063  -2.607 550.697  1.00 20.00           O
ATOM   3257  O3' DG  K 103      80.731  -4.734 553.620  1.00 20.00           O
ATOM   3258  C1' DG  K 103      82.201  -3.855 551.486  1.00 20.00           C
ATOM   3259  C2' DG  K 103      81.449  -2.879 552.383  1.00 20.00           C
ATOM   3260  C3' DG  K 103      80.283  -3.766 552.742  1.00 20.00           C
ATOM   3261  C4' DG  K 103      80.006  -4.530 551.465  1.00 20.00           C
ATOM   3262  C5' DG  K 103      78.845  -3.984 550.675  1.00 20.00           C
ATOM   3263  O4' DG  K 103      81.213  -4.502 550.700  1.00 20.00           O
ATOM   3264  N9  DG  K 103      83.188  -3.188 550.644  1.00 20.00           N
ATOM   3265  C8  DG  K 103      83.108  -1.999 549.973  1.00 20.00           C
ATOM   3266  N7  DG  K 103      84.143  -1.731 549.225  1.00 20.00           N
ATOM   3267  C5  DG  K 103      84.965  -2.841 549.412  1.00 20.00           C
ATOM   3268  C4  DG  K 103      84.368  -3.738 550.265  1.00 20.00           C
ATOM   3269  N1  DG  K 103      86.663  -4.417 549.275  1.00 20.00           N
ATOM   3270  C2  DG  K 103      85.984  -5.222 550.113  1.00 20.00           C
ATOM   3271  N3  DG  K 103      84.825  -4.949 550.660  1.00 20.00           N
ATOM   3272  C6  DG  K 103      86.246  -3.176 548.870  1.00 20.00           C
ATOM   3273  O6  DG  K 103      86.992  -2.533 548.124  1.00 20.00           O
ATOM   3274  N2  DG  K 103      86.463  -6.387 550.379  1.00 20.00           N
ATOM   3275  H1' DG  K 103      82.706  -4.588 552.114  1.00 20.00           H
ATOM   3276  H2' DG  K 103      82.021  -2.606 553.268  1.00 20.00           H
ATOM   3277 H2'' DG  K 103      81.117  -1.989 551.851  1.00 20.00           H
ATOM   3278  H3' DG  K 103      79.425  -3.211 553.121  1.00 20.00           H
ATOM   3279  H4' DG  K 103      79.778  -5.565 551.715  1.00 20.00           H
ATOM   3280  H5' DG  K 103      77.898  -4.222 551.157  1.00 20.00           H
ATOM   3281 H5'' DG  K 103      78.876  -4.385 549.662  1.00 20.00           H
ATOM   3282  H8  DG  K 103      82.246  -1.353 550.052  1.00 20.00           H
ATOM   3283  H1  DG  K 103      87.558  -4.743 548.946  1.00 20.00           H
ATOM   3284  H21 DG  K 103      87.370  -6.671 550.038  1.00 20.00           H
ATOM   3285  H22 DG  K 103      85.874  -6.976 550.948  1.00 20.00           H
ATOM   3286  P   DG  K 104      80.367  -4.660 555.165  1.00 20.00           P
ATOM   3287  OP1 DG  K 104      79.186  -5.514 555.415  1.00 20.00           O
ATOM   3288  OP2 DG  K 104      80.450  -3.268 555.641  1.00 20.00           O
ATOM   3289  O5' DG  K 104      81.686  -5.403 555.631  1.00 20.00           O
ATOM   3290  O3' DG  K 104      85.027  -7.016 557.140  1.00 20.00           O
ATOM   3291  C1' DG  K 104      85.100  -5.105 555.168  1.00 20.00           C
ATOM   3292  C2' DG  K 104      84.402  -4.828 556.494  1.00 20.00           C
ATOM   3293  C3' DG  K 104      83.931  -6.238 556.778  1.00 20.00           C
ATOM   3294  C4' DG  K 104      83.528  -6.752 555.414  1.00 20.00           C
ATOM   3295  C5' DG  K 104      82.040  -6.676 555.168  1.00 20.00           C
ATOM   3296  O4' DG  K 104      84.233  -5.966 554.452  1.00 20.00           O
ATOM   3297  N9  DG  K 104      85.370  -3.896 554.402  1.00 20.00           N
ATOM   3298  C8  DG  K 104      84.591  -2.787 554.236  1.00 20.00           C
ATOM   3299  N7  DG  K 104      85.087  -1.899 553.417  1.00 20.00           N
ATOM   3300  C5  DG  K 104      86.277  -2.488 552.997  1.00 20.00           C
ATOM   3301  C4  DG  K 104      86.445  -3.717 553.593  1.00 20.00           C
ATOM   3302  N1  DG  K 104      88.255  -2.987 551.887  1.00 20.00           N
ATOM   3303  C2  DG  K 104      88.318  -4.162 552.534  1.00 20.00           C
ATOM   3304  N3  DG  K 104      87.453  -4.602 553.414  1.00 20.00           N
ATOM   3305  C6  DG  K 104      87.277  -2.051 552.076  1.00 20.00           C
ATOM   3306  O6  DG  K 104      87.363  -1.002 551.438  1.00 20.00           O
ATOM   3307  N2  DG  K 104      89.262  -4.982 552.248  1.00 20.00           N
ATOM   3308  H1' DG  K 104      86.041  -5.618 555.361  1.00 20.00           H
ATOM   3309  H2' DG  K 104      85.097  -4.490 557.262  1.00 20.00           H
ATOM   3310 H2'' DG  K 104      83.571  -4.131 556.397  1.00 20.00           H
ATOM   3311  H3' DG  K 104      83.123  -6.275 557.507  1.00 20.00           H
ATOM   3312  H4' DG  K 104      83.832  -7.794 555.326  1.00 20.00           H
ATOM   3313  H5' DG  K 104      81.513  -7.442 555.733  1.00 20.00           H
ATOM   3314 H5'' DG  K 104      81.846  -6.790 554.103  1.00 20.00           H
ATOM   3315  H8  DG  K 104      83.640  -2.667 554.732  1.00 20.00           H
ATOM   3316  H1  DG  K 104      88.992  -2.773 551.233  1.00 20.00           H
ATOM   3317  H21 DG  K 104      89.998  -4.724 551.610  1.00 20.00           H
ATOM   3318  H22 DG  K 104      89.201  -5.883 552.697  1.00 20.00           H
ATOM   3319  P   DG  K 105      85.236  -7.461 558.650  1.00 20.00           P
ATOM   3320  OP1 DG  K 105      84.620  -8.788 558.851  1.00 20.00           O
ATOM   3321  OP2 DG  K 105      84.948  -6.321 559.540  1.00 20.00           O
ATOM   3322  O5' DG  K 105      86.809  -7.601 558.583  1.00 20.00           O
ATOM   3323  O3' DG  K 105      90.765  -7.352 558.595  1.00 20.00           O
ATOM   3324  C1' DG  K 105      89.327  -5.410 557.348  1.00 20.00           C
ATOM   3325  C2' DG  K 105      89.097  -5.743 558.816  1.00 20.00           C
ATOM   3326  C3' DG  K 105      89.395  -7.217 558.744  1.00 20.00           C
ATOM   3327  C4' DG  K 105      88.778  -7.626 557.424  1.00 20.00           C
ATOM   3328  C5' DG  K 105      87.461  -8.350 557.597  1.00 20.00           C
ATOM   3329  O4' DG  K 105      88.632  -6.429 556.653  1.00 20.00           O
ATOM   3330  N9  DG  K 105      88.833  -4.086 556.995  1.00 20.00           N
ATOM   3331  C8  DG  K 105      87.681  -3.471 557.393  1.00 20.00           C
ATOM   3332  N7  DG  K 105      87.476  -2.311 556.836  1.00 20.00           N
ATOM   3333  C5  DG  K 105      88.559  -2.183 555.965  1.00 20.00           C
ATOM   3334  C4  DG  K 105      89.390  -3.270 556.069  1.00 20.00           C
ATOM   3335  N1  DG  K 105      90.040  -1.468 554.323  1.00 20.00           N
ATOM   3336  C2  DG  K 105      90.789  -2.567 554.514  1.00 20.00           C
ATOM   3337  N3  DG  K 105      90.529  -3.522 555.379  1.00 20.00           N
ATOM   3338  C6  DG  K 105      88.905  -1.165 555.023  1.00 20.00           C
ATOM   3339  O6  DG  K 105      88.333  -0.107 554.759  1.00 20.00           O
ATOM   3340  N2  DG  K 105      91.783  -2.780 553.725  1.00 20.00           N
ATOM   3341  H1' DG  K 105      90.390  -5.468 557.120  1.00 20.00           H
ATOM   3342  H2' DG  K 105      89.818  -5.273 559.483  1.00 20.00           H
ATOM   3343 H2'' DG  K 105      88.072  -5.558 559.133  1.00 20.00           H
ATOM   3344  H3' DG  K 105      89.012  -7.772 559.599  1.00 20.00           H
ATOM   3345  H4' DG  K 105      89.462  -8.300 556.912  1.00 20.00           H
ATOM   3346  H5' DG  K 105      87.622  -9.371 557.939  1.00 20.00           H
ATOM   3347 H5'' DG  K 105      86.922  -8.352 556.651  1.00 20.00           H
ATOM   3348  H8  DG  K 105      87.007  -3.915 558.109  1.00 20.00           H
ATOM   3349  H1  DG  K 105      90.350  -0.803 553.630  1.00 20.00           H
ATOM   3350  H21 DG  K 105      92.075  -2.090 553.049  1.00 20.00           H
ATOM   3351  H22 DG  K 105      92.244  -3.670 553.831  1.00 20.00           H
ATOM   3352  P   DT  K 106      91.655  -7.849 559.813  1.00 20.00           P
ATOM   3353  OP1 DT  K 106      91.688  -9.324 559.832  1.00 20.00           O
ATOM   3354  OP2 DT  K 106      91.324  -7.057 561.014  1.00 20.00           O
ATOM   3355  O5' DT  K 106      93.026  -7.291 559.255  1.00 20.00           O
ATOM   3356  O3' DT  K 106      96.325  -5.320 558.347  1.00 20.00           O
ATOM   3357  C1' DT  K 106      93.832  -4.075 558.234  1.00 20.00           C
ATOM   3358  C2' DT  K 106      94.367  -4.745 559.499  1.00 20.00           C
ATOM   3359  C3' DT  K 106      95.157  -5.861 558.860  1.00 20.00           C
ATOM   3360  C4' DT  K 106      94.287  -6.249 557.681  1.00 20.00           C
ATOM   3361  C5' DT  K 106      93.491  -7.504 557.951  1.00 20.00           C
ATOM   3362  O4' DT  K 106      93.414  -5.145 557.412  1.00 20.00           O
ATOM   3363  N1  DT  K 106      92.731  -3.120 558.458  1.00 20.00           N
ATOM   3364  C2  DT  K 106      92.727  -1.958 557.705  1.00 20.00           C
ATOM   3365  N3  DT  K 106      91.715  -1.076 557.914  1.00 20.00           N
ATOM   3366  C4  DT  K 106      90.642  -1.267 558.728  1.00 20.00           C
ATOM   3367  C5  DT  K 106      90.658  -2.529 559.450  1.00 20.00           C
ATOM   3368  C6  DT  K 106      91.679  -3.412 559.292  1.00 20.00           C
ATOM   3369  O2  DT  K 106      93.544  -1.712 556.846  1.00 20.00           O
ATOM   3370  O4  DT  K 106      89.785  -0.396 558.805  1.00 20.00           O
ATOM   3371  C7  DT  K 106      89.541  -2.823 560.423  1.00 20.00           C
ATOM   3372  H1' DT  K 106      94.666  -3.570 557.747  1.00 20.00           H
ATOM   3373  H2' DT  K 106      93.592  -5.135 560.158  1.00 20.00           H
ATOM   3374 H2'' DT  K 106      95.043  -4.094 560.053  1.00 20.00           H
ATOM   3375  H3' DT  K 106      95.352  -6.686 559.544  1.00 20.00           H
ATOM   3376  H4' DT  K 106      94.928  -6.426 556.818  1.00 20.00           H
ATOM   3377  H5' DT  K 106      94.126  -8.388 557.917  1.00 20.00           H
ATOM   3378 H5'' DT  K 106      92.686  -7.581 557.221  1.00 20.00           H
ATOM   3379  H3  DT  K 106      91.743  -0.231 557.365  1.00 20.00           H
ATOM   3380  H6  DT  K 106      91.672  -4.357 559.815  1.00 20.00           H
ATOM   3381  H71 DT  K 106      89.747  -3.714 561.013  1.00 20.00           H
ATOM   3382  H72 DT  K 106      89.440  -1.977 561.101  1.00 20.00           H
ATOM   3383  H73 DT  K 106      88.603  -2.932 559.880  1.00 20.00           H
ATOM   3384  P   DT  K 107      97.722  -5.615 559.059  1.00 20.00           P
ATOM   3385  OP1 DT  K 107      98.292  -6.883 558.548  1.00 20.00           O
ATOM   3386  OP2 DT  K 107      97.581  -5.352 560.505  1.00 20.00           O
ATOM   3387  O5' DT  K 107      98.493  -4.379 558.436  1.00 20.00           O
ATOM   3388  O3' DT  K 107     100.124  -0.864 557.565  1.00 20.00           O
ATOM   3389  C1' DT  K 107      97.498  -0.980 558.458  1.00 20.00           C
ATOM   3390  C2' DT  K 107      98.670  -1.567 559.249  1.00 20.00           C
ATOM   3391  C3' DT  K 107      99.523  -2.001 558.084  1.00 20.00           C
ATOM   3392  C4' DT  K 107      98.489  -2.518 557.088  1.00 20.00           C
ATOM   3393  C5' DT  K 107      98.451  -4.032 557.078  1.00 20.00           C
ATOM   3394  O4' DT  K 107      97.229  -1.966 557.478  1.00 20.00           O
ATOM   3395  N1  DT  K 107      96.297  -0.697 559.261  1.00 20.00           N
ATOM   3396  C2  DT  K 107      95.499   0.362 558.864  1.00 20.00           C
ATOM   3397  N3  DT  K 107      94.356   0.570 559.570  1.00 20.00           N
ATOM   3398  C4  DT  K 107      93.904  -0.186 560.606  1.00 20.00           C
ATOM   3399  C5  DT  K 107      94.714  -1.358 560.887  1.00 20.00           C
ATOM   3400  C6  DT  K 107      95.865  -1.587 560.211  1.00 20.00           C
ATOM   3401  O2  DT  K 107      95.809   1.149 557.994  1.00 20.00           O
ATOM   3402  O4  DT  K 107      92.880   0.135 561.192  1.00 20.00           O
ATOM   3403  C7  DT  K 107      94.276  -2.324 561.961  1.00 20.00           C
ATOM   3404  H1' DT  K 107      97.834  -0.067 557.969  1.00 20.00           H
ATOM   3405  H2' DT  K 107      99.175  -0.808 559.846  1.00 20.00           H
ATOM   3406 H2'' DT  K 107      98.406  -2.426 559.865  1.00 20.00           H
ATOM   3407  H3' DT  K 107     100.259  -2.751 558.371  1.00 20.00           H
ATOM   3408  H4' DT  K 107      98.755  -2.163 556.093  1.00 20.00           H
ATOM   3409  H5' DT  K 107      99.321  -4.441 556.569  1.00 20.00           H
ATOM   3410 H5'' DT  K 107      97.538  -4.358 556.584  1.00 20.00           H
ATOM   3411  H3  DT  K 107      93.830   1.393 559.320  1.00 20.00           H
ATOM   3412  H6  DT  K 107      96.430  -2.489 560.392  1.00 20.00           H
ATOM   3413  H71 DT  K 107      95.025  -3.096 562.132  1.00 20.00           H
ATOM   3414  H72 DT  K 107      93.335  -2.785 561.667  1.00 20.00           H
ATOM   3415  H73 DT  K 107      94.116  -1.773 562.886  1.00 20.00           H
ATOM   3416  P   DC  K 108     101.685  -0.608 557.782  1.00 20.00           P
ATOM   3417  OP1 DC  K 108     102.471  -1.362 556.791  1.00 20.00           O
ATOM   3418  OP2 DC  K 108     101.973  -0.687 559.228  1.00 20.00           O
ATOM   3419  O5' DC  K 108     101.677   0.929 557.384  1.00 20.00           O
ATOM   3420  O3' DC  K 108     101.272   4.857 557.284  1.00 20.00           O
ATOM   3421  C1' DC  K 108      99.465   3.326 558.787  1.00 20.00           C
ATOM   3422  C2' DC  K 108     100.974   3.294 559.006  1.00 20.00           C
ATOM   3423  C3' DC  K 108     101.415   3.516 557.577  1.00 20.00           C
ATOM   3424  C4' DC  K 108     100.381   2.751 556.761  1.00 20.00           C
ATOM   3425  C5' DC  K 108     100.975   1.443 556.274  1.00 20.00           C
ATOM   3426  O4' DC  K 108      99.261   2.525 557.634  1.00 20.00           O
ATOM   3427  N1  DC  K 108      98.671   2.865 559.954  1.00 20.00           N
ATOM   3428  C2  DC  K 108      97.476   3.507 560.217  1.00 20.00           C
ATOM   3429  N3  DC  K 108      96.686   3.128 561.250  1.00 20.00           N
ATOM   3430  C4  DC  K 108      97.066   2.104 561.974  1.00 20.00           C
ATOM   3431  C5  DC  K 108      98.246   1.364 561.722  1.00 20.00           C
ATOM   3432  C6  DC  K 108      99.028   1.770 560.689  1.00 20.00           C
ATOM   3433  O2  DC  K 108      97.111   4.422 559.504  1.00 20.00           O
ATOM   3434  N4  DC  K 108      96.213   1.670 562.858  1.00 20.00           N
ATOM   3435  H1' DC  K 108      99.194   4.354 558.547  1.00 20.00           H
ATOM   3436  H2' DC  K 108     101.333   2.333 559.371  1.00 20.00           H
ATOM   3437 H2'' DC  K 108     101.315   4.103 559.651  1.00 20.00           H
ATOM   3438  H3' DC  K 108     102.438   3.182 557.409  1.00 20.00           H
ATOM   3439  H4' DC  K 108     100.074   3.343 555.900  1.00 20.00           H
ATOM   3440  H5' DC  K 108     101.669   1.625 555.455  1.00 20.00           H
ATOM   3441 H5'' DC  K 108     100.169   0.792 555.936  1.00 20.00           H
ATOM   3442  H5  DC  K 108      98.529   0.494 562.295  1.00 20.00           H
ATOM   3443  H6  DC  K 108      99.918   1.219 560.426  1.00 20.00           H
ATOM   3444  H41 DC  K 108      95.319   2.138 562.872  1.00 20.00           H
ATOM   3445  H42 DC  K 108      96.397   0.823 563.375  1.00 20.00           H
ATOM   3446  P   DG  K 109     102.562   5.787 557.165  1.00 20.00           P
ATOM   3447  OP1 DG  K 109     103.126   5.703 555.803  1.00 20.00           O
ATOM   3448  OP2 DG  K 109     103.401   5.587 558.364  1.00 20.00           O
ATOM   3449  O5' DG  K 109     101.804   7.169 557.327  1.00 20.00           O
ATOM   3450  O3' DG  K 109      99.987  10.382 558.656  1.00 20.00           O
ATOM   3451  C1' DG  K 109      99.511   8.001 559.933  1.00 20.00           C
ATOM   3452  C2' DG  K 109     100.917   8.562 559.765  1.00 20.00           C
ATOM   3453  C3' DG  K 109     100.710   9.229 558.427  1.00 20.00           C
ATOM   3454  C4' DG  K 109      99.796   8.262 557.678  1.00 20.00           C
ATOM   3455  C5' DG  K 109     100.604   7.482 556.659  1.00 20.00           C
ATOM   3456  O4' DG  K 109      99.208   7.419 558.675  1.00 20.00           O
ATOM   3457  N9  DG  K 109      99.428   7.035 561.026  1.00 20.00           N
ATOM   3458  C8  DG  K 109     100.298   6.035 561.363  1.00 20.00           C
ATOM   3459  N7  DG  K 109      99.885   5.275 562.339  1.00 20.00           N
ATOM   3460  C5  DG  K 109      98.631   5.804 562.647  1.00 20.00           C
ATOM   3461  C4  DG  K 109      98.345   6.875 561.836  1.00 20.00           C
ATOM   3462  N1  DG  K 109      96.504   6.147 563.505  1.00 20.00           N
ATOM   3463  C2  DG  K 109      96.327   7.194 562.682  1.00 20.00           C
ATOM   3464  N3  DG  K 109      97.215   7.626 561.811  1.00 20.00           N
ATOM   3465  C6  DG  K 109      97.651   5.408 563.605  1.00 20.00           C
ATOM   3466  O6  DG  K 109      97.696   4.510 564.445  1.00 20.00           O
ATOM   3467  N2  DG  K 109      95.153   7.736 562.621  1.00 20.00           N
ATOM   3468  H1' DG  K 109      98.822   8.821 560.132  1.00 20.00           H
ATOM   3469  H2' DG  K 109     101.162   9.305 560.523  1.00 20.00           H
ATOM   3470 H2'' DG  K 109     101.675   7.782 559.707  1.00 20.00           H
ATOM   3471  H3' DG  K 109     101.649   9.440 557.918  1.00 20.00           H
ATOM   3472  H4' DG  K 109      99.012   8.816 557.163  1.00 20.00           H
ATOM   3473  H5' DG  K 109     100.827   8.096 555.788  1.00 20.00           H
ATOM   3474 H5'' DG  K 109     100.034   6.604 556.359  1.00 20.00           H
ATOM   3475  H8  DG  K 109     101.237   5.892 560.849  1.00 20.00           H
ATOM   3476  H1  DG  K 109      95.741   5.903 564.117  1.00 20.00           H
ATOM   3477  H21 DG  K 109      94.429   7.487 563.278  1.00 20.00           H
ATOM   3478  H22 DG  K 109      95.025   8.444 561.915  1.00 20.00           H
ATOM   3479  P   DT  K 110     100.694  11.805 558.583  1.00 20.00           P
ATOM   3480  OP1 DT  K 110     100.719  12.287 557.187  1.00 20.00           O
ATOM   3481  OP2 DT  K 110     101.899  11.798 559.437  1.00 20.00           O
ATOM   3482  O5' DT  K 110      99.546  12.546 559.389  1.00 20.00           O
ATOM   3483  O3' DT  K 110      97.092  14.346 561.941  1.00 20.00           O
ATOM   3484  C1' DT  K 110      98.192  11.851 562.509  1.00 20.00           C
ATOM   3485  C2' DT  K 110      99.050  13.070 562.153  1.00 20.00           C
ATOM   3486  C3' DT  K 110      98.104  13.760 561.205  1.00 20.00           C
ATOM   3487  C4' DT  K 110      97.490  12.603 560.448  1.00 20.00           C
ATOM   3488  C5' DT  K 110      98.174  12.418 559.108  1.00 20.00           C
ATOM   3489  O4' DT  K 110      97.616  11.438 561.282  1.00 20.00           O
ATOM   3490  N1  DT  K 110      98.906  10.733 563.163  1.00 20.00           N
ATOM   3491  C2  DT  K 110      98.213   9.990 564.115  1.00 20.00           C
ATOM   3492  N3  DT  K 110      98.889   8.991 564.747  1.00 20.00           N
ATOM   3493  C4  DT  K 110     100.171   8.602 564.504  1.00 20.00           C
ATOM   3494  C5  DT  K 110     100.810   9.345 563.427  1.00 20.00           C
ATOM   3495  C6  DT  K 110     100.176  10.366 562.794  1.00 20.00           C
ATOM   3496  O2  DT  K 110      97.083  10.236 564.479  1.00 20.00           O
ATOM   3497  O4  DT  K 110     100.645   7.655 565.132  1.00 20.00           O
ATOM   3498  C7  DT  K 110     102.215   8.973 563.015  1.00 20.00           C
ATOM   3499  H1' DT  K 110      97.397  12.199 563.168  1.00 20.00           H
ATOM   3500  H2' DT  K 110      99.235  13.694 563.026  1.00 20.00           H
ATOM   3501 H2'' DT  K 110      99.996  12.822 561.675  1.00 20.00           H
ATOM   3502  H3' DT  K 110      98.615  14.479 560.565  1.00 20.00           H
ATOM   3503  H4' DT  K 110      96.434  12.806 560.276  1.00 20.00           H
ATOM   3504  H5' DT  K 110      97.912  11.439 558.711  1.00 20.00           H
ATOM   3505 H5'' DT  K 110      97.866  13.197 558.414  1.00 20.00           H
ATOM   3506  H3  DT  K 110      98.385   8.515 565.480  1.00 20.00           H
ATOM   3507  H6  DT  K 110     100.662  10.885 561.981  1.00 20.00           H
ATOM   3508  H71 DT  K 110     102.596   9.641 562.245  1.00 20.00           H
ATOM   3509  H72 DT  K 110     102.217   7.947 562.653  1.00 20.00           H
ATOM   3510  H73 DT  K 110     102.862   9.033 563.888  1.00 20.00           H
ATOM   3511  P   DG  K 111      97.043  15.930 562.093  1.00 20.00           P
ATOM   3512  OP1 DG  K 111      96.346  16.549 560.942  1.00 20.00           O
ATOM   3513  OP2 DG  K 111      98.366  16.393 562.540  1.00 20.00           O
ATOM   3514  O5' DG  K 111      96.097  15.950 563.359  1.00 20.00           O
ATOM   3515  O3' DG  K 111      94.476  15.863 566.976  1.00 20.00           O
ATOM   3516  C1' DG  K 111      96.538  14.121 566.383  1.00 20.00           C
ATOM   3517  C2' DG  K 111      96.709  15.624 566.199  1.00 20.00           C
ATOM   3518  C3' DG  K 111      95.281  15.953 565.840  1.00 20.00           C
ATOM   3519  C4' DG  K 111      94.923  14.786 564.942  1.00 20.00           C
ATOM   3520  C5' DG  K 111      94.944  15.161 563.477  1.00 20.00           C
ATOM   3521  O4' DG  K 111      95.828  13.718 565.231  1.00 20.00           O
ATOM   3522  N9  DG  K 111      97.802  13.403 566.480  1.00 20.00           N
ATOM   3523  C8  DG  K 111      98.949  13.611 565.770  1.00 20.00           C
ATOM   3524  N7  DG  K 111      99.893  12.745 566.017  1.00 20.00           N
ATOM   3525  C5  DG  K 111      99.302  11.877 566.941  1.00 20.00           C
ATOM   3526  C4  DG  K 111      98.012  12.274 567.210  1.00 20.00           C
ATOM   3527  N1  DG  K 111      98.863  10.134 568.423  1.00 20.00           N
ATOM   3528  C2  DG  K 111      97.627  10.616 568.613  1.00 20.00           C
ATOM   3529  N3  DG  K 111      97.117  11.686 568.042  1.00 20.00           N
ATOM   3530  C6  DG  K 111      99.801  10.707 567.603  1.00 20.00           C
ATOM   3531  O6  DG  K 111     100.907  10.166 567.537  1.00 20.00           O
ATOM   3532  N2  DG  K 111      96.840   9.960 569.392  1.00 20.00           N
ATOM   3533  H1' DG  K 111      95.945  13.924 567.276  1.00 20.00           H
ATOM   3534  H2' DG  K 111      96.999  16.119 567.125  1.00 20.00           H
ATOM   3535 H2'' DG  K 111      97.396  15.870 565.390  1.00 20.00           H
ATOM   3536  H3' DG  K 111      95.194  16.921 565.349  1.00 20.00           H
ATOM   3537  H4' DG  K 111      93.914  14.456 565.186  1.00 20.00           H
ATOM   3538  H5' DG  K 111      94.068  15.751 563.212  1.00 20.00           H
ATOM   3539 H5'' DG  K 111      94.976  14.248 562.884  1.00 20.00           H
ATOM   3540  H8  DG  K 111      99.047  14.419 565.060  1.00 20.00           H
ATOM   3541  H1  DG  K 111      99.136   9.305 568.929  1.00 20.00           H
ATOM   3542  H21 DG  K 111      97.170   9.167 569.921  1.00 20.00           H
ATOM   3543  H22 DG  K 111      95.894  10.306 569.453  1.00 20.00           H
ATOM   3544  P   DC  K 112      93.818  17.176 567.605  1.00 20.00           P
ATOM   3545  OP1 DC  K 112      92.520  17.490 566.954  1.00 20.00           O
ATOM   3546  OP2 DC  K 112      94.883  18.191 567.718  1.00 20.00           O
ATOM   3547  O5' DC  K 112      93.578  16.580 569.061  1.00 20.00           O
ATOM   3548  O3' DC  K 112      93.842  15.224 572.815  1.00 20.00           O
ATOM   3549  C1' DC  K 112      95.977  14.733 571.045  1.00 20.00           C
ATOM   3550  C2' DC  K 112      95.451  16.136 571.346  1.00 20.00           C
ATOM   3551  C3' DC  K 112      93.991  15.807 571.560  1.00 20.00           C
ATOM   3552  C4' DC  K 112      93.734  14.745 570.502  1.00 20.00           C
ATOM   3553  C5' DC  K 112      92.992  15.321 569.305  1.00 20.00           C
ATOM   3554  O4' DC  K 112      95.022  14.219 570.125  1.00 20.00           O
ATOM   3555  N1  DC  K 112      97.368  14.668 570.527  1.00 20.00           N
ATOM   3556  C2  DC  K 112      98.129  13.546 570.802  1.00 20.00           C
ATOM   3557  N3  DC  K 112      99.375  13.389 570.274  1.00 20.00           N
ATOM   3558  C4  DC  K 112      99.847  14.312 569.464  1.00 20.00           C
ATOM   3559  C5  DC  K 112      99.091  15.454 569.108  1.00 20.00           C
ATOM   3560  C6  DC  K 112      97.850  15.589 569.638  1.00 20.00           C
ATOM   3561  O2  DC  K 112      97.746  12.761 571.659  1.00 20.00           O
ATOM   3562  N4  DC  K 112     101.062  14.165 568.983  1.00 20.00           N
ATOM   3563  H1' DC  K 112      95.916  14.158 571.968  1.00 20.00           H
ATOM   3564  H2' DC  K 112      95.891  16.557 572.249  1.00 20.00           H
ATOM   3565 H2'' DC  K 112      95.554  16.827 570.509  1.00 20.00           H
ATOM   3566  H3' DC  K 112      93.357  16.687 571.447  1.00 20.00           H
ATOM   3567  H4' DC  K 112      93.131  13.952 570.942  1.00 20.00           H
ATOM   3568  H5' DC  K 112      91.937  15.451 569.542  1.00 20.00           H
ATOM   3569 H5'' DC  K 112      93.101  14.640 568.462  1.00 20.00           H
ATOM   3570  H5  DC  K 112      99.457  16.193 568.413  1.00 20.00           H
ATOM   3571  H6  DC  K 112      97.224  16.418 569.347  1.00 20.00           H
ATOM   3572  H41 DC  K 112     101.536  13.309 569.225  1.00 20.00           H
ATOM   3573  H42 DC  K 112     101.432  14.808 568.300  1.00 20.00           H
ATOM   3574  P   DA  K 113      93.089  16.018 573.979  1.00 20.00           P
ATOM   3575  OP1 DA  K 113      91.639  15.689 573.981  1.00 20.00           O
ATOM   3576  OP2 DA  K 113      93.560  17.417 573.994  1.00 20.00           O
ATOM   3577  O5' DA  K 113      93.847  15.275 575.161  1.00 20.00           O
ATOM   3578  O3' DA  K 113      96.079  14.037 578.217  1.00 20.00           O
ATOM   3579  C1' DA  K 113      97.262  14.528 575.826  1.00 20.00           C
ATOM   3580  C2' DA  K 113      96.446  15.586 576.540  1.00 20.00           C
ATOM   3581  C3' DA  K 113      95.434  14.652 577.156  1.00 20.00           C
ATOM   3582  C4' DA  K 113      95.195  13.610 576.066  1.00 20.00           C
ATOM   3583  C5' DA  K 113      93.914  13.879 575.294  1.00 20.00           C
ATOM   3584  O4' DA  K 113      96.329  13.671 575.202  1.00 20.00           O
ATOM   3585  N9  DA  K 113      98.132  15.100 574.824  1.00 20.00           N
ATOM   3586  C8  DA  K 113      97.940  16.164 573.988  1.00 20.00           C
ATOM   3587  N7  DA  K 113      98.922  16.381 573.155  1.00 20.00           N
ATOM   3588  C5  DA  K 113      99.811  15.346 573.467  1.00 20.00           C
ATOM   3589  C4  DA  K 113      99.354  14.582 574.499  1.00 20.00           C
ATOM   3590  N1  DA  K 113     101.653  13.866 573.462  1.00 20.00           N
ATOM   3591  C2  DA  K 113     101.115  13.241 574.493  1.00 20.00           C
ATOM   3592  N3  DA  K 113      99.971  13.525 575.089  1.00 20.00           N
ATOM   3593  C6  DA  K 113     101.051  14.931 572.961  1.00 20.00           C
ATOM   3594  N6  DA  K 113     101.730  15.566 572.026  1.00 20.00           N
ATOM   3595  H1' DA  K 113      97.854  13.976 576.555  1.00 20.00           H
ATOM   3596  H2' DA  K 113      95.964  16.280 575.853  1.00 20.00           H
ATOM   3597 H2'' DA  K 113      97.007  16.119 577.307  1.00 20.00           H
ATOM   3598  H3' DA  K 113      94.526  15.164 577.472  1.00 20.00           H
ATOM   3599  H4' DA  K 113      95.132  12.624 576.526  1.00 20.00           H
ATOM   3600  H5' DA  K 113      93.047  13.522 575.849  1.00 20.00           H
ATOM   3601 H5'' DA  K 113      93.974  13.380 574.328  1.00 20.00           H
ATOM   3602  H8  DA  K 113      97.043  16.763 574.023  1.00 20.00           H
ATOM   3603  H2  DA  K 113     101.664  12.398 574.884  1.00 20.00           H
ATOM   3604  H61 DA  K 113     102.603  15.183 571.698  1.00 20.00           H
ATOM   3605  H62 DA  K 113     101.411  16.478 571.748  1.00 20.00           H
ATOM   3606  P   DC  K 114      95.713  14.434 579.713  1.00 20.00           P
ATOM   3607  OP1 DC  K 114      94.552  13.650 580.175  1.00 20.00           O
ATOM   3608  OP2 DC  K 114      95.780  15.898 579.852  1.00 20.00           O
ATOM   3609  O5' DC  K 114      97.033  13.869 580.374  1.00 20.00           O
ATOM   3610  O3' DC  K 114     100.585  13.176 581.938  1.00 20.00           O
ATOM   3611  C1' DC  K 114     100.359  14.425 579.484  1.00 20.00           C
ATOM   3612  C2' DC  K 114      99.730  14.965 580.760  1.00 20.00           C
ATOM   3613  C3' DC  K 114      99.400  13.625 581.381  1.00 20.00           C
ATOM   3614  C4' DC  K 114      99.004  12.725 580.194  1.00 20.00           C
ATOM   3615  C5' DC  K 114      97.505  12.570 580.140  1.00 20.00           C
ATOM   3616  O4' DC  K 114      99.499  13.395 579.033  1.00 20.00           O
ATOM   3617  N1  DC  K 114     100.533  15.439 578.433  1.00 20.00           N
ATOM   3618  C2  DC  K 114     101.640  15.338 577.615  1.00 20.00           C
ATOM   3619  N3  DC  K 114     101.840  16.258 576.641  1.00 20.00           N
ATOM   3620  C4  DC  K 114     100.908  17.159 576.433  1.00 20.00           C
ATOM   3621  C5  DC  K 114      99.685  17.200 577.137  1.00 20.00           C
ATOM   3622  C6  DC  K 114      99.523  16.306 578.137  1.00 20.00           C
ATOM   3623  O2  DC  K 114     102.450  14.436 577.791  1.00 20.00           O
ATOM   3624  N4  DC  K 114     101.099  18.026 575.489  1.00 20.00           N
ATOM   3625  H1' DC  K 114     101.323  13.993 579.749  1.00 20.00           H
ATOM   3626  H2' DC  K 114     100.444  15.527 581.362  1.00 20.00           H
ATOM   3627 H2'' DC  K 114      98.817  15.538 580.605  1.00 20.00           H
ATOM   3628  H3' DC  K 114      98.618  13.710 582.135  1.00 20.00           H
ATOM   3629  H4' DC  K 114      99.480  11.751 580.305  1.00 20.00           H
ATOM   3630  H5' DC  K 114      97.152  11.904 580.927  1.00 20.00           H
ATOM   3631 H5'' DC  K 114      97.221  12.188 579.160  1.00 20.00           H
ATOM   3632  H5  DC  K 114      98.895  17.894 576.895  1.00 20.00           H
ATOM   3633  H6  DC  K 114      98.600  16.259 578.694  1.00 20.00           H
ATOM   3634  H41 DC  K 114     101.926  17.899 574.927  1.00 20.00           H
ATOM   3635  H42 DC  K 114     100.378  18.690 575.252  1.00 20.00           H
ATOM   3636  P   DA  K 115     100.810  13.210 583.520  1.00 20.00           P
ATOM   3637  OP1 DA  K 115     100.257  11.987 584.154  1.00 20.00           O
ATOM   3638  OP2 DA  K 115     100.492  14.552 584.046  1.00 20.00           O
ATOM   3639  O5' DA  K 115     102.391  13.125 583.476  1.00 20.00           O
ATOM   3640  O3' DA  K 115     106.328  13.712 583.345  1.00 20.00           O
ATOM   3641  C1' DA  K 115     104.696  15.103 581.641  1.00 20.00           C
ATOM   3642  C2' DA  K 115     104.506  15.157 583.144  1.00 20.00           C
ATOM   3643  C3' DA  K 115     104.939  13.732 583.428  1.00 20.00           C
ATOM   3644  C4' DA  K 115     104.350  12.941 582.254  1.00 20.00           C
ATOM   3645  C5' DA  K 115     103.089  12.208 582.673  1.00 20.00           C
ATOM   3646  O4' DA  K 115     104.099  13.895 581.218  1.00 20.00           O
ATOM   3647  N9  DA  K 115     104.066  16.229 580.982  1.00 20.00           N
ATOM   3648  C8  DA  K 115     102.868  16.829 581.254  1.00 20.00           C
ATOM   3649  N7  DA  K 115     102.548  17.774 580.414  1.00 20.00           N
ATOM   3650  C5  DA  K 115     103.618  17.741 579.513  1.00 20.00           C
ATOM   3651  C4  DA  K 115     104.548  16.803 579.848  1.00 20.00           C
ATOM   3652  N1  DA  K 115     105.012  18.123 577.650  1.00 20.00           N
ATOM   3653  C2  DA  K 115     105.849  17.211 578.104  1.00 20.00           C
ATOM   3654  N3  DA  K 115     105.705  16.496 579.203  1.00 20.00           N
ATOM   3655  C6  DA  K 115     103.924  18.433 578.339  1.00 20.00           C
ATOM   3656  N6  DA  K 115     103.189  19.428 577.876  1.00 20.00           N
ATOM   3657  H1' DA  K 115     105.762  15.092 581.414  1.00 20.00           H
ATOM   3658  H2' DA  K 115     105.167  15.875 583.626  1.00 20.00           H
ATOM   3659 H2'' DA  K 115     103.468  15.318 583.430  1.00 20.00           H
ATOM   3660  H3' DA  K 115     104.594  13.378 584.398  1.00 20.00           H
ATOM   3661  H4' DA  K 115     105.087  12.219 581.906  1.00 20.00           H
ATOM   3662  H5' DA  K 115     102.542  11.921 581.776  1.00 20.00           H
ATOM   3663 H5'' DA  K 115     103.329  11.328 583.268  1.00 20.00           H
ATOM   3664  H8  DA  K 115     102.248  16.539 582.089  1.00 20.00           H
ATOM   3665  H2  DA  K 115     106.733  17.022 577.513  1.00 20.00           H
ATOM   3666  H61 DA  K 115     103.432  19.860 576.998  1.00 20.00           H
ATOM   3667  H62 DA  K 115     102.440  19.770 578.458  1.00 20.00           H
ATOM   3668  P   DC  K 116     107.229  13.622 584.663  1.00 20.00           P
ATOM   3669  OP1 DC  K 116     107.325  12.223 585.127  1.00 20.00           O
ATOM   3670  OP2 DC  K 116     106.866  14.727 585.574  1.00 20.00           O
ATOM   3671  O5' DC  K 116     108.619  14.014 584.010  1.00 20.00           O
ATOM   3672  O3' DC  K 116     111.679  15.917 582.385  1.00 20.00           O
ATOM   3673  C1' DC  K 116     109.073  16.941 582.113  1.00 20.00           C
ATOM   3674  C2' DC  K 116     109.729  16.691 583.470  1.00 20.00           C
ATOM   3675  C3' DC  K 116     110.552  15.479 583.071  1.00 20.00           C
ATOM   3676  C4' DC  K 116     109.659  14.719 582.090  1.00 20.00           C
ATOM   3677  C5' DC  K 116     109.054  13.513 582.771  1.00 20.00           C
ATOM   3678  O4' DC  K 116     108.662  15.661 581.652  1.00 20.00           O
ATOM   3679  N1  DC  K 116     107.953  17.909 582.144  1.00 20.00           N
ATOM   3680  C2  DC  K 116     107.800  18.750 581.064  1.00 20.00           C
ATOM   3681  N3  DC  K 116     106.786  19.641 581.025  1.00 20.00           N
ATOM   3682  C4  DC  K 116     105.908  19.613 581.994  1.00 20.00           C
ATOM   3683  C5  DC  K 116     105.943  18.697 583.066  1.00 20.00           C
ATOM   3684  C6  DC  K 116     106.990  17.840 583.108  1.00 20.00           C
ATOM   3685  O2  DC  K 116     108.603  18.711 580.148  1.00 20.00           O
ATOM   3686  N4  DC  K 116     104.887  20.398 581.884  1.00 20.00           N
ATOM   3687  H1' DC  K 116     109.855  17.313 581.453  1.00 20.00           H
ATOM   3688  H2' DC  K 116     110.367  17.517 583.778  1.00 20.00           H
ATOM   3689 H2'' DC  K 116     109.024  16.428 584.258  1.00 20.00           H
ATOM   3690  H3' DC  K 116     110.826  14.882 583.941  1.00 20.00           H
ATOM   3691  H4' DC  K 116     110.251  14.388 581.237  1.00 20.00           H
ATOM   3692  H5' DC  K 116     109.811  12.748 582.933  1.00 20.00           H
ATOM   3693 H5'' DC  K 116     108.245  13.120 582.157  1.00 20.00           H
ATOM   3694  H5  DC  K 116     105.169  18.644 583.815  1.00 20.00           H
ATOM   3695  H6  DC  K 116     107.062  17.082 583.873  1.00 20.00           H
ATOM   3696  H41 DC  K 116     104.817  20.934 581.032  1.00 20.00           H
ATOM   3697  H42 DC  K 116     104.135  20.352 582.555  1.00 20.00           H
ATOM   3698  P   DA  K 117     113.108  15.860 583.091  1.00 20.00           P
ATOM   3699  OP1 DA  K 117     113.719  14.519 582.921  1.00 20.00           O
ATOM   3700  OP2 DA  K 117     112.998  16.486 584.422  1.00 20.00           O
ATOM   3701  O5' DA  K 117     113.825  16.893 582.121  1.00 20.00           O
ATOM   3702  O3' DA  K 117     115.125  20.093 580.148  1.00 20.00           O
ATOM   3703  C1' DA  K 117     112.554  20.137 581.155  1.00 20.00           C
ATOM   3704  C2' DA  K 117     113.768  19.905 582.044  1.00 20.00           C
ATOM   3705  C3' DA  K 117     114.625  19.160 581.047  1.00 20.00           C
ATOM   3706  C4' DA  K 117     113.609  18.288 580.317  1.00 20.00           C
ATOM   3707  C5' DA  K 117     113.700  16.838 580.723  1.00 20.00           C
ATOM   3708  O4' DA  K 117     112.320  18.864 580.574  1.00 20.00           O
ATOM   3709  N9  DA  K 117     111.400  20.605 581.922  1.00 20.00           N
ATOM   3710  C8  DA  K 117     110.960  20.167 583.142  1.00 20.00           C
ATOM   3711  N7  DA  K 117     109.827  20.683 583.529  1.00 20.00           N
ATOM   3712  C5  DA  K 117     109.502  21.507 582.454  1.00 20.00           C
ATOM   3713  C4  DA  K 117     110.448  21.474 581.474  1.00 20.00           C
ATOM   3714  N1  DA  K 117     108.362  22.991 581.029  1.00 20.00           N
ATOM   3715  C2  DA  K 117     109.354  22.883 580.169  1.00 20.00           C
ATOM   3716  N3  DA  K 117     110.451  22.164 580.305  1.00 20.00           N
ATOM   3717  C6  DA  K 117     108.426  22.356 582.188  1.00 20.00           C
ATOM   3718  N6  DA  K 117     107.464  22.618 583.057  1.00 20.00           N
ATOM   3719  H1' DA  K 117     112.797  20.866 580.383  1.00 20.00           H
ATOM   3720  H2' DA  K 117     114.236  20.838 582.355  1.00 20.00           H
ATOM   3721 H2'' DA  K 117     113.539  19.273 582.901  1.00 20.00           H
ATOM   3722  H3' DA  K 117     115.421  18.590 581.525  1.00 20.00           H
ATOM   3723  H4' DA  K 117     113.813  18.354 579.249  1.00 20.00           H
ATOM   3724  H5' DA  K 117     114.585  16.372 580.293  1.00 20.00           H
ATOM   3725 H5'' DA  K 117     112.803  16.319 580.386  1.00 20.00           H
ATOM   3726  H8  DA  K 117     111.508  19.443 583.727  1.00 20.00           H
ATOM   3727  H2  DA  K 117     109.263  23.444 579.252  1.00 20.00           H
ATOM   3728  H61 DA  K 117     106.695  23.210 582.780  1.00 20.00           H
ATOM   3729  H62 DA  K 117     107.541  22.205 583.974  1.00 20.00           H
ATOM   3730  P   DG  K 118     116.666  20.502 580.191  1.00 20.00           P
ATOM   3731  OP1 DG  K 118     117.494  19.503 579.485  1.00 20.00           O
ATOM   3732  OP2 DG  K 118     116.995  20.956 581.553  1.00 20.00           O
ATOM   3733  O5' DG  K 118     116.606  21.777 579.258  1.00 20.00           O
ATOM   3734  O3' DG  K 118     115.923  25.437 577.834  1.00 20.00           O
ATOM   3735  C1' DG  K 118     114.282  24.391 579.812  1.00 20.00           C
ATOM   3736  C2' DG  K 118     115.797  24.452 579.982  1.00 20.00           C
ATOM   3737  C3' DG  K 118     116.181  24.254 578.533  1.00 20.00           C
ATOM   3738  C4' DG  K 118     115.185  23.180 578.097  1.00 20.00           C
ATOM   3739  C5' DG  K 118     115.860  21.824 578.066  1.00 20.00           C
ATOM   3740  O4' DG  K 118     114.103  23.223 579.030  1.00 20.00           O
ATOM   3741  N9  DG  K 118     113.566  24.320 581.087  1.00 20.00           N
ATOM   3742  C8  DG  K 118     113.905  23.597 582.193  1.00 20.00           C
ATOM   3743  N7  DG  K 118     113.054  23.693 583.173  1.00 20.00           N
ATOM   3744  C5  DG  K 118     112.052  24.515 582.660  1.00 20.00           C
ATOM   3745  C4  DG  K 118     112.361  24.900 581.376  1.00 20.00           C
ATOM   3746  N1  DG  K 118     110.075  25.702 582.336  1.00 20.00           N
ATOM   3747  C2  DG  K 118     110.482  26.039 581.106  1.00 20.00           C
ATOM   3748  N3  DG  K 118     111.618  25.675 580.544  1.00 20.00           N
ATOM   3749  C6  DG  K 118     110.811  24.963 583.223  1.00 20.00           C
ATOM   3750  O6  DG  K 118     110.310  24.740 584.327  1.00 20.00           O
ATOM   3751  N2  DG  K 118     109.651  26.693 580.364  1.00 20.00           N
ATOM   3752  H1' DG  K 118     113.939  25.263 579.256  1.00 20.00           H
ATOM   3753  H2' DG  K 118     116.177  23.661 580.627  1.00 20.00           H
ATOM   3754 H2'' DG  K 118     116.137  25.424 580.337  1.00 20.00           H
ATOM   3755  H3' DG  K 118     117.219  23.944 578.427  1.00 20.00           H
ATOM   3756  H4' DG  K 118     114.822  23.418 577.097  1.00 20.00           H
ATOM   3757  H5' DG  K 118     115.098  21.049 578.008  1.00 20.00           H
ATOM   3758 H5'' DG  K 118     116.531  21.750 577.212  1.00 20.00           H
ATOM   3759  H8  DG  K 118     114.799  22.994 582.236  1.00 20.00           H
ATOM   3760  H1  DG  K 118     109.159  26.011 582.625  1.00 20.00           H
ATOM   3761  H21 DG  K 118     108.785  27.054 580.731  1.00 20.00           H
ATOM   3762  H22 DG  K 118     109.925  26.823 579.403  1.00 20.00           H
ATOM   3763  P   DC  K 119     117.128  26.307 577.243  1.00 20.00           P
ATOM   3764  OP1 DC  K 119     117.635  25.757 575.970  1.00 20.00           O
ATOM   3765  OP2 DC  K 119     118.040  26.606 578.362  1.00 20.00           O
ATOM   3766  O5' DC  K 119     116.334  27.625 576.880  1.00 20.00           O
ATOM   3767  O3' DC  K 119     114.169  30.950 577.119  1.00 20.00           O
ATOM   3768  C1' DC  K 119     114.085  29.091 579.241  1.00 20.00           C
ATOM   3769  C2' DC  K 119     115.380  29.678 578.685  1.00 20.00           C
ATOM   3770  C3' DC  K 119     115.026  29.864 577.240  1.00 20.00           C
ATOM   3771  C4' DC  K 119     114.237  28.596 577.010  1.00 20.00           C
ATOM   3772  C5' DC  K 119     115.083  27.603 576.237  1.00 20.00           C
ATOM   3773  O4' DC  K 119     113.831  28.075 578.293  1.00 20.00           O
ATOM   3774  N1  DC  K 119     114.157  28.580 580.637  1.00 20.00           N
ATOM   3775  C2  DC  K 119     113.031  28.645 581.449  1.00 20.00           C
ATOM   3776  N3  DC  K 119     113.030  28.121 582.696  1.00 20.00           N
ATOM   3777  C4  DC  K 119     114.100  27.496 583.124  1.00 20.00           C
ATOM   3778  C5  DC  K 119     115.234  27.281 582.302  1.00 20.00           C
ATOM   3779  C6  DC  K 119     115.225  27.827 581.059  1.00 20.00           C
ATOM   3780  O2  DC  K 119     112.063  29.312 581.116  1.00 20.00           O
ATOM   3781  N4  DC  K 119     114.090  27.075 584.359  1.00 20.00           N
ATOM   3782  H1' DC  K 119     113.304  29.847 579.170  1.00 20.00           H
ATOM   3783  H2' DC  K 119     116.240  29.020 578.800  1.00 20.00           H
ATOM   3784 H2'' DC  K 119     115.608  30.642 579.135  1.00 20.00           H
ATOM   3785  H3' DC  K 119     115.905  29.961 576.604  1.00 20.00           H
ATOM   3786  H4' DC  K 119     113.351  28.833 576.422  1.00 20.00           H
ATOM   3787  H5' DC  K 119     115.196  27.928 575.203  1.00 20.00           H
ATOM   3788 H5'' DC  K 119     114.608  26.623 576.265  1.00 20.00           H
ATOM   3789  H5  DC  K 119     116.075  26.690 582.632  1.00 20.00           H
ATOM   3790  H6  DC  K 119     116.040  27.643 580.376  1.00 20.00           H
ATOM   3791  H41 DC  K 119     113.229  27.189 584.870  1.00 20.00           H
ATOM   3792  H42 DC  K 119     114.864  26.557 584.741  1.00 20.00           H
ATOM   3793  P   DC  K 120     114.640  32.256 576.330  1.00 20.00           P
ATOM   3794  OP1 DC  K 120     114.423  32.135 574.871  1.00 20.00           O
ATOM   3795  OP2 DC  K 120     115.940  32.657 576.895  1.00 20.00           O
ATOM   3796  O5' DC  K 120     113.527  33.223 576.910  1.00 20.00           O
ATOM   3797  O3' DC  K 120     111.249  35.661 579.084  1.00 20.00           O
ATOM   3798  C1' DC  K 120     112.620  33.560 580.309  1.00 20.00           C
ATOM   3799  C2' DC  K 120     113.315  34.587 579.421  1.00 20.00           C
ATOM   3800  C3' DC  K 120     112.213  34.892 578.443  1.00 20.00           C
ATOM   3801  C4' DC  K 120     111.647  33.511 578.229  1.00 20.00           C
ATOM   3802  C5' DC  K 120     112.156  32.911 576.930  1.00 20.00           C
ATOM   3803  O4' DC  K 120     112.016  32.700 579.362  1.00 20.00           O
ATOM   3804  N1  DC  K 120     113.497  32.835 581.267  1.00 20.00           N
ATOM   3805  C2  DC  K 120     112.942  32.405 582.473  1.00 20.00           C
ATOM   3806  N3  DC  K 120     113.676  31.672 583.354  1.00 20.00           N
ATOM   3807  C4  DC  K 120     114.915  31.342 583.059  1.00 20.00           C
ATOM   3808  C5  DC  K 120     115.497  31.677 581.808  1.00 20.00           C
ATOM   3809  C6  DC  K 120     114.755  32.410 580.930  1.00 20.00           C
ATOM   3810  O2  DC  K 120     111.821  32.781 582.814  1.00 20.00           O
ATOM   3811  N4  DC  K 120     115.616  30.677 583.951  1.00 20.00           N
ATOM   3812  H1' DC  K 120     111.840  34.084 580.860  1.00 20.00           H
ATOM   3813  H2' DC  K 120     113.573  35.484 579.983  1.00 20.00           H
ATOM   3814 H2'' DC  K 120     114.204  34.203 578.923  1.00 20.00           H
ATOM   3815  H3' DC  K 120     112.581  35.358 577.530  1.00 20.00           H
ATOM   3816  H4' DC  K 120     110.560  33.574 578.180  1.00 20.00           H
ATOM   3817  H5' DC  K 120     111.660  33.370 576.076  1.00 20.00           H
ATOM   3818 H5'' DC  K 120     111.972  31.837 576.937  1.00 20.00           H
ATOM   3819  H5  DC  K 120     116.488  31.349 581.532  1.00 20.00           H
ATOM   3820  H6  DC  K 120     115.137  32.641 579.948  1.00 20.00           H
ATOM   3821  H41 DC  K 120     115.137  30.443 584.807  1.00 20.00           H
ATOM   3822  H42 DC  K 120     116.561  30.378 583.763  1.00 20.00           H
ATOM   3823  P   DC  K 121     111.084  37.192 578.683  1.00 20.00           P
ATOM   3824  OP1 DC  K 121     110.209  37.335 577.492  1.00 20.00           O
ATOM   3825  OP2 DC  K 121     112.422  37.816 578.740  1.00 20.00           O
ATOM   3826  O5' DC  K 121     110.287  37.644 579.981  1.00 20.00           O
ATOM   3827  O3' DC  K 121     109.214  38.970 583.580  1.00 20.00           O
ATOM   3828  C1' DC  K 121     111.306  37.141 583.290  1.00 20.00           C
ATOM   3829  C2' DC  K 121     111.275  38.460 582.519  1.00 20.00           C
ATOM   3830  C3' DC  K 121     109.774  38.590 582.356  1.00 20.00           C
ATOM   3831  C4' DC  K 121     109.358  37.155 582.053  1.00 20.00           C
ATOM   3832  C5' DC  K 121     109.222  36.924 580.556  1.00 20.00           C
ATOM   3833  O4' DC  K 121     110.387  36.311 582.600  1.00 20.00           O
ATOM   3834  N1  DC  K 121     112.626  36.475 583.429  1.00 20.00           N
ATOM   3835  C2  DC  K 121     112.823  35.644 584.516  1.00 20.00           C
ATOM   3836  N3  DC  K 121     113.991  34.963 584.675  1.00 20.00           N
ATOM   3837  C4  DC  K 121     114.955  35.110 583.794  1.00 20.00           C
ATOM   3838  C5  DC  K 121     114.805  35.942 582.661  1.00 20.00           C
ATOM   3839  C6  DC  K 121     113.622  36.597 582.497  1.00 20.00           C
ATOM   3840  O2  DC  K 121     112.001  35.642 585.422  1.00 20.00           O
ATOM   3841  N4  DC  K 121     116.095  34.481 583.993  1.00 20.00           N
ATOM   3842  H1' DC  K 121     110.908  37.347 584.283  1.00 20.00           H
ATOM   3843  H2' DC  K 121     111.667  39.283 583.115  1.00 20.00           H
ATOM   3844 H2'' DC  K 121     111.791  38.430 581.559  1.00 20.00           H
ATOM   3845  H3' DC  K 121     109.511  39.289 581.562  1.00 20.00           H
ATOM   3846  H4' DC  K 121     108.404  36.948 582.537  1.00 20.00           H
ATOM   3847  H5' DC  K 121     108.281  37.327 580.185  1.00 20.00           H
ATOM   3848 H5'' DC  K 121     109.276  35.854 580.360  1.00 20.00           H
ATOM   3849  H5  DC  K 121     115.582  36.051 581.921  1.00 20.00           H
ATOM   3850  H6  DC  K 121     113.453  37.205 581.622  1.00 20.00           H
ATOM   3851  H41 DC  K 121     116.144  33.902 584.817  1.00 20.00           H
ATOM   3852  H42 DC  K 121     116.883  34.640 583.387  1.00 20.00           H
ATOM   3853  P   DA  K 122     108.622  40.445 583.785  1.00 20.00           P
ATOM   3854  OP1 DA  K 122     107.205  40.525 583.342  1.00 20.00           O
ATOM   3855  OP2 DA  K 122     109.614  41.419 583.296  1.00 20.00           O
ATOM   3856  O5' DA  K 122     108.693  40.505 585.371  1.00 20.00           O
ATOM   3857  O3' DA  K 122     109.777  40.950 589.204  1.00 20.00           O
ATOM   3858  C1' DA  K 122     111.416  39.691 587.476  1.00 20.00           C
ATOM   3859  C2' DA  K 122     110.910  41.088 587.169  1.00 20.00           C
ATOM   3860  C3' DA  K 122     109.559  40.920 587.826  1.00 20.00           C
ATOM   3861  C4' DA  K 122     109.154  39.499 587.428  1.00 20.00           C
ATOM   3862  C5' DA  K 122     108.229  39.485 586.218  1.00 20.00           C
ATOM   3863  O4' DA  K 122     110.366  38.805 587.141  1.00 20.00           O
ATOM   3864  N9  DA  K 122     112.612  39.360 586.730  1.00 20.00           N
ATOM   3865  C8  DA  K 122     112.989  39.708 585.465  1.00 20.00           C
ATOM   3866  N7  DA  K 122     114.105  39.159 585.069  1.00 20.00           N
ATOM   3867  C5  DA  K 122     114.478  38.415 586.189  1.00 20.00           C
ATOM   3868  C4  DA  K 122     113.584  38.534 587.211  1.00 20.00           C
ATOM   3869  N1  DA  K 122     115.643  36.991 587.665  1.00 20.00           N
ATOM   3870  C2  DA  K 122     114.709  37.201 588.577  1.00 20.00           C
ATOM   3871  N3  DA  K 122     113.639  37.961 588.447  1.00 20.00           N
ATOM   3872  C6  DA  K 122     115.564  37.594 586.500  1.00 20.00           C
ATOM   3873  N6  DA  K 122     116.605  37.377 585.732  1.00 20.00           N
ATOM   3874  H1' DA  K 122     111.632  39.614 588.541  1.00 20.00           H
ATOM   3875  H2' DA  K 122     111.506  41.856 587.660  1.00 20.00           H
ATOM   3876 H2'' DA  K 122     110.834  41.276 586.099  1.00 20.00           H
ATOM   3877  H3' DA  K 122     108.847  41.679 587.504  1.00 20.00           H
ATOM   3878  H4' DA  K 122     108.651  39.025 588.270  1.00 20.00           H
ATOM   3879  H5' DA  K 122     107.206  39.707 586.514  1.00 20.00           H
ATOM   3880 H5'' DA  K 122     108.283  38.504 585.751  1.00 20.00           H
ATOM   3881  H8  DA  K 122     112.401  40.367 584.844  1.00 20.00           H
ATOM   3882  H2  DA  K 122     114.832  36.694 589.522  1.00 20.00           H
ATOM   3883  H61 DA  K 122     117.338  36.759 586.045  1.00 20.00           H
ATOM   3884  H62 DA  K 122     116.657  37.902 584.875  1.00 20.00           H
ATOM   3885  P   DG  K 123     109.323  42.216 590.060  1.00 20.00           P
ATOM   3886  OP1 DG  K 123     107.886  42.113 590.395  1.00 20.00           O
ATOM   3887  OP2 DG  K 123     109.873  43.425 589.422  1.00 20.00           O
ATOM   3888  O5' DG  K 123     110.169  41.927 591.367  1.00 20.00           O
ATOM   3889  O3' DG  K 123     112.975  41.788 594.187  1.00 20.00           O
ATOM   3890  C1' DG  K 123     113.552  41.289 591.572  1.00 20.00           C
ATOM   3891  C2' DG  K 123     112.861  42.572 591.987  1.00 20.00           C
ATOM   3892  C3' DG  K 123     112.077  41.950 593.127  1.00 20.00           C
ATOM   3893  C4' DG  K 123     111.662  40.576 592.562  1.00 20.00           C
ATOM   3894  C5' DG  K 123     110.253  40.666 591.990  1.00 20.00           C
ATOM   3895  O4' DG  K 123     112.584  40.264 591.539  1.00 20.00           O
ATOM   3896  N9  DG  K 123     114.173  41.400 590.276  1.00 20.00           N
ATOM   3897  C8  DG  K 123     113.807  42.124 589.178  1.00 20.00           C
ATOM   3898  N7  DG  K 123     114.651  42.027 588.189  1.00 20.00           N
ATOM   3899  C5  DG  K 123     115.619  41.138 588.675  1.00 20.00           C
ATOM   3900  C4  DG  K 123     115.324  40.774 589.964  1.00 20.00           C
ATOM   3901  N1  DG  K 123     117.395  39.653 588.924  1.00 20.00           N
ATOM   3902  C2  DG  K 123     117.024  39.392 590.196  1.00 20.00           C
ATOM   3903  N3  DG  K 123     115.996  39.938 590.795  1.00 20.00           N
ATOM   3904  C6  DG  K 123     116.786  40.555 588.084  1.00 20.00           C
ATOM   3905  O6  DG  K 123     117.243  40.685 586.947  1.00 20.00           O
ATOM   3906  N2  DG  K 123     117.626  38.471 590.887  1.00 20.00           N
ATOM   3907  H1' DG  K 123     114.313  41.044 592.313  1.00 20.00           H
ATOM   3908  H2' DG  K 123     112.226  42.987 591.205  1.00 20.00           H
ATOM   3909 H2'' DG  K 123     113.546  43.335 592.356  1.00 20.00           H
ATOM   3910  H3' DG  K 123     111.227  42.565 593.422  1.00 20.00           H
ATOM   3911  H4' DG  K 123     111.702  39.829 593.354  1.00 20.00           H
ATOM   3912  H5' DG  K 123     110.107  39.852 591.282  1.00 20.00           H
ATOM   3913 H5'' DG  K 123     109.512  40.601 592.786  1.00 20.00           H
ATOM   3914  H8  DG  K 123     112.902  42.710 589.142  1.00 20.00           H
ATOM   3915  H1  DG  K 123     118.189  39.147 588.564  1.00 20.00           H
ATOM   3916  H21 DG  K 123     118.471  38.036 590.550  1.00 20.00           H
ATOM   3917  H22 DG  K 123     117.214  38.253 591.782  1.00 20.00           H
ATOM   3918  P   DC  K 124     112.909  42.743 595.465  1.00 20.00           P
ATOM   3919  OP1 DC  K 124     111.838  42.286 596.377  1.00 20.00           O
ATOM   3920  OP2 DC  K 124     113.010  44.145 595.016  1.00 20.00           O
ATOM   3921  O5' DC  K 124     114.310  42.407 596.122  1.00 20.00           O
ATOM   3922  O3' DC  K 124     118.180  42.121 596.960  1.00 20.00           O
ATOM   3923  C1' DC  K 124     117.344  42.396 594.326  1.00 20.00           C
ATOM   3924  C2' DC  K 124     116.977  43.391 595.424  1.00 20.00           C
ATOM   3925  C3' DC  K 124     116.882  42.418 596.574  1.00 20.00           C
ATOM   3926  C4' DC  K 124     116.270  41.178 595.927  1.00 20.00           C
ATOM   3927  C5' DC  K 124     114.795  41.099 596.270  1.00 20.00           C
ATOM   3928  O4' DC  K 124     116.459  41.314 594.515  1.00 20.00           O
ATOM   3929  N1  DC  K 124     117.233  42.915 592.949  1.00 20.00           N
ATOM   3930  C2  DC  K 124     118.135  42.474 592.003  1.00 20.00           C
ATOM   3931  N3  DC  K 124     118.122  42.981 590.752  1.00 20.00           N
ATOM   3932  C4  DC  K 124     117.136  43.777 590.422  1.00 20.00           C
ATOM   3933  C5  DC  K 124     116.057  44.084 591.287  1.00 20.00           C
ATOM   3934  C6  DC  K 124     116.141  43.629 592.559  1.00 20.00           C
ATOM   3935  O2  DC  K 124     119.035  41.712 592.318  1.00 20.00           O
ATOM   3936  N4  DC  K 124     117.165  44.267 589.222  1.00 20.00           N
ATOM   3937  H1' DC  K 124     118.363  42.060 594.515  1.00 20.00           H
ATOM   3938  H2' DC  K 124     117.774  44.108 595.614  1.00 20.00           H
ATOM   3939 H2'' DC  K 124     116.027  43.900 595.259  1.00 20.00           H
ATOM   3940  H3' DC  K 124     116.296  42.811 597.404  1.00 20.00           H
ATOM   3941  H4' DC  K 124     116.782  40.288 596.291  1.00 20.00           H
ATOM   3942  H5' DC  K 124     114.659  40.776 597.300  1.00 20.00           H
ATOM   3943 H5'' DC  K 124     114.311  40.398 595.590  1.00 20.00           H
ATOM   3944  H5  DC  K 124     115.203  44.663 590.972  1.00 20.00           H
ATOM   3945  H6  DC  K 124     115.351  43.810 593.272  1.00 20.00           H
ATOM   3946  H41 DC  K 124     117.857  43.858 588.613  1.00 20.00           H
ATOM   3947  H42 DC  K 124     116.323  44.674 588.844  1.00 20.00           H
ATOM   3948  P   DT  K 125     118.793  42.734 598.298  1.00 20.00           P
ATOM   3949  OP1 DT  K 125     118.478  41.873 599.457  1.00 20.00           O
ATOM   3950  OP2 DT  K 125     118.553  44.185 598.334  1.00 20.00           O
ATOM   3951  O5' DT  K 125     120.304  42.542 597.860  1.00 20.00           O
ATOM   3952  O3' DT  K 125     124.148  42.571 596.795  1.00 20.00           O
ATOM   3953  C1' DT  K 125     122.103  43.418 595.079  1.00 20.00           C
ATOM   3954  C2' DT  K 125     122.353  44.013 596.464  1.00 20.00           C
ATOM   3955  C3' DT  K 125     122.828  42.766 597.171  1.00 20.00           C
ATOM   3956  C4' DT  K 125     121.984  41.664 596.531  1.00 20.00           C
ATOM   3957  C5' DT  K 125     120.833  41.308 597.450  1.00 20.00           C
ATOM   3958  O4' DT  K 125     121.476  42.172 595.297  1.00 20.00           O
ATOM   3959  N1  DT  K 125     121.259  44.233 594.195  1.00 20.00           N
ATOM   3960  C2  DT  K 125     121.594  44.263 592.847  1.00 20.00           C
ATOM   3961  N3  DT  K 125     120.836  45.049 592.030  1.00 20.00           N
ATOM   3962  C4  DT  K 125     119.765  45.795 592.423  1.00 20.00           C
ATOM   3963  C5  DT  K 125     119.412  45.657 593.829  1.00 20.00           C
ATOM   3964  C6  DT  K 125     120.145  44.879 594.662  1.00 20.00           C
ATOM   3965  O2  DT  K 125     122.529  43.646 592.376  1.00 20.00           O
ATOM   3966  O4  DT  K 125     119.183  46.482 591.595  1.00 20.00           O
ATOM   3967  C7  DT  K 125     118.227  46.416 594.375  1.00 20.00           C
ATOM   3968  H1' DT  K 125     123.074  43.248 594.615  1.00 20.00           H
ATOM   3969  H2' DT  K 125     123.145  44.759 596.439  1.00 20.00           H
ATOM   3970 H2'' DT  K 125     121.466  44.423 596.945  1.00 20.00           H
ATOM   3971  H3' DT  K 125     122.716  42.827 598.253  1.00 20.00           H
ATOM   3972  H4' DT  K 125     122.602  40.785 596.353  1.00 20.00           H
ATOM   3973  H5' DT  K 125     120.105  40.720 596.893  1.00 20.00           H
ATOM   3974 H5'' DT  K 125     121.182  40.752 598.318  1.00 20.00           H
ATOM   3975  H3  DT  K 125     121.122  45.091 591.064  1.00 20.00           H
ATOM   3976  H6  DT  K 125     119.854  44.759 595.694  1.00 20.00           H
ATOM   3977  H71 DT  K 125     118.169  46.335 595.459  1.00 20.00           H
ATOM   3978  H72 DT  K 125     117.314  46.034 593.921  1.00 20.00           H
ATOM   3979  H73 DT  K 125     118.333  47.466 594.106  1.00 20.00           H
ATOM   3980  P   DT  K 126     125.367  42.986 597.739  1.00 20.00           P
ATOM   3981  OP1 DT  K 126     125.742  41.839 598.586  1.00 20.00           O
ATOM   3982  OP2 DT  K 126     125.176  44.334 598.318  1.00 20.00           O
ATOM   3983  O5' DT  K 126     126.393  43.145 596.535  1.00 20.00           O
ATOM   3984  O3' DT  K 126     129.179  44.108 593.781  1.00 20.00           O
ATOM   3985  C1' DT  K 126     126.543  45.070 593.725  1.00 20.00           C
ATOM   3986  C2' DT  K 126     127.473  45.197 594.923  1.00 20.00           C
ATOM   3987  C3' DT  K 126     128.255  43.920 594.801  1.00 20.00           C
ATOM   3988  C4' DT  K 126     127.170  42.953 594.321  1.00 20.00           C
ATOM   3989  C5' DT  K 126     126.599  42.189 595.515  1.00 20.00           C
ATOM   3990  O4' DT  K 126     126.139  43.719 593.699  1.00 20.00           O
ATOM   3991  N1  DT  K 126     125.355  45.944 593.722  1.00 20.00           N
ATOM   3992  C2  DT  K 126     124.916  46.376 592.481  1.00 20.00           C
ATOM   3993  N3  DT  K 126     123.804  47.160 592.442  1.00 20.00           N
ATOM   3994  C4  DT  K 126     123.098  47.588 593.527  1.00 20.00           C
ATOM   3995  C5  DT  K 126     123.589  47.093 594.805  1.00 20.00           C
ATOM   3996  C6  DT  K 126     124.687  46.298 594.871  1.00 20.00           C
ATOM   3997  O2  DT  K 126     125.462  46.084 591.438  1.00 20.00           O
ATOM   3998  O4  DT  K 126     122.083  48.257 593.351  1.00 20.00           O
ATOM   3999  C7  DT  K 126     122.856  47.458 596.072  1.00 20.00           C
ATOM   4000  H1' DT  K 126     127.139  45.269 592.835  1.00 20.00           H
ATOM   4001  H2' DT  K 126     128.131  46.058 594.821  1.00 20.00           H
ATOM   4002 H2'' DT  K 126     126.961  45.280 595.880  1.00 20.00           H
ATOM   4003  H3' DT  K 126     128.729  43.625 595.736  1.00 20.00           H
ATOM   4004  H4' DT  K 126     127.597  42.250 593.606  1.00 20.00           H
ATOM   4005  H5' DT  K 126     127.308  41.437 595.856  1.00 20.00           H
ATOM   4006 H5'' DT  K 126     125.669  41.711 595.209  1.00 20.00           H
ATOM   4007  H3  DT  K 126     123.521  47.472 591.524  1.00 20.00           H
ATOM   4008  H6  DT  K 126     125.015  45.912 595.824  1.00 20.00           H
ATOM   4009  H71 DT  K 126     123.349  47.032 596.944  1.00 20.00           H
ATOM   4010  H72 DT  K 126     122.843  48.543 596.163  1.00 20.00           H
ATOM   4011  H73 DT  K 126     121.832  47.097 596.012  1.00 20.00           H
ATOM   4012  P   DG  K 127     130.715  44.462 594.058  1.00 20.00           P
ATOM   4013  OP1 DG  K 127     131.494  43.203 594.136  1.00 20.00           O
ATOM   4014  OP2 DG  K 127     130.856  45.509 595.096  1.00 20.00           O
ATOM   4015  O5' DG  K 127     130.921  45.181 592.644  1.00 20.00           O
ATOM   4016  O3' DG  K 127     131.830  47.455 589.439  1.00 20.00           O
ATOM   4017  C1' DG  K 127     129.591  47.837 590.907  1.00 20.00           C
ATOM   4018  C2' DG  K 127     130.959  47.812 591.562  1.00 20.00           C
ATOM   4019  C3' DG  K 127     131.590  46.804 590.640  1.00 20.00           C
ATOM   4020  C4' DG  K 127     130.463  45.812 590.380  1.00 20.00           C
ATOM   4021  C5' DG  K 127     130.537  44.655 591.383  1.00 20.00           C
ATOM   4022  O4' DG  K 127     129.249  46.519 590.542  1.00 20.00           O
ATOM   4023  N9  DG  K 127     128.557  48.337 591.779  1.00 20.00           N
ATOM   4024  C8  DG  K 127     128.351  48.170 593.122  1.00 20.00           C
ATOM   4025  N7  DG  K 127     127.259  48.732 593.576  1.00 20.00           N
ATOM   4026  C5  DG  K 127     126.710  49.325 592.436  1.00 20.00           C
ATOM   4027  C4  DG  K 127     127.497  49.058 591.341  1.00 20.00           C
ATOM   4028  N1  DG  K 127     125.333  50.401 590.904  1.00 20.00           N
ATOM   4029  C2  DG  K 127     126.181  50.081 589.902  1.00 20.00           C
ATOM   4030  N3  DG  K 127     127.298  49.421 590.053  1.00 20.00           N
ATOM   4031  C6  DG  K 127     125.535  50.125 592.236  1.00 20.00           C
ATOM   4032  O6  DG  K 127     124.720  50.574 593.059  1.00 20.00           O
ATOM   4033  N2  DG  K 127     125.871  50.320 588.669  1.00 20.00           N
ATOM   4034  H1' DG  K 127     129.641  48.455 590.011  1.00 20.00           H
ATOM   4035  H2' DG  K 127     131.464  48.774 591.492  1.00 20.00           H
ATOM   4036 H2'' DG  K 127     130.930  47.491 592.603  1.00 20.00           H
ATOM   4037  H3' DG  K 127     132.489  46.351 591.058  1.00 20.00           H
ATOM   4038  H4' DG  K 127     130.535  45.426 589.364  1.00 20.00           H
ATOM   4039  H5' DG  K 127     131.277  43.926 591.060  1.00 20.00           H
ATOM   4040 H5'' DG  K 127     129.558  44.182 591.430  1.00 20.00           H
ATOM   4041  H8  DG  K 127     129.041  47.608 593.733  1.00 20.00           H
ATOM   4042  H1  DG  K 127     124.513  50.935 590.657  1.00 20.00           H
ATOM   4043  H21 DG  K 127     125.050  50.856 588.427  1.00 20.00           H
ATOM   4044  H22 DG  K 127     126.494  49.928 587.984  1.00 20.00           H
ATOM   4045  P   DG  K 128     133.277  47.999 589.062  1.00 20.00           P
ATOM   4046  OP1 DG  K 128     133.937  46.979 588.230  1.00 20.00           O
ATOM   4047  OP2 DG  K 128     133.951  48.642 590.208  1.00 20.00           O
ATOM   4048  O5' DG  K 128     132.739  49.193 588.166  1.00 20.00           O
ATOM   4049  O3' DG  K 128     131.954  52.376 585.868  1.00 20.00           O
ATOM   4050  C1' DG  K 128     130.769  51.907 588.379  1.00 20.00           C
ATOM   4051  C2' DG  K 128     132.262  52.039 588.236  1.00 20.00           C
ATOM   4052  C3' DG  K 128     132.418  51.486 586.829  1.00 20.00           C
ATOM   4053  C4' DG  K 128     131.367  50.401 586.775  1.00 20.00           C
ATOM   4054  C5' DG  K 128     131.930  49.014 587.040  1.00 20.00           C
ATOM   4055  O4' DG  K 128     130.385  50.696 587.762  1.00 20.00           O
ATOM   4056  N9  DG  K 128     130.359  51.945 589.772  1.00 20.00           N
ATOM   4057  C8  DG  K 128     130.898  51.380 590.891  1.00 20.00           C
ATOM   4058  N7  DG  K 128     130.192  51.576 591.973  1.00 20.00           N
ATOM   4059  C5  DG  K 128     129.083  52.292 591.512  1.00 20.00           C
ATOM   4060  C4  DG  K 128     129.201  52.517 590.163  1.00 20.00           C
ATOM   4061  N1  DG  K 128     127.038  53.385 591.297  1.00 20.00           N
ATOM   4062  C2  DG  K 128     127.273  53.547 589.988  1.00 20.00           C
ATOM   4063  N3  DG  K 128     128.338  53.156 589.336  1.00 20.00           N
ATOM   4064  C6  DG  K 128     127.912  52.791 592.166  1.00 20.00           C
ATOM   4065  O6  DG  K 128     127.578  52.734 593.348  1.00 20.00           O
ATOM   4066  N2  DG  K 128     126.331  54.011 589.266  1.00 20.00           N
ATOM   4067  H1' DG  K 128     130.301  52.734 587.845  1.00 20.00           H
ATOM   4068  H2' DG  K 128     132.815  51.445 588.963  1.00 20.00           H
ATOM   4069 H2'' DG  K 128     132.577  53.081 588.283  1.00 20.00           H
ATOM   4070  H3' DG  K 128     133.421  51.121 586.616  1.00 20.00           H
ATOM   4071  H4' DG  K 128     130.904  50.391 585.789  1.00 20.00           H
ATOM   4072  H5' DG  K 128     132.535  48.665 586.206  1.00 20.00           H
ATOM   4073 H5'' DG  K 128     131.112  48.322 587.235  1.00 20.00           H
ATOM   4074  H8  DG  K 128     131.824  50.826 590.864  1.00 20.00           H
ATOM   4075  H1  DG  K 128     126.177  53.753 591.672  1.00 20.00           H
ATOM   4076  H21 DG  K 128     125.515  54.437 589.677  1.00 20.00           H
ATOM   4077  H22 DG  K 128     126.489  54.009 588.272  1.00 20.00           H
[truncated: 13,004,836 more chars]
