# Supplementary material for: Mechanism of DNA capture by the MukBEF SMC complex and its inhibition by a viral DNA mimic
Source: Cell. Author manuscript; Available in PMC 2025 Jul 4. (PMC7617805; doi:10.1016/j.cell.2025.02.032)
Supplement: Data S3 [file EMS206515-supplement-Data_S3_.zip › Data S3/open_ring.pdb]

SEQRES   1 A 1467  ILE GLU ARG GLY LYS PHE ARG SER LEU THR LEU VAL ASN
SEQRES   2 A 1467  TRP ASN GLY PHE PHE ALA ARG THR PHE ASP LEU ASP GLU
SEQRES   3 A 1467  LEU VAL THR THR LEU SER GLY GLY ASN GLY ALA GLY LYS
SEQRES   4 A 1467  SER THR THR MET ALA ALA PHE VAL THR ALA LEU ILE PRO
SEQRES   5 A 1467  ASP LEU THR LEU LEU HIS PHE ARG ASN THR THR GLU ALA
SEQRES   6 A 1467  GLY ALA THR SER GLY SER ARG ASP LYS GLY LEU HIS GLY
SEQRES   7 A 1467  LYS LEU ARG ALA GLY VAL CYS TYR SER THR LEU ASP VAL
SEQRES   8 A 1467  ILE ASN SER ARG HIS GLN ARG VAL VAL VAL GLY VAL ARG
SEQRES   9 A 1467  LEU GLN GLN VAL ALA GLY ARG ASP ARG LYS VAL ASP ILE
SEQRES  10 A 1467  LYS PRO PHE MET ILE GLN GLY LEU PRO THR ALA ILE GLN
SEQRES  11 A 1467  PRO THR GLN LEU LEU THR GLU ASN VAL GLY GLU ARG GLN
SEQRES  12 A 1467  ALA ARG VAL LEU PRO LEU ASN GLU LEU LYS ASP ARG LEU
SEQRES  13 A 1467  ASP GLU MET GLU GLY VAL GLN PHE LYS GLN PHE ASN SER
SEQRES  14 A 1467  ILE THR ASP TYR HIS ALA GLN MET PHE ASP LEU GLY VAL
SEQRES  15 A 1467  ILE PRO LYS ARG LEU ARG SER ALA SER ASP ARG SER LYS
SEQRES  16 A 1467  PHE TYR ARG LEU ILE GLU ALA SER LEU TYR GLY GLY ILE
SEQRES  17 A 1467  SER SER ALA ILE THR ARG SER LEU ARG ASP TYR LEU LEU
SEQRES  18 A 1467  PRO GLU ASN SER GLY VAL ARG LYS ALA PHE GLN ASP MET
SEQRES  19 A 1467  GLU ALA ALA LEU ARG GLU ASN ARG ILE THR LEU GLU ALA
SEQRES  20 A 1467  ILE ARG VAL THR GLN SER ASP ARG ASP LEU PHE LYS HIS
SEQRES  21 A 1467  LEU ILE THR GLU ALA THR SER TYR VAL SER ALA ASP TYR
SEQRES  22 A 1467  MET ARG HIS ALA ASN GLU ARG ARG THR HIS LEU ASP GLU
SEQRES  23 A 1467  ALA LEU ALA LEU ARG GLY GLU LEU PHE GLY SER HIS LYS
SEQRES  24 A 1467  GLN LEU ALA THR GLU GLN TYR ARG HIS VAL GLU MET ALA
SEQRES  25 A 1467  ARG GLU LEU ALA GLU GLN SER GLY ALA SER SER ASP LEU
SEQRES  26 A 1467  GLU THR ASP HIS GLN ALA ALA SER ASP HIS LEU ASN LEU
SEQRES  27 A 1467  VAL GLN THR ALA MET ARG GLN GLN GLU LYS ILE ASP ARG
SEQRES  28 A 1467  TYR GLN VAL ASP LEU GLU GLU LEU SER TYR ARG LEU GLU
SEQRES  29 A 1467  GLU GLN THR ASP VAL VAL GLU GLU ALA GLY GLU LEU GLN
SEQRES  30 A 1467  ALA GLU TYR GLU ALA ARG THR GLU ALA THR GLU GLN GLU
SEQRES  31 A 1467  VAL ASP GLU LEU LYS SER GLN LEU ALA ASP TYR GLN GLN
SEQRES  32 A 1467  ALA LEU ASP VAL GLN GLN THR ARG ALA ILE GLN TYR GLN
SEQRES  33 A 1467  GLN ALA LEU GLN ALA LEU GLU ARG ALA ARG GLU LEU CYS
SEQRES  34 A 1467  ARG LEU PRO ASP LEU SER VAL ASP ASN ALA GLU GLU TRP
SEQRES  35 A 1467  LEU GLU THR PHE GLN ALA LYS GLU GLN GLN ALA THR GLU
SEQRES  36 A 1467  ALA LEU LEU ALA LEU GLU GLN LYS LEU SER VAL ALA ASP
SEQRES  37 A 1467  ALA ALA HIS ASN GLN PHE GLU GLN ALA TYR GLN LEU VAL
SEQRES  38 A 1467  LYS ASN ILE VAL GLY GLU THR SER ARG SER GLU ALA TRP
SEQRES  39 A 1467  GLN SER ALA ARG GLU LEU LEU ARG ASP TRP PRO SER GLN
SEQRES  40 A 1467  ARG HIS LEU ALA ASP ARG VAL GLN PRO LEU ARG MET ARG
SEQRES  41 A 1467  LEU SER GLU LEU GLU GLN ARG LEU ASN ASN GLN GLN ASN
SEQRES  42 A 1467  ALA GLU ARG LEU LEU SER GLU PHE CYS LYS ARG GLN GLY
SEQRES  43 A 1467  ARG GLN TYR GLN ALA GLU ASP LEU GLU ALA LEU GLN ASN
SEQRES  44 A 1467  GLU LEU GLU ALA ARG GLN GLU ALA LEU SER LEU SER VAL
SEQRES  45 A 1467  ASN GLU GLY GLY GLU ARG ARG MET GLU MET ARG GLN GLU
SEQRES  46 A 1467  LEU GLU GLN LEU LYS GLN LYS ILE GLN SER LEU THR ALA
SEQRES  47 A 1467  ARG ALA PRO VAL TRP LEU ALA ALA GLN ASP THR LEU ASN
SEQRES  48 A 1467  GLN LEU CYS GLU GLN SER GLY GLU THR LEU ALA SER SER
SEQRES  49 A 1467  ASN ASP VAL THR GLU TYR MET GLN GLN LEU LEU GLU ARG
SEQRES  50 A 1467  GLU ARG GLU ALA THR VAL GLU ARG ASP GLU VAL ALA ALA
SEQRES  51 A 1467  GLN LYS ARG GLU LEU GLU LYS GLN ILE GLU ARG LEU SER
SEQRES  52 A 1467  GLN PRO SER GLY ALA GLU ASP SER ARG MET ILE ALA LEU
SEQRES  53 A 1467  ALA GLU ARG PHE GLY GLY VAL LEU LEU SER GLU ILE TYR
SEQRES  54 A 1467  ASP ASP ILE THR ILE ASP ASP ALA PRO TYR PHE SER ALA
SEQRES  55 A 1467  LEU TYR GLY PRO ALA ARG HIS GLY ILE VAL VAL PRO ASP
SEQRES  56 A 1467  LEU SER LEU VAL ARG PRO HIS LEU GLU THR LEU GLU ASP
SEQRES  57 A 1467  CYS PRO GLU ASP LEU TYR LEU ILE GLU GLY ASP PRO GLN
SEQRES  58 A 1467  SER PHE ASP ASP SER VAL PHE ASN ALA GLU GLU GLN THR
SEQRES  59 A 1467  ASN ALA VAL LEU VAL LYS SER SER ASP ARG GLN TRP ARG
SEQRES  60 A 1467  TYR SER ARG TYR PRO GLU LEU PRO LEU PHE GLY ARG ALA
SEQRES  61 A 1467  ALA ARG GLU ASN ARG LEU GLU ALA LEU ASN LEU GLU ARG
SEQRES  62 A 1467  ASP ALA LEU ALA GLU ARG TYR ALA THR LEU SER PHE ASP
SEQRES  63 A 1467  VAL GLN LYS ILE GLN ARG ALA HIS GLN ALA PHE SER GLN
SEQRES  64 A 1467  PHE VAL GLY LYS HIS LEU SER VAL ALA PHE ASP THR ASP
SEQRES  65 A 1467  PRO GLU ALA GLU ILE ARG GLU LEU ARG GLN ARG HIS THR
SEQRES  66 A 1467  GLU LEU GLU ARG GLU VAL SER ARG PHE GLU ASP GLN THR
SEQRES  67 A 1467  GLN GLN GLN ARG GLN GLN TYR ALA GLN ALA LYS GLU SER
SEQRES  68 A 1467  LEU THR THR LEU ASN ARG LEU ILE PRO GLN VAL THR LEU
SEQRES  69 A 1467  LEU LEU ASP GLU THR LEU ILE ASP ARG VAL GLU GLU VAL
SEQRES  70 A 1467  ARG GLU GLU MET ASP GLU ALA GLN GLU ALA ALA ARG PHE
SEQRES  71 A 1467  LEU GLN GLN HIS GLY SER ALA LEU THR LYS LEU GLU PRO
SEQRES  72 A 1467  MET VAL ALA VAL LEU GLN SER ASP PRO GLN GLN HIS GLU
SEQRES  73 A 1467  GLN LEU GLN GLN ASP TYR GLU THR ALA LYS HIS SER GLN
SEQRES  74 A 1467  HIS GLN ALA LYS GLN GLN ALA PHE ALA LEU VAL GLU ILE
SEQRES  75 A 1467  VAL GLN ARG ARG VAL HIS PHE SER TYR SER ASP SER ALA
SEQRES  76 A 1467  GLY MET LEU SER GLU ASN ALA ASP LEU ASN ASP LYS LEU
SEQRES  77 A 1467  ARG GLN ARG LEU GLU HIS ALA GLU SER ASP ARG SER ARG
SEQRES  78 A 1467  ALA ARG GLU GLN LEU ARG GLN GLN GLN ALA GLN TYR SER
SEQRES  79 A 1467  GLN PHE ASN GLN VAL LEU ALA SER LEU LYS SER SER TYR
SEQRES  80 A 1467  GLU THR LYS GLN ASP MET LEU LYS GLU LEU LEU GLN GLU
SEQRES  81 A 1467  MET LYS ASP ILE GLY VAL GLN ALA ASP ALA ASN ALA GLU
SEQRES  82 A 1467  MET ARG ALA ARG GLU ARG ARG ASP ARG LEU HIS GLU ALA
SEQRES  83 A 1467  LEU SER VAL ASN ARG SER ARG VAL ASN GLN LEU GLU LYS
SEQRES  84 A 1467  GLN ILE ALA PHE CYS GLU ALA GLU MET GLU ASN VAL GLN
SEQRES  85 A 1467  LYS LYS LEU ARG LYS LEU GLU ARG ASP TYR TYR GLN ILE
SEQRES  86 A 1467  ARG GLU GLN VAL VAL SER ALA LYS ALA GLY TRP CYS ALA
SEQRES  87 A 1467  VAL MET ARG MET VAL LYS ASP ASN GLY VAL GLU ARG ARG
SEQRES  88 A 1467  LEU HIS ARG ARG GLU LEU ALA TYR MET GLU GLY GLY ALA
SEQRES  89 A 1467  LEU ARG SER MET SER ASP LYS ALA LEU GLY ALA LEU ARG
SEQRES  90 A 1467  LEU ALA VAL ALA ASP ASN GLU HIS LEU ARG ASP ALA LEU
SEQRES  91 A 1467  ARG LEU SER GLU ASP PRO LYS ARG PRO GLU ARG LYS VAL
SEQRES  92 A 1467  GLN PHE PHE ILE ALA VAL TYR GLN HIS LEU ARG GLU ARG
SEQRES  93 A 1467  ILE ARG GLN ASP ILE ILE ARG THR ASP ASP PRO VAL ASP
SEQRES  94 A 1467  ALA ILE GLU GLN MET GLU ILE GLU LEU ALA ARG LEU THR
SEQRES  95 A 1467  GLU GLU LEU THR ALA ARG GLU GLN LYS LEU ALA ILE SER
SEQRES  96 A 1467  SER LYS SER VAL ALA ASN ILE ILE ARG LYS THR ILE GLN
SEQRES  97 A 1467  ARG GLU GLN ASN ARG ILE ARG MET LEU ASN GLN GLY LEU
SEQRES  98 A 1467  GLN ALA VAL SER PHE GLY GLN VAL ARG GLY VAL ARG LEU
SEQRES  99 A 1467  ASN VAL ASN VAL ARG GLU SER HIS ALA ILE LEU LEU ASP
SEQRES 100 A 1467  VAL LEU SER GLU GLN GLN GLU GLN HIS GLN ASP LEU PHE
SEQRES 101 A 1467  ASN SER GLN ARG LEU THR PHE SER GLU ALA MET ALA LYS
SEQRES 102 A 1467  LEU TYR GLN ARG LEU ASN PRO GLN VAL ASP MET GLY GLN
SEQRES 103 A 1467  ARG LEU PRO GLN THR ILE GLY GLU GLU LEU LEU ASP TYR
SEQRES 104 A 1467  ARG ASN TYR LEU GLU LEU ASP VAL GLU VAL ASN ARG GLY
SEQRES 105 A 1467  SER ASP GLY TRP LEU LYS ALA GLU SER GLY ALA LEU SER
SEQRES 106 A 1467  THR GLY GLU ALA ILE GLY THR GLY MET SER ILE LEU VAL
SEQRES 107 A 1467  MET VAL VAL GLN SER TRP GLU GLU GLU SER ARG ARG LEU
SEQRES 108 A 1467  ARG GLY LYS ASP ILE SER PRO CYS ARG LEU LEU PHE LEU
SEQRES 109 A 1467  ASP GLN ALA ALA ARG LEU ASP ALA LYS SER ILE ALA THR
SEQRES 110 A 1467  LEU PHE GLU LEU CYS GLU ARG LEU GLN MET GLN LEU ILE
SEQRES 111 A 1467  ILE ALA ALA PRO GLU ASN ILE SER PRO GLU LYS GLY THR
SEQRES 112 A 1467  THR TYR LYS LEU VAL ARG LYS VAL PHE LYS ASN HIS GLU
SEQRES 113 A 1467  HIS VAL HIS VAL VAL GLY LEU ARG GLY PHE GLY
SEQRES   1 B 1467  ILE GLU ARG GLY LYS PHE ARG SER LEU THR LEU VAL ASN
SEQRES   2 B 1467  TRP ASN GLY PHE PHE ALA ARG THR PHE ASP LEU ASP GLU
SEQRES   3 B 1467  LEU VAL THR THR LEU SER GLY GLY ASN GLY ALA GLY LYS
SEQRES   4 B 1467  SER THR THR MET ALA ALA PHE VAL THR ALA LEU ILE PRO
SEQRES   5 B 1467  ASP LEU THR LEU LEU HIS PHE ARG ASN THR THR GLU ALA
SEQRES   6 B 1467  GLY ALA THR SER GLY SER ARG ASP LYS GLY LEU HIS GLY
SEQRES   7 B 1467  LYS LEU ARG ALA GLY VAL CYS TYR SER THR LEU ASP VAL
SEQRES   8 B 1467  ILE ASN SER ARG HIS GLN ARG VAL VAL VAL GLY VAL ARG
SEQRES   9 B 1467  LEU GLN GLN VAL ALA GLY ARG ASP ARG LYS VAL ASP ILE
SEQRES  10 B 1467  LYS PRO PHE MET ILE GLN GLY LEU PRO THR ALA ILE GLN
SEQRES  11 B 1467  PRO THR GLN LEU LEU THR GLU ASN VAL GLY GLU ARG GLN
SEQRES  12 B 1467  ALA ARG VAL LEU PRO LEU ASN GLU LEU LYS ASP ARG LEU
SEQRES  13 B 1467  ASP GLU MET GLU GLY VAL GLN PHE LYS GLN PHE ASN SER
SEQRES  14 B 1467  ILE THR ASP TYR HIS ALA GLN MET PHE ASP LEU GLY VAL
SEQRES  15 B 1467  ILE PRO LYS ARG LEU ARG SER ALA SER ASP ARG SER LYS
SEQRES  16 B 1467  PHE TYR ARG LEU ILE GLU ALA SER LEU TYR GLY GLY ILE
SEQRES  17 B 1467  SER SER ALA ILE THR ARG SER LEU ARG ASP TYR LEU LEU
SEQRES  18 B 1467  PRO GLU ASN SER GLY VAL ARG LYS ALA PHE GLN ASP MET
SEQRES  19 B 1467  GLU ALA ALA LEU ARG GLU ASN ARG ILE THR LEU GLU ALA
SEQRES  20 B 1467  ILE ARG VAL THR GLN SER ASP ARG ASP LEU PHE LYS HIS
SEQRES  21 B 1467  LEU ILE THR GLU ALA THR SER TYR VAL SER ALA ASP TYR
SEQRES  22 B 1467  MET ARG HIS ALA ASN GLU ARG ARG THR HIS LEU ASP GLU
SEQRES  23 B 1467  ALA LEU ALA LEU ARG GLY GLU LEU PHE GLY SER HIS LYS
SEQRES  24 B 1467  GLN LEU ALA THR GLU GLN TYR ARG HIS VAL GLU MET ALA
SEQRES  25 B 1467  ARG GLU LEU ALA GLU GLN SER GLY ALA SER SER ASP LEU
SEQRES  26 B 1467  GLU THR ASP HIS GLN ALA ALA SER ASP HIS LEU ASN LEU
SEQRES  27 B 1467  VAL GLN THR ALA MET ARG GLN GLN GLU LYS ILE ASP ARG
SEQRES  28 B 1467  TYR GLN VAL ASP LEU GLU GLU LEU SER TYR ARG LEU GLU
SEQRES  29 B 1467  GLU GLN THR ASP VAL VAL GLU GLU ALA GLY GLU LEU GLN
SEQRES  30 B 1467  ALA GLU TYR GLU ALA ARG THR GLU ALA THR GLU GLN GLU
SEQRES  31 B 1467  VAL ASP GLU LEU LYS SER GLN LEU ALA ASP TYR GLN GLN
SEQRES  32 B 1467  ALA LEU ASP VAL GLN GLN THR ARG ALA ILE GLN TYR GLN
SEQRES  33 B 1467  GLN ALA LEU GLN ALA LEU GLU ARG ALA ARG GLU LEU CYS
SEQRES  34 B 1467  ARG LEU PRO ASP LEU SER VAL ASP ASN ALA GLU GLU TRP
SEQRES  35 B 1467  LEU GLU THR PHE GLN ALA LYS GLU GLN GLN ALA THR GLU
SEQRES  36 B 1467  ALA LEU LEU ALA LEU GLU GLN LYS LEU SER VAL ALA ASP
SEQRES  37 B 1467  ALA ALA HIS ASN GLN PHE GLU GLN ALA TYR GLN LEU VAL
SEQRES  38 B 1467  LYS ASN ILE VAL GLY GLU THR SER ARG SER GLU ALA TRP
SEQRES  39 B 1467  GLN SER ALA ARG GLU LEU LEU ARG ASP TRP PRO SER GLN
SEQRES  40 B 1467  ARG HIS LEU ALA ASP ARG VAL GLN PRO LEU ARG MET ARG
SEQRES  41 B 1467  LEU SER GLU LEU GLU GLN ARG LEU ASN ASN GLN GLN ASN
SEQRES  42 B 1467  ALA GLU ARG LEU LEU SER GLU PHE CYS LYS ARG GLN GLY
SEQRES  43 B 1467  ARG GLN TYR GLN ALA GLU ASP LEU GLU ALA LEU GLN ASN
SEQRES  44 B 1467  GLU LEU GLU ALA ARG GLN GLU ALA LEU SER LEU SER VAL
SEQRES  45 B 1467  ASN GLU GLY GLY GLU ARG ARG MET GLU MET ARG GLN GLU
SEQRES  46 B 1467  LEU GLU GLN LEU LYS GLN LYS ILE GLN SER LEU THR ALA
SEQRES  47 B 1467  ARG ALA PRO VAL TRP LEU ALA ALA GLN ASP THR LEU ASN
SEQRES  48 B 1467  GLN LEU CYS GLU GLN SER GLY GLU THR LEU ALA SER SER
SEQRES  49 B 1467  ASN ASP VAL THR GLU TYR MET GLN GLN LEU LEU GLU ARG
SEQRES  50 B 1467  GLU ARG GLU ALA THR VAL GLU ARG ASP GLU VAL ALA ALA
SEQRES  51 B 1467  GLN LYS ARG GLU LEU GLU LYS GLN ILE GLU ARG LEU SER
SEQRES  52 B 1467  GLN PRO SER GLY ALA GLU ASP SER ARG MET ILE ALA LEU
SEQRES  53 B 1467  ALA GLU ARG PHE GLY GLY VAL LEU LEU SER GLU ILE TYR
SEQRES  54 B 1467  ASP ASP ILE THR ILE ASP ASP ALA PRO TYR PHE SER ALA
SEQRES  55 B 1467  LEU TYR GLY PRO ALA ARG HIS GLY ILE VAL VAL PRO ASP
SEQRES  56 B 1467  LEU SER LEU VAL ARG PRO HIS LEU GLU THR LEU GLU ASP
SEQRES  57 B 1467  CYS PRO GLU ASP LEU TYR LEU ILE GLU GLY ASP PRO GLN
SEQRES  58 B 1467  SER PHE ASP ASP SER VAL PHE ASN ALA GLU GLU GLN THR
SEQRES  59 B 1467  ASN ALA VAL LEU VAL LYS SER SER ASP ARG GLN TRP ARG
SEQRES  60 B 1467  TYR SER ARG TYR PRO GLU LEU PRO LEU PHE GLY ARG ALA
SEQRES  61 B 1467  ALA ARG GLU ASN ARG LEU GLU ALA LEU ASN LEU GLU ARG
SEQRES  62 B 1467  ASP ALA LEU ALA GLU ARG TYR ALA THR LEU SER PHE ASP
SEQRES  63 B 1467  VAL GLN LYS ILE GLN ARG ALA HIS GLN ALA PHE SER GLN
SEQRES  64 B 1467  PHE VAL GLY LYS HIS LEU SER VAL ALA PHE ASP THR ASP
SEQRES  65 B 1467  PRO GLU ALA GLU ILE ARG GLU LEU ARG GLN ARG HIS THR
SEQRES  66 B 1467  GLU LEU GLU ARG GLU VAL SER ARG PHE GLU ASP GLN THR
SEQRES  67 B 1467  GLN GLN GLN ARG GLN GLN TYR ALA GLN ALA LYS GLU SER
SEQRES  68 B 1467  LEU THR THR LEU ASN ARG LEU ILE PRO GLN VAL THR LEU
SEQRES  69 B 1467  LEU LEU ASP GLU THR LEU ILE ASP ARG VAL GLU GLU VAL
SEQRES  70 B 1467  ARG GLU GLU MET ASP GLU ALA GLN GLU ALA ALA ARG PHE
SEQRES  71 B 1467  LEU GLN GLN HIS GLY SER ALA LEU THR LYS LEU GLU PRO
SEQRES  72 B 1467  MET VAL ALA VAL LEU GLN SER ASP PRO GLN GLN HIS GLU
SEQRES  73 B 1467  GLN LEU GLN GLN ASP TYR GLU THR ALA LYS HIS SER GLN
SEQRES  74 B 1467  HIS GLN ALA LYS GLN GLN ALA PHE ALA LEU VAL GLU ILE
SEQRES  75 B 1467  VAL GLN ARG ARG VAL HIS PHE SER TYR SER ASP SER ALA
SEQRES  76 B 1467  GLY MET LEU SER GLU ASN ALA ASP LEU ASN ASP LYS LEU
SEQRES  77 B 1467  ARG GLN ARG LEU GLU HIS ALA GLU SER ASP ARG SER ARG
SEQRES  78 B 1467  ALA ARG GLU GLN LEU ARG GLN GLN GLN ALA GLN TYR SER
SEQRES  79 B 1467  GLN PHE ASN GLN VAL LEU ALA SER LEU LYS SER SER TYR
SEQRES  80 B 1467  GLU THR LYS GLN ASP MET LEU LYS GLU LEU LEU GLN GLU
SEQRES  81 B 1467  MET LYS ASP ILE GLY VAL GLN ALA ASP ALA ASN ALA GLU
SEQRES  82 B 1467  MET ARG ALA ARG GLU ARG ARG ASP ARG LEU HIS GLU ALA
SEQRES  83 B 1467  LEU SER VAL ASN ARG SER ARG VAL ASN GLN LEU GLU LYS
SEQRES  84 B 1467  GLN ILE ALA PHE CYS GLU ALA GLU MET GLU ASN VAL GLN
SEQRES  85 B 1467  LYS LYS LEU ARG LYS LEU GLU ARG ASP TYR TYR GLN ILE
SEQRES  86 B 1467  ARG GLU GLN VAL VAL SER ALA LYS ALA GLY TRP CYS ALA
SEQRES  87 B 1467  VAL MET ARG MET VAL LYS ASP ASN GLY VAL GLU ARG ARG
SEQRES  88 B 1467  LEU HIS ARG ARG GLU LEU ALA TYR MET GLU GLY GLY ALA
SEQRES  89 B 1467  LEU ARG SER MET SER ASP LYS ALA LEU GLY ALA LEU ARG
SEQRES  90 B 1467  LEU ALA VAL ALA ASP ASN GLU HIS LEU ARG ASP ALA LEU
SEQRES  91 B 1467  ARG LEU SER GLU ASP PRO LYS ARG PRO GLU ARG LYS VAL
SEQRES  92 B 1467  GLN PHE PHE ILE ALA VAL TYR GLN HIS LEU ARG GLU ARG
SEQRES  93 B 1467  ILE ARG GLN ASP ILE ILE ARG THR ASP ASP PRO VAL ASP
SEQRES  94 B 1467  ALA ILE GLU GLN MET GLU ILE GLU LEU ALA ARG LEU THR
SEQRES  95 B 1467  GLU GLU LEU THR ALA ARG GLU GLN LYS LEU ALA ILE SER
SEQRES  96 B 1467  SER LYS SER VAL ALA ASN ILE ILE ARG LYS THR ILE GLN
SEQRES  97 B 1467  ARG GLU GLN ASN ARG ILE ARG MET LEU ASN GLN GLY LEU
SEQRES  98 B 1467  GLN ALA VAL SER PHE GLY GLN VAL ARG GLY VAL ARG LEU
SEQRES  99 B 1467  ASN VAL ASN VAL ARG GLU SER HIS ALA ILE LEU LEU ASP
SEQRES 100 B 1467  VAL LEU SER GLU GLN GLN GLU GLN HIS GLN ASP LEU PHE
SEQRES 101 B 1467  ASN SER GLN ARG LEU THR PHE SER GLU ALA MET ALA LYS
SEQRES 102 B 1467  LEU TYR GLN ARG LEU ASN PRO GLN VAL ASP MET GLY GLN
SEQRES 103 B 1467  ARG LEU PRO GLN THR ILE GLY GLU GLU LEU LEU ASP TYR
SEQRES 104 B 1467  ARG ASN TYR LEU GLU LEU ASP VAL GLU VAL ASN ARG GLY
SEQRES 105 B 1467  SER ASP GLY TRP LEU LYS ALA GLU SER GLY ALA LEU SER
SEQRES 106 B 1467  THR GLY GLU ALA ILE GLY THR GLY MET SER ILE LEU VAL
SEQRES 107 B 1467  MET VAL VAL GLN SER TRP GLU GLU GLU SER ARG ARG LEU
SEQRES 108 B 1467  ARG GLY LYS ASP ILE SER PRO CYS ARG LEU LEU PHE LEU
SEQRES 109 B 1467  ASP GLN ALA ALA ARG LEU ASP ALA LYS SER ILE ALA THR
SEQRES 110 B 1467  LEU PHE GLU LEU CYS GLU ARG LEU GLN MET GLN LEU ILE
SEQRES 111 B 1467  ILE ALA ALA PRO GLU ASN ILE SER PRO GLU LYS GLY THR
SEQRES 112 B 1467  THR TYR LYS LEU VAL ARG LYS VAL PHE LYS ASN HIS GLU
SEQRES 113 B 1467  HIS VAL HIS VAL VAL GLY LEU ARG GLY PHE GLY
SEQRES   1 C  440  MET SER GLU TYR SER GLN THR VAL PRO GLU LEU VAL SER
SEQRES   2 C  440  TRP ALA ARG LYS ASN ASP PHE SER ILE SER LEU PRO VAL
SEQRES   3 C  440  GLU ARG LEU ALA PHE LEU MET ALA ILE ALA VAL LEU ASN
SEQRES   4 C  440  SER GLU ARG LEU ASP GLY GLU MET SER GLU GLY GLU LEU
SEQRES   5 C  440  ILE ASP ALA PHE ARG GLU VAL CYS LYS GLY PHE GLU GLN
SEQRES   6 C  440  THR ALA GLU SER VAL ALA VAL ARG ALA ASN ASN ALA ILE
SEQRES   7 C  440  ASN ASP MET VAL ARG GLN LYS LEU LEU ASN ARG PHE THR
SEQRES   8 C  440  SER GLU LEU ALA ASP GLY ASN ALA ILE TYR ARG LEU THR
SEQRES   9 C  440  PRO LEU GLY ILE SER ILE SER ASP TYR TYR ILE ARG GLN
SEQRES  10 C  440  ARG GLU PHE SER THR LEU ARG LEU SER MET GLN LEU SER
SEQRES  11 C  440  ILE VAL ALA ASN GLU LEU HIS ARG ALA ALA GLU ALA ALA
SEQRES  12 C  440  GLU GLU GLY GLY ASP GLU PHE HIS TRP HIS ARG ASN VAL
SEQRES  13 C  440  PHE ALA PRO LEU LYS TYR SER VAL ALA GLU ILE PHE ASP
SEQRES  14 C  440  SER ILE ASP MET SER GLN ARG LEU MET ASP GLU GLN GLN
SEQRES  15 C  440  ASN PHE VAL LYS GLU ASP ILE ALA ALA LEU LEU ASN GLN
SEQRES  16 C  440  ASP TRP GLN ALA ALA ILE ALA ASN CYS GLU GLN LEU LEU
SEQRES  17 C  440  SER GLU THR SER GLY THR LEU ARG GLU LEU GLN ASP THR
SEQRES  18 C  440  LEU GLU ALA ALA GLY ASP LYS LEU GLN ALA ASN LEU LEU
SEQRES  19 C  440  ARG ILE GLN ASP ALA ASN MET GLY SER GLY GLY SER GLU
SEQRES  20 C  440  LEU VAL ASP LYS LEU VAL PHE ASP LEU GLN SER LYS LEU
SEQRES  21 C  440  ASP ARG ILE ILE SER TRP GLY GLN GLN ALA ILE ASP LEU
SEQRES  22 C  440  TRP ILE GLY TYR ASP ARG HIS VAL HIS LYS PHE ILE ARG
SEQRES  23 C  440  THR ALA ILE ASP MET ASP LYS ASN ARG ILE PHE SER GLN
SEQRES  24 C  440  ARG LEU ARG GLN SER VAL GLN HIS TYR PHE ASP ASN PRO
SEQRES  25 C  440  TRP THR LEU THR VAL ALA ASN ALA GLU ARG LEU LEU ASP
SEQRES  26 C  440  MET ARG ASP GLU GLU LEU ALA LEU ARG ASN GLU GLU VAL
SEQRES  27 C  440  THR GLY GLU LEU PRO LEU GLU LEU GLU TYR GLU GLU PHE
SEQRES  28 C  440  SER GLU ILE ASN ASP GLN LEU ALA ALA MET ILE GLU LYS
SEQRES  29 C  440  ALA LEU LEU VAL TYR GLN GLN GLU GLN ARG PRO LEU ASP
SEQRES  30 C  440  LEU GLY ALA VAL LEU ARG ASP TYR LEU ALA GLN HIS PRO
SEQRES  31 C  440  LEU PRO ARG HIS PHE ASP VAL ALA ARG ILE LEU VAL ASP
SEQRES  32 C  440  GLN ALA VAL ARG LEU GLY VAL ALA GLU ALA ASP PHE SER
SEQRES  33 C  440  GLY LEU PRO ALA GLU TRP LEU ALA ILE ASN ASP TYR GLY
SEQRES  34 C  440  ALA LYS VAL GLN ALA HIS VAL ILE ASP THR TYR
SEQRES   1 D  440  MET SER GLU TYR SER GLN THR VAL PRO GLU LEU VAL SER
SEQRES   2 D  440  TRP ALA ARG LYS ASN ASP PHE SER ILE SER LEU PRO VAL
SEQRES   3 D  440  GLU ARG LEU ALA PHE LEU MET ALA ILE ALA VAL LEU ASN
SEQRES   4 D  440  SER GLU ARG LEU ASP GLY GLU MET SER GLU GLY GLU LEU
SEQRES   5 D  440  ILE ASP ALA PHE ARG GLU VAL CYS LYS GLY PHE GLU GLN
SEQRES   6 D  440  THR ALA GLU SER VAL ALA VAL ARG ALA ASN ASN ALA ILE
SEQRES   7 D  440  ASN ASP MET VAL ARG GLN LYS LEU LEU ASN ARG PHE THR
SEQRES   8 D  440  SER GLU LEU ALA ASP GLY ASN ALA ILE TYR ARG LEU THR
SEQRES   9 D  440  PRO LEU GLY ILE SER ILE SER ASP TYR TYR ILE ARG GLN
SEQRES  10 D  440  ARG GLU PHE SER THR LEU ARG LEU SER MET GLN LEU SER
SEQRES  11 D  440  ILE VAL ALA ASN GLU LEU HIS ARG ALA ALA GLU ALA ALA
SEQRES  12 D  440  GLU GLU GLY GLY ASP GLU PHE HIS TRP HIS ARG ASN VAL
SEQRES  13 D  440  PHE ALA PRO LEU LYS TYR SER VAL ALA GLU ILE PHE ASP
SEQRES  14 D  440  SER ILE ASP MET SER GLN ARG LEU MET ASP GLU GLN GLN
SEQRES  15 D  440  ASN PHE VAL LYS GLU ASP ILE ALA ALA LEU LEU ASN GLN
SEQRES  16 D  440  ASP TRP GLN ALA ALA ILE ALA ASN CYS GLU GLN LEU LEU
SEQRES  17 D  440  SER GLU THR SER GLY THR LEU ARG GLU LEU GLN ASP THR
SEQRES  18 D  440  LEU GLU ALA ALA GLY ASP LYS LEU GLN ALA ASN LEU LEU
SEQRES  19 D  440  ARG ILE GLN ASP ALA ASN MET GLY SER GLY GLY SER GLU
SEQRES  20 D  440  LEU VAL ASP LYS LEU VAL PHE ASP LEU GLN SER LYS LEU
SEQRES  21 D  440  ASP ARG ILE ILE SER TRP GLY GLN GLN ALA ILE ASP LEU
SEQRES  22 D  440  TRP ILE GLY TYR ASP ARG HIS VAL HIS LYS PHE ILE ARG
SEQRES  23 D  440  THR ALA ILE ASP MET ASP LYS ASN ARG ILE PHE SER GLN
SEQRES  24 D  440  ARG LEU ARG GLN SER VAL GLN HIS TYR PHE ASP ASN PRO
SEQRES  25 D  440  TRP THR LEU THR VAL ALA ASN ALA GLU ARG LEU LEU ASP
SEQRES  26 D  440  MET ARG ASP GLU GLU LEU ALA LEU ARG ASN GLU GLU VAL
SEQRES  27 D  440  THR GLY GLU LEU PRO LEU GLU LEU GLU TYR GLU GLU PHE
SEQRES  28 D  440  SER GLU ILE ASN ASP GLN LEU ALA ALA MET ILE GLU LYS
SEQRES  29 D  440  ALA LEU LEU VAL TYR GLN GLN GLU GLN ARG PRO LEU ASP
SEQRES  30 D  440  LEU GLY ALA VAL LEU ARG ASP TYR LEU ALA GLN HIS PRO
SEQRES  31 D  440  LEU PRO ARG HIS PHE ASP VAL ALA ARG ILE LEU VAL ASP
SEQRES  32 D  440  GLN ALA VAL ARG LEU GLY VAL ALA GLU ALA ASP PHE SER
SEQRES  33 D  440  GLY LEU PRO ALA GLU TRP LEU ALA ILE ASN ASP TYR GLY
SEQRES  34 D  440  ALA LYS VAL GLN ALA HIS VAL ILE ASP THR TYR
SEQRES   1 E  212  SER SER THR HIS ILE GLU GLN PHE MET PRO VAL LYS LEU
SEQRES   2 E  212  ALA GLN ALA LEU ALA ASN SER LEU PHE PRO GLU LEU ASP
SEQRES   3 E  212  SER GLN LEU ARG ALA GLY ARG HIS ILE GLY ILE ASP ASP
SEQRES   4 E  212  LEU ASP ASN HIS ALA PHE LEU MET ASP PHE GLN GLU GLN
SEQRES   5 E  212  LEU GLU GLU PHE TYR ALA ARG TYR ASN VAL GLU LEU ILE
SEQRES   6 E  212  ARG ALA PRO GLU GLY PHE PHE TYR LEU ARG PRO ARG SER
SEQRES   7 E  212  THR THR LEU ILE PRO ARG SER VAL LEU SER GLU LEU ASP
SEQRES   8 E  212  MET MET VAL GLY LYS ILE LEU CYS TYR LEU TYR LEU SER
SEQRES   9 E  212  PRO GLU ARG LEU ALA ASN GLN GLY ILE PHE THR SER GLN
SEQRES  10 E  212  GLU LEU TYR GLU GLU LEU ILE SER LEU ALA ASP GLU GLY
SEQRES  11 E  212  LYS LEU MET LYS PHE VAL ASN GLN ARG SER SER GLY SER
SEQRES  12 E  212  ASP LEU ASP LYS GLN LYS LEU GLN GLU LYS VAL ARG THR
SEQRES  13 E  212  THR LEU ASN ARG LEU ARG ARG LEU GLY MET VAL TYR PHE
SEQRES  14 E  212  LEU PRO ASN ASN ASN ASN LYS PHE THR ILE THR GLU ALA
SEQRES  15 E  212  VAL PHE ARG PHE GLY ALA ASP VAL ARG SER GLY ASP ASP
SEQRES  16 E  212  PRO ARG GLU ILE GLN LEU ARG MET ILE ARG ASP GLY GLU
SEQRES  17 E  212  ALA MET PRO VAL
SEQRES   1 F  198  PHE MET PRO VAL LYS LEU ALA GLN ALA LEU ALA ASN SER
SEQRES   2 F  198  LEU PHE PRO GLU LEU ASP SER GLN LEU ARG ALA GLY ARG
SEQRES   3 F  198  HIS ILE GLY ILE ASP ASP LEU ASP ASN HIS ALA PHE LEU
SEQRES   4 F  198  MET ASP PHE GLN GLU GLN LEU GLU GLU PHE TYR ALA ARG
SEQRES   5 F  198  TYR ASN VAL GLU LEU ILE ARG ALA PRO GLU GLY PHE PHE
SEQRES   6 F  198  TYR LEU ARG PRO ARG SER THR THR LEU ILE PRO ARG SER
SEQRES   7 F  198  VAL LEU SER GLU LEU ASP MET MET VAL GLY LYS ILE LEU
SEQRES   8 F  198  CYS TYR LEU TYR LEU SER PRO GLU ARG LEU ALA ASN GLN
SEQRES   9 F  198  GLY ILE PHE THR SER GLN GLU LEU TYR GLU GLU LEU ILE
SEQRES  10 F  198  SER LEU ALA ASP GLU GLY LYS LEU MET LYS PHE VAL ASN
SEQRES  11 F  198  GLN ARG SER SER GLY SER ASP LEU ASP LYS GLN LYS LEU
SEQRES  12 F  198  GLN GLU LYS VAL ARG THR THR LEU ASN ARG LEU ARG ARG
SEQRES  13 F  198  LEU GLY MET VAL TYR PHE LEU PRO ASN ASN ASN ASN LYS
SEQRES  14 F  198  PHE THR ILE THR GLU ALA VAL PHE ARG PHE GLY ALA ASP
SEQRES  15 F  198  VAL ARG SER GLY ASP ASP PRO ARG GLU ILE GLN LEU ARG
SEQRES  16 F  198  MET ILE ARG
SEQRES   1 G   72  THR ILE GLU GLU ARG VAL LYS LYS ILE ILE GLY GLU GLN
SEQRES   2 G   72  LEU GLY VAL LYS GLN GLU GLU VAL THR ASN ASN ALA SER
SEQRES   3 G   72  PHE VAL GLU ASP LEU GLY ALA ASP SER LEU ASP THR VAL
SEQRES   4 G   72  GLU LEU VAL MET ALA LEU GLU GLU GLU PHE ASP THR GLU
SEQRES   5 G   72  ILE PRO ASP GLU GLU ALA GLU LYS ILE THR THR VAL GLN
SEQRES   6 G   72  ALA ALA ILE ASP TYR ILE ASN
SEQRES   1 H   72  THR ILE GLU GLU ARG VAL LYS LYS ILE ILE GLY GLU GLN
SEQRES   2 H   72  LEU GLY VAL LYS GLN GLU GLU VAL THR ASN ASN ALA SER
SEQRES   3 H   72  PHE VAL GLU ASP LEU GLY ALA ASP SER LEU ASP THR VAL
SEQRES   4 H   72  GLU LEU VAL MET ALA LEU GLU GLU GLU PHE ASP THR GLU
SEQRES   5 H   72  ILE PRO ASP GLU GLU ALA GLU LYS ILE THR THR VAL GLN
SEQRES   6 H   72  ALA ALA ILE ASP TYR ILE ASN
SEQRES   1 O 1467  ILE GLU ARG GLY LYS PHE ARG SER LEU THR LEU VAL ASN
SEQRES   2 O 1467  TRP ASN GLY PHE PHE ALA ARG THR PHE ASP LEU ASP GLU
SEQRES   3 O 1467  LEU VAL THR THR LEU SER GLY GLY ASN GLY ALA GLY LYS
SEQRES   4 O 1467  SER THR THR MET ALA ALA PHE VAL THR ALA LEU ILE PRO
SEQRES   5 O 1467  ASP LEU THR LEU LEU HIS PHE ARG ASN THR THR GLU ALA
SEQRES   6 O 1467  GLY ALA THR SER GLY SER ARG ASP LYS GLY LEU HIS GLY
SEQRES   7 O 1467  LYS LEU ARG ALA GLY VAL CYS TYR SER THR LEU ASP VAL
SEQRES   8 O 1467  ILE ASN SER ARG HIS GLN ARG VAL VAL VAL GLY VAL ARG
SEQRES   9 O 1467  LEU GLN GLN VAL ALA GLY ARG ASP ARG LYS VAL ASP ILE
SEQRES  10 O 1467  LYS PRO PHE MET ILE GLN GLY LEU PRO THR ALA ILE GLN
SEQRES  11 O 1467  PRO THR GLN LEU LEU THR GLU ASN VAL GLY GLU ARG GLN
SEQRES  12 O 1467  ALA ARG VAL LEU PRO LEU ASN GLU LEU LYS ASP ARG LEU
SEQRES  13 O 1467  ASP GLU MET GLU GLY VAL GLN PHE LYS GLN PHE ASN SER
SEQRES  14 O 1467  ILE THR ASP TYR HIS ALA GLN MET PHE ASP LEU GLY VAL
SEQRES  15 O 1467  ILE PRO LYS ARG LEU ARG SER ALA SER ASP ARG SER LYS
SEQRES  16 O 1467  PHE TYR ARG LEU ILE GLU ALA SER LEU TYR GLY GLY ILE
SEQRES  17 O 1467  SER SER ALA ILE THR ARG SER LEU ARG ASP TYR LEU LEU
SEQRES  18 O 1467  PRO GLU ASN SER GLY VAL ARG LYS ALA PHE GLN ASP MET
SEQRES  19 O 1467  GLU ALA ALA LEU ARG GLU ASN ARG ILE THR LEU GLU ALA
SEQRES  20 O 1467  ILE ARG VAL THR GLN SER ASP ARG ASP LEU PHE LYS HIS
SEQRES  21 O 1467  LEU ILE THR GLU ALA THR SER TYR VAL SER ALA ASP TYR
SEQRES  22 O 1467  MET ARG HIS ALA ASN GLU ARG ARG THR HIS LEU ASP GLU
SEQRES  23 O 1467  ALA LEU ALA LEU ARG GLY GLU LEU PHE GLY SER HIS LYS
SEQRES  24 O 1467  GLN LEU ALA THR GLU GLN TYR ARG HIS VAL GLU MET ALA
SEQRES  25 O 1467  ARG GLU LEU ALA GLU GLN SER GLY ALA SER SER ASP LEU
SEQRES  26 O 1467  GLU THR ASP HIS GLN ALA ALA SER ASP HIS LEU ASN LEU
SEQRES  27 O 1467  VAL GLN THR ALA MET ARG GLN GLN GLU LYS ILE ASP ARG
SEQRES  28 O 1467  TYR GLN VAL ASP LEU GLU GLU LEU SER TYR ARG LEU GLU
SEQRES  29 O 1467  GLU GLN THR ASP VAL VAL GLU GLU ALA GLY GLU LEU GLN
SEQRES  30 O 1467  ALA GLU TYR GLU ALA ARG THR GLU ALA THR GLU GLN GLU
SEQRES  31 O 1467  VAL ASP GLU LEU LYS SER GLN LEU ALA ASP TYR GLN GLN
SEQRES  32 O 1467  ALA LEU ASP VAL GLN GLN THR ARG ALA ILE GLN TYR GLN
SEQRES  33 O 1467  GLN ALA LEU GLN ALA LEU GLU ARG ALA ARG GLU LEU CYS
SEQRES  34 O 1467  ARG LEU PRO ASP LEU SER VAL ASP ASN ALA GLU GLU TRP
SEQRES  35 O 1467  LEU GLU THR PHE GLN ALA LYS GLU GLN GLN ALA THR GLU
SEQRES  36 O 1467  ALA LEU LEU ALA LEU GLU GLN LYS LEU SER VAL ALA ASP
SEQRES  37 O 1467  ALA ALA HIS ASN GLN PHE GLU GLN ALA TYR GLN LEU VAL
SEQRES  38 O 1467  LYS ASN ILE VAL GLY GLU THR SER ARG SER GLU ALA TRP
SEQRES  39 O 1467  GLN SER ALA ARG GLU LEU LEU ARG ASP TRP PRO SER GLN
SEQRES  40 O 1467  ARG HIS LEU ALA ASP ARG VAL GLN PRO LEU ARG MET ARG
SEQRES  41 O 1467  LEU SER GLU LEU GLU GLN ARG LEU ASN ASN GLN GLN ASN
SEQRES  42 O 1467  ALA GLU ARG LEU LEU SER GLU PHE CYS LYS ARG GLN GLY
SEQRES  43 O 1467  ARG GLN TYR GLN ALA GLU ASP LEU GLU ALA LEU GLN ASN
SEQRES  44 O 1467  GLU LEU GLU ALA ARG GLN GLU ALA LEU SER LEU SER VAL
SEQRES  45 O 1467  ASN GLU GLY GLY GLU ARG ARG MET GLU MET ARG GLN GLU
SEQRES  46 O 1467  LEU GLU GLN LEU LYS GLN LYS ILE GLN SER LEU THR ALA
SEQRES  47 O 1467  ARG ALA PRO VAL TRP LEU ALA ALA GLN ASP THR LEU ASN
SEQRES  48 O 1467  GLN LEU CYS GLU GLN SER GLY GLU THR LEU ALA SER SER
SEQRES  49 O 1467  ASN ASP VAL THR GLU TYR MET GLN GLN LEU LEU GLU ARG
SEQRES  50 O 1467  GLU ARG GLU ALA THR VAL GLU ARG ASP GLU VAL ALA ALA
SEQRES  51 O 1467  GLN LYS ARG GLU LEU GLU LYS GLN ILE GLU ARG LEU SER
SEQRES  52 O 1467  GLN PRO SER GLY ALA GLU ASP SER ARG MET ILE ALA LEU
SEQRES  53 O 1467  ALA GLU ARG PHE GLY GLY VAL LEU LEU SER GLU ILE TYR
SEQRES  54 O 1467  ASP ASP ILE THR ILE ASP ASP ALA PRO TYR PHE SER ALA
SEQRES  55 O 1467  LEU TYR GLY PRO ALA ARG HIS GLY ILE VAL VAL PRO ASP
SEQRES  56 O 1467  LEU SER LEU VAL ARG PRO HIS LEU GLU THR LEU GLU ASP
SEQRES  57 O 1467  CYS PRO GLU ASP LEU TYR LEU ILE GLU GLY ASP PRO GLN
SEQRES  58 O 1467  SER PHE ASP ASP SER VAL PHE ASN ALA GLU GLU GLN THR
SEQRES  59 O 1467  ASN ALA VAL LEU VAL LYS SER SER ASP ARG GLN TRP ARG
SEQRES  60 O 1467  TYR SER ARG TYR PRO GLU LEU PRO LEU PHE GLY ARG ALA
SEQRES  61 O 1467  ALA ARG GLU ASN ARG LEU GLU ALA LEU ASN LEU GLU ARG
SEQRES  62 O 1467  ASP ALA LEU ALA GLU ARG TYR ALA THR LEU SER PHE ASP
SEQRES  63 O 1467  VAL GLN LYS ILE GLN ARG ALA HIS GLN ALA PHE SER GLN
SEQRES  64 O 1467  PHE VAL GLY LYS HIS LEU SER VAL ALA PHE ASP THR ASP
SEQRES  65 O 1467  PRO GLU ALA GLU ILE ARG GLU LEU ARG GLN ARG HIS THR
SEQRES  66 O 1467  GLU LEU GLU ARG GLU VAL SER ARG PHE GLU ASP GLN THR
SEQRES  67 O 1467  GLN GLN GLN ARG GLN GLN TYR ALA GLN ALA LYS GLU SER
SEQRES  68 O 1467  LEU THR THR LEU ASN ARG LEU ILE PRO GLN VAL THR LEU
SEQRES  69 O 1467  LEU LEU ASP GLU THR LEU ILE ASP ARG VAL GLU GLU VAL
SEQRES  70 O 1467  ARG GLU GLU MET ASP GLU ALA GLN GLU ALA ALA ARG PHE
SEQRES  71 O 1467  LEU GLN GLN HIS GLY SER ALA LEU THR LYS LEU GLU PRO
SEQRES  72 O 1467  MET VAL ALA VAL LEU GLN SER ASP PRO GLN GLN HIS GLU
SEQRES  73 O 1467  GLN LEU GLN GLN ASP TYR GLU THR ALA LYS HIS SER GLN
SEQRES  74 O 1467  HIS GLN ALA LYS GLN GLN ALA PHE ALA LEU VAL GLU ILE
SEQRES  75 O 1467  VAL GLN ARG ARG VAL HIS PHE SER TYR SER ASP SER ALA
SEQRES  76 O 1467  GLY MET LEU SER GLU ASN ALA ASP LEU ASN ASP LYS LEU
SEQRES  77 O 1467  ARG GLN ARG LEU GLU HIS ALA GLU SER ASP ARG SER ARG
SEQRES  78 O 1467  ALA ARG GLU GLN LEU ARG GLN GLN GLN ALA GLN TYR SER
SEQRES  79 O 1467  GLN PHE ASN GLN VAL LEU ALA SER LEU LYS SER SER TYR
SEQRES  80 O 1467  GLU THR LYS GLN ASP MET LEU LYS GLU LEU LEU GLN GLU
SEQRES  81 O 1467  MET LYS ASP ILE GLY VAL GLN ALA ASP ALA ASN ALA GLU
SEQRES  82 O 1467  MET ARG ALA ARG GLU ARG ARG ASP ARG LEU HIS GLU ALA
SEQRES  83 O 1467  LEU SER VAL ASN ARG SER ARG VAL ASN GLN LEU GLU LYS
SEQRES  84 O 1467  GLN ILE ALA PHE CYS GLU ALA GLU MET GLU ASN VAL GLN
SEQRES  85 O 1467  LYS LYS LEU ARG LYS LEU GLU ARG ASP TYR TYR GLN ILE
SEQRES  86 O 1467  ARG GLU GLN VAL VAL SER ALA LYS ALA GLY TRP CYS ALA
SEQRES  87 O 1467  VAL MET ARG MET VAL LYS ASP ASN GLY VAL GLU ARG ARG
SEQRES  88 O 1467  LEU HIS ARG ARG GLU LEU ALA TYR MET GLU GLY GLY ALA
SEQRES  89 O 1467  LEU ARG SER MET SER ASP LYS ALA LEU GLY ALA LEU ARG
SEQRES  90 O 1467  LEU ALA VAL ALA ASP ASN GLU HIS LEU ARG ASP ALA LEU
SEQRES  91 O 1467  ARG LEU SER GLU ASP PRO LYS ARG PRO GLU ARG LYS VAL
SEQRES  92 O 1467  GLN PHE PHE ILE ALA VAL TYR GLN HIS LEU ARG GLU ARG
SEQRES  93 O 1467  ILE ARG GLN ASP ILE ILE ARG THR ASP ASP PRO VAL ASP
SEQRES  94 O 1467  ALA ILE GLU GLN MET GLU ILE GLU LEU ALA ARG LEU THR
SEQRES  95 O 1467  GLU GLU LEU THR ALA ARG GLU GLN LYS LEU ALA ILE SER
SEQRES  96 O 1467  SER LYS SER VAL ALA ASN ILE ILE ARG LYS THR ILE GLN
SEQRES  97 O 1467  ARG GLU GLN ASN ARG ILE ARG MET LEU ASN GLN GLY LEU
SEQRES  98 O 1467  GLN ALA VAL SER PHE GLY GLN VAL ARG GLY VAL ARG LEU
SEQRES  99 O 1467  ASN VAL ASN VAL ARG GLU SER HIS ALA ILE LEU LEU ASP
SEQRES 100 O 1467  VAL LEU SER GLU GLN GLN GLU GLN HIS GLN ASP LEU PHE
SEQRES 101 O 1467  ASN SER GLN ARG LEU THR PHE SER GLU ALA MET ALA LYS
SEQRES 102 O 1467  LEU TYR GLN ARG LEU ASN PRO GLN VAL ASP MET GLY GLN
SEQRES 103 O 1467  ARG LEU PRO GLN THR ILE GLY GLU GLU LEU LEU ASP TYR
SEQRES 104 O 1467  ARG ASN TYR LEU GLU LEU ASP VAL GLU VAL ASN ARG GLY
SEQRES 105 O 1467  SER ASP GLY TRP LEU LYS ALA GLU SER GLY ALA LEU SER
SEQRES 106 O 1467  THR GLY GLU ALA ILE GLY THR GLY MET SER ILE LEU VAL
SEQRES 107 O 1467  MET VAL VAL GLN SER TRP GLU GLU GLU SER ARG ARG LEU
SEQRES 108 O 1467  ARG GLY LYS ASP ILE SER PRO CYS ARG LEU LEU PHE LEU
SEQRES 109 O 1467  ASP GLN ALA ALA ARG LEU ASP ALA LYS SER ILE ALA THR
SEQRES 110 O 1467  LEU PHE GLU LEU CYS GLU ARG LEU GLN MET GLN LEU ILE
SEQRES 111 O 1467  ILE ALA ALA PRO GLU ASN ILE SER PRO GLU LYS GLY THR
SEQRES 112 O 1467  THR TYR LYS LEU VAL ARG LYS VAL PHE LYS ASN HIS GLU
SEQRES 113 O 1467  HIS VAL HIS VAL VAL GLY LEU ARG GLY PHE GLY
SEQRES   1 P 1467  ILE GLU ARG GLY LYS PHE ARG SER LEU THR LEU VAL ASN
SEQRES   2 P 1467  TRP ASN GLY PHE PHE ALA ARG THR PHE ASP LEU ASP GLU
SEQRES   3 P 1467  LEU VAL THR THR LEU SER GLY GLY ASN GLY ALA GLY LYS
SEQRES   4 P 1467  SER THR THR MET ALA ALA PHE VAL THR ALA LEU ILE PRO
SEQRES   5 P 1467  ASP LEU THR LEU LEU HIS PHE ARG ASN THR THR GLU ALA
SEQRES   6 P 1467  GLY ALA THR SER GLY SER ARG ASP LYS GLY LEU HIS GLY
SEQRES   7 P 1467  LYS LEU ARG ALA GLY VAL CYS TYR SER THR LEU ASP VAL
SEQRES   8 P 1467  ILE ASN SER ARG HIS GLN ARG VAL VAL VAL GLY VAL ARG
SEQRES   9 P 1467  LEU GLN GLN VAL ALA GLY ARG ASP ARG LYS VAL ASP ILE
SEQRES  10 P 1467  LYS PRO PHE MET ILE GLN GLY LEU PRO THR ALA ILE GLN
SEQRES  11 P 1467  PRO THR GLN LEU LEU THR GLU ASN VAL GLY GLU ARG GLN
SEQRES  12 P 1467  ALA ARG VAL LEU PRO LEU ASN GLU LEU LYS ASP ARG LEU
SEQRES  13 P 1467  ASP GLU MET GLU GLY VAL GLN PHE LYS GLN PHE ASN SER
SEQRES  14 P 1467  ILE THR ASP TYR HIS ALA GLN MET PHE ASP LEU GLY VAL
SEQRES  15 P 1467  ILE PRO LYS ARG LEU ARG SER ALA SER ASP ARG SER LYS
SEQRES  16 P 1467  PHE TYR ARG LEU ILE GLU ALA SER LEU TYR GLY GLY ILE
SEQRES  17 P 1467  SER SER ALA ILE THR ARG SER LEU ARG ASP TYR LEU LEU
SEQRES  18 P 1467  PRO GLU ASN SER GLY VAL ARG LYS ALA PHE GLN ASP MET
SEQRES  19 P 1467  GLU ALA ALA LEU ARG GLU ASN ARG ILE THR LEU GLU ALA
SEQRES  20 P 1467  ILE ARG VAL THR GLN SER ASP ARG ASP LEU PHE LYS HIS
SEQRES  21 P 1467  LEU ILE THR GLU ALA THR SER TYR VAL SER ALA ASP TYR
SEQRES  22 P 1467  MET ARG HIS ALA ASN GLU ARG ARG THR HIS LEU ASP GLU
SEQRES  23 P 1467  ALA LEU ALA LEU ARG GLY GLU LEU PHE GLY SER HIS LYS
SEQRES  24 P 1467  GLN LEU ALA THR GLU GLN TYR ARG HIS VAL GLU MET ALA
SEQRES  25 P 1467  ARG GLU LEU ALA GLU GLN SER GLY ALA SER SER ASP LEU
SEQRES  26 P 1467  GLU THR ASP HIS GLN ALA ALA SER ASP HIS LEU ASN LEU
SEQRES  27 P 1467  VAL GLN THR ALA MET ARG GLN GLN GLU LYS ILE ASP ARG
SEQRES  28 P 1467  TYR GLN VAL ASP LEU GLU GLU LEU SER TYR ARG LEU GLU
SEQRES  29 P 1467  GLU GLN THR ASP VAL VAL GLU GLU ALA GLY GLU LEU GLN
SEQRES  30 P 1467  ALA GLU TYR GLU ALA ARG THR GLU ALA THR GLU GLN GLU
SEQRES  31 P 1467  VAL ASP GLU LEU LYS SER GLN LEU ALA ASP TYR GLN GLN
SEQRES  32 P 1467  ALA LEU ASP VAL GLN GLN THR ARG ALA ILE GLN TYR GLN
SEQRES  33 P 1467  GLN ALA LEU GLN ALA LEU GLU ARG ALA ARG GLU LEU CYS
SEQRES  34 P 1467  ARG LEU PRO ASP LEU SER VAL ASP ASN ALA GLU GLU TRP
SEQRES  35 P 1467  LEU GLU THR PHE GLN ALA LYS GLU GLN GLN ALA THR GLU
SEQRES  36 P 1467  ALA LEU LEU ALA LEU GLU GLN LYS LEU SER VAL ALA ASP
SEQRES  37 P 1467  ALA ALA HIS ASN GLN PHE GLU GLN ALA TYR GLN LEU VAL
SEQRES  38 P 1467  LYS ASN ILE VAL GLY GLU THR SER ARG SER GLU ALA TRP
SEQRES  39 P 1467  GLN SER ALA ARG GLU LEU LEU ARG ASP TRP PRO SER GLN
SEQRES  40 P 1467  ARG HIS LEU ALA ASP ARG VAL GLN PRO LEU ARG MET ARG
SEQRES  41 P 1467  LEU SER GLU LEU GLU GLN ARG LEU ASN ASN GLN GLN ASN
SEQRES  42 P 1467  ALA GLU ARG LEU LEU SER GLU PHE CYS LYS ARG GLN GLY
SEQRES  43 P 1467  ARG GLN TYR GLN ALA GLU ASP LEU GLU ALA LEU GLN ASN
SEQRES  44 P 1467  GLU LEU GLU ALA ARG GLN GLU ALA LEU SER LEU SER VAL
SEQRES  45 P 1467  ASN GLU GLY GLY GLU ARG ARG MET GLU MET ARG GLN GLU
SEQRES  46 P 1467  LEU GLU GLN LEU LYS GLN LYS ILE GLN SER LEU THR ALA
SEQRES  47 P 1467  ARG ALA PRO VAL TRP LEU ALA ALA GLN ASP THR LEU ASN
SEQRES  48 P 1467  GLN LEU CYS GLU GLN SER GLY GLU THR LEU ALA SER SER
SEQRES  49 P 1467  ASN ASP VAL THR GLU TYR MET GLN GLN LEU LEU GLU ARG
SEQRES  50 P 1467  GLU ARG GLU ALA THR VAL GLU ARG ASP GLU VAL ALA ALA
SEQRES  51 P 1467  GLN LYS ARG GLU LEU GLU LYS GLN ILE GLU ARG LEU SER
SEQRES  52 P 1467  GLN PRO SER GLY ALA GLU ASP SER ARG MET ILE ALA LEU
SEQRES  53 P 1467  ALA GLU ARG PHE GLY GLY VAL LEU LEU SER GLU ILE TYR
SEQRES  54 P 1467  ASP ASP ILE THR ILE ASP ASP ALA PRO TYR PHE SER ALA
SEQRES  55 P 1467  LEU TYR GLY PRO ALA ARG HIS GLY ILE VAL VAL PRO ASP
SEQRES  56 P 1467  LEU SER LEU VAL ARG PRO HIS LEU GLU THR LEU GLU ASP
SEQRES  57 P 1467  CYS PRO GLU ASP LEU TYR LEU ILE GLU GLY ASP PRO GLN
SEQRES  58 P 1467  SER PHE ASP ASP SER VAL PHE ASN ALA GLU GLU GLN THR
SEQRES  59 P 1467  ASN ALA VAL LEU VAL LYS SER SER ASP ARG GLN TRP ARG
SEQRES  60 P 1467  TYR SER ARG TYR PRO GLU LEU PRO LEU PHE GLY ARG ALA
SEQRES  61 P 1467  ALA ARG GLU ASN ARG LEU GLU ALA LEU ASN LEU GLU ARG
SEQRES  62 P 1467  ASP ALA LEU ALA GLU ARG TYR ALA THR LEU SER PHE ASP
SEQRES  63 P 1467  VAL GLN LYS ILE GLN ARG ALA HIS GLN ALA PHE SER GLN
SEQRES  64 P 1467  PHE VAL GLY LYS HIS LEU SER VAL ALA PHE ASP THR ASP
SEQRES  65 P 1467  PRO GLU ALA GLU ILE ARG GLU LEU ARG GLN ARG HIS THR
SEQRES  66 P 1467  GLU LEU GLU ARG GLU VAL SER ARG PHE GLU ASP GLN THR
SEQRES  67 P 1467  GLN GLN GLN ARG GLN GLN TYR ALA GLN ALA LYS GLU SER
SEQRES  68 P 1467  LEU THR THR LEU ASN ARG LEU ILE PRO GLN VAL THR LEU
SEQRES  69 P 1467  LEU LEU ASP GLU THR LEU ILE ASP ARG VAL GLU GLU VAL
SEQRES  70 P 1467  ARG GLU GLU MET ASP GLU ALA GLN GLU ALA ALA ARG PHE
SEQRES  71 P 1467  LEU GLN GLN HIS GLY SER ALA LEU THR LYS LEU GLU PRO
SEQRES  72 P 1467  MET VAL ALA VAL LEU GLN SER ASP PRO GLN GLN HIS GLU
SEQRES  73 P 1467  GLN LEU GLN GLN ASP TYR GLU THR ALA LYS HIS SER GLN
SEQRES  74 P 1467  HIS GLN ALA LYS GLN GLN ALA PHE ALA LEU VAL GLU ILE
SEQRES  75 P 1467  VAL GLN ARG ARG VAL HIS PHE SER TYR SER ASP SER ALA
SEQRES  76 P 1467  GLY MET LEU SER GLU ASN ALA ASP LEU ASN ASP LYS LEU
SEQRES  77 P 1467  ARG GLN ARG LEU GLU HIS ALA GLU SER ASP ARG SER ARG
SEQRES  78 P 1467  ALA ARG GLU GLN LEU ARG GLN GLN GLN ALA GLN TYR SER
SEQRES  79 P 1467  GLN PHE ASN GLN VAL LEU ALA SER LEU LYS SER SER TYR
SEQRES  80 P 1467  GLU THR LYS GLN ASP MET LEU LYS GLU LEU LEU GLN GLU
SEQRES  81 P 1467  MET LYS ASP ILE GLY VAL GLN ALA ASP ALA ASN ALA GLU
SEQRES  82 P 1467  MET ARG ALA ARG GLU ARG ARG ASP ARG LEU HIS GLU ALA
SEQRES  83 P 1467  LEU SER VAL ASN ARG SER ARG VAL ASN GLN LEU GLU LYS
SEQRES  84 P 1467  GLN ILE ALA PHE CYS GLU ALA GLU MET GLU ASN VAL GLN
SEQRES  85 P 1467  LYS LYS LEU ARG LYS LEU GLU ARG ASP TYR TYR GLN ILE
SEQRES  86 P 1467  ARG GLU GLN VAL VAL SER ALA LYS ALA GLY TRP CYS ALA
SEQRES  87 P 1467  VAL MET ARG MET VAL LYS ASP ASN GLY VAL GLU ARG ARG
SEQRES  88 P 1467  LEU HIS ARG ARG GLU LEU ALA TYR MET GLU GLY GLY ALA
SEQRES  89 P 1467  LEU ARG SER MET SER ASP LYS ALA LEU GLY ALA LEU ARG
SEQRES  90 P 1467  LEU ALA VAL ALA ASP ASN GLU HIS LEU ARG ASP ALA LEU
SEQRES  91 P 1467  ARG LEU SER GLU ASP PRO LYS ARG PRO GLU ARG LYS VAL
SEQRES  92 P 1467  GLN PHE PHE ILE ALA VAL TYR GLN HIS LEU ARG GLU ARG
SEQRES  93 P 1467  ILE ARG GLN ASP ILE ILE ARG THR ASP ASP PRO VAL ASP
SEQRES  94 P 1467  ALA ILE GLU GLN MET GLU ILE GLU LEU ALA ARG LEU THR
SEQRES  95 P 1467  GLU GLU LEU THR ALA ARG GLU GLN LYS LEU ALA ILE SER
SEQRES  96 P 1467  SER LYS SER VAL ALA ASN ILE ILE ARG LYS THR ILE GLN
SEQRES  97 P 1467  ARG GLU GLN ASN ARG ILE ARG MET LEU ASN GLN GLY LEU
SEQRES  98 P 1467  GLN ALA VAL SER PHE GLY GLN VAL ARG GLY VAL ARG LEU
SEQRES  99 P 1467  ASN VAL ASN VAL ARG GLU SER HIS ALA ILE LEU LEU ASP
SEQRES 100 P 1467  VAL LEU SER GLU GLN GLN GLU GLN HIS GLN ASP LEU PHE
SEQRES 101 P 1467  ASN SER GLN ARG LEU THR PHE SER GLU ALA MET ALA LYS
SEQRES 102 P 1467  LEU TYR GLN ARG LEU ASN PRO GLN VAL ASP MET GLY GLN
SEQRES 103 P 1467  ARG LEU PRO GLN THR ILE GLY GLU GLU LEU LEU ASP TYR
SEQRES 104 P 1467  ARG ASN TYR LEU GLU LEU ASP VAL GLU VAL ASN ARG GLY
SEQRES 105 P 1467  SER ASP GLY TRP LEU LYS ALA GLU SER GLY ALA LEU SER
SEQRES 106 P 1467  THR GLY GLU ALA ILE GLY THR GLY MET SER ILE LEU VAL
SEQRES 107 P 1467  MET VAL VAL GLN SER TRP GLU GLU GLU SER ARG ARG LEU
SEQRES 108 P 1467  ARG GLY LYS ASP ILE SER PRO CYS ARG LEU LEU PHE LEU
SEQRES 109 P 1467  ASP GLN ALA ALA ARG LEU ASP ALA LYS SER ILE ALA THR
SEQRES 110 P 1467  LEU PHE GLU LEU CYS GLU ARG LEU GLN MET GLN LEU ILE
SEQRES 111 P 1467  ILE ALA ALA PRO GLU ASN ILE SER PRO GLU LYS GLY THR
SEQRES 112 P 1467  THR TYR LYS LEU VAL ARG LYS VAL PHE LYS ASN HIS GLU
SEQRES 113 P 1467  HIS VAL HIS VAL VAL GLY LEU ARG GLY PHE GLY
SEQRES   1 Q  212  SER SER THR HIS ILE GLU GLN PHE MET PRO VAL LYS LEU
SEQRES   2 Q  212  ALA GLN ALA LEU ALA ASN SER LEU PHE PRO GLU LEU ASP
SEQRES   3 Q  212  SER GLN LEU ARG ALA GLY ARG HIS ILE GLY ILE ASP ASP
SEQRES   4 Q  212  LEU ASP ASN HIS ALA PHE LEU MET ASP PHE GLN GLU GLN
SEQRES   5 Q  212  LEU GLU GLU PHE TYR ALA ARG TYR ASN VAL GLU LEU ILE
SEQRES   6 Q  212  ARG ALA PRO GLU GLY PHE PHE TYR LEU ARG PRO ARG SER
SEQRES   7 Q  212  THR THR LEU ILE PRO ARG SER VAL LEU SER GLU LEU ASP
SEQRES   8 Q  212  MET MET VAL GLY LYS ILE LEU CYS TYR LEU TYR LEU SER
SEQRES   9 Q  212  PRO GLU ARG LEU ALA ASN GLN GLY ILE PHE THR SER GLN
SEQRES  10 Q  212  GLU LEU TYR GLU GLU LEU ILE SER LEU ALA ASP GLU GLY
SEQRES  11 Q  212  LYS LEU MET LYS PHE VAL ASN GLN ARG SER SER GLY SER
SEQRES  12 Q  212  ASP LEU ASP LYS GLN LYS LEU GLN GLU LYS VAL ARG THR
SEQRES  13 Q  212  THR LEU ASN ARG LEU ARG ARG LEU GLY MET VAL TYR PHE
SEQRES  14 Q  212  LEU PRO ASN ASN ASN ASN LYS PHE THR ILE THR GLU ALA
SEQRES  15 Q  212  VAL PHE ARG PHE GLY ALA ASP VAL ARG SER GLY ASP ASP
SEQRES  16 Q  212  PRO ARG GLU ILE GLN LEU ARG MET ILE ARG ASP GLY GLU
SEQRES  17 Q  212  ALA MET PRO VAL
SEQRES   1 R  198  PHE MET PRO VAL LYS LEU ALA GLN ALA LEU ALA ASN SER
SEQRES   2 R  198  LEU PHE PRO GLU LEU ASP SER GLN LEU ARG ALA GLY ARG
SEQRES   3 R  198  HIS ILE GLY ILE ASP ASP LEU ASP ASN HIS ALA PHE LEU
SEQRES   4 R  198  MET ASP PHE GLN GLU GLN LEU GLU GLU PHE TYR ALA ARG
SEQRES   5 R  198  TYR ASN VAL GLU LEU ILE ARG ALA PRO GLU GLY PHE PHE
SEQRES   6 R  198  TYR LEU ARG PRO ARG SER THR THR LEU ILE PRO ARG SER
SEQRES   7 R  198  VAL LEU SER GLU LEU ASP MET MET VAL GLY LYS ILE LEU
SEQRES   8 R  198  CYS TYR LEU TYR LEU SER PRO GLU ARG LEU ALA ASN GLN
SEQRES   9 R  198  GLY ILE PHE THR SER GLN GLU LEU TYR GLU GLU LEU ILE
SEQRES  10 R  198  SER LEU ALA ASP GLU GLY LYS LEU MET LYS PHE VAL ASN
SEQRES  11 R  198  GLN ARG SER SER GLY SER ASP LEU ASP LYS GLN LYS LEU
SEQRES  12 R  198  GLN GLU LYS VAL ARG THR THR LEU ASN ARG LEU ARG ARG
SEQRES  13 R  198  LEU GLY MET VAL TYR PHE LEU PRO ASN ASN ASN ASN LYS
SEQRES  14 R  198  PHE THR ILE THR GLU ALA VAL PHE ARG PHE GLY ALA ASP
SEQRES  15 R  198  VAL ARG SER GLY ASP ASP PRO ARG GLU ILE GLN LEU ARG
SEQRES  16 R  198  MET ILE ARG
SEQRES   1 S   72  THR ILE GLU GLU ARG VAL LYS LYS ILE ILE GLY GLU GLN
SEQRES   2 S   72  LEU GLY VAL LYS GLN GLU GLU VAL THR ASN ASN ALA SER
SEQRES   3 S   72  PHE VAL GLU ASP LEU GLY ALA ASP SER LEU ASP THR VAL
SEQRES   4 S   72  GLU LEU VAL MET ALA LEU GLU GLU GLU PHE ASP THR GLU
SEQRES   5 S   72  ILE PRO ASP GLU GLU ALA GLU LYS ILE THR THR VAL GLN
SEQRES   6 S   72  ALA ALA ILE ASP TYR ILE ASN
SEQRES   1 T   72  THR ILE GLU GLU ARG VAL LYS LYS ILE ILE GLY GLU GLN
SEQRES   2 T   72  LEU GLY VAL LYS GLN GLU GLU VAL THR ASN ASN ALA SER
SEQRES   3 T   72  PHE VAL GLU ASP LEU GLY ALA ASP SER LEU ASP THR VAL
SEQRES   4 T   72  GLU LEU VAL MET ALA LEU GLU GLU GLU PHE ASP THR GLU
SEQRES   5 T   72  ILE PRO ASP GLU GLU ALA GLU LYS ILE THR THR VAL GLN
SEQRES   6 T   72  ALA ALA ILE ASP TYR ILE ASN
SEQRES   1 K  400  DT  DC  DC  DA  DT  DA  DG  DG  DC  DT  DC  DC  DG
SEQRES   2 K  400  DC  DC  DC  DC  DC  DC  DT  DG  DA  DC  DG  DA  DG
SEQRES   3 K  400  DC  DA  DT  DC  DA  DC  DA  DA  DA  DA  DA  DT  DC
SEQRES   4 K  400  DG  DA  DC  DG  DC  DT  DC  DA  DA  DG  DT  DC  DA
SEQRES   5 K  400  DG  DA  DG  DG  DT  DG  DG  DC  DG  DA  DA  DA  DC
SEQRES   6 K  400  DC  DC  DG  DA  DC  DA  DG  DG  DA  DC  DT  DA  DT
SEQRES   7 K  400  DA  DA  DA  DG  DA  DT  DA  DC  DC  DA  DG  DG  DC
SEQRES   8 K  400  DG  DT  DT  DT  DC  DC  DC  DC  DC  DT  DG  DG  DA
SEQRES   9 K  400  DA  DG  DC  DT  DC  DC  DC  DT  DC  DG  DT  DG  DC
SEQRES  10 K  400  DG  DC  DT  DC  DT  DC  DC  DT  DG  DT  DT  DC  DC
SEQRES  11 K  400  DG  DA  DC  DC  DC  DT  DG  DC  DC  DG  DC  DT  DT
SEQRES  12 K  400  DA  DC  DC  DG  DG  DA  DT  DA  DC  DC  DT  DG  DT
SEQRES  13 K  400  DC  DC  DG  DC  DC  DT  DT  DT  DC  DT  DC  DC  DC
SEQRES  14 K  400  DT  DT  DC  DG  DG  DG  DA  DA  DG  DC  DG  DT  DG
SEQRES  15 K  400  DG  DC  DG  DC  DT  DT  DT  DC  DT  DC  DA  DT  DA
SEQRES  16 K  400  DG  DC  DT  DC  DA  DC  DG  DC  DT  DG  DT  DA  DG
SEQRES  17 K  400  DG  DT  DA  DT  DC  DT  DC  DA  DG  DT  DT  DC  DG
SEQRES  18 K  400  DG  DT  DG  DT  DA  DG  DG  DT  DC  DG  DT  DT  DC
SEQRES  19 K  400  DG  DC  DT  DC  DC  DA  DA  DG  DC  DT  DG  DG  DG
SEQRES  20 K  400  DC  DT  DG  DT  DG  DT  DG  DC  DA  DC  DG  DA  DA
SEQRES  21 K  400  DC  DC  DC  DC  DC  DC  DG  DT  DT  DC  DA  DG  DC
SEQRES  22 K  400  DC  DC  DG  DA  DC  DC  DG  DC  DT  DG  DC  DG  DC
SEQRES  23 K  400  DC  DT  DT  DA  DT  DC  DC  DG  DG  DT  DA  DA  DC
SEQRES  24 K  400  DT  DA  DT  DC  DG  DT  DC  DT  DT  DG  DA  DG  DT
SEQRES  25 K  400  DC  DC  DA  DA  DC  DC  DC  DG  DG  DT  DA  DA  DG
SEQRES  26 K  400  DA  DC  DA  DC  DG  DA  DC  DT  DT  DA  DT  DC  DG
SEQRES  27 K  400  DC  DC  DA  DC  DT  DG  DG  DC  DA  DG  DC  DA  DG
SEQRES  28 K  400  DC  DC  DA  DC  DT  DG  DG  DT  DA  DA  DC  DA  DG
SEQRES  29 K  400  DG  DA  DT  DT  DA  DG  DC  DA  DG  DA  DG  DC  DG
SEQRES  30 K  400  DA  DG  DG  DT  DA  DT  DG  DT  DA  DG  DG  DC  DG
SEQRES  31 K  400  DG  DT  DG  DC  DT  DA  DC  DA  DG  DA
SEQRES   1 L  400  DT  DC  DT  DG  DT  DA  DG  DC  DA  DC  DC  DG  DC
SEQRES   2 L  400  DC  DT  DA  DC  DA  DT  DA  DC  DC  DT  DC  DG  DC
SEQRES   3 L  400  DT  DC  DT  DG  DC  DT  DA  DA  DT  DC  DC  DT  DG
SEQRES   4 L  400  DT  DT  DA  DC  DC  DA  DG  DT  DG  DG  DC  DT  DG
SEQRES   5 L  400  DC  DT  DG  DC  DC  DA  DG  DT  DG  DG  DC  DG  DA
SEQRES   6 L  400  DT  DA  DA  DG  DT  DC  DG  DT  DG  DT  DC  DT  DT
SEQRES   7 L  400  DA  DC  DC  DG  DG  DG  DT  DT  DG  DG  DA  DC  DT
SEQRES   8 L  400  DC  DA  DA  DG  DA  DC  DG  DA  DT  DA  DG  DT  DT
SEQRES   9 L  400  DA  DC  DC  DG  DG  DA  DT  DA  DA  DG  DG  DC  DG
SEQRES  10 L  400  DC  DA  DG  DC  DG  DG  DT  DC  DG  DG  DG  DC  DT
SEQRES  11 L  400  DG  DA  DA  DC  DG  DG  DG  DG  DG  DG  DT  DT  DC
SEQRES  12 L  400  DG  DT  DG  DC  DA  DC  DA  DC  DA  DG  DC  DC  DC
SEQRES  13 L  400  DA  DG  DC  DT  DT  DG  DG  DA  DG  DC  DG  DA  DA
SEQRES  14 L  400  DC  DG  DA  DC  DC  DT  DA  DC  DA  DC  DC  DG  DA
SEQRES  15 L  400  DA  DC  DT  DG  DA  DG  DA  DT  DA  DC  DC  DT  DA
SEQRES  16 L  400  DC  DA  DG  DC  DG  DT  DG  DA  DG  DC  DT  DA  DT
SEQRES  17 L  400  DG  DA  DG  DA  DA  DA  DG  DC  DG  DC  DC  DA  DC
SEQRES  18 L  400  DG  DC  DT  DT  DC  DC  DC  DG  DA  DA  DG  DG  DG
SEQRES  19 L  400  DA  DG  DA  DA  DA  DG  DG  DC  DG  DG  DA  DC  DA
SEQRES  20 L  400  DG  DG  DT  DA  DT  DC  DC  DG  DG  DT  DA  DA  DG
SEQRES  21 L  400  DC  DG  DG  DC  DA  DG  DG  DG  DT  DC  DG  DG  DA
SEQRES  22 L  400  DA  DC  DA  DG  DG  DA  DG  DA  DG  DC  DG  DC  DA
SEQRES  23 L  400  DC  DG  DA  DG  DG  DG  DA  DG  DC  DT  DT  DC  DC
SEQRES  24 L  400  DA  DG  DG  DG  DG  DG  DA  DA  DA  DC  DG  DC  DC
SEQRES  25 L  400  DT  DG  DG  DT  DA  DT  DC  DT  DT  DT  DA  DT  DA
SEQRES  26 L  400  DG  DT  DC  DC  DT  DG  DT  DC  DG  DG  DG  DT  DT
SEQRES  27 L  400  DT  DC  DG  DC  DC  DA  DC  DC  DT  DC  DT  DG  DA
SEQRES  28 L  400  DC  DT  DT  DG  DA  DG  DC  DG  DT  DC  DG  DA  DT
SEQRES  29 L  400  DT  DT  DT  DT  DG  DT  DG  DA  DT  DG  DC  DT  DC
SEQRES  30 L  400  DG  DT  DC  DA  DG  DG  DG  DG  DG  DG  DC  DG  DG
SEQRES  31 L  400  DA  DG  DC  DC  DT  DA  DT  DG  DG  DA
HELIX    1   1 GLY A   39  ILE A   52  1                                  14
HELIX    2   2 GLY A   67  GLY A   71  1                                   5
HELIX    3   3 GLN A  131  LEU A  136  1                                   6
HELIX    4   4 PRO A  149  MET A  160  1                                  12
HELIX    5   5 SER A  170  LEU A  181  1                                  12
HELIX    6   6 SER A  190  TYR A  206  1                                  17
HELIX    7   7 ALA A  212  LEU A  221  1                                  10
HELIX    8   8 ASN A  225  ASP A  401  1                                 177
HELIX    9   9 TYR A  402  CYS A  430  1                                  29
HELIX   10  10 ASN A  439  ASP A  469  1                                  31
HELIX   11  11 ALA A  471  GLY A  487  1                                  17
HELIX   12  12 SER A  490  ASP A  513  1                                  24
HELIX   13  13 ARG A  514  GLN A  546  1                                  33
HELIX   14  14 GLN A  551  ASP A  554  1                                   4
HELIX   15  15 LEU A  555  SER A  618  1                                  64
HELIX   16  16 SER A  624  LEU A  663  1                                  40
HELIX   17  17 ASP A  671  GLY A  682  1                                  12
HELIX   18  18 LEU A  686  TYR A  690  1                                   5
HELIX   19  19 ASP A  697  GLY A  706  1                                  10
HELIX   20  20 PRO A  707  HIS A  710  1                                   4
HELIX   21  21 ASP A  716  GLU A  725  1                                  10
HELIX   22  22 ARG A  783  HIS A  825  1                                  43
HELIX   23  23 PRO A  834  ILE A  880  1                                  47
HELIX   24  24 GLN A  882  LEU A  887  1                                   6
HELIX   25  25 ARG A  894  GLU A  923  1                                  30
HELIX   26  26 PRO A  924  SER A  931  1                                   8
HELIX   27  27 ASP A  932  ARG A  966  1                                  35
HELIX   28  28 ARG A  967  SER A  971  1                                   5
HELIX   29  29 TYR A  972  GLY A 1046  1                                  75
HELIX   30  30 ASP A 1050  LYS A 1125  1                                  76
HELIX   31  31 ARG A 1135  MET A 1141  1                                   7
HELIX   32  32 GLU A 1142  ALA A 1162  1                                  21
HELIX   33  33 ASN A 1164  GLU A 1175  1                                  12
HELIX   34  34 ARG A 1179  GLU A 1196  1                                  18
HELIX   35  35 ASP A 1207  ASN A 1259  1                                  53
HELIX   36  36 GLN A 1260  LEU A 1262  1                                   3
HELIX   37  37 ARG A 1280  GLN A 1293  1                                  14
HELIX   38  38 GLN A 1294  GLN A 1296  1                                   3
HELIX   39  39 HIS A 1297  ASN A 1302  1                                   6
HELIX   40  40 THR A 1307  LEU A 1319  1                                  13
HELIX   41  41 LEU A 1329  LEU A 1338  1                                  10
HELIX   42  42 ASP A 1339  ASN A 1342  1                                   4
HELIX   43  43 SER A 1366  LEU A 1392  1                                  27
HELIX   44  44 GLN A 1407  LEU A 1411  1                                   5
HELIX   45  45 ASP A 1412  LEU A 1426  1                                  15
HELIX   46  46 GLY B   39  ILE B   52  1                                  14
HELIX   47  47 GLY B   67  GLY B   71  1                                   5
HELIX   48  48 GLN B  131  LEU B  136  1                                   6
HELIX   49  49 PRO B  149  GLU B  159  1                                  11
HELIX   50  50 SER B  170  LEU B  181  1                                  12
HELIX   51  51 SER B  190  GLY B  207  1                                  18
HELIX   52  52 SER B  210  LEU B  222  1                                  13
HELIX   53  53 ASN B  225  CYS B  430  1                                 206
HELIX   54  54 ASN B  439  GLY B  487  1                                  49
HELIX   55  55 SER B  490  ASP B  513  1                                  24
HELIX   56  56 ARG B  514  GLN B  546  1                                  33
HELIX   57  57 LEU B  555  SER B  618  1                                  64
HELIX   58  58 SER B  624  LEU B  663  1                                  40
HELIX   59  59 SER B  672  PHE B  681  1                                  10
HELIX   60  60 LEU B  686  TYR B  690  1                                   5
HELIX   61  61 ASP B  696  GLY B  706  1                                  11
HELIX   62  62 PRO B  707  HIS B  710  1                                   4
HELIX   63  63 VAL B  720  GLU B  725  1                                   6
HELIX   64  64 ASP B  740  PHE B  744  1                                   5
HELIX   65  65 ALA B  782  LYS B  824  1                                  43
HELIX   66  66 PRO B  834  ILE B  880  1                                  47
HELIX   67  67 VAL B  883  ASP B  888  1                                   6
HELIX   68  68 ILE B  892  GLU B  923  1                                  32
HELIX   69  69 PRO B  924  SER B  931  1                                   8
HELIX   70  70 PRO B  933  GLY B 1046  1                                 114
HELIX   71  71 ASP B 1050  LYS B 1125  1                                  76
HELIX   72  72 ARG B 1135  MET B 1141  1                                   7
HELIX   73  73 GLU B 1142  VAL B 1161  1                                  20
HELIX   74  74 ASN B 1164  GLU B 1175  1                                  12
HELIX   75  75 PRO B 1180  GLU B 1196  1                                  17
HELIX   76  76 VAL B 1209  GLN B 1260  1                                  52
HELIX   77  77 ARG B 1280  GLN B 1294  1                                  15
HELIX   78  78 HIS B 1297  ASN B 1302  1                                   6
HELIX   79  79 THR B 1307  LEU B 1319  1                                  13
HELIX   80  80 ASN B 1320  ASP B 1324  1                                   5
HELIX   81  81 LEU B 1329  LEU B 1338  1                                  10
HELIX   82  82 ASP B 1339  ASN B 1342  1                                   4
HELIX   83  83 SER B 1366  SER B 1389  1                                  24
HELIX   84  84 GLN B 1407  LEU B 1411  1                                   5
HELIX   85  85 ASP B 1412  LEU B 1426  1                                  15
HELIX   86  86 VAL C    8  ASN C   18  1                                  11
HELIX   87  87 VAL C   26  GLU C   41  1                                  16
HELIX   88  88 GLU C   49  GLY C   62  1                                  14
HELIX   89  89 VAL C   70  ARG C   83  1                                  14
HELIX   90  90 PRO C  105  ILE C  115  1                                  11
HELIX   91  91 THR C  122  GLU C  145  1                                  24
HELIX   92  92 GLU C  149  VAL C  156  1                                   8
HELIX   93  93 PHE C  157  SER C  163  1                                   7
HELIX   94  94 VAL C  164  GLN C  195  1                                  32
HELIX   95  95 TRP C  197  GLY C  242  1                                  46
HELIX   96  96 GLU C  247  ASP C  290  1                                  44
HELIX   97  97 PHE C  297  HIS C  307  1                                  11
HELIX   98  98 TYR C  308  ASP C  310  1                                   3
HELIX   99  99 SER C  352  GLU C  372  1                                  21
HELIX  100 100 ASP C  377  ALA C  387  1                                  11
HELIX  101 101 PRO C  390  VAL C  406  1                                  17
HELIX  102 102 ALA C  413  GLY C  417  1                                   5
HELIX  103 103 VAL D    8  ASN D   18  1                                  11
HELIX  104 104 VAL D   26  GLU D   41  1                                  16
HELIX  105 105 GLU D   49  GLY D   62  1                                  14
HELIX  106 106 VAL D   70  ARG D   83  1                                  14
HELIX  107 107 PRO D  105  ILE D  115  1                                  11
HELIX  108 108 THR D  122  THR D  122  1                                   1
HELIX  109 109 LEU D  123  GLU D  145  1                                  23
HELIX  110 110 GLU D  149  VAL D  156  1                                   8
HELIX  111 111 PHE D  157  SER D  163  1                                   7
HELIX  112 112 VAL D  164  GLN D  195  1                                  32
HELIX  113 113 TRP D  197  GLY D  242  1                                  46
HELIX  114 114 GLU D  247  ASP D  290  1                                  44
HELIX  115 115 PHE D  297  HIS D  307  1                                  11
HELIX  116 116 TYR D  308  ASP D  310  1                                   3
HELIX  117 117 SER D  352  GLU D  372  1                                  21
HELIX  118 118 ASP D  377  ALA D  387  1                                  11
HELIX  119 119 PRO D  390  VAL D  406  1                                  17
HELIX  120 120 ALA D  413  GLY D  417  1                                   5
HELIX  121 121 ILE E    6  GLN E    8  1                                   3
HELIX  122 122 VAL E   12  LEU E   18  1                                   7
HELIX  123 123 PHE E   23  ARG E   31  1                                   9
HELIX  124 124 LEU E   41  ASP E   49  1                                   9
HELIX  125 125 GLN E   51  PHE E   57  1                                   7
HELIX  126 126 TYR E   58  TYR E   61  1                                   4
HELIX  127 127 GLU E   90  LEU E  104  1                                  15
HELIX  128 128 PRO E  106  ASN E  111  1                                   6
HELIX  129 129 SER E  117  LEU E  127  1                                  11
HELIX  130 130 GLU E  130  LYS E  132  1                                   3
HELIX  131 131 LEU E  133  PHE E  136  1                                   4
HELIX  132 132 ASP E  145  ARG E  164  1                                  20
HELIX  133 133 GLU E  182  GLY E  188  1                                   7
HELIX  134 134 PRO E  197  ASP E  207  1                                  11
HELIX  135 135 VAL F   12  ALA F   19  1                                   8
HELIX  136 136 PHE F   23  ARG F   31  1                                   9
HELIX  137 137 LEU F   41  TYR F   58  1                                  18
HELIX  138 138 ALA F   59  TYR F   61  1                                   3
HELIX  139 139 GLU F   90  LEU F  102  1                                  13
HELIX  140 140 GLU F  107  ASN F  111  1                                   5
HELIX  141 141 SER F  117  LEU F  127  1                                  11
HELIX  142 142 GLU F  130  VAL F  137  1                                   8
HELIX  143 143 ASP F  145  LEU F  165  1                                  21
HELIX  144 144 GLU F  182  PHE F  187  1                                   6
HELIX  145 145 PRO F  197  ILE F  205  1                                   9
HELIX  146 146 ILE G    3  LEU G   15  1                                  13
HELIX  147 147 LYS G   18  VAL G   22  1                                   5
HELIX  148 148 ASP G   35  ASP G   51  1                                  17
HELIX  149 149 PRO G   55  GLU G   60  1                                   6
HELIX  150 150 THR G   64  ASN G   73  1                                  10
HELIX  151 151 ILE H    3  GLY H   16  1                                  14
HELIX  152 152 ASP H   35  PHE H   50  1                                  16
HELIX  153 153 PRO H   55  ILE H   62  1                                   8
HELIX  154 154 THR H   64  ASN H   73  1                                  10
HELIX  155 155 ILE Q    6  GLN Q    8  1                                   3
HELIX  156 156 VAL Q   12  LEU Q   18  1                                   7
HELIX  157 157 PHE Q   23  ARG Q   31  1                                   9
HELIX  158 158 LEU Q   41  ASP Q   49  1                                   9
HELIX  159 159 GLN Q   51  PHE Q   57  1                                   7
HELIX  160 160 TYR Q   58  TYR Q   61  1                                   4
HELIX  161 161 GLU Q   90  LEU Q  104  1                                  15
HELIX  162 162 PRO Q  106  ASN Q  111  1                                   6
HELIX  163 163 SER Q  117  LEU Q  127  1                                  11
HELIX  164 164 GLU Q  130  LYS Q  132  1                                   3
HELIX  165 165 LEU Q  133  PHE Q  136  1                                   4
HELIX  166 166 ASP Q  145  ARG Q  164  1                                  20
HELIX  167 167 GLU Q  182  GLY Q  188  1                                   7
HELIX  168 168 PRO Q  197  ASP Q  207  1                                  11
HELIX  169 169 VAL R   12  ALA R   19  1                                   8
HELIX  170 170 PHE R   23  ARG R   31  1                                   9
HELIX  171 171 LEU R   41  TYR R   58  1                                  18
HELIX  172 172 ALA R   59  TYR R   61  1                                   3
HELIX  173 173 GLU R   90  LEU R  102  1                                  13
HELIX  174 174 GLU R  107  ASN R  111  1                                   5
HELIX  175 175 SER R  117  LEU R  127  1                                  11
HELIX  176 176 GLU R  130  VAL R  137  1                                   8
HELIX  177 177 ASP R  145  LEU R  165  1                                  21
HELIX  178 178 GLU R  182  PHE R  187  1                                   6
HELIX  179 179 PRO R  197  ILE R  205  1                                   9
HELIX  180 180 GLY P   39  ILE P   52  1                                  14
HELIX  181 181 GLY P   67  GLY P   71  1                                   5
HELIX  182 182 GLN P  131  LEU P  136  1                                   6
HELIX  183 183 PRO P  149  GLU P  159  1                                  11
HELIX  184 184 SER P  170  LEU P  181  1                                  12
HELIX  185 185 SER P  190  GLY P  207  1                                  18
HELIX  186 186 SER P  210  LEU P  222  1                                  13
HELIX  187 187 ASN P  225  CYS P  430  1                                 206
HELIX  188 188 ASN P  439  GLY P  487  1                                  49
HELIX  189 189 SER P  490  ASP P  513  1                                  24
HELIX  190 190 ARG P  514  GLN P  546  1                                  33
HELIX  191 191 LEU P  555  SER P  618  1                                  64
HELIX  192 192 SER P  624  LEU P  663  1                                  40
HELIX  193 193 SER P  672  PHE P  681  1                                  10
HELIX  194 194 LEU P  686  TYR P  690  1                                   5
HELIX  195 195 ASP P  696  GLY P  706  1                                  11
HELIX  196 196 PRO P  707  HIS P  710  1                                   4
HELIX  197 197 VAL P  720  GLU P  725  1                                   6
HELIX  198 198 ASP P  740  PHE P  744  1                                   5
HELIX  199 199 ALA P  782  LYS P  824  1                                  43
HELIX  200 200 PRO P  834  ILE P  880  1                                  47
HELIX  201 201 VAL P  883  ASP P  888  1                                   6
HELIX  202 202 ILE P  892  GLU P  923  1                                  32
HELIX  203 203 PRO P  924  SER P  931  1                                   8
HELIX  204 204 PRO P  933  GLY P 1046  1                                 114
HELIX  205 205 ASP P 1050  LYS P 1125  1                                  76
HELIX  206 206 ARG P 1135  MET P 1141  1                                   7
HELIX  207 207 GLU P 1142  VAL P 1161  1                                  20
HELIX  208 208 ASN P 1164  GLU P 1175  1                                  12
HELIX  209 209 PRO P 1180  GLU P 1196  1                                  17
HELIX  210 210 VAL P 1209  GLN P 1260  1                                  52
HELIX  211 211 ARG P 1280  GLN P 1294  1                                  15
HELIX  212 212 HIS P 1297  ASN P 1302  1                                   6
HELIX  213 213 THR P 1307  LEU P 1319  1                                  13
HELIX  214 214 ASN P 1320  ASP P 1324  1                                   5
HELIX  215 215 LEU P 1329  LEU P 1338  1                                  10
HELIX  216 216 ASP P 1339  ASN P 1342  1                                   4
HELIX  217 217 SER P 1366  SER P 1389  1                                  24
HELIX  218 218 GLN P 1407  LEU P 1411  1                                   5
HELIX  219 219 ASP P 1412  LEU P 1426  1                                  15
HELIX  220 220 ILE S    3  LEU S   15  1                                  13
HELIX  221 221 LYS S   18  VAL S   22  1                                   5
HELIX  222 222 ASP S   35  ASP S   51  1                                  17
HELIX  223 223 PRO S   55  GLU S   60  1                                   6
HELIX  224 224 THR S   64  ASN S   73  1                                  10
HELIX  225 225 ILE T    3  GLY T   16  1                                  14
HELIX  226 226 ASP T   35  PHE T   50  1                                  16
HELIX  227 227 PRO T   55  ILE T   62  1                                   8
HELIX  228 228 THR T   64  ASN T   73  1                                  10
HELIX  229 229 GLY O   39  ILE O   52  1                                  14
HELIX  230 230 GLY O   67  GLY O   71  1                                   5
HELIX  231 231 GLN O  131  LEU O  136  1                                   6
HELIX  232 232 PRO O  149  MET O  160  1                                  12
HELIX  233 233 SER O  170  LEU O  181  1                                  12
HELIX  234 234 SER O  190  TYR O  206  1                                  17
HELIX  235 235 ALA O  212  LEU O  221  1                                  10
HELIX  236 236 ASN O  225  ASP O  401  1                                 177
HELIX  237 237 TYR O  402  CYS O  430  1                                  29
HELIX  238 238 ASN O  439  ASP O  469  1                                  31
HELIX  239 239 ALA O  471  GLY O  487  1                                  17
HELIX  240 240 SER O  490  ASP O  513  1                                  24
HELIX  241 241 ARG O  514  GLN O  546  1                                  33
HELIX  242 242 GLN O  551  ASP O  554  1                                   4
HELIX  243 243 LEU O  555  SER O  618  1                                  64
HELIX  244 244 SER O  624  LEU O  663  1                                  40
HELIX  245 245 ASP O  671  GLY O  682  1                                  12
HELIX  246 246 LEU O  686  TYR O  690  1                                   5
HELIX  247 247 ASP O  697  GLY O  706  1                                  10
HELIX  248 248 PRO O  707  HIS O  710  1                                   4
HELIX  249 249 ASP O  716  GLU O  725  1                                  10
HELIX  250 250 ARG O  783  HIS O  825  1                                  43
HELIX  251 251 PRO O  834  ILE O  880  1                                  47
HELIX  252 252 GLN O  882  LEU O  887  1                                   6
HELIX  253 253 ARG O  894  GLU O  923  1                                  30
HELIX  254 254 PRO O  924  SER O  931  1                                   8
HELIX  255 255 ASP O  932  ARG O  966  1                                  35
HELIX  256 256 ARG O  967  SER O  971  1                                   5
HELIX  257 257 TYR O  972  GLY O 1046  1                                  75
HELIX  258 258 ASP O 1050  LYS O 1125  1                                  76
HELIX  259 259 ARG O 1135  MET O 1141  1                                   7
HELIX  260 260 GLU O 1142  ALA O 1162  1                                  21
HELIX  261 261 ASN O 1164  GLU O 1175  1                                  12
HELIX  262 262 ARG O 1179  GLU O 1196  1                                  18
HELIX  263 263 ASP O 1207  ASN O 1259  1                                  53
HELIX  264 264 GLN O 1260  LEU O 1262  1                                   3
HELIX  265 265 ARG O 1280  GLN O 1293  1                                  14
HELIX  266 266 GLN O 1294  GLN O 1296  1                                   3
HELIX  267 267 HIS O 1297  ASN O 1302  1                                   6
HELIX  268 268 THR O 1307  LEU O 1319  1                                  13
HELIX  269 269 LEU O 1329  LEU O 1338  1                                  10
HELIX  270 270 ASP O 1339  ASN O 1342  1                                   4
HELIX  271 271 SER O 1366  LEU O 1392  1                                  27
HELIX  272 272 GLN O 1407  LEU O 1411  1                                   5
HELIX  273 273 ASP O 1412  LEU O 1426  1                                  15
SHEET    1   1 1 LYS A   6  TRP A  15  0
SHEET    2   2 1 PHE A  18  ASP A  24  0
SHEET    3   3 1 VAL A  29  GLY A  34  0
SHEET    4   4 1 VAL A  85  ILE A  93  0
SHEET    5   5 1 ARG A  99  VAL A 109  0
SHEET    6   6 1 LYS A 115  GLN A 124  0
SHEET    7   7 1 THR A 137  GLU A 138  0
SHEET    8   8 1 ARG A 146  VAL A 147  0
SHEET    9   9 1 GLN A 164  GLN A 167  0
SHEET   10  10 1 VAL A 684  LEU A 685  0
SHEET   11  11 1 ILE A 712  VAL A 714  0
SHEET   12  12 1 ASP A 733  GLU A 738  0
SHEET   13  13 1 ALA A 751  GLU A 752  0
SHEET   14  14 1 ALA A 757  SER A 763  0
SHEET   15  15 1 GLN A 766  ARG A 771  0
SHEET   16  16 1 VAL A1270  VAL A1279  0
SHEET   17  17 1 LEU A1344  ARG A1352  0
SHEET   18  18 1 ASP A1355  LYS A1359  0
SHEET   19  19 1 LEU A1402  LEU A1405  0
SHEET   20  20 1 GLN A1429  ALA A1434  0
SHEET   21  21 1 THR A1444  PHE A1453  0
SHEET   22  22 1 HIS A1456  ARG A1465  0
SHEET   23  23 1 LYS B   6  TRP B  15  0
SHEET   24  24 1 PHE B  18  ASP B  24  0
SHEET   25  25 1 VAL B  29  SER B  33  0
SHEET   26  26 1 CYS B  86  ILE B  93  0
SHEET   27  27 1 ARG B  99  GLN B 108  0
SHEET   28  28 1 VAL B 116  GLN B 124  0
SHEET   29  29 1 THR B 137  GLU B 138  0
SHEET   30  30 1 GLN B 144  VAL B 147  0
SHEET   31  31 1 GLN B 164  GLN B 167  0
SHEET   32  32 1 VAL B 684  LEU B 685  0
SHEET   33  33 1 ILE B 712  VAL B 713  0
SHEET   34  34 1 ASP B 733  ILE B 737  0
SHEET   35  35 1 ASN B 750  GLN B 754  0
SHEET   36  36 1 ALA B 757  SER B 763  0
SHEET   37  37 1 GLN B 766  ARG B 771  0
SHEET   38  38 1 VAL B1270  VAL B1279  0
SHEET   39  39 1 LEU B1344  ARG B1352  0
SHEET   40  40 1 TRP B1357  LYS B1359  0
SHEET   41  41 1 LEU B1402  LEU B1405  0
SHEET   42  42 1 GLN B1429  ALA B1433  0
SHEET   43  43 1 THR B1444  PHE B1453  0
SHEET   44  44 1 HIS B1456  LEU B1464  0
SHEET   45  45 1 ILE C  22  LEU C  24  0
SHEET   46  46 1 LEU C  87  THR C  91  0
SHEET   47  47 1 ALA C  99  LEU C 103  0
SHEET   48  48 1 TRP C 313  LEU C 315  0
SHEET   49  49 1 THR C 316  ALA C 318  0
SHEET   50  50 1 LEU C 323  ASP C 325  0
SHEET   51  51 1 THR C 339  GLU C 341  0
SHEET   52  52 1 TYR C 348  GLU C 349  0
SHEET   53  53 1 VAL C 410  ALA C 411  0
SHEET   54  54 1 TRP C 422  ALA C 424  0
SHEET   55  55 1 LYS C 431  GLN C 433  0
SHEET   56  56 1 ILE C 437  THR C 439  0
SHEET   57  57 1 ILE D  22  LEU D  24  0
SHEET   58  58 1 LEU D  87  THR D  91  0
SHEET   59  59 1 ALA D  99  LEU D 103  0
SHEET   60  60 1 TRP D 313  LEU D 315  0
SHEET   61  61 1 THR D 316  ALA D 318  0
SHEET   62  62 1 LEU D 323  ASP D 325  0
SHEET   63  63 1 THR D 339  GLU D 341  0
SHEET   64  64 1 TYR D 348  GLU D 349  0
SHEET   65  65 1 VAL D 410  ALA D 411  0
SHEET   66  66 1 TRP D 422  ALA D 424  0
SHEET   67  67 1 LYS D 431  GLN D 433  0
SHEET   68  68 1 ILE D 437  THR D 439  0
SHEET   69  69 1 VAL E  63  ARG E  67  0
SHEET   70  70 1 PHE E  73  PRO E  77  0
SHEET   71  71 1 ARG E  85  VAL E  87  0
SHEET   72  72 1 ILE E 114  THR E 116  0
SHEET   73  73 1 VAL E 168  PHE E 170  0
SHEET   74  74 1 LYS E 177  ILE E 180  0
SHEET   75  75 1 ARG E 192  ASP E 195  0
SHEET   76  76 1 ALA E 210  PRO E 212  0
SHEET   77  77 1 VAL F  63  ARG F  67  0
SHEET   78  78 1 PHE F  73  PRO F  77  0
SHEET   79  79 1 ARG F  85  VAL F  87  0
SHEET   80  80 1 VAL F 168  PHE F 170  0
SHEET   81  81 1 PHE F 178  ILE F 180  0
SHEET   82  82 1 ARG F 192  ASP F 195  0
SHEET   83  83 1 VAL Q  63  ARG Q  67  0
SHEET   84  84 1 PHE Q  73  PRO Q  77  0
SHEET   85  85 1 ARG Q  85  VAL Q  87  0
SHEET   86  86 1 ILE Q 114  THR Q 116  0
SHEET   87  87 1 VAL Q 168  PHE Q 170  0
SHEET   88  88 1 LYS Q 177  ILE Q 180  0
SHEET   89  89 1 ARG Q 192  ASP Q 195  0
SHEET   90  90 1 ALA Q 210  PRO Q 212  0
SHEET   91  91 1 VAL R  63  ARG R  67  0
SHEET   92  92 1 PHE R  73  PRO R  77  0
SHEET   93  93 1 ARG R  85  VAL R  87  0
SHEET   94  94 1 VAL R 168  PHE R 170  0
SHEET   95  95 1 PHE R 178  ILE R 180  0
SHEET   96  96 1 ARG R 192  ASP R 195  0
SHEET   97  97 1 LYS P   6  TRP P  15  0
SHEET   98  98 1 PHE P  18  ASP P  24  0
SHEET   99  99 1 VAL P  29  SER P  33  0
SHEET  100 100 1 CYS P  86  ILE P  93  0
SHEET  101 101 1 ARG P  99  GLN P 108  0
SHEET  102 102 1 VAL P 116  GLN P 124  0
SHEET  103 103 1 THR P 137  GLU P 138  0
SHEET  104 104 1 GLN P 144  VAL P 147  0
SHEET  105 105 1 GLN P 164  GLN P 167  0
SHEET  106 106 1 VAL P 684  LEU P 685  0
SHEET  107 107 1 ILE P 712  VAL P 713  0
SHEET  108 108 1 ASP P 733  ILE P 737  0
SHEET  109 109 1 ASN P 750  GLN P 754  0
SHEET  110 110 1 ALA P 757  SER P 763  0
SHEET  111 111 1 GLN P 766  ARG P 771  0
SHEET  112 112 1 VAL P1270  VAL P1279  0
SHEET  113 113 1 LEU P1344  ARG P1352  0
SHEET  114 114 1 TRP P1357  LYS P1359  0
SHEET  115 115 1 LEU P1402  LEU P1405  0
SHEET  116 116 1 GLN P1429  ALA P1433  0
SHEET  117 117 1 THR P1444  PHE P1453  0
SHEET  118 118 1 HIS P1456  LEU P1464  0
SHEET  119 119 1 LYS O   6  TRP O  15  0
SHEET  120 120 1 PHE O  18  ASP O  24  0
SHEET  121 121 1 VAL O  29  GLY O  34  0
SHEET  122 122 1 VAL O  85  ILE O  93  0
SHEET  123 123 1 ARG O  99  VAL O 109  0
SHEET  124 124 1 LYS O 115  GLN O 124  0
SHEET  125 125 1 THR O 137  GLU O 138  0
SHEET  126 126 1 ARG O 146  VAL O 147  0
SHEET  127 127 1 GLN O 164  GLN O 167  0
SHEET  128 128 1 VAL O 684  LEU O 685  0
SHEET  129 129 1 ILE O 712  VAL O 714  0
SHEET  130 130 1 ASP O 733  GLU O 738  0
SHEET  131 131 1 ALA O 751  GLU O 752  0
SHEET  132 132 1 ALA O 757  SER O 763  0
SHEET  133 133 1 GLN O 766  ARG O 771  0
SHEET  134 134 1 VAL O1270  VAL O1279  0
SHEET  135 135 1 LEU O1344  ARG O1352  0
SHEET  136 136 1 ASP O1355  LYS O1359  0
SHEET  137 137 1 LEU O1402  LEU O1405  0
SHEET  138 138 1 GLN O1429  ALA O1434  0
SHEET  139 139 1 THR O1444  PHE O1453  0
SHEET  140 140 1 HIS O1456  ARG O1465  0
LINK        OG   SER G  36                P24  PNS G 101     1555   1555  1.56
LINK        P24  PNS H 101                OG   SER H  36     1555   1555  1.56
LINK        OG   SER S  36                P24  PNS S 101     1555   1555  1.56
LINK        P24  PNS T 101                OG   SER T  36     1555   1555  1.56
LINK        MG   MG  A1501                O2B  ATP A1502     1555   1555  1.90
LINK        MG   MG  B1501                O2B  ATP B1502     1555   1555  1.84
LINK        MG   MG  P1501                O2B  ATP P1502     1555   1555  1.84
LINK        MG   MG  O1501                O2B  ATP O1502     1555   1555  1.90
CRYST1  460.980  460.980  460.980  90.00  90.00  90.00 P 1                      
SCALE1      0.002169  0.000000  0.000000        0.00000                         
SCALE2      0.000000  0.002169  0.000000        0.00000                         
SCALE3      0.000000  0.000000  0.002169        0.00000                         
ATOM      1  N   ILE A   2     161.455 385.640 283.077  1.00133.79           N
ATOM      2  CA  ILE A   2     162.300 386.829 282.777  1.00133.79           C
ATOM      3  C   ILE A   2     163.441 386.882 283.783  1.00133.79           C
ATOM      4  O   ILE A   2     163.346 386.309 284.869  1.00133.79           O
ATOM      5  CB  ILE A   2     161.462 388.125 282.803  1.00133.79           C
ATOM      6  CG1 ILE A   2     160.440 388.122 281.663  1.00133.79           C
ATOM      7  CG2 ILE A   2     162.355 389.354 282.695  1.00133.79           C
ATOM      8  CD1 ILE A   2     161.034 388.392 280.295  1.00133.79           C
ATOM      9  H   ILE A   2     162.025 384.806 283.054  1.00133.79           H
ATOM     10  HA  ILE A   2     162.723 386.710 281.779  1.00133.79           H
ATOM     11  HB  ILE A   2     160.924 388.171 283.750  1.00133.79           H
ATOM     12 HG12 ILE A   2     159.958 387.144 281.639  1.00133.79           H
ATOM     13 HG13 ILE A   2     159.683 388.879 281.871  1.00133.79           H
ATOM     14 HG21 ILE A   2     161.752 390.218 282.414  1.00133.79           H
ATOM     15 HG22 ILE A   2     162.832 389.542 283.656  1.00133.79           H
ATOM     16 HG23 ILE A   2     163.118 389.182 281.936  1.00133.79           H
ATOM     17 HD11 ILE A   2     160.395 387.954 279.528  1.00133.79           H
ATOM     18 HD12 ILE A   2     162.028 387.950 280.237  1.00133.79           H
ATOM     19 HD13 ILE A   2     161.105 389.468 280.137  1.00133.79           H
ATOM     20  N   GLU A   3     164.521 387.574 283.427  1.00132.31           N
ATOM     21  CA  GLU A   3     165.683 387.712 284.299  1.00132.31           C
ATOM     22  C   GLU A   3     166.291 386.344 284.616  1.00132.31           C
ATOM     23  O   GLU A   3     166.305 385.883 285.758  1.00132.31           O
ATOM     24  CB  GLU A   3     165.305 388.456 285.583  1.00132.31           C
ATOM     25  CG  GLU A   3     166.491 388.969 286.371  1.00132.31           C
ATOM     26  CD  GLU A   3     167.073 390.240 285.788  1.00132.31           C
ATOM     27  OE1 GLU A   3     166.795 390.536 284.607  1.00132.31           O
ATOM     28  OE2 GLU A   3     167.808 390.944 286.513  1.00132.31           O
ATOM     29  H   GLU A   3     164.536 388.021 282.521  1.00132.31           H
ATOM     30  HA  GLU A   3     166.433 388.303 283.773  1.00132.31           H
ATOM     31  HB2 GLU A   3     164.679 389.307 285.314  1.00132.31           H
ATOM     32  HB3 GLU A   3     164.728 387.784 286.218  1.00132.31           H
ATOM     33  HG2 GLU A   3     166.171 389.168 287.394  1.00132.31           H
ATOM     34  HG3 GLU A   3     167.264 388.201 286.386  1.00132.31           H
ATOM     35  N   ARG A   4     166.792 385.693 283.566  1.00121.97           N
ATOM     36  CA  ARG A   4     167.428 384.394 283.726  1.00121.97           C
ATOM     37  C   ARG A   4     168.526 384.459 284.777  1.00121.97           C
ATOM     38  O   ARG A   4     169.339 385.387 284.794  1.00121.97           O
ATOM     39  CB  ARG A   4     168.016 383.928 282.391  1.00121.97           C
ATOM     40  CG  ARG A   4     168.079 382.418 282.234  1.00121.97           C
ATOM     41  CD  ARG A   4     168.292 382.017 280.786  1.00121.97           C
ATOM     42  NE  ARG A   4     167.031 381.825 280.082  1.00121.97           N
ATOM     43  CZ  ARG A   4     166.262 380.751 280.200  1.00121.97           C
ATOM     44  NH1 ARG A   4     165.140 380.675 279.490  1.00121.97           N
ATOM     45  NH2 ARG A   4     166.583 379.756 281.009  1.00121.97           N
ATOM     46  H   ARG A   4     166.730 386.107 282.648  1.00121.97           H
ATOM     47  HA  ARG A   4     166.677 383.673 284.048  1.00121.97           H
ATOM     48  HB2 ARG A   4     167.400 384.330 281.586  1.00121.97           H
ATOM     49  HB3 ARG A   4     169.025 384.331 282.294  1.00121.97           H
ATOM     50  HG2 ARG A   4     168.904 382.033 282.833  1.00121.97           H
ATOM     51  HG3 ARG A   4     167.145 381.982 282.591  1.00121.97           H
ATOM     52  HD2 ARG A   4     168.859 382.800 280.284  1.00121.97           H
ATOM     53  HD3 ARG A   4     168.862 381.088 280.754  1.00121.97           H
ATOM     54  HE  ARG A   4     166.721 382.560 279.461  1.00121.97           H
ATOM     55 HH11 ARG A   4     164.883 381.430 278.869  1.00121.97           H
ATOM     56 HH12 ARG A   4     164.545 379.864 279.570  1.00121.97           H
ATOM     57 HH21 ARG A   4     167.432 379.802 281.554  1.00121.97           H
ATOM     58 HH22 ARG A   4     165.980 378.949 281.081  1.00121.97           H
ATOM     59  N   GLY A   5     168.542 383.464 285.659  1.00124.40           N
ATOM     60  CA  GLY A   5     169.608 383.373 286.633  1.00124.40           C
ATOM     61  C   GLY A   5     170.939 383.080 285.967  1.00124.40           C
ATOM     62  O   GLY A   5     171.006 382.518 284.874  1.00124.40           O
ATOM     63  H   GLY A   5     167.808 382.770 285.649  1.00124.40           H
ATOM     64  HA2 GLY A   5     169.681 384.319 287.169  1.00124.40           H
ATOM     65  HA3 GLY A   5     169.380 382.577 287.341  1.00124.40           H
ATOM     66  N   LYS A   6     172.017 383.470 286.639  1.00120.77           N
ATOM     67  CA  LYS A   6     173.349 383.396 286.057  1.00120.77           C
ATOM     68  C   LYS A   6     174.336 382.796 287.046  1.00120.77           C
ATOM     69  O   LYS A   6     174.251 383.034 288.255  1.00120.77           O
ATOM     70  CB  LYS A   6     173.838 384.784 285.628  1.00120.77           C
ATOM     71  CG  LYS A   6     172.947 385.472 284.606  1.00120.77           C
ATOM     72  CD  LYS A   6     173.362 385.135 283.184  1.00120.77           C
ATOM     73  CE  LYS A   6     172.348 385.651 282.173  1.00120.77           C
ATOM     74  NZ  LYS A   6     172.296 384.806 280.948  1.00120.77           N
ATOM     75  H   LYS A   6     171.909 383.828 287.578  1.00120.77           H
ATOM     76  HA  LYS A   6     173.308 382.755 285.176  1.00120.77           H
ATOM     77  HB2 LYS A   6     173.890 385.416 286.515  1.00120.77           H
ATOM     78  HB3 LYS A   6     174.839 384.686 285.209  1.00120.77           H
ATOM     79  HG2 LYS A   6     171.917 385.148 284.759  1.00120.77           H
ATOM     80  HG3 LYS A   6     173.007 386.551 284.748  1.00120.77           H
ATOM     81  HD2 LYS A   6     174.331 385.591 282.979  1.00120.77           H
ATOM     82  HD3 LYS A   6     173.448 384.053 283.083  1.00120.77           H
ATOM     83  HE2 LYS A   6     171.363 385.658 282.638  1.00120.77           H
ATOM     84  HE3 LYS A   6     172.615 386.669 281.891  1.00120.77           H
ATOM     85  HZ1 LYS A   6     171.612 385.184 280.307  1.00120.77           H
ATOM     86  HZ2 LYS A   6     172.035 383.863 281.200  1.00120.77           H
ATOM     87  HZ3 LYS A   6     173.203 384.798 280.505  1.00120.77           H
ATOM     88  N   PHE A   7     175.267 382.008 286.512  1.00120.23           N
ATOM     89  CA  PHE A   7     176.436 381.575 287.264  1.00120.23           C
ATOM     90  C   PHE A   7     177.409 382.742 287.352  1.00120.23           C
ATOM     91  O   PHE A   7     177.923 383.203 286.328  1.00120.23           O
ATOM     92  CB  PHE A   7     177.108 380.381 286.588  1.00120.23           C
ATOM     93  CG  PHE A   7     176.264 379.144 286.550  1.00120.23           C
ATOM     94  CD1 PHE A   7     176.276 378.251 287.606  1.00120.23           C
ATOM     95  CD2 PHE A   7     175.472 378.864 285.452  1.00120.23           C
ATOM     96  CE1 PHE A   7     175.506 377.110 287.574  1.00120.23           C
ATOM     97  CE2 PHE A   7     174.701 377.722 285.412  1.00120.23           C
ATOM     98  CZ  PHE A   7     174.716 376.843 286.476  1.00120.23           C
ATOM     99  H   PHE A   7     175.159 381.701 285.555  1.00120.23           H
ATOM    100  HA  PHE A   7     176.128 381.289 288.270  1.00120.23           H
ATOM    101  HB2 PHE A   7     177.353 380.661 285.563  1.00120.23           H
ATOM    102  HB3 PHE A   7     178.033 380.155 287.118  1.00120.23           H
ATOM    103  HD1 PHE A   7     176.898 378.451 288.467  1.00120.23           H
ATOM    104  HD2 PHE A   7     175.458 379.547 284.615  1.00120.23           H
ATOM    105  HE1 PHE A   7     175.521 376.424 288.408  1.00120.23           H
ATOM    106  HE2 PHE A   7     174.085 377.515 284.550  1.00120.23           H
ATOM    107  HZ  PHE A   7     174.112 375.949 286.448  1.00120.23           H
ATOM    108  N   ARG A   8     177.661 383.222 288.563  1.00122.47           N
ATOM    109  CA  ARG A   8     178.508 384.394 288.730  1.00122.47           C
ATOM    110  C   ARG A   8     179.973 384.044 288.923  1.00122.47           C
ATOM    111  O   ARG A   8     180.841 384.780 288.439  1.00122.47           O
ATOM    112  CB  ARG A   8     178.028 385.223 289.924  1.00122.47           C
ATOM    113  CG  ARG A   8     176.741 386.000 289.678  1.00122.47           C
ATOM    114  CD  ARG A   8     177.009 387.424 289.212  1.00122.47           C
ATOM    115  NE  ARG A   8     177.860 387.479 288.029  1.00122.47           N
ATOM    116  CZ  ARG A   8     177.495 387.066 286.823  1.00122.47           C
ATOM    117  NH1 ARG A   8     178.366 387.143 285.821  1.00122.47           N
ATOM    118  NH2 ARG A   8     176.286 386.583 286.594  1.00122.47           N
ATOM    119  H   ARG A   8     177.263 382.772 289.375  1.00122.47           H
ATOM    120  HA  ARG A   8     178.420 385.008 287.834  1.00122.47           H
ATOM    121  HB2 ARG A   8     177.863 384.547 290.764  1.00122.47           H
ATOM    122  HB3 ARG A   8     178.813 385.929 290.196  1.00122.47           H
ATOM    123  HG2 ARG A   8     176.154 385.482 288.920  1.00122.47           H
ATOM    124  HG3 ARG A   8     176.171 386.035 290.606  1.00122.47           H
ATOM    125  HD2 ARG A   8     176.055 387.898 288.978  1.00122.47           H
ATOM    126  HD3 ARG A   8     177.489 387.975 290.020  1.00122.47           H
ATOM    127  HE  ARG A   8     178.791 387.856 288.137  1.00122.47           H
ATOM    128 HH11 ARG A   8     179.293 387.511 285.983  1.00122.47           H
ATOM    129 HH12 ARG A   8     178.101 386.832 284.896  1.00122.47           H
ATOM    130 HH21 ARG A   8     175.616 386.521 287.347  1.00122.47           H
ATOM    131 HH22 ARG A   8     176.033 386.276 285.665  1.00122.47           H
ATOM    132  N   SER A   9     180.280 382.938 289.599  1.00122.40           N
ATOM    133  CA  SER A   9     181.664 382.658 289.946  1.00122.40           C
ATOM    134  C   SER A   9     181.879 381.160 290.090  1.00122.40           C
ATOM    135  O   SER A   9     180.942 380.390 290.314  1.00122.40           O
ATOM    136  CB  SER A   9     182.062 383.370 291.243  1.00122.40           C
ATOM    137  OG  SER A   9     181.374 382.818 292.350  1.00122.40           O
ATOM    138  H   SER A   9     179.551 382.294 289.871  1.00122.40           H
ATOM    139  HA  SER A   9     182.303 383.024 289.142  1.00122.40           H
ATOM    140  HB2 SER A   9     183.135 383.258 291.397  1.00122.40           H
ATOM    141  HB3 SER A   9     181.819 384.429 291.161  1.00122.40           H
ATOM    142  HG  SER A   9     181.637 383.277 293.152  1.00122.40           H
ATOM    143  N   LEU A  10     183.146 380.769 289.967  1.00125.54           N
ATOM    144  CA  LEU A  10     183.576 379.386 290.135  1.00125.54           C
ATOM    145  C   LEU A  10     184.829 379.373 290.992  1.00125.54           C
ATOM    146  O   LEU A  10     185.811 380.042 290.662  1.00125.54           O
ATOM    147  CB  LEU A  10     183.847 378.723 288.782  1.00125.54           C
ATOM    148  CG  LEU A  10     184.251 377.250 288.827  1.00125.54           C
ATOM    149  CD1 LEU A  10     183.150 376.382 289.414  1.00125.54           C
ATOM    150  CD2 LEU A  10     184.619 376.769 287.432  1.00125.54           C
ATOM    151  H   LEU A  10     183.843 381.465 289.747  1.00125.54           H
ATOM    152  HA  LEU A  10     182.790 378.832 290.649  1.00125.54           H
ATOM    153  HB2 LEU A  10     182.939 378.802 288.185  1.00125.54           H
ATOM    154  HB3 LEU A  10     184.636 379.280 288.279  1.00125.54           H
ATOM    155  HG  LEU A  10     185.132 377.158 289.462  1.00125.54           H
ATOM    156 HD11 LEU A  10     183.595 375.534 289.935  1.00125.54           H
ATOM    157 HD12 LEU A  10     182.559 376.970 290.116  1.00125.54           H
ATOM    158 HD13 LEU A  10     182.507 376.020 288.612  1.00125.54           H
ATOM    159 HD21 LEU A  10     184.906 375.719 287.472  1.00125.54           H
ATOM    160 HD22 LEU A  10     183.762 376.886 286.769  1.00125.54           H
ATOM    161 HD23 LEU A  10     185.454 377.359 287.052  1.00125.54           H
ATOM    162  N   THR A  11     184.804 378.605 292.079  1.00131.25           N
ATOM    163  CA  THR A  11     185.894 378.574 293.043  1.00131.25           C
ATOM    164  C   THR A  11     186.524 377.189 293.069  1.00131.25           C
ATOM    165  O   THR A  11     185.816 376.180 293.125  1.00131.25           O
ATOM    166  CB  THR A  11     185.401 378.944 294.444  1.00131.25           C
ATOM    167  OG1 THR A  11     184.998 380.320 294.462  1.00131.25           O
ATOM    168  CG2 THR A  11     186.498 378.725 295.474  1.00131.25           C
ATOM    169  H   THR A  11     183.997 378.021 292.240  1.00131.25           H
ATOM    170  HA  THR A  11     186.651 379.297 292.738  1.00131.25           H
ATOM    171  HB  THR A  11     184.544 378.319 294.696  1.00131.25           H
ATOM    172  HG1 THR A  11     185.719 380.869 294.146  1.00131.25           H
ATOM    173 HG21 THR A  11     186.127 378.994 296.463  1.00131.25           H
ATOM    174 HG22 THR A  11     187.357 379.348 295.227  1.00131.25           H
ATOM    175 HG23 THR A  11     186.795 377.677 295.470  1.00131.25           H
ATOM    176  N   LEU A  12     187.852 377.153 293.029  1.00132.64           N
ATOM    177  CA  LEU A  12     188.630 375.933 293.179  1.00132.64           C
ATOM    178  C   LEU A  12     189.499 376.072 294.418  1.00132.64           C
ATOM    179  O   LEU A  12     190.131 377.115 294.621  1.00132.64           O
ATOM    180  CB  LEU A  12     189.505 375.679 291.951  1.00132.64           C
ATOM    181  CG  LEU A  12     188.806 375.192 290.683  1.00132.64           C
ATOM    182  CD1 LEU A  12     187.768 376.197 290.211  1.00132.64           C
ATOM    183  CD2 LEU A  12     189.832 374.931 289.595  1.00132.64           C
ATOM    184  H   LEU A  12     188.348 378.020 292.887  1.00132.64           H
ATOM    185  HA  LEU A  12     187.950 375.091 293.312  1.00132.64           H
ATOM    186  HB2 LEU A  12     190.008 376.616 291.708  1.00132.64           H
ATOM    187  HB3 LEU A  12     190.265 374.946 292.222  1.00132.64           H
ATOM    188  HG  LEU A  12     188.298 374.255 290.909  1.00132.64           H
ATOM    189 HD11 LEU A  12     187.562 376.038 289.153  1.00132.64           H
ATOM    190 HD12 LEU A  12     188.148 377.208 290.358  1.00132.64           H
ATOM    191 HD13 LEU A  12     186.850 376.067 290.785  1.00132.64           H
ATOM    192 HD21 LEU A  12     189.326 374.584 288.694  1.00132.64           H
ATOM    193 HD22 LEU A  12     190.534 374.169 289.933  1.00132.64           H
ATOM    194 HD23 LEU A  12     190.372 375.852 289.377  1.00132.64           H
ATOM    195  N   VAL A  13     189.526 375.028 295.242  1.00137.12           N
ATOM    196  CA  VAL A  13     190.228 375.051 296.518  1.00137.12           C
ATOM    197  C   VAL A  13     191.145 373.840 296.588  1.00137.12           C
ATOM    198  O   VAL A  13     190.686 372.700 296.448  1.00137.12           O
ATOM    199  CB  VAL A  13     189.252 375.056 297.705  1.00137.12           C
ATOM    200  CG1 VAL A  13     190.010 375.205 299.014  1.00137.12           C
ATOM    201  CG2 VAL A  13     188.228 376.166 297.538  1.00137.12           C
ATOM    202  H   VAL A  13     189.040 374.184 294.971  1.00137.12           H
ATOM    203  HA  VAL A  13     190.838 375.953 296.564  1.00137.12           H
ATOM    204  HB  VAL A  13     188.725 374.102 297.720  1.00137.12           H
ATOM    205 HG11 VAL A  13     189.304 375.207 299.845  1.00137.12           H
ATOM    206 HG12 VAL A  13     190.566 376.143 299.007  1.00137.12           H
ATOM    207 HG13 VAL A  13     190.704 374.372 299.129  1.00137.12           H
ATOM    208 HG21 VAL A  13     187.543 376.159 298.386  1.00137.12           H
ATOM    209 HG22 VAL A  13     188.739 377.128 297.492  1.00137.12           H
ATOM    210 HG23 VAL A  13     187.668 376.008 296.616  1.00137.12           H
ATOM    211  N   ASN A  14     192.434 374.086 296.815  1.00140.15           N
ATOM    212  CA  ASN A  14     193.425 373.050 297.078  1.00140.15           C
ATOM    213  C   ASN A  14     193.543 372.037 295.946  1.00140.15           C
ATOM    214  O   ASN A  14     193.794 370.855 296.201  1.00140.15           O
ATOM    215  CB  ASN A  14     193.117 372.323 298.392  1.00140.15           C
ATOM    216  CG  ASN A  14     194.223 371.373 298.811  1.00140.15           C
ATOM    217  OD1 ASN A  14     195.405 371.696 298.709  1.00140.15           O
ATOM    218  ND2 ASN A  14     193.841 370.190 299.276  1.00140.15           N
ATOM    219  H   ASN A  14     192.743 375.047 296.805  1.00140.15           H
ATOM    220  HA  ASN A  14     194.394 373.538 297.188  1.00140.15           H
ATOM    221  HB2 ASN A  14     192.980 373.067 299.178  1.00140.15           H
ATOM    222  HB3 ASN A  14     192.192 371.758 298.276  1.00140.15           H
ATOM    223 HD21 ASN A  14     192.858 369.965 299.339  1.00140.15           H
ATOM    224 HD22 ASN A  14     194.532 369.513 299.566  1.00140.15           H
ATOM    225  N   TRP A  15     193.371 372.452 294.697  1.00133.58           N
ATOM    226  CA  TRP A  15     193.533 371.514 293.600  1.00133.58           C
ATOM    227  C   TRP A  15     194.931 371.615 293.004  1.00133.58           C
ATOM    228  O   TRP A  15     195.696 372.542 293.281  1.00133.58           O
ATOM    229  CB  TRP A  15     192.485 371.738 292.514  1.00133.58           C
ATOM    230  CG  TRP A  15     191.139 371.283 292.927  1.00133.58           C
ATOM    231  CD1 TRP A  15     190.761 370.889 294.172  1.00133.58           C
ATOM    232  CD2 TRP A  15     190.003 371.085 292.083  1.00133.58           C
ATOM    233  NE1 TRP A  15     189.448 370.501 294.170  1.00133.58           N
ATOM    234  CE2 TRP A  15     188.960 370.604 292.896  1.00133.58           C
ATOM    235  CE3 TRP A  15     189.762 371.280 290.723  1.00133.58           C
ATOM    236  CZ2 TRP A  15     187.698 370.323 292.396  1.00133.58           C
ATOM    237  CZ3 TRP A  15     188.507 370.997 290.231  1.00133.58           C
ATOM    238  CH2 TRP A  15     187.490 370.525 291.066  1.00133.58           C
ATOM    239  H   TRP A  15     193.129 373.415 294.511  1.00133.58           H
ATOM    240  HA  TRP A  15     193.404 370.505 293.993  1.00133.58           H
ATOM    241  HB2 TRP A  15     192.440 372.803 292.286  1.00133.58           H
ATOM    242  HB3 TRP A  15     192.783 371.196 291.616  1.00133.58           H
ATOM    243  HD1 TRP A  15     191.405 370.882 295.039  1.00133.58           H
ATOM    244  HE1 TRP A  15     188.925 370.189 294.976  1.00133.58           H
ATOM    245  HE3 TRP A  15     190.542 371.644 290.071  1.00133.58           H
ATOM    246  HZ2 TRP A  15     186.909 369.958 293.037  1.00133.58           H
ATOM    247  HZ3 TRP A  15     188.305 371.144 289.180  1.00133.58           H
ATOM    248  HH2 TRP A  15     186.518 370.315 290.646  1.00133.58           H
ATOM    249  N   ASN A  16     195.259 370.636 292.163  1.00126.66           N
ATOM    250  CA  ASN A  16     196.571 370.575 291.539  1.00126.66           C
ATOM    251  C   ASN A  16     196.778 371.805 290.671  1.00126.66           C
ATOM    252  O   ASN A  16     196.202 371.915 289.585  1.00126.66           O
ATOM    253  CB  ASN A  16     196.703 369.296 290.710  1.00126.66           C
ATOM    254  CG  ASN A  16     197.969 369.263 289.879  1.00126.66           C
ATOM    255  OD1 ASN A  16     198.849 370.109 290.026  1.00126.66           O
ATOM    256  ND2 ASN A  16     198.064 368.278 288.994  1.00126.66           N
ATOM    257  H   ASN A  16     194.580 369.918 291.954  1.00126.66           H
ATOM    258  HA  ASN A  16     197.331 370.565 292.320  1.00126.66           H
ATOM    259  HB2 ASN A  16     196.709 368.441 291.388  1.00126.66           H
ATOM    260  HB3 ASN A  16     195.841 369.214 290.047  1.00126.66           H
ATOM    261 HD21 ASN A  16     197.317 367.605 288.906  1.00126.66           H
ATOM    262 HD22 ASN A  16     198.884 368.203 288.409  1.00126.66           H
ATOM    263  N   GLY A  17     197.608 372.733 291.144  1.00134.07           N
ATOM    264  CA  GLY A  17     197.832 373.993 290.482  1.00134.07           C
ATOM    265  C   GLY A  17     196.952 375.123 290.976  1.00134.07           C
ATOM    266  O   GLY A  17     197.225 376.285 290.657  1.00134.07           O
ATOM    267  H   GLY A  17     198.103 372.546 292.004  1.00134.07           H
ATOM    268  HA2 GLY A  17     198.872 374.280 290.635  1.00134.07           H
ATOM    269  HA3 GLY A  17     197.661 373.861 289.414  1.00134.07           H
ATOM    270  N   PHE A  18     195.908 374.816 291.742  1.00133.37           N
ATOM    271  CA  PHE A  18     194.977 375.816 292.258  1.00133.37           C
ATOM    272  C   PHE A  18     194.783 375.581 293.750  1.00133.37           C
ATOM    273  O   PHE A  18     193.985 374.727 294.150  1.00133.37           O
ATOM    274  CB  PHE A  18     193.646 375.750 291.519  1.00133.37           C
ATOM    275  CG  PHE A  18     193.773 375.894 290.036  1.00133.37           C
ATOM    276  CD1 PHE A  18     193.774 377.146 289.448  1.00133.37           C
ATOM    277  CD2 PHE A  18     193.893 374.779 289.228  1.00133.37           C
ATOM    278  CE1 PHE A  18     193.891 377.282 288.082  1.00133.37           C
ATOM    279  CE2 PHE A  18     194.011 374.909 287.861  1.00133.37           C
ATOM    280  CZ  PHE A  18     194.009 376.163 287.287  1.00133.37           C
ATOM    281  H   PHE A  18     195.751 373.846 291.976  1.00133.37           H
ATOM    282  HA  PHE A  18     195.411 376.806 292.112  1.00133.37           H
ATOM    283  HB2 PHE A  18     193.182 374.788 291.732  1.00133.37           H
ATOM    284  HB3 PHE A  18     192.998 376.542 291.893  1.00133.37           H
ATOM    285  HD1 PHE A  18     193.681 378.026 290.066  1.00133.37           H
ATOM    286  HD2 PHE A  18     193.894 373.795 289.673  1.00133.37           H
ATOM    287  HE1 PHE A  18     193.890 378.265 287.634  1.00133.37           H
ATOM    288  HE2 PHE A  18     194.105 374.031 287.240  1.00133.37           H
ATOM    289  HZ  PHE A  18     194.100 376.267 286.217  1.00133.37           H
ATOM    290  N   PHE A  19     195.517 376.330 294.575  1.00150.84           N
ATOM    291  CA  PHE A  19     195.256 376.300 296.009  1.00150.84           C
ATOM    292  C   PHE A  19     193.942 376.993 296.341  1.00150.84           C
ATOM    293  O   PHE A  19     193.107 376.451 297.073  1.00150.84           O
ATOM    294  CB  PHE A  19     196.404 376.956 296.772  1.00150.84           C
ATOM    295  CG  PHE A  19     196.116 377.148 298.232  1.00150.84           C
ATOM    296  CD1 PHE A  19     195.906 376.059 299.059  1.00150.84           C
ATOM    297  CD2 PHE A  19     196.044 378.419 298.776  1.00150.84           C
ATOM    298  CE1 PHE A  19     195.637 376.232 300.401  1.00150.84           C
ATOM    299  CE2 PHE A  19     195.776 378.598 300.117  1.00150.84           C
ATOM    300  CZ  PHE A  19     195.571 377.503 300.931  1.00150.84           C
ATOM    301  H   PHE A  19     196.252 376.918 294.206  1.00150.84           H
ATOM    302  HA  PHE A  19     195.185 375.259 296.324  1.00150.84           H
ATOM    303  HB2 PHE A  19     197.287 376.326 296.674  1.00150.84           H
ATOM    304  HB3 PHE A  19     196.613 377.928 296.324  1.00150.84           H
ATOM    305  HD1 PHE A  19     195.954 375.061 298.649  1.00150.84           H
ATOM    306  HD2 PHE A  19     196.200 379.280 298.143  1.00150.84           H
ATOM    307  HE1 PHE A  19     195.477 375.373 301.035  1.00150.84           H
ATOM    308  HE2 PHE A  19     195.725 379.594 300.530  1.00150.84           H
ATOM    309  HZ  PHE A  19     195.361 377.641 301.981  1.00150.84           H
ATOM    310  N   ALA A  20     193.743 378.198 295.811  1.00140.99           N
ATOM    311  CA  ALA A  20     192.510 378.948 296.046  1.00140.99           C
ATOM    312  C   ALA A  20     192.370 379.938 294.897  1.00140.99           C
ATOM    313  O   ALA A  20     193.063 380.958 294.868  1.00140.99           O
ATOM    314  CB  ALA A  20     192.539 379.652 297.396  1.00140.99           C
ATOM    315  H   ALA A  20     194.463 378.605 295.232  1.00140.99           H
ATOM    316  HA  ALA A  20     191.667 378.258 296.025  1.00140.99           H
ATOM    317  HB1 ALA A  20     192.640 378.912 298.190  1.00140.99           H
ATOM    318  HB2 ALA A  20     193.385 380.338 297.430  1.00140.99           H
ATOM    319  HB3 ALA A  20     191.613 380.210 297.534  1.00140.99           H
ATOM    320  N   ARG A  21     191.483 379.630 293.956  1.00127.57           N
ATOM    321  CA  ARG A  21     191.323 380.446 292.760  1.00127.57           C
ATOM    322  C   ARG A  21     189.847 380.625 292.448  1.00127.57           C
ATOM    323  O   ARG A  21     189.105 379.643 292.349  1.00127.57           O
ATOM    324  CB  ARG A  21     192.043 379.809 291.567  1.00127.57           C
ATOM    325  CG  ARG A  21     191.732 380.464 290.234  1.00127.57           C
ATOM    326  CD  ARG A  21     192.062 381.943 290.251  1.00127.57           C
ATOM    327  NE  ARG A  21     193.445 382.183 290.642  1.00127.57           N
ATOM    328  CZ  ARG A  21     193.990 383.386 290.758  1.00127.57           C
ATOM    329  NH1 ARG A  21     195.268 383.486 291.113  1.00127.57           N
ATOM    330  NH2 ARG A  21     193.292 384.486 290.526  1.00127.57           N
ATOM    331  H   ARG A  21     190.906 378.809 294.073  1.00127.57           H
ATOM    332  HA  ARG A  21     191.760 381.427 292.948  1.00127.57           H
ATOM    333  HB2 ARG A  21     193.117 379.878 291.739  1.00127.57           H
ATOM    334  HB3 ARG A  21     191.764 378.757 291.512  1.00127.57           H
ATOM    335  HG2 ARG A  21     192.321 379.979 289.456  1.00127.57           H
ATOM    336  HG3 ARG A  21     190.672 380.337 290.011  1.00127.57           H
ATOM    337  HD2 ARG A  21     191.900 382.353 289.255  1.00127.57           H
ATOM    338  HD3 ARG A  21     191.400 382.447 290.956  1.00127.57           H
ATOM    339  HE  ARG A  21     194.026 381.380 290.835  1.00127.57           H
ATOM    340 HH11 ARG A  21     195.809 382.652 291.291  1.00127.57           H
ATOM    341 HH12 ARG A  21     195.696 384.396 291.204  1.00127.57           H
ATOM    342 HH21 ARG A  21     192.322 384.420 290.255  1.00127.57           H
ATOM    343 HH22 ARG A  21     193.731 385.391 290.621  1.00127.57           H
ATOM    344  N   THR A  22     189.429 381.872 292.265  1.00125.46           N
ATOM    345  CA  THR A  22     188.062 382.195 291.888  1.00125.46           C
ATOM    346  C   THR A  22     188.054 382.853 290.518  1.00125.46           C
ATOM    347  O   THR A  22     188.778 383.828 290.288  1.00125.46           O
ATOM    348  CB  THR A  22     187.409 383.120 292.915  1.00125.46           C
ATOM    349  OG1 THR A  22     187.187 382.403 294.134  1.00125.46           O
ATOM    350  CG2 THR A  22     186.082 383.648 292.388  1.00125.46           C
ATOM    351  H   THR A  22     190.087 382.627 292.393  1.00125.46           H
ATOM    352  HA  THR A  22     187.486 381.271 291.835  1.00125.46           H
ATOM    353  HB  THR A  22     188.075 383.961 293.112  1.00125.46           H
ATOM    354  HG1 THR A  22     186.985 383.024 294.839  1.00125.46           H
ATOM    355 HG21 THR A  22     185.436 383.909 293.227  1.00125.46           H
ATOM    356 HG22 THR A  22     185.599 382.879 291.784  1.00125.46           H
ATOM    357 HG23 THR A  22     186.259 384.532 291.776  1.00125.46           H
ATOM    358  N   PHE A  23     187.245 382.316 289.615  1.00122.33           N
ATOM    359  CA  PHE A  23     186.996 382.926 288.320  1.00122.33           C
ATOM    360  C   PHE A  23     185.617 383.565 288.330  1.00122.33           C
ATOM    361  O   PHE A  23     184.647 382.962 288.795  1.00122.33           O
ATOM    362  CB  PHE A  23     187.072 381.895 287.194  1.00122.33           C
ATOM    363  CG  PHE A  23     188.413 381.247 287.054  1.00122.33           C
ATOM    364  CD1 PHE A  23     188.732 380.127 287.798  1.00122.33           C
ATOM    365  CD2 PHE A  23     189.357 381.761 286.184  1.00122.33           C
ATOM    366  CE1 PHE A  23     189.965 379.523 287.669  1.00122.33           C
ATOM    367  CE2 PHE A  23     190.594 381.162 286.055  1.00122.33           C
ATOM    368  CZ  PHE A  23     190.897 380.042 286.799  1.00122.33           C
ATOM    369  H   PHE A  23     186.782 381.446 289.836  1.00122.33           H
ATOM    370  HA  PHE A  23     187.744 383.699 288.143  1.00122.33           H
ATOM    371  HB2 PHE A  23     186.334 381.117 287.390  1.00122.33           H
ATOM    372  HB3 PHE A  23     186.821 382.386 286.253  1.00122.33           H
ATOM    373  HD1 PHE A  23     188.008 379.720 288.488  1.00122.33           H
ATOM    374  HD2 PHE A  23     189.124 382.639 285.599  1.00122.33           H
ATOM    375  HE1 PHE A  23     190.199 378.644 288.250  1.00122.33           H
ATOM    376  HE2 PHE A  23     191.323 381.570 285.371  1.00122.33           H
ATOM    377  HZ  PHE A  23     191.865 379.572 286.699  1.00122.33           H
ATOM    378  N   ASP A  24     185.533 384.787 287.815  1.00134.84           N
ATOM    379  CA  ASP A  24     184.270 385.513 287.721  1.00134.84           C
ATOM    380  C   ASP A  24     183.668 385.207 286.356  1.00134.84           C
ATOM    381  O   ASP A  24     184.105 385.750 285.336  1.00134.84           O
ATOM    382  CB  ASP A  24     184.478 387.007 287.922  1.00134.84           C
ATOM    383  CG  ASP A  24     183.170 387.767 288.036  1.00134.84           C
ATOM    384  OD1 ASP A  24     182.102 387.130 287.926  1.00134.84           O
ATOM    385  OD2 ASP A  24     183.211 388.999 288.240  1.00134.84           O
ATOM    386  H   ASP A  24     186.374 385.230 287.475  1.00134.84           H
ATOM    387  HA  ASP A  24     183.594 385.145 288.493  1.00134.84           H
ATOM    388  HB2 ASP A  24     185.059 387.164 288.831  1.00134.84           H
ATOM    389  HB3 ASP A  24     185.037 387.400 287.072  1.00134.84           H
ATOM    390  N   LEU A  25     182.667 384.335 286.339  1.00123.42           N
ATOM    391  CA  LEU A  25     182.058 383.924 285.084  1.00123.42           C
ATOM    392  C   LEU A  25     181.370 385.105 284.411  1.00123.42           C
ATOM    393  O   LEU A  25     180.646 385.869 285.054  1.00123.42           O
ATOM    394  CB  LEU A  25     181.058 382.800 285.337  1.00123.42           C
ATOM    395  CG  LEU A  25     181.672 381.490 285.837  1.00123.42           C
ATOM    396  CD1 LEU A  25     180.577 380.501 286.185  1.00123.42           C
ATOM    397  CD2 LEU A  25     182.621 380.896 284.808  1.00123.42           C
ATOM    398  H   LEU A  25     182.323 383.953 287.209  1.00123.42           H
ATOM    399  HA  LEU A  25     182.841 383.552 284.422  1.00123.42           H
ATOM    400  HB2 LEU A  25     180.343 383.145 286.084  1.00123.42           H
ATOM    401  HB3 LEU A  25     180.521 382.599 284.410  1.00123.42           H
ATOM    402  HG  LEU A  25     182.239 381.702 286.743  1.00123.42           H
ATOM    403 HD11 LEU A  25     181.024 379.573 286.540  1.00123.42           H
ATOM    404 HD12 LEU A  25     179.975 380.299 285.299  1.00123.42           H
ATOM    405 HD13 LEU A  25     179.943 380.921 286.966  1.00123.42           H
ATOM    406 HD21 LEU A  25     183.400 381.620 284.571  1.00123.42           H
ATOM    407 HD22 LEU A  25     182.066 380.649 283.902  1.00123.42           H
ATOM    408 HD23 LEU A  25     183.076 379.992 285.212  1.00123.42           H
ATOM    409  N   ASP A  26     181.601 385.248 283.110  1.00119.55           N
ATOM    410  CA  ASP A  26     180.978 386.312 282.345  1.00119.55           C
ATOM    411  C   ASP A  26     179.495 386.028 282.132  1.00119.55           C
ATOM    412  O   ASP A  26     179.030 384.889 282.224  1.00119.55           O
ATOM    413  CB  ASP A  26     181.669 386.474 280.993  1.00119.55           C
ATOM    414  CG  ASP A  26     181.304 387.768 280.303  1.00119.55           C
ATOM    415  OD1 ASP A  26     180.130 387.916 279.903  1.00119.55           O
ATOM    416  OD2 ASP A  26     182.188 388.639 280.162  1.00119.55           O
ATOM    417  H   ASP A  26     182.222 384.603 282.644  1.00119.55           H
ATOM    418  HA  ASP A  26     181.078 387.245 282.900  1.00119.55           H
ATOM    419  HB2 ASP A  26     182.748 386.454 281.148  1.00119.55           H
ATOM    420  HB3 ASP A  26     181.389 385.639 280.351  1.00119.55           H
ATOM    421  N   GLU A  27     178.747 387.094 281.843  1.00123.74           N
ATOM    422  CA  GLU A  27     177.330 386.933 281.536  1.00123.74           C
ATOM    423  C   GLU A  27     177.119 386.320 280.160  1.00123.74           C
ATOM    424  O   GLU A  27     176.084 385.684 279.920  1.00123.74           O
ATOM    425  CB  GLU A  27     176.616 388.281 281.622  1.00123.74           C
ATOM    426  CG  GLU A  27     176.824 389.009 282.941  1.00123.74           C
ATOM    427  CD  GLU A  27     177.949 390.025 282.881  1.00123.74           C
ATOM    428  OE1 GLU A  27     178.740 389.986 281.915  1.00123.74           O
ATOM    429  OE2 GLU A  27     178.042 390.862 283.803  1.00123.74           O
ATOM    430  H   GLU A  27     179.162 388.014 281.837  1.00123.74           H
ATOM    431  HA  GLU A  27     176.893 386.266 282.279  1.00123.74           H
ATOM    432  HB2 GLU A  27     176.986 388.918 280.818  1.00123.74           H
ATOM    433  HB3 GLU A  27     175.547 388.120 281.478  1.00123.74           H
ATOM    434  HG2 GLU A  27     175.902 389.526 283.202  1.00123.74           H
ATOM    435  HG3 GLU A  27     177.051 388.276 283.716  1.00123.74           H
ATOM    436  N   LEU A  28     178.069 386.500 279.244  1.00120.42           N
ATOM    437  CA  LEU A  28     177.944 385.984 277.886  1.00120.42           C
ATOM    438  C   LEU A  28     179.007 384.958 277.539  1.00120.42           C
ATOM    439  O   LEU A  28     178.667 383.850 277.108  1.00120.42           O
ATOM    440  CB  LEU A  28     178.000 387.142 276.878  1.00120.42           C
ATOM    441  CG  LEU A  28     176.902 388.198 276.997  1.00120.42           C
ATOM    442  CD1 LEU A  28     176.936 389.121 275.791  1.00120.42           C
ATOM    443  CD2 LEU A  28     175.532 387.557 277.146  1.00120.42           C
ATOM    444  H   LEU A  28     178.904 387.010 279.498  1.00120.42           H
ATOM    445  HA  LEU A  28     176.969 385.505 277.795  1.00120.42           H
ATOM    446  HB2 LEU A  28     178.959 387.645 277.003  1.00120.42           H
ATOM    447  HB3 LEU A  28     177.963 386.722 275.872  1.00120.42           H
ATOM    448  HG  LEU A  28     177.098 388.794 277.887  1.00120.42           H
ATOM    449 HD11 LEU A  28     176.150 389.870 275.885  1.00120.42           H
ATOM    450 HD12 LEU A  28     176.777 388.539 274.884  1.00120.42           H
ATOM    451 HD13 LEU A  28     177.905 389.616 275.740  1.00120.42           H
ATOM    452 HD21 LEU A  28     174.763 388.263 276.834  1.00120.42           H
ATOM    453 HD22 LEU A  28     175.479 386.665 276.523  1.00120.42           H
ATOM    454 HD23 LEU A  28     175.371 387.282 278.189  1.00120.42           H
ATOM    455  N   VAL A  29     180.285 385.287 277.703  1.00118.63           N
ATOM    456  CA  VAL A  29     181.364 384.403 277.273  1.00118.63           C
ATOM    457  C   VAL A  29     182.527 384.523 278.242  1.00118.63           C
ATOM    458  O   VAL A  29     182.965 385.631 278.569  1.00118.63           O
ATOM    459  CB  VAL A  29     181.834 384.727 275.840  1.00118.63           C
ATOM    460  CG1 VAL A  29     182.892 383.735 275.396  1.00118.63           C
ATOM    461  CG2 VAL A  29     180.658 384.724 274.878  1.00118.63           C
ATOM    462  H   VAL A  29     180.514 386.170 278.136  1.00118.63           H
ATOM    463  HA  VAL A  29     181.000 383.376 277.294  1.00118.63           H
ATOM    464  HB  VAL A  29     182.276 385.724 275.839  1.00118.63           H
ATOM    465 HG11 VAL A  29     183.726 383.753 276.098  1.00118.63           H
ATOM    466 HG12 VAL A  29     182.462 382.733 275.369  1.00118.63           H
ATOM    467 HG13 VAL A  29     183.248 384.004 274.402  1.00118.63           H
ATOM    468 HG21 VAL A  29     181.024 384.646 273.855  1.00118.63           H
ATOM    469 HG22 VAL A  29     180.093 385.649 274.992  1.00118.63           H
ATOM    470 HG23 VAL A  29     180.012 383.874 275.099  1.00118.63           H
ATOM    471  N   THR A  30     183.028 383.379 278.696  1.00124.88           N
ATOM    472  CA  THR A  30     184.272 383.292 279.446  1.00124.88           C
ATOM    473  C   THR A  30     185.232 382.408 278.665  1.00124.88           C
ATOM    474  O   THR A  30     184.862 381.306 278.251  1.00124.88           O
ATOM    475  CB  THR A  30     184.043 382.721 280.846  1.00124.88           C
ATOM    476  OG1 THR A  30     182.927 383.380 281.458  1.00124.88           O
ATOM    477  CG2 THR A  30     185.278 382.910 281.710  1.00124.88           C
ATOM    478  H   THR A  30     182.519 382.527 278.511  1.00124.88           H
ATOM    479  HA  THR A  30     184.702 384.289 279.536  1.00124.88           H
ATOM    480  HB  THR A  30     183.825 381.656 280.765  1.00124.88           H
ATOM    481  HG1 THR A  30     182.421 382.744 281.968  1.00124.88           H
ATOM    482 HG21 THR A  30     185.095 382.497 282.702  1.00124.88           H
ATOM    483 HG22 THR A  30     185.504 383.973 281.795  1.00124.88           H
ATOM    484 HG23 THR A  30     186.123 382.395 281.252  1.00124.88           H
ATOM    485  N   THR A  31     186.455 382.891 278.459  1.00127.82           N
ATOM    486  CA  THR A  31     187.436 382.199 277.628  1.00127.82           C
ATOM    487  C   THR A  31     188.720 381.998 278.424  1.00127.82           C
ATOM    488  O   THR A  31     189.466 382.951 278.667  1.00127.82           O
ATOM    489  CB  THR A  31     187.710 382.975 276.345  1.00127.82           C
ATOM    490  OG1 THR A  31     186.503 383.075 275.581  1.00127.82           O
ATOM    491  CG2 THR A  31     188.777 382.274 275.518  1.00127.82           C
ATOM    492  H   THR A  31     186.713 383.765 278.894  1.00127.82           H
ATOM    493  HA  THR A  31     187.036 381.220 277.362  1.00127.82           H
ATOM    494  HB  THR A  31     188.057 383.976 276.601  1.00127.82           H
ATOM    495  HG1 THR A  31     186.241 383.996 275.515  1.00127.82           H
ATOM    496 HG21 THR A  31     188.961 382.842 274.606  1.00127.82           H
ATOM    497 HG22 THR A  31     189.699 382.207 276.096  1.00127.82           H
ATOM    498 HG23 THR A  31     188.437 381.271 275.260  1.00127.82           H
ATOM    499  N   LEU A  32     188.968 380.759 278.835  1.00120.53           N
ATOM    500  CA  LEU A  32     190.257 380.389 279.395  1.00120.53           C
ATOM    501  C   LEU A  32     191.273 380.247 278.272  1.00120.53           C
ATOM    502  O   LEU A  32     190.954 379.743 277.192  1.00120.53           O
ATOM    503  CB  LEU A  32     190.139 379.079 280.169  1.00120.53           C
ATOM    504  CG  LEU A  32     189.175 379.104 281.354  1.00120.53           C
ATOM    505  CD1 LEU A  32     188.885 377.698 281.805  1.00120.53           C
ATOM    506  CD2 LEU A  32     189.748 379.906 282.501  1.00120.53           C
ATOM    507  H   LEU A  32     188.244 380.058 278.755  1.00120.53           H
ATOM    508  HA  LEU A  32     190.587 381.174 280.075  1.00120.53           H
ATOM    509  HB2 LEU A  32     189.801 378.308 279.477  1.00120.53           H
ATOM    510  HB3 LEU A  32     191.128 378.804 280.535  1.00120.53           H
ATOM    511  HG  LEU A  32     188.242 379.568 281.035  1.00120.53           H
ATOM    512 HD11 LEU A  32     188.473 377.127 280.973  1.00120.53           H
ATOM    513 HD12 LEU A  32     188.164 377.721 282.622  1.00120.53           H
ATOM    514 HD13 LEU A  32     189.807 377.228 282.147  1.00120.53           H
ATOM    515 HD21 LEU A  32     189.956 380.922 282.166  1.00120.53           H
ATOM    516 HD22 LEU A  32     189.029 379.933 283.320  1.00120.53           H
ATOM    517 HD23 LEU A  32     190.672 379.441 282.844  1.00120.53           H
ATOM    518  N   SER A  33     192.498 380.698 278.524  1.00117.64           N
ATOM    519  CA  SER A  33     193.541 380.628 277.510  1.00117.64           C
ATOM    520  C   SER A  33     194.884 380.390 278.178  1.00117.64           C
ATOM    521  O   SER A  33     195.222 381.062 279.159  1.00117.64           O
ATOM    522  CB  SER A  33     193.585 381.910 276.677  1.00117.64           C
ATOM    523  OG  SER A  33     194.677 381.889 275.778  1.00117.64           O
ATOM    524  H   SER A  33     192.708 381.094 279.429  1.00117.64           H
ATOM    525  HA  SER A  33     193.328 379.789 276.848  1.00117.64           H
ATOM    526  HB2 SER A  33     192.658 382.000 276.111  1.00117.64           H
ATOM    527  HB3 SER A  33     193.684 382.768 277.342  1.00117.64           H
ATOM    528  HG  SER A  33     194.789 381.000 275.432  1.00117.64           H
ATOM    529  N   GLY A  34     195.644 379.454 277.628  1.00115.19           N
ATOM    530  CA  GLY A  34     196.947 379.130 278.169  1.00115.19           C
ATOM    531  C   GLY A  34     197.546 377.973 277.400  1.00115.19           C
ATOM    532  O   GLY A  34     196.853 377.258 276.668  1.00115.19           O
ATOM    533  H   GLY A  34     195.308 378.958 276.816  1.00115.19           H
ATOM    534  HA2 GLY A  34     197.600 379.998 278.084  1.00115.19           H
ATOM    535  HA3 GLY A  34     196.845 378.854 279.218  1.00115.19           H
ATOM    536  N   GLY A  35     198.847 377.799 277.585  1.00111.75           N
ATOM    537  CA  GLY A  35     199.561 376.760 276.877  1.00111.75           C
ATOM    538  C   GLY A  35     199.141 375.374 277.321  1.00111.75           C
ATOM    539  O   GLY A  35     198.470 375.177 278.336  1.00111.75           O
ATOM    540  H   GLY A  35     199.346 378.399 278.226  1.00111.75           H
ATOM    541  HA2 GLY A  35     199.363 376.862 275.810  1.00111.75           H
ATOM    542  HA3 GLY A  35     200.629 376.880 277.053  1.00111.75           H
ATOM    543  N   ASN A  36     199.553 374.386 276.531  1.00106.58           N
ATOM    544  CA  ASN A  36     199.229 373.004 276.844  1.00106.58           C
ATOM    545  C   ASN A  36     199.704 372.662 278.249  1.00106.58           C
ATOM    546  O   ASN A  36     200.829 372.979 278.639  1.00106.58           O
ATOM    547  CB  ASN A  36     199.873 372.069 275.823  1.00106.58           C
ATOM    548  CG  ASN A  36     199.366 372.309 274.416  1.00106.58           C
ATOM    549  OD1 ASN A  36     200.141 372.570 273.500  1.00106.58           O
ATOM    550  ND2 ASN A  36     198.055 372.219 274.240  1.00106.58           N
ATOM    551  H   ASN A  36     200.096 374.598 275.707  1.00106.58           H
ATOM    552  HA  ASN A  36     198.147 372.879 276.800  1.00106.58           H
ATOM    553  HB2 ASN A  36     200.951 372.227 275.837  1.00106.58           H
ATOM    554  HB3 ASN A  36     199.662 371.037 276.104  1.00106.58           H
ATOM    555 HD21 ASN A  36     197.454 372.002 275.021  1.00106.58           H
ATOM    556 HD22 ASN A  36     197.658 372.369 273.323  1.00106.58           H
ATOM    557  N   GLY A  37     198.831 372.010 279.014  1.00115.62           N
ATOM    558  CA  GLY A  37     199.103 371.737 280.405  1.00115.62           C
ATOM    559  C   GLY A  37     198.809 372.886 281.343  1.00115.62           C
ATOM    560  O   GLY A  37     199.066 372.761 282.546  1.00115.62           O
ATOM    561  H   GLY A  37     197.959 371.700 278.611  1.00115.62           H
ATOM    562  HA2 GLY A  37     198.508 370.877 280.713  1.00115.62           H
ATOM    563  HA3 GLY A  37     200.158 371.482 280.502  1.00115.62           H
ATOM    564  N   ALA A  38     198.279 374.000 280.836  1.00122.70           N
ATOM    565  CA  ALA A  38     197.934 375.114 281.712  1.00122.70           C
ATOM    566  C   ALA A  38     196.917 374.696 282.766  1.00122.70           C
ATOM    567  O   ALA A  38     196.971 375.175 283.904  1.00122.70           O
ATOM    568  CB  ALA A  38     197.394 376.281 280.888  1.00122.70           C
ATOM    569  H   ALA A  38     198.116 374.073 279.841  1.00122.70           H
ATOM    570  HA  ALA A  38     198.840 375.444 282.221  1.00122.70           H
ATOM    571  HB1 ALA A  38     196.875 376.981 281.544  1.00122.70           H
ATOM    572  HB2 ALA A  38     198.221 376.791 280.395  1.00122.70           H
ATOM    573  HB3 ALA A  38     196.700 375.905 280.136  1.00122.70           H
ATOM    574  N   GLY A  39     196.000 373.801 282.412  1.00113.01           N
ATOM    575  CA  GLY A  39     195.009 373.306 283.346  1.00113.01           C
ATOM    576  C   GLY A  39     193.625 373.877 283.122  1.00113.01           C
ATOM    577  O   GLY A  39     192.904 374.162 284.081  1.00113.01           O
ATOM    578  H   GLY A  39     195.993 373.455 281.463  1.00113.01           H
ATOM    579  HA2 GLY A  39     194.955 372.222 283.249  1.00113.01           H
ATOM    580  HA3 GLY A  39     195.329 373.552 284.359  1.00113.01           H
ATOM    581  N   LYS A  40     193.234 374.035 281.859  1.00114.27           N
ATOM    582  CA  LYS A  40     191.901 374.525 281.529  1.00114.27           C
ATOM    583  C   LYS A  40     190.871 373.407 281.631  1.00114.27           C
ATOM    584  O   LYS A  40     189.795 373.586 282.221  1.00114.27           O
ATOM    585  CB  LYS A  40     191.886 375.120 280.117  1.00114.27           C
ATOM    586  CG  LYS A  40     193.164 375.831 279.713  1.00114.27           C
ATOM    587  CD  LYS A  40     193.061 376.360 278.297  1.00114.27           C
ATOM    588  CE  LYS A  40     193.422 375.289 277.289  1.00114.27           C
ATOM    589  NZ  LYS A  40     194.884 375.010 277.280  1.00114.27           N
ATOM    590  H   LYS A  40     193.876 373.811 281.112  1.00114.27           H
ATOM    591  HA  LYS A  40     191.633 375.308 282.238  1.00114.27           H
ATOM    592  HB2 LYS A  40     191.710 374.309 279.409  1.00114.27           H
ATOM    593  HB3 LYS A  40     191.059 375.826 280.047  1.00114.27           H
ATOM    594  HG2 LYS A  40     193.339 376.664 280.393  1.00114.27           H
ATOM    595  HG3 LYS A  40     193.999 375.134 279.777  1.00114.27           H
ATOM    596  HD2 LYS A  40     192.039 376.691 278.113  1.00114.27           H
ATOM    597  HD3 LYS A  40     193.739 377.205 278.179  1.00114.27           H
ATOM    598  HE2 LYS A  40     192.886 374.372 277.535  1.00114.27           H
ATOM    599  HE3 LYS A  40     193.120 375.622 276.296  1.00114.27           H
ATOM    600  HZ1 LYS A  40     195.058 374.109 277.700  1.00114.27           H
ATOM    601  HZ2 LYS A  40     195.220 375.008 276.327  1.00114.27           H
ATOM    602  HZ3 LYS A  40     195.366 375.726 277.805  1.00114.27           H
ATOM    603  N   SER A  41     191.196 372.248 281.060  1.00111.75           N
ATOM    604  CA  SER A  41     190.352 371.080 281.246  1.00111.75           C
ATOM    605  C   SER A  41     190.115 370.824 282.722  1.00111.75           C
ATOM    606  O   SER A  41     189.036 370.371 283.105  1.00111.75           O
ATOM    607  CB  SER A  41     190.994 369.861 280.584  1.00111.75           C
ATOM    608  OG  SER A  41     192.148 369.452 281.292  1.00111.75           O
ATOM    609  HA  SER A  41     189.391 371.267 280.768  1.00111.75           H
ATOM    610  HB2 SER A  41     190.274 369.042 280.570  1.00111.75           H
ATOM    611  HB3 SER A  41     191.271 370.113 279.560  1.00111.75           H
ATOM    612  HG  SER A  41     192.307 370.055 282.021  1.00111.75           H
ATOM    613  N   THR A  42     191.098 371.133 283.568  1.00114.49           N
ATOM    614  CA  THR A  42     190.898 370.997 285.006  1.00114.49           C
ATOM    615  C   THR A  42     189.807 371.937 285.501  1.00114.49           C
ATOM    616  O   THR A  42     189.001 371.565 286.360  1.00114.49           O
ATOM    617  CB  THR A  42     192.207 371.262 285.745  1.00114.49           C
ATOM    618  OG1 THR A  42     193.242 370.433 285.201  1.00114.49           O
ATOM    619  CG2 THR A  42     192.051 370.959 287.228  1.00114.49           C
ATOM    620  H   THR A  42     191.983 371.462 283.212  1.00114.49           H
ATOM    621  HA  THR A  42     190.589 369.972 285.213  1.00114.49           H
ATOM    622  HB  THR A  42     192.484 372.309 285.620  1.00114.49           H
ATOM    623  HG1 THR A  42     193.452 370.725 284.311  1.00114.49           H
ATOM    624 HG21 THR A  42     192.993 371.153 287.741  1.00114.49           H
ATOM    625 HG22 THR A  42     191.271 371.594 287.648  1.00114.49           H
ATOM    626 HG23 THR A  42     191.776 369.912 287.359  1.00114.49           H
ATOM    627  N   THR A  43     189.760 373.162 284.977  1.00114.00           N
ATOM    628  CA  THR A  43     188.725 374.102 285.400  1.00114.00           C
ATOM    629  C   THR A  43     187.343 373.649 284.949  1.00114.00           C
ATOM    630  O   THR A  43     186.376 373.695 285.723  1.00114.00           O
ATOM    631  CB  THR A  43     189.025 375.493 284.853  1.00114.00           C
ATOM    632  OG1 THR A  43     188.922 375.466 283.427  1.00114.00           O
ATOM    633  CG2 THR A  43     190.417 375.939 285.259  1.00114.00           C
ATOM    634  H   THR A  43     190.441 373.440 284.286  1.00114.00           H
ATOM    635  HA  THR A  43     188.732 374.153 286.489  1.00114.00           H
ATOM    636  HB  THR A  43     188.294 376.198 285.250  1.00114.00           H
ATOM    637  HG1 THR A  43     189.569 374.853 283.071  1.00114.00           H
ATOM    638 HG21 THR A  43     190.612 376.934 284.859  1.00114.00           H
ATOM    639 HG22 THR A  43     191.152 375.238 284.864  1.00114.00           H
ATOM    640 HG23 THR A  43     190.487 375.965 286.347  1.00114.00           H
ATOM    641  N   MET A  44     187.215 373.235 283.688  1.00113.13           N
ATOM    642  CA  MET A  44     185.920 372.718 283.257  1.00113.13           C
ATOM    643  C   MET A  44     185.543 371.474 284.049  1.00113.13           C
ATOM    644  O   MET A  44     184.360 371.261 284.353  1.00113.13           O
ATOM    645  CB  MET A  44     185.920 372.433 281.755  1.00113.13           C
ATOM    646  CG  MET A  44     185.792 373.689 280.901  1.00113.13           C
ATOM    647  SD  MET A  44     187.262 374.720 280.825  1.00113.13           S
ATOM    648  CE  MET A  44     188.287 373.737 279.741  1.00113.13           C
ATOM    649  H   MET A  44     187.995 373.279 283.047  1.00113.13           H
ATOM    650  HA  MET A  44     185.169 373.483 283.454  1.00113.13           H
ATOM    651  HB2 MET A  44     186.848 371.924 281.494  1.00113.13           H
ATOM    652  HB3 MET A  44     185.082 371.773 281.528  1.00113.13           H
ATOM    653  HG2 MET A  44     185.544 373.382 279.886  1.00113.13           H
ATOM    654  HG3 MET A  44     184.970 374.289 281.291  1.00113.13           H
ATOM    655  HE1 MET A  44     187.757 373.551 278.808  1.00113.13           H
ATOM    656  HE2 MET A  44     189.213 374.273 279.532  1.00113.13           H
ATOM    657  HE3 MET A  44     188.518 372.786 280.223  1.00113.13           H
ATOM    658  N   ALA A  45     186.531 370.651 284.398  1.00115.17           N
ATOM    659  CA  ALA A  45     186.290 369.536 285.301  1.00115.17           C
ATOM    660  C   ALA A  45     185.730 370.025 286.624  1.00115.17           C
ATOM    661  O   ALA A  45     184.812 369.418 287.183  1.00115.17           O
ATOM    662  CB  ALA A  45     187.590 368.767 285.522  1.00115.17           C
ATOM    663  H   ALA A  45     187.459 370.803 284.031  1.00115.17           H
ATOM    664  HA  ALA A  45     185.563 368.867 284.841  1.00115.17           H
ATOM    665  HB1 ALA A  45     188.439 369.431 285.354  1.00115.17           H
ATOM    666  HB2 ALA A  45     187.619 368.391 286.544  1.00115.17           H
ATOM    667  HB3 ALA A  45     187.640 367.930 284.825  1.00115.17           H
ATOM    668  N   ALA A  46     186.290 371.109 287.155  1.00121.03           N
ATOM    669  CA  ALA A  46     185.766 371.690 288.381  1.00121.03           C
ATOM    670  C   ALA A  46     184.295 372.024 288.223  1.00121.03           C
ATOM    671  O   ALA A  46     183.455 371.647 289.049  1.00121.03           O
ATOM    672  CB  ALA A  46     186.556 372.948 288.745  1.00121.03           C
ATOM    673  H   ALA A  46     187.088 371.532 286.701  1.00121.03           H
ATOM    674  HA  ALA A  46     185.875 370.963 289.186  1.00121.03           H
ATOM    675  HB1 ALA A  46     186.062 373.823 288.324  1.00121.03           H
ATOM    676  HB2 ALA A  46     187.566 372.872 288.341  1.00121.03           H
ATOM    677  HB3 ALA A  46     186.605 373.045 289.830  1.00121.03           H
ATOM    678  N   PHE A  47     183.968 372.736 287.147  1.00114.78           N
ATOM    679  CA  PHE A  47     182.588 373.157 286.948  1.00114.78           C
ATOM    680  C   PHE A  47     181.662 371.949 286.901  1.00114.78           C
ATOM    681  O   PHE A  47     180.634 371.911 287.587  1.00114.78           O
ATOM    682  CB  PHE A  47     182.468 373.984 285.670  1.00114.78           C
ATOM    683  CG  PHE A  47     181.178 374.747 285.561  1.00114.78           C
ATOM    684  CD1 PHE A  47     179.962 374.085 285.522  1.00114.78           C
ATOM    685  CD2 PHE A  47     181.181 376.127 285.499  1.00114.78           C
ATOM    686  CE1 PHE A  47     178.778 374.786 285.424  1.00114.78           C
ATOM    687  CE2 PHE A  47     179.998 376.833 285.399  1.00114.78           C
ATOM    688  CZ  PHE A  47     178.796 376.161 285.364  1.00114.78           C
ATOM    689  H   PHE A  47     184.676 372.984 286.469  1.00114.78           H
ATOM    690  HA  PHE A  47     182.294 373.782 287.791  1.00114.78           H
ATOM    691  HB2 PHE A  47     183.292 374.697 285.643  1.00114.78           H
ATOM    692  HB3 PHE A  47     182.555 373.317 284.812  1.00114.78           H
ATOM    693  HD1 PHE A  47     179.940 373.007 285.570  1.00114.78           H
ATOM    694  HD2 PHE A  47     182.120 376.661 285.529  1.00114.78           H
ATOM    695  HE1 PHE A  47     177.838 374.255 285.394  1.00114.78           H
ATOM    696  HE2 PHE A  47     180.015 377.911 285.349  1.00114.78           H
ATOM    697  HZ  PHE A  47     177.870 376.711 285.290  1.00114.78           H
ATOM    698  N   VAL A  48     182.021 370.940 286.109  1.00114.40           N
ATOM    699  CA  VAL A  48     181.121 369.802 285.931  1.00114.40           C
ATOM    700  C   VAL A  48     180.996 369.008 287.227  1.00114.40           C
ATOM    701  O   VAL A  48     179.887 368.674 287.657  1.00114.40           O
ATOM    702  CB  VAL A  48     181.587 368.915 284.764  1.00114.40           C
ATOM    703  CG1 VAL A  48     181.554 369.699 283.462  1.00114.40           C
ATOM    704  CG2 VAL A  48     182.970 368.354 285.021  1.00114.40           C
ATOM    705  H   VAL A  48     182.911 370.961 285.633  1.00114.40           H
ATOM    706  HA  VAL A  48     180.134 370.192 285.681  1.00114.40           H
ATOM    707  HB  VAL A  48     180.893 368.079 284.675  1.00114.40           H
ATOM    708 HG11 VAL A  48     181.886 369.060 282.644  1.00114.40           H
ATOM    709 HG12 VAL A  48     182.216 370.562 283.542  1.00114.40           H
ATOM    710 HG13 VAL A  48     180.536 370.039 283.268  1.00114.40           H
ATOM    711 HG21 VAL A  48     183.464 368.153 284.070  1.00114.40           H
ATOM    712 HG22 VAL A  48     183.556 369.077 285.588  1.00114.40           H
ATOM    713 HG23 VAL A  48     182.887 367.428 285.590  1.00114.40           H
ATOM    714  N   THR A  49     182.123 368.701 287.874  1.00118.36           N
ATOM    715  CA  THR A  49     182.065 367.896 289.089  1.00118.36           C
ATOM    716  C   THR A  49     181.263 368.603 290.167  1.00118.36           C
ATOM    717  O   THR A  49     180.546 367.958 290.942  1.00118.36           O
ATOM    718  CB  THR A  49     183.472 367.574 289.595  1.00118.36           C
ATOM    719  OG1 THR A  49     183.384 366.664 290.697  1.00118.36           O
ATOM    720  CG2 THR A  49     184.189 368.829 290.054  1.00118.36           C
ATOM    721  H   THR A  49     183.013 369.026 287.523  1.00118.36           H
ATOM    722  HA  THR A  49     181.565 366.957 288.852  1.00118.36           H
ATOM    723  HB  THR A  49     184.043 367.110 288.792  1.00118.36           H
ATOM    724  HG1 THR A  49     182.931 365.865 290.417  1.00118.36           H
ATOM    725 HG21 THR A  49     185.265 368.651 290.063  1.00118.36           H
ATOM    726 HG22 THR A  49     183.856 369.091 291.059  1.00118.36           H
ATOM    727 HG23 THR A  49     183.961 369.648 289.372  1.00118.36           H
ATOM    728  N   ALA A  50     181.365 369.930 290.241  1.00117.88           N
ATOM    729  CA  ALA A  50     180.482 370.668 291.133  1.00117.88           C
ATOM    730  C   ALA A  50     179.034 370.533 290.686  1.00117.88           C
ATOM    731  O   ALA A  50     178.126 370.416 291.517  1.00117.88           O
ATOM    732  CB  ALA A  50     180.897 372.136 291.182  1.00117.88           C
ATOM    733  H   ALA A  50     182.050 370.420 289.682  1.00117.88           H
ATOM    734  HA  ALA A  50     180.575 370.249 292.134  1.00117.88           H
ATOM    735  HB1 ALA A  50     181.797 372.238 291.787  1.00117.88           H
ATOM    736  HB2 ALA A  50     181.097 372.491 290.171  1.00117.88           H
ATOM    737  HB3 ALA A  50     180.094 372.726 291.623  1.00117.88           H
ATOM    738  N   LEU A  51     178.798 370.537 289.375  1.00109.76           N
ATOM    739  CA  LEU A  51     177.434 370.477 288.866  1.00109.76           C
ATOM    740  C   LEU A  51     176.819 369.098 289.068  1.00109.76           C
ATOM    741  O   LEU A  51     175.669 368.985 289.506  1.00109.76           O
ATOM    742  CB  LEU A  51     177.419 370.852 287.386  1.00109.76           C
ATOM    743  CG  LEU A  51     176.087 371.331 286.809  1.00109.76           C
ATOM    744  CD1 LEU A  51     175.600 372.582 287.519  1.00109.76           C
ATOM    745  CD2 LEU A  51     176.227 371.580 285.320  1.00109.76           C
ATOM    746  H   LEU A  51     179.573 370.582 288.727  1.00109.76           H
ATOM    747  HA  LEU A  51     176.832 371.205 289.410  1.00109.76           H
ATOM    748  HB2 LEU A  51     178.147 371.649 287.241  1.00109.76           H
ATOM    749  HB3 LEU A  51     177.746 369.984 286.812  1.00109.76           H
ATOM    750  HG  LEU A  51     175.347 370.545 286.957  1.00109.76           H
ATOM    751 HD11 LEU A  51     175.507 372.381 288.587  1.00109.76           H
ATOM    752 HD12 LEU A  51     174.630 372.872 287.117  1.00109.76           H
ATOM    753 HD13 LEU A  51     176.314 373.389 287.363  1.00109.76           H
ATOM    754 HD21 LEU A  51     175.274 371.921 284.917  1.00109.76           H
ATOM    755 HD22 LEU A  51     176.522 370.656 284.823  1.00109.76           H
ATOM    756 HD23 LEU A  51     176.988 372.342 285.149  1.00109.76           H
ATOM    757  N   ILE A  52     177.565 368.041 288.763  1.00109.50           N
ATOM    758  CA  ILE A  52     177.026 366.683 288.774  1.00109.50           C
ATOM    759  C   ILE A  52     177.917 365.802 289.641  1.00109.50           C
ATOM    760  O   ILE A  52     178.754 365.062 289.109  1.00109.50           O
ATOM    761  CB  ILE A  52     176.923 366.114 287.352  1.00109.50           C
ATOM    762  CG1 ILE A  52     176.111 367.052 286.458  1.00109.50           C
ATOM    763  CG2 ILE A  52     176.289 364.733 287.385  1.00109.50           C
ATOM    764  CD1 ILE A  52     176.145 366.672 284.993  1.00109.50           C
ATOM    765  H   ILE A  52     178.534 368.181 288.516  1.00109.50           H
ATOM    766  HA  ILE A  52     176.029 366.707 289.212  1.00109.50           H
ATOM    767  HB  ILE A  52     177.928 366.025 286.940  1.00109.50           H
ATOM    768 HG12 ILE A  52     175.076 367.051 286.797  1.00109.50           H
ATOM    769 HG13 ILE A  52     176.514 368.060 286.562  1.00109.50           H
ATOM    770 HG21 ILE A  52     176.221 364.339 286.371  1.00109.50           H
ATOM    771 HG22 ILE A  52     175.290 364.801 287.816  1.00109.50           H
ATOM    772 HG23 ILE A  52     176.901 364.067 287.993  1.00109.50           H
ATOM    773 HD11 ILE A  52     177.111 366.227 284.755  1.00109.50           H
ATOM    774 HD12 ILE A  52     175.352 365.953 284.787  1.00109.50           H
ATOM    775 HD13 ILE A  52     175.996 367.563 284.384  1.00109.50           H
ATOM    776  N   PRO A  53     177.772 365.837 290.958  1.00117.75           N
ATOM    777  CA  PRO A  53     178.684 365.089 291.844  1.00117.75           C
ATOM    778  C   PRO A  53     178.341 363.603 291.934  1.00117.75           C
ATOM    779  O   PRO A  53     177.911 363.098 292.971  1.00117.75           O
ATOM    780  CB  PRO A  53     178.501 365.816 293.180  1.00117.75           C
ATOM    781  CG  PRO A  53     177.092 366.281 293.154  1.00117.75           C
ATOM    782  CD  PRO A  53     176.770 366.602 291.719  1.00117.75           C
ATOM    783  HA  PRO A  53     179.711 365.208 291.498  1.00117.75           H
ATOM    784  HB2 PRO A  53     178.668 365.137 294.016  1.00117.75           H
ATOM    785  HB3 PRO A  53     179.178 366.667 293.243  1.00117.75           H
ATOM    786  HG2 PRO A  53     176.431 365.495 293.520  1.00117.75           H
ATOM    787  HG3 PRO A  53     176.983 367.174 293.768  1.00117.75           H
ATOM    788  HD2 PRO A  53     175.765 366.264 291.470  1.00117.75           H
ATOM    789  HD3 PRO A  53     176.870 367.671 291.529  1.00117.75           H
ATOM    790  N   ASP A  54     178.538 362.888 290.827  1.00116.88           N
ATOM    791  CA  ASP A  54     178.312 361.450 290.768  1.00116.88           C
ATOM    792  C   ASP A  54     179.578 360.773 290.268  1.00116.88           C
ATOM    793  O   ASP A  54     180.060 361.082 289.174  1.00116.88           O
ATOM    794  CB  ASP A  54     177.128 361.117 289.858  1.00116.88           C
ATOM    795  CG  ASP A  54     176.791 359.640 289.853  1.00116.88           C
ATOM    796  OD1 ASP A  54     177.720 358.810 289.756  1.00116.88           O
ATOM    797  OD2 ASP A  54     175.593 359.307 289.954  1.00116.88           O
ATOM    798  H   ASP A  54     178.857 363.363 289.994  1.00116.88           H
ATOM    799  HA  ASP A  54     178.094 361.088 291.773  1.00116.88           H
ATOM    800  HB2 ASP A  54     176.257 361.673 290.204  1.00116.88           H
ATOM    801  HB3 ASP A  54     177.366 361.429 288.842  1.00116.88           H
ATOM    802  N   LEU A  55     180.103 359.836 291.059  1.00113.31           N
ATOM    803  CA  LEU A  55     181.332 359.154 290.681  1.00113.31           C
ATOM    804  C   LEU A  55     181.131 358.199 289.513  1.00113.31           C
ATOM    805  O   LEU A  55     182.082 357.945 288.767  1.00113.31           O
ATOM    806  CB  LEU A  55     181.894 358.391 291.878  1.00113.31           C
ATOM    807  CG  LEU A  55     182.527 359.264 292.961  1.00113.31           C
ATOM    808  CD1 LEU A  55     182.897 358.426 294.170  1.00113.31           C
ATOM    809  CD2 LEU A  55     183.744 360.001 292.425  1.00113.31           C
ATOM    810  H   LEU A  55     179.644 359.598 291.927  1.00113.31           H
ATOM    811  HA  LEU A  55     182.062 359.907 290.383  1.00113.31           H
ATOM    812  HB2 LEU A  55     181.080 357.827 292.332  1.00113.31           H
ATOM    813  HB3 LEU A  55     182.645 357.687 291.518  1.00113.31           H
ATOM    814  HG  LEU A  55     181.791 360.005 293.273  1.00113.31           H
ATOM    815 HD11 LEU A  55     182.213 357.582 294.251  1.00113.31           H
ATOM    816 HD12 LEU A  55     182.828 359.037 295.070  1.00113.31           H
ATOM    817 HD13 LEU A  55     183.917 358.058 294.058  1.00113.31           H
ATOM    818 HD21 LEU A  55     183.457 360.596 291.559  1.00113.31           H
ATOM    819 HD22 LEU A  55     184.142 360.657 293.201  1.00113.31           H
ATOM    820 HD23 LEU A  55     184.507 359.279 292.134  1.00113.31           H
ATOM    821  N   THR A  56     179.924 357.663 289.338  1.00113.12           N
ATOM    822  CA  THR A  56     179.690 356.745 288.230  1.00113.12           C
ATOM    823  C   THR A  56     179.879 357.440 286.889  1.00113.12           C
ATOM    824  O   THR A  56     180.510 356.887 285.981  1.00113.12           O
ATOM    825  CB  THR A  56     178.282 356.160 288.319  1.00113.12           C
ATOM    826  OG1 THR A  56     177.319 357.217 288.231  1.00113.12           O
ATOM    827  CG2 THR A  56     178.087 355.404 289.621  1.00113.12           C
ATOM    828  H   THR A  56     179.172 357.892 289.971  1.00113.12           H
ATOM    829  HA  THR A  56     180.408 355.929 288.300  1.00113.12           H
ATOM    830  HB  THR A  56     178.130 355.475 287.485  1.00113.12           H
ATOM    831  HG1 THR A  56     177.141 357.563 289.109  1.00113.12           H
ATOM    832 HG21 THR A  56     177.061 355.041 289.682  1.00113.12           H
ATOM    833 HG22 THR A  56     178.774 354.559 289.656  1.00113.12           H
ATOM    834 HG23 THR A  56     178.287 356.070 290.461  1.00113.12           H
ATOM    835  N   LEU A  57     179.344 358.650 286.747  1.00107.72           N
ATOM    836  CA  LEU A  57     179.336 359.326 285.458  1.00107.72           C
ATOM    837  C   LEU A  57     180.607 360.112 285.192  1.00107.72           C
ATOM    838  O   LEU A  57     181.030 360.218 284.035  1.00107.72           O
ATOM    839  CB  LEU A  57     178.138 360.270 285.370  1.00107.72           C
ATOM    840  CG  LEU A  57     176.819 359.702 285.890  1.00107.72           C
ATOM    841  CD1 LEU A  57     175.737 360.767 285.875  1.00107.72           C
ATOM    842  CD2 LEU A  57     176.400 358.492 285.074  1.00107.72           C
ATOM    843  H   LEU A  57     178.937 359.109 287.550  1.00107.72           H
ATOM    844  HA  LEU A  57     179.232 358.571 284.678  1.00107.72           H
ATOM    845  HB2 LEU A  57     178.370 361.164 285.949  1.00107.72           H
ATOM    846  HB3 LEU A  57     178.002 360.559 284.328  1.00107.72           H
ATOM    847  HG  LEU A  57     176.968 359.383 286.921  1.00107.72           H
ATOM    848 HD11 LEU A  57     174.805 360.345 286.249  1.00107.72           H
ATOM    849 HD12 LEU A  57     175.591 361.122 284.855  1.00107.72           H
ATOM    850 HD13 LEU A  57     176.039 361.601 286.510  1.00107.72           H
ATOM    851 HD21 LEU A  57     175.459 358.102 285.459  1.00107.72           H
ATOM    852 HD22 LEU A  57     177.170 357.722 285.145  1.00107.72           H
ATOM    853 HD23 LEU A  57     176.273 358.784 284.031  1.00107.72           H
ATOM    854  N   LEU A  58     181.224 360.673 286.228  1.00112.42           N
ATOM    855  CA  LEU A  58     182.401 361.506 286.036  1.00112.42           C
ATOM    856  C   LEU A  58     183.549 360.695 285.453  1.00112.42           C
ATOM    857  O   LEU A  58     184.115 359.828 286.125  1.00112.42           O
ATOM    858  CB  LEU A  58     182.823 362.151 287.357  1.00112.42           C
ATOM    859  CG  LEU A  58     182.193 363.509 287.685  1.00112.42           C
ATOM    860  CD1 LEU A  58     182.644 364.548 286.676  1.00112.42           C
ATOM    861  CD2 LEU A  58     180.675 363.458 287.747  1.00112.42           C
ATOM    862  H   LEU A  58     180.870 360.518 287.161  1.00112.42           H
ATOM    863  HA  LEU A  58     182.150 362.300 285.331  1.00112.42           H
ATOM    864  HB2 LEU A  58     182.562 361.462 288.160  1.00112.42           H
ATOM    865  HB3 LEU A  58     183.907 362.270 287.348  1.00112.42           H
ATOM    866  HG  LEU A  58     182.557 363.817 288.665  1.00112.42           H
ATOM    867 HD11 LEU A  58     182.191 365.509 286.917  1.00112.42           H
ATOM    868 HD12 LEU A  58     183.730 364.639 286.709  1.00112.42           H
ATOM    869 HD13 LEU A  58     182.335 364.241 285.676  1.00112.42           H
ATOM    870 HD21 LEU A  58     180.261 364.328 287.238  1.00112.42           H
ATOM    871 HD22 LEU A  58     180.354 363.460 288.789  1.00112.42           H
ATOM    872 HD23 LEU A  58     180.322 362.549 287.260  1.00112.42           H
ATOM    873  N   HIS A  59     183.899 360.974 284.198  1.00104.00           N
ATOM    874  CA  HIS A  59     185.023 360.320 283.532  1.00104.00           C
ATOM    875  C   HIS A  59     185.740 361.393 282.719  1.00104.00           C
ATOM    876  O   HIS A  59     185.256 361.806 281.662  1.00104.00           O
ATOM    877  CB  HIS A  59     184.558 359.166 282.653  1.00104.00           C
ATOM    878  CG  HIS A  59     185.678 358.372 282.052  1.00104.00           C
ATOM    879  ND1 HIS A  59     185.480 357.156 281.434  1.00104.00           N
ATOM    880  CD2 HIS A  59     187.007 358.621 281.971  1.00104.00           C
ATOM    881  CE1 HIS A  59     186.637 356.690 281.000  1.00104.00           C
ATOM    882  NE2 HIS A  59     187.580 357.560 281.313  1.00104.00           N
ATOM    883  H   HIS A  59     183.367 361.665 283.688  1.00104.00           H
ATOM    884  HA  HIS A  59     185.707 359.935 284.289  1.00104.00           H
ATOM    885  HB2 HIS A  59     183.949 358.496 283.259  1.00104.00           H
ATOM    886  HB3 HIS A  59     183.942 359.566 281.847  1.00104.00           H
ATOM    887  HD2 HIS A  59     187.520 359.491 282.352  1.00104.00           H
ATOM    888  HE1 HIS A  59     186.786 355.756 280.479  1.00104.00           H
ATOM    889  HE2 HIS A  59     188.563 357.460 281.102  1.00104.00           H
ATOM    890  N   PHE A  60     186.888 361.838 283.221  1.00108.93           N
ATOM    891  CA  PHE A  60     187.674 362.875 282.557  1.00108.93           C
ATOM    892  C   PHE A  60     188.740 362.248 281.658  1.00108.93           C
ATOM    893  O   PHE A  60     189.941 362.459 281.810  1.00108.93           O
ATOM    894  CB  PHE A  60     188.293 363.804 283.592  1.00108.93           C
ATOM    895  CG  PHE A  60     187.286 364.625 284.341  1.00108.93           C
ATOM    896  CD1 PHE A  60     186.051 364.921 283.787  1.00108.93           C
ATOM    897  CD2 PHE A  60     187.585 365.126 285.593  1.00108.93           C
ATOM    898  CE1 PHE A  60     185.136 365.681 284.473  1.00108.93           C
ATOM    899  CE2 PHE A  60     186.667 365.881 286.283  1.00108.93           C
ATOM    900  CZ  PHE A  60     185.446 366.166 285.720  1.00108.93           C
ATOM    901  H   PHE A  60     187.227 361.447 284.088  1.00108.93           H
ATOM    902  HA  PHE A  60     187.002 363.462 281.929  1.00108.93           H
ATOM    903  HB2 PHE A  60     188.847 363.199 284.310  1.00108.93           H
ATOM    904  HB3 PHE A  60     188.988 364.476 283.088  1.00108.93           H
ATOM    905  HD1 PHE A  60     185.805 364.549 282.803  1.00108.93           H
ATOM    906  HD2 PHE A  60     188.549 364.922 286.034  1.00108.93           H
ATOM    907  HE1 PHE A  60     184.174 365.897 284.032  1.00108.93           H
ATOM    908  HE2 PHE A  60     186.906 366.251 287.269  1.00108.93           H
ATOM    909  HZ  PHE A  60     184.730 366.771 286.258  1.00108.93           H
ATOM    910  N   ARG A  61     188.261 361.461 280.701  1.00108.07           N
ATOM    911  CA  ARG A  61     189.127 360.969 279.649  1.00108.07           C
ATOM    912  C   ARG A  61     189.768 362.149 278.924  1.00108.07           C
ATOM    913  O   ARG A  61     189.316 363.292 279.016  1.00108.07           O
ATOM    914  CB  ARG A  61     188.332 360.117 278.663  1.00108.07           C
ATOM    915  CG  ARG A  61     187.215 360.891 277.978  1.00108.07           C
ATOM    916  CD  ARG A  61     186.331 360.009 277.117  1.00108.07           C
ATOM    917  NE  ARG A  61     185.434 359.164 277.902  1.00108.07           N
ATOM    918  CZ  ARG A  61     185.524 357.844 278.004  1.00108.07           C
ATOM    919  NH1 ARG A  61     184.620 357.190 278.727  1.00108.07           N
ATOM    920  NH2 ARG A  61     186.483 357.160 277.400  1.00108.07           N
ATOM    921  H   ARG A  61     187.284 361.204 280.707  1.00108.07           H
ATOM    922  HA  ARG A  61     189.911 360.357 280.094  1.00108.07           H
ATOM    923  HB2 ARG A  61     189.014 359.743 277.899  1.00108.07           H
ATOM    924  HB3 ARG A  61     187.899 359.270 279.196  1.00108.07           H
ATOM    925  HG2 ARG A  61     186.600 361.372 278.740  1.00108.07           H
ATOM    926  HG3 ARG A  61     187.660 361.660 277.346  1.00108.07           H
ATOM    927  HD2 ARG A  61     185.729 360.646 276.469  1.00108.07           H
ATOM    928  HD3 ARG A  61     186.962 359.373 276.498  1.00108.07           H
ATOM    929  HE  ARG A  61     184.688 359.620 278.407  1.00108.07           H
ATOM    930 HH11 ARG A  61     183.881 357.698 279.191  1.00108.07           H
ATOM    931 HH12 ARG A  61     184.673 356.185 278.812  1.00108.07           H
ATOM    932 HH21 ARG A  61     187.174 357.643 276.845  1.00108.07           H
ATOM    933 HH22 ARG A  61     186.522 356.155 277.494  1.00108.07           H
ATOM    934  N   ASN A  62     190.835 361.861 278.190  1.00111.59           N
ATOM    935  CA  ASN A  62     191.483 362.904 277.414  1.00111.59           C
ATOM    936  C   ASN A  62     190.581 363.350 276.273  1.00111.59           C
ATOM    937  O   ASN A  62     189.729 362.597 275.796  1.00111.59           O
ATOM    938  CB  ASN A  62     192.815 362.410 276.861  1.00111.59           C
ATOM    939  CG  ASN A  62     193.833 363.517 276.738  1.00111.59           C
ATOM    940  OD1 ASN A  62     193.480 364.688 276.605  1.00111.59           O
ATOM    941  ND2 ASN A  62     195.107 363.158 276.801  1.00111.59           N
ATOM    942  H   ASN A  62     191.197 360.919 278.171  1.00111.59           H
ATOM    943  HA  ASN A  62     191.670 363.758 278.065  1.00111.59           H
ATOM    944  HB2 ASN A  62     193.209 361.645 277.529  1.00111.59           H
ATOM    945  HB3 ASN A  62     192.649 361.970 275.878  1.00111.59           H
ATOM    946 HD21 ASN A  62     195.351 362.185 276.918  1.00111.59           H
ATOM    947 HD22 ASN A  62     195.833 363.857 276.732  1.00111.59           H
ATOM    948  N   THR A  63     190.765 364.600 275.845  1.00126.34           N
ATOM    949  CA  THR A  63     190.004 365.101 274.707  1.00126.34           C
ATOM    950  C   THR A  63     190.150 364.159 273.521  1.00126.34           C
ATOM    951  O   THR A  63     189.157 363.747 272.910  1.00126.34           O
ATOM    952  CB  THR A  63     190.466 366.510 274.337  1.00126.34           C
ATOM    953  OG1 THR A  63     190.380 367.363 275.486  1.00126.34           O
ATOM    954  CG2 THR A  63     189.599 367.075 273.225  1.00126.34           C
ATOM    955  H   THR A  63     191.431 365.200 276.310  1.00126.34           H
ATOM    956  HA  THR A  63     188.951 365.144 274.987  1.00126.34           H
ATOM    957  HB  THR A  63     191.502 366.470 273.998  1.00126.34           H
ATOM    958  HG1 THR A  63     189.852 368.136 275.273  1.00126.34           H
ATOM    959 HG21 THR A  63     189.939 368.079 272.972  1.00126.34           H
ATOM    960 HG22 THR A  63     189.672 366.435 272.346  1.00126.34           H
ATOM    961 HG23 THR A  63     188.562 367.117 273.558  1.00126.34           H
ATOM    962  N   THR A  64     191.385 363.800 273.186  1.00125.26           N
ATOM    963  CA  THR A  64     191.602 362.684 272.280  1.00125.26           C
ATOM    964  C   THR A  64     191.039 361.420 272.916  1.00125.26           C
ATOM    965  O   THR A  64     191.127 361.228 274.132  1.00125.26           O
ATOM    966  CB  THR A  64     193.093 362.516 271.975  1.00125.26           C
ATOM    967  OG1 THR A  64     193.283 361.386 271.113  1.00125.26           O
ATOM    968  CG2 THR A  64     193.893 362.313 273.255  1.00125.26           C
ATOM    969  H   THR A  64     192.175 364.305 273.561  1.00125.26           H
ATOM    970  HA  THR A  64     191.071 362.877 271.348  1.00125.26           H
ATOM    971  HB  THR A  64     193.454 363.411 271.469  1.00125.26           H
ATOM    972  HG1 THR A  64     192.982 360.590 271.558  1.00125.26           H
ATOM    973 HG21 THR A  64     194.949 362.197 273.010  1.00125.26           H
ATOM    974 HG22 THR A  64     193.539 361.419 273.767  1.00125.26           H
ATOM    975 HG23 THR A  64     193.765 363.179 273.904  1.00125.26           H
ATOM    976  N   GLU A  65     190.447 360.560 272.089  1.00127.41           N
ATOM    977  CA  GLU A  65     189.700 359.403 272.582  1.00127.41           C
ATOM    978  C   GLU A  65     188.467 359.872 273.355  1.00127.41           C
ATOM    979  O   GLU A  65     188.177 359.399 274.455  1.00127.41           O
ATOM    980  CB  GLU A  65     190.585 358.500 273.450  1.00127.41           C
ATOM    981  CG  GLU A  65     191.896 358.075 272.796  1.00127.41           C
ATOM    982  CD  GLU A  65     191.707 357.068 271.673  1.00127.41           C
ATOM    983  OE1 GLU A  65     190.580 356.954 271.148  1.00127.41           O
ATOM    984  OE2 GLU A  65     192.691 356.384 271.316  1.00127.41           O
ATOM    985  H   GLU A  65     190.516 360.711 271.093  1.00127.41           H
ATOM    986  HA  GLU A  65     189.363 358.824 271.722  1.00127.41           H
ATOM    987  HB2 GLU A  65     190.823 359.039 274.368  1.00127.41           H
ATOM    988  HB3 GLU A  65     190.019 357.605 273.709  1.00127.41           H
ATOM    989  HG2 GLU A  65     192.383 358.960 272.387  1.00127.41           H
ATOM    990  HG3 GLU A  65     192.542 357.637 273.556  1.00127.41           H
ATOM    991  N   ALA A  66     187.738 360.821 272.762  1.00118.99           N
ATOM    992  CA  ALA A  66     186.595 361.417 273.444  1.00118.99           C
ATOM    993  C   ALA A  66     185.471 360.414 273.660  1.00118.99           C
ATOM    994  O   ALA A  66     184.663 360.583 274.579  1.00118.99           O
ATOM    995  CB  ALA A  66     186.082 362.617 272.648  1.00118.99           C
ATOM    996  H   ALA A  66     187.981 361.129 271.831  1.00118.99           H
ATOM    997  HA  ALA A  66     186.927 361.773 274.419  1.00118.99           H
ATOM    998  HB1 ALA A  66     186.893 363.329 272.498  1.00118.99           H
ATOM    999  HB2 ALA A  66     185.712 362.278 271.680  1.00118.99           H
ATOM   1000  HB3 ALA A  66     185.272 363.098 273.197  1.00118.99           H
ATOM   1001  N   GLY A  67     185.386 359.385 272.824  1.00122.67           N
ATOM   1002  CA  GLY A  67     184.352 358.382 272.969  1.00122.67           C
ATOM   1003  C   GLY A  67     184.903 356.974 273.043  1.00122.67           C
ATOM   1004  O   GLY A  67     184.145 356.011 273.195  1.00122.67           O
ATOM   1005  H   GLY A  67     186.056 359.300 272.072  1.00122.67           H
ATOM   1006  HA2 GLY A  67     183.795 358.586 273.884  1.00122.67           H
ATOM   1007  HA3 GLY A  67     183.672 358.451 272.119  1.00122.67           H
ATOM   1008  N   ALA A  68     186.223 356.840 272.943  1.00124.87           N
ATOM   1009  CA  ALA A  68     186.838 355.525 272.936  1.00124.87           C
ATOM   1010  C   ALA A  68     186.757 354.884 274.317  1.00124.87           C
ATOM   1011  O   ALA A  68     186.475 355.539 275.326  1.00124.87           O
ATOM   1012  CB  ALA A  68     188.295 355.613 272.486  1.00124.87           C
ATOM   1013  H   ALA A  68     186.804 357.663 272.871  1.00124.87           H
ATOM   1014  HA  ALA A  68     186.297 354.895 272.231  1.00124.87           H
ATOM   1015  HB1 ALA A  68     188.344 356.072 271.499  1.00124.87           H
ATOM   1016  HB2 ALA A  68     188.723 354.611 272.442  1.00124.87           H
ATOM   1017  HB3 ALA A  68     188.859 356.218 273.196  1.00124.87           H
ATOM   1018  N   THR A  69     187.014 353.580 274.349  1.00122.50           N
ATOM   1019  CA  THR A  69     186.898 352.814 275.578  1.00122.50           C
ATOM   1020  C   THR A  69     187.865 353.345 276.637  1.00122.50           C
ATOM   1021  O   THR A  69     188.723 354.192 276.377  1.00122.50           O
ATOM   1022  CB  THR A  69     187.165 351.334 275.307  1.00122.50           C
ATOM   1023  OG1 THR A  69     188.396 351.191 274.589  1.00122.50           O
ATOM   1024  CG2 THR A  69     186.033 350.730 274.493  1.00122.50           C
ATOM   1025  H   THR A  69     187.295 353.111 273.500  1.00122.50           H
ATOM   1026  HA  THR A  69     185.880 352.918 275.956  1.00122.50           H
ATOM   1027  HB  THR A  69     187.243 350.805 276.257  1.00122.50           H
ATOM   1028  HG1 THR A  69     188.707 352.057 274.313  1.00122.50           H
ATOM   1029 HG21 THR A  69     186.239 349.676 274.309  1.00122.50           H
ATOM   1030 HG22 THR A  69     185.949 351.255 273.542  1.00122.50           H
ATOM   1031 HG23 THR A  69     185.097 350.827 275.044  1.00122.50           H
ATOM   1032  N   SER A  70     187.703 352.832 277.858  1.00124.46           N
ATOM   1033  CA  SER A  70     188.491 353.323 278.984  1.00124.46           C
ATOM   1034  C   SER A  70     189.981 353.104 278.752  1.00124.46           C
ATOM   1035  O   SER A  70     190.797 353.999 279.001  1.00124.46           O
ATOM   1036  CB  SER A  70     188.044 352.632 280.271  1.00124.46           C
ATOM   1037  OG  SER A  70     188.623 353.243 281.410  1.00124.46           O
ATOM   1038  H   SER A  70     187.029 352.095 278.005  1.00124.46           H
ATOM   1039  HA  SER A  70     188.313 354.393 279.088  1.00124.46           H
ATOM   1040  HB2 SER A  70     186.959 352.693 280.349  1.00124.46           H
ATOM   1041  HB3 SER A  70     188.342 351.584 280.238  1.00124.46           H
ATOM   1042  HG  SER A  70     189.522 352.924 281.524  1.00124.46           H
ATOM   1043  N   GLY A  71     190.357 351.920 278.278  1.00117.91           N
ATOM   1044  CA  GLY A  71     191.760 351.580 278.154  1.00117.91           C
ATOM   1045  C   GLY A  71     192.366 351.253 279.503  1.00117.91           C
ATOM   1046  O   GLY A  71     192.845 350.136 279.726  1.00117.91           O
ATOM   1047  H   GLY A  71     189.655 351.249 278.000  1.00117.91           H
ATOM   1048  HA2 GLY A  71     191.861 350.717 277.497  1.00117.91           H
ATOM   1049  HA3 GLY A  71     192.293 352.425 277.719  1.00117.91           H
ATOM   1050  N   SER A  72     192.354 352.226 280.406  1.00121.32           N
ATOM   1051  CA  SER A  72     192.746 352.031 281.791  1.00121.32           C
ATOM   1052  C   SER A  72     191.494 351.941 282.661  1.00121.32           C
ATOM   1053  O   SER A  72     190.364 351.918 282.163  1.00121.32           O
ATOM   1054  CB  SER A  72     193.666 353.164 282.244  1.00121.32           C
ATOM   1055  OG  SER A  72     193.786 353.181 283.655  1.00121.32           O
ATOM   1056  H   SER A  72     192.058 353.147 280.117  1.00121.32           H
ATOM   1057  HA  SER A  72     193.290 351.090 281.869  1.00121.32           H
ATOM   1058  HB2 SER A  72     194.652 353.022 281.802  1.00121.32           H
ATOM   1059  HB3 SER A  72     193.256 354.116 281.908  1.00121.32           H
ATOM   1060  HG  SER A  72     194.478 353.796 283.910  1.00121.32           H
ATOM   1061  N   ARG A  73     191.691 351.891 283.979  1.00118.85           N
ATOM   1062  CA  ARG A  73     190.583 351.830 284.920  1.00118.85           C
ATOM   1063  C   ARG A  73     190.323 353.146 285.634  1.00118.85           C
ATOM   1064  O   ARG A  73     189.210 353.354 286.123  1.00118.85           O
ATOM   1065  CB  ARG A  73     190.841 350.744 285.975  1.00118.85           C
ATOM   1066  CG  ARG A  73     190.994 349.339 285.405  1.00118.85           C
ATOM   1067  CD  ARG A  73     189.652 348.715 285.052  1.00118.85           C
ATOM   1068  NE  ARG A  73     189.103 349.253 283.812  1.00118.85           N
ATOM   1069  CZ  ARG A  73     189.546 348.945 282.600  1.00118.85           C
ATOM   1070  NH1 ARG A  73     188.961 349.493 281.538  1.00118.85           N
ATOM   1071  NH2 ARG A  73     190.555 348.110 282.424  1.00118.85           N
ATOM   1072  H   ARG A  73     192.636 351.896 284.334  1.00118.85           H
ATOM   1073  HA  ARG A  73     189.683 351.559 284.368  1.00118.85           H
ATOM   1074  HB2 ARG A  73     191.750 350.998 286.521  1.00118.85           H
ATOM   1075  HB3 ARG A  73     190.004 350.740 286.673  1.00118.85           H
ATOM   1076  HG2 ARG A  73     191.605 349.390 284.504  1.00118.85           H
ATOM   1077  HG3 ARG A  73     191.496 348.710 286.140  1.00118.85           H
ATOM   1078  HD2 ARG A  73     189.784 347.639 284.938  1.00118.85           H
ATOM   1079  HD3 ARG A  73     188.949 348.903 285.863  1.00118.85           H
ATOM   1080  HE  ARG A  73     188.334 349.904 283.881  1.00118.85           H
ATOM   1081 HH11 ARG A  73     188.190 350.134 281.661  1.00118.85           H
ATOM   1082 HH12 ARG A  73     189.288 349.268 280.610  1.00118.85           H
ATOM   1083 HH21 ARG A  73     191.008 347.688 283.222  1.00118.85           H
ATOM   1084 HH22 ARG A  73     190.873 347.893 281.490  1.00118.85           H
ATOM   1085  N   ASP A  74     191.313 354.032 285.704  1.00113.98           N
ATOM   1086  CA  ASP A  74     191.134 355.307 286.379  1.00113.98           C
ATOM   1087  C   ASP A  74     190.198 356.213 285.591  1.00113.98           C
ATOM   1088  O   ASP A  74     190.154 356.172 284.359  1.00113.98           O
ATOM   1089  CB  ASP A  74     192.485 355.996 286.567  1.00113.98           C
ATOM   1090  CG  ASP A  74     192.398 357.203 287.474  1.00113.98           C
ATOM   1091  OD1 ASP A  74     191.412 357.306 288.235  1.00113.98           O
ATOM   1092  OD2 ASP A  74     193.314 358.050 287.425  1.00113.98           O
ATOM   1093  H   ASP A  74     192.204 353.814 285.281  1.00113.98           H
ATOM   1094  HA  ASP A  74     190.697 355.124 287.361  1.00113.98           H
ATOM   1095  HB2 ASP A  74     193.183 355.281 287.002  1.00113.98           H
ATOM   1096  HB3 ASP A  74     192.860 356.311 285.594  1.00113.98           H
ATOM   1097  N   LYS A  75     189.442 357.037 286.314  1.00105.32           N
ATOM   1098  CA  LYS A  75     188.565 358.026 285.705  1.00105.32           C
ATOM   1099  C   LYS A  75     189.234 359.384 285.544  1.00105.32           C
ATOM   1100  O   LYS A  75     188.620 360.299 284.986  1.00105.32           O
ATOM   1101  CB  LYS A  75     187.289 358.177 286.537  1.00105.32           C
ATOM   1102  CG  LYS A  75     186.445 356.917 286.604  1.00105.32           C
ATOM   1103  CD  LYS A  75     185.798 356.603 285.265  1.00105.32           C
ATOM   1104  CE  LYS A  75     184.971 355.330 285.337  1.00105.32           C
ATOM   1105  NZ  LYS A  75     183.677 355.542 286.039  1.00105.32           N
ATOM   1106  H   LYS A  75     189.479 356.974 287.322  1.00105.32           H
ATOM   1107  HA  LYS A  75     188.284 357.666 284.714  1.00105.32           H
ATOM   1108  HB2 LYS A  75     187.564 358.468 287.551  1.00105.32           H
ATOM   1109  HB3 LYS A  75     186.685 358.971 286.098  1.00105.32           H
ATOM   1110  HG2 LYS A  75     187.081 356.081 286.894  1.00105.32           H
ATOM   1111  HG3 LYS A  75     185.665 357.049 287.354  1.00105.32           H
ATOM   1112  HD2 LYS A  75     185.150 357.432 284.980  1.00105.32           H
ATOM   1113  HD3 LYS A  75     186.576 356.482 284.511  1.00105.32           H
ATOM   1114  HE2 LYS A  75     184.767 354.985 284.323  1.00105.32           H
ATOM   1115  HE3 LYS A  75     185.541 354.565 285.864  1.00105.32           H
ATOM   1116  HZ1 LYS A  75     182.914 355.315 285.417  1.00105.32           H
ATOM   1117  HZ2 LYS A  75     183.603 356.508 286.325  1.00105.32           H
ATOM   1118  HZ3 LYS A  75     183.634 354.946 286.854  1.00105.32           H
ATOM   1119  N   GLY A  76     190.467 359.536 286.019  1.00105.74           N
ATOM   1120  CA  GLY A  76     191.225 360.751 285.816  1.00105.74           C
ATOM   1121  C   GLY A  76     190.917 361.882 286.771  1.00105.74           C
ATOM   1122  O   GLY A  76     191.502 362.962 286.628  1.00105.74           O
ATOM   1123  H   GLY A  76     190.888 358.780 286.539  1.00105.74           H
ATOM   1124  HA2 GLY A  76     192.283 360.507 285.917  1.00105.74           H
ATOM   1125  HA3 GLY A  76     191.048 361.102 284.799  1.00105.74           H
ATOM   1126  N   LEU A  77     190.024 361.679 287.737  1.00109.40           N
ATOM   1127  CA  LEU A  77     189.690 362.738 288.680  1.00109.40           C
ATOM   1128  C   LEU A  77     190.655 362.802 289.854  1.00109.40           C
ATOM   1129  O   LEU A  77     191.022 363.895 290.294  1.00109.40           O
ATOM   1130  CB  LEU A  77     188.265 362.544 289.202  1.00109.40           C
ATOM   1131  CG  LEU A  77     187.752 363.620 290.159  1.00109.40           C
ATOM   1132  CD1 LEU A  77     187.689 364.973 289.479  1.00109.40           C
ATOM   1133  CD2 LEU A  77     186.385 363.231 290.693  1.00109.40           C
ATOM   1134  H   LEU A  77     189.573 360.779 287.818  1.00109.40           H
ATOM   1135  HA  LEU A  77     189.733 363.690 288.152  1.00109.40           H
ATOM   1136  HB2 LEU A  77     187.595 362.515 288.342  1.00109.40           H
ATOM   1137  HB3 LEU A  77     188.213 361.581 289.709  1.00109.40           H
ATOM   1138  HG  LEU A  77     188.442 363.689 291.000  1.00109.40           H
ATOM   1139 HD11 LEU A  77     188.677 365.237 289.102  1.00109.40           H
ATOM   1140 HD12 LEU A  77     187.362 365.725 290.198  1.00109.40           H
ATOM   1141 HD13 LEU A  77     186.983 364.931 288.650  1.00109.40           H
ATOM   1142 HD21 LEU A  77     186.027 364.003 291.374  1.00109.40           H
ATOM   1143 HD22 LEU A  77     186.460 362.283 291.226  1.00109.40           H
ATOM   1144 HD23 LEU A  77     185.686 363.126 289.862  1.00109.40           H
ATOM   1145  N   HIS A  78     191.083 361.646 290.364  1.00112.20           N
ATOM   1146  CA  HIS A  78     191.890 361.630 291.579  1.00112.20           C
ATOM   1147  C   HIS A  78     193.190 362.401 291.393  1.00112.20           C
ATOM   1148  O   HIS A  78     193.597 363.164 292.275  1.00112.20           O
ATOM   1149  CB  HIS A  78     192.179 360.187 291.985  1.00112.20           C
ATOM   1150  CG  HIS A  78     193.105 360.066 293.155  1.00112.20           C
ATOM   1151  ND1 HIS A  78     192.661 359.788 294.428  1.00112.20           N
ATOM   1152  CD2 HIS A  78     194.452 360.181 293.241  1.00112.20           C
ATOM   1153  CE1 HIS A  78     193.692 359.737 295.250  1.00112.20           C
ATOM   1154  NE2 HIS A  78     194.791 359.974 294.556  1.00112.20           N
ATOM   1155  H   HIS A  78     190.847 360.778 289.906  1.00112.20           H
ATOM   1156  HA  HIS A  78     191.319 362.105 292.377  1.00112.20           H
ATOM   1157  HB2 HIS A  78     191.235 359.706 292.243  1.00112.20           H
ATOM   1158  HB3 HIS A  78     192.617 359.665 291.135  1.00112.20           H
ATOM   1159  HD1 HIS A  78     191.697 359.646 294.692  1.00112.20           H
ATOM   1160  HD2 HIS A  78     195.131 360.395 292.430  1.00112.20           H
ATOM   1161  HE1 HIS A  78     193.646 359.536 296.311  1.00112.20           H
ATOM   1162  N   GLY A  79     193.854 362.215 290.253  1.00107.88           N
ATOM   1163  CA  GLY A  79     195.124 362.877 290.025  1.00107.88           C
ATOM   1164  C   GLY A  79     195.014 364.375 289.841  1.00107.88           C
ATOM   1165  O   GLY A  79     196.038 365.064 289.847  1.00107.88           O
ATOM   1166  H   GLY A  79     193.470 361.609 289.542  1.00107.88           H
ATOM   1167  HA2 GLY A  79     195.779 362.676 290.872  1.00107.88           H
ATOM   1168  HA3 GLY A  79     195.574 362.453 289.127  1.00107.88           H
ATOM   1169  N   LYS A  80     193.799 364.892 289.666  1.00114.35           N
ATOM   1170  CA  LYS A  80     193.597 366.332 289.580  1.00114.35           C
ATOM   1171  C   LYS A  80     193.432 366.985 290.944  1.00114.35           C
ATOM   1172  O   LYS A  80     193.396 368.218 291.021  1.00114.35           O
ATOM   1173  CB  LYS A  80     192.375 366.636 288.715  1.00114.35           C
ATOM   1174  CG  LYS A  80     192.490 366.085 287.310  1.00114.35           C
ATOM   1175  CD  LYS A  80     191.558 366.792 286.346  1.00114.35           C
ATOM   1176  CE  LYS A  80     191.078 365.855 285.250  1.00114.35           C
ATOM   1177  NZ  LYS A  80     192.184 365.432 284.349  1.00114.35           N
ATOM   1178  H   LYS A  80     193.004 364.275 289.591  1.00114.35           H
ATOM   1179  HA  LYS A  80     194.472 366.770 289.098  1.00114.35           H
ATOM   1180  HB2 LYS A  80     191.497 366.197 289.188  1.00114.35           H
ATOM   1181  HB3 LYS A  80     192.242 367.716 288.660  1.00114.35           H
ATOM   1182  HG2 LYS A  80     193.516 366.213 286.964  1.00114.35           H
ATOM   1183  HG3 LYS A  80     192.249 365.022 287.323  1.00114.35           H
ATOM   1184  HD2 LYS A  80     190.694 367.165 286.897  1.00114.35           H
ATOM   1185  HD3 LYS A  80     192.083 367.633 285.892  1.00114.35           H
ATOM   1186  HE2 LYS A  80     190.643 364.969 285.712  1.00114.35           H
ATOM   1187  HE3 LYS A  80     190.313 366.361 284.660  1.00114.35           H
ATOM   1188  HZ1 LYS A  80     193.057 365.447 284.856  1.00114.35           H
ATOM   1189  HZ2 LYS A  80     192.239 366.065 283.564  1.00114.35           H
ATOM   1190  HZ3 LYS A  80     192.005 364.496 284.014  1.00114.35           H
ATOM   1191  N   LEU A  81     193.331 366.201 292.010  1.00128.06           N
ATOM   1192  CA  LEU A  81     193.200 366.716 293.362  1.00128.06           C
ATOM   1193  C   LEU A  81     194.551 366.696 294.069  1.00128.06           C
ATOM   1194  O   LEU A  81     195.534 366.138 293.577  1.00128.06           O
ATOM   1195  CB  LEU A  81     192.175 365.896 294.151  1.00128.06           C
ATOM   1196  CG  LEU A  81     190.695 366.233 293.945  1.00128.06           C
ATOM   1197  CD1 LEU A  81     190.372 367.618 294.465  1.00128.06           C
ATOM   1198  CD2 LEU A  81     190.317 366.116 292.481  1.00128.06           C
ATOM   1199  H   LEU A  81     193.347 365.200 291.875  1.00128.06           H
ATOM   1200  HA  LEU A  81     192.852 367.748 293.308  1.00128.06           H
ATOM   1201  HB2 LEU A  81     192.320 364.845 293.903  1.00128.06           H
ATOM   1202  HB3 LEU A  81     192.396 366.028 295.210  1.00128.06           H
ATOM   1203  HG  LEU A  81     190.102 365.512 294.508  1.00128.06           H
ATOM   1204 HD11 LEU A  81     190.649 367.685 295.517  1.00128.06           H
ATOM   1205 HD12 LEU A  81     189.304 367.806 294.358  1.00128.06           H
ATOM   1206 HD13 LEU A  81     190.930 368.359 293.894  1.00128.06           H
ATOM   1207 HD21 LEU A  81     189.233 366.067 292.388  1.00128.06           H
ATOM   1208 HD22 LEU A  81     190.758 365.211 292.062  1.00128.06           H
ATOM   1209 HD23 LEU A  81     190.689 366.986 291.939  1.00128.06           H
ATOM   1210  N   ARG A  82     194.587 367.317 295.242  1.00135.02           N
ATOM   1211  CA  ARG A  82     195.758 367.313 296.101  1.00135.02           C
ATOM   1212  C   ARG A  82     195.392 366.706 297.448  1.00135.02           C
ATOM   1213  O   ARG A  82     194.221 366.655 297.833  1.00135.02           O
ATOM   1214  CB  ARG A  82     196.317 368.727 296.300  1.00135.02           C
ATOM   1215  CG  ARG A  82     197.332 369.144 295.251  1.00135.02           C
ATOM   1216  CD  ARG A  82     197.404 370.654 295.127  1.00135.02           C
ATOM   1217  NE  ARG A  82     198.003 371.279 296.301  1.00135.02           N
ATOM   1218  CZ  ARG A  82     198.416 372.539 296.351  1.00135.02           C
ATOM   1219  NH1 ARG A  82     198.958 372.998 297.475  1.00135.02           N
ATOM   1220  NH2 ARG A  82     198.298 373.349 295.311  1.00135.02           N
ATOM   1221  H   ARG A  82     193.763 367.815 295.551  1.00135.02           H
ATOM   1222  HA  ARG A  82     196.528 366.695 295.637  1.00135.02           H
ATOM   1223  HB2 ARG A  82     195.485 369.430 296.270  1.00135.02           H
ATOM   1224  HB3 ARG A  82     196.786 368.782 297.283  1.00135.02           H
ATOM   1225  HG2 ARG A  82     198.314 368.763 295.536  1.00135.02           H
ATOM   1226  HG3 ARG A  82     197.048 368.719 294.289  1.00135.02           H
ATOM   1227  HD2 ARG A  82     198.004 370.905 294.252  1.00135.02           H
ATOM   1228  HD3 ARG A  82     196.397 371.048 294.990  1.00135.02           H
ATOM   1229  HE  ARG A  82     198.109 370.715 297.132  1.00135.02           H
ATOM   1230 HH11 ARG A  82     199.051 372.390 298.276  1.00135.02           H
ATOM   1231 HH12 ARG A  82     199.275 373.955 297.529  1.00135.02           H
ATOM   1232 HH21 ARG A  82     197.886 373.011 294.452  1.00135.02           H
ATOM   1233 HH22 ARG A  82     198.618 374.304 295.375  1.00135.02           H
ATOM   1234  N   ALA A  83     196.412 366.244 298.163  1.00131.67           N
ATOM   1235  CA  ALA A  83     196.188 365.633 299.464  1.00131.67           C
ATOM   1236  C   ALA A  83     195.482 366.613 300.391  1.00131.67           C
ATOM   1237  O   ALA A  83     195.854 367.785 300.477  1.00131.67           O
ATOM   1238  CB  ALA A  83     197.516 365.189 300.075  1.00131.67           C
ATOM   1239  H   ALA A  83     197.351 366.318 297.800  1.00131.67           H
ATOM   1240  HA  ALA A  83     195.553 364.757 299.334  1.00131.67           H
ATOM   1241  HB1 ALA A  83     198.010 364.489 299.401  1.00131.67           H
ATOM   1242  HB2 ALA A  83     197.330 364.703 301.032  1.00131.67           H
ATOM   1243  HB3 ALA A  83     198.155 366.059 300.227  1.00131.67           H
ATOM   1244  N   GLY A  84     194.450 366.126 301.076  1.00135.16           N
ATOM   1245  CA  GLY A  84     193.714 366.942 302.021  1.00135.16           C
ATOM   1246  C   GLY A  84     192.260 367.117 301.640  1.00135.16           C
ATOM   1247  O   GLY A  84     191.680 366.273 300.951  1.00135.16           O
ATOM   1248  H   GLY A  84     194.173 365.166 300.934  1.00135.16           H
ATOM   1249  HA2 GLY A  84     193.762 366.467 303.000  1.00135.16           H
ATOM   1250  HA3 GLY A  84     194.183 367.924 302.081  1.00135.16           H
ATOM   1251  N   VAL A  85     191.664 368.221 302.079  1.00135.00           N
ATOM   1252  CA  VAL A  85     190.267 368.538 301.807  1.00135.00           C
ATOM   1253  C   VAL A  85     190.239 369.624 300.746  1.00135.00           C
ATOM   1254  O   VAL A  85     190.926 370.645 300.877  1.00135.00           O
ATOM   1255  CB  VAL A  85     189.533 368.990 303.077  1.00135.00           C
ATOM   1256  CG1 VAL A  85     188.069 369.252 302.773  1.00135.00           C
ATOM   1257  CG2 VAL A  85     189.683 367.945 304.175  1.00135.00           C
ATOM   1258  H   VAL A  85     192.206 368.873 302.628  1.00135.00           H
ATOM   1259  HA  VAL A  85     189.775 367.649 301.414  1.00135.00           H
ATOM   1260  HB  VAL A  85     189.984 369.920 303.422  1.00135.00           H
ATOM   1261 HG11 VAL A  85     187.561 369.573 303.682  1.00135.00           H
ATOM   1262 HG12 VAL A  85     187.990 370.034 302.018  1.00135.00           H
ATOM   1263 HG13 VAL A  85     187.606 368.339 302.400  1.00135.00           H
ATOM   1264 HG21 VAL A  85     189.158 368.279 305.069  1.00135.00           H
ATOM   1265 HG22 VAL A  85     190.740 367.810 304.405  1.00135.00           H
ATOM   1266 HG23 VAL A  85     189.259 366.999 303.837  1.00135.00           H
ATOM   1267  N   CYS A  86     189.455 369.408 299.694  1.00139.77           N
ATOM   1268  CA  CYS A  86     189.337 370.361 298.605  1.00139.77           C
ATOM   1269  C   CYS A  86     187.869 370.699 298.389  1.00139.77           C
ATOM   1270  O   CYS A  86     186.978 369.983 298.847  1.00139.77           O
ATOM   1271  CB  CYS A  86     189.944 369.799 297.320  1.00139.77           C
ATOM   1272  SG  CYS A  86     191.666 369.284 297.496  1.00139.77           S
ATOM   1273  H   CYS A  86     188.923 368.551 299.651  1.00139.77           H
ATOM   1274  HA  CYS A  86     189.871 371.272 298.877  1.00139.77           H
ATOM   1275  HB2 CYS A  86     189.356 368.935 297.011  1.00139.77           H
ATOM   1276  HB3 CYS A  86     189.884 370.560 296.543  1.00139.77           H
ATOM   1277  HG  CYS A  86     192.458 370.360 297.485  1.00139.77           H
ATOM   1278  N   TYR A  87     187.617 371.788 297.672  1.00136.40           N
ATOM   1279  CA  TYR A  87     186.254 372.243 297.457  1.00136.40           C
ATOM   1280  C   TYR A  87     186.080 372.715 296.024  1.00136.40           C
ATOM   1281  O   TYR A  87     187.000 373.276 295.422  1.00136.40           O
ATOM   1282  CB  TYR A  87     185.890 373.374 298.416  1.00136.40           C
ATOM   1283  CG  TYR A  87     185.717 372.934 299.850  1.00136.40           C
ATOM   1284  CD1 TYR A  87     184.512 372.418 300.300  1.00136.40           C
ATOM   1285  CD2 TYR A  87     186.763 373.042 300.756  1.00136.40           C
ATOM   1286  CE1 TYR A  87     184.353 372.016 301.613  1.00136.40           C
ATOM   1287  CE2 TYR A  87     186.614 372.644 302.070  1.00136.40           C
ATOM   1288  CZ  TYR A  87     185.407 372.133 302.493  1.00136.40           C
ATOM   1289  OH  TYR A  87     185.257 371.737 303.803  1.00136.40           O
ATOM   1290  H   TYR A  87     188.384 372.306 297.269  1.00136.40           H
ATOM   1291  HA  TYR A  87     185.576 371.407 297.633  1.00136.40           H
ATOM   1292  HB2 TYR A  87     186.682 374.121 298.379  1.00136.40           H
ATOM   1293  HB3 TYR A  87     184.961 373.833 298.077  1.00136.40           H
ATOM   1294  HD1 TYR A  87     183.683 372.329 299.613  1.00136.40           H
ATOM   1295  HD2 TYR A  87     187.710 373.443 300.428  1.00136.40           H
ATOM   1296  HE1 TYR A  87     183.408 371.613 301.948  1.00136.40           H
ATOM   1297  HE2 TYR A  87     187.438 372.733 302.761  1.00136.40           H
ATOM   1298  HH  TYR A  87     185.990 372.072 304.325  1.00136.40           H
ATOM   1299  N   SER A  88     184.885 372.487 295.488  1.00129.39           N
ATOM   1300  CA  SER A  88     184.487 373.021 294.188  1.00129.39           C
ATOM   1301  C   SER A  88     183.097 373.614 294.349  1.00129.39           C
ATOM   1302  O   SER A  88     182.149 372.888 294.661  1.00129.39           O
ATOM   1303  CB  SER A  88     184.495 371.938 293.113  1.00129.39           C
ATOM   1304  OG  SER A  88     184.438 372.514 291.819  1.00129.39           O
ATOM   1305  H   SER A  88     184.224 371.922 296.002  1.00129.39           H
ATOM   1306  HA  SER A  88     185.180 373.812 293.902  1.00129.39           H
ATOM   1307  HB2 SER A  88     185.410 371.352 293.202  1.00129.39           H
ATOM   1308  HB3 SER A  88     183.634 371.285 293.254  1.00129.39           H
ATOM   1309  HG  SER A  88     184.211 371.838 291.177  1.00129.39           H
ATOM   1310  N   THR A  89     182.970 374.923 294.139  1.00131.42           N
ATOM   1311  CA  THR A  89     181.732 375.630 294.434  1.00131.42           C
ATOM   1312  C   THR A  89     181.342 376.540 293.280  1.00131.42           C
ATOM   1313  O   THR A  89     182.196 377.211 292.690  1.00131.42           O
ATOM   1314  CB  THR A  89     181.860 376.459 295.714  1.00131.42           C
ATOM   1315  OG1 THR A  89     182.534 377.687 295.420  1.00131.42           O
ATOM   1316  CG2 THR A  89     182.637 375.693 296.773  1.00131.42           C
ATOM   1317  H   THR A  89     183.753 375.438 293.764  1.00131.42           H
ATOM   1318  HA  THR A  89     180.940 374.895 294.576  1.00131.42           H
ATOM   1319  HB  THR A  89     180.864 376.682 296.095  1.00131.42           H
ATOM   1320  HG1 THR A  89     181.905 378.323 295.074  1.00131.42           H
ATOM   1321 HG21 THR A  89     182.410 376.101 297.757  1.00131.42           H
ATOM   1322 HG22 THR A  89     182.352 374.641 296.742  1.00131.42           H
ATOM   1323 HG23 THR A  89     183.705 375.786 296.578  1.00131.42           H
ATOM   1324  N   LEU A  90     180.051 376.557 292.977  1.00124.58           N
ATOM   1325  CA  LEU A  90     179.448 377.525 292.076  1.00124.58           C
ATOM   1326  C   LEU A  90     178.637 378.524 292.886  1.00124.58           C
ATOM   1327  O   LEU A  90     178.056 378.178 293.920  1.00124.58           O
ATOM   1328  CB  LEU A  90     178.532 376.843 291.056  1.00124.58           C
ATOM   1329  CG  LEU A  90     179.161 376.235 289.804  1.00124.58           C
ATOM   1330  CD1 LEU A  90     179.806 377.307 288.944  1.00124.58           C
ATOM   1331  CD2 LEU A  90     180.164 375.165 290.185  1.00124.58           C
ATOM   1332  H   LEU A  90     179.454 375.859 293.396  1.00124.58           H
ATOM   1333  HA  LEU A  90     180.237 378.055 291.544  1.00124.58           H
ATOM   1334  HB2 LEU A  90     178.012 376.039 291.578  1.00124.58           H
ATOM   1335  HB3 LEU A  90     177.787 377.571 290.737  1.00124.58           H
ATOM   1336  HG  LEU A  90     178.369 375.764 289.222  1.00124.58           H
ATOM   1337 HD11 LEU A  90     179.031 377.944 288.515  1.00124.58           H
ATOM   1338 HD12 LEU A  90     180.473 377.912 289.557  1.00124.58           H
ATOM   1339 HD13 LEU A  90     180.375 376.837 288.142  1.00124.58           H
ATOM   1340 HD21 LEU A  90     179.639 374.305 290.601  1.00124.58           H
ATOM   1341 HD22 LEU A  90     180.721 374.858 289.300  1.00124.58           H
ATOM   1342 HD23 LEU A  90     180.855 375.563 290.928  1.00124.58           H
ATOM   1343  N   ASP A  91     178.615 379.767 292.423  1.00125.20           N
ATOM   1344  CA  ASP A  91     177.735 380.792 292.962  1.00125.20           C
ATOM   1345  C   ASP A  91     176.735 381.172 291.883  1.00125.20           C
ATOM   1346  O   ASP A  91     177.120 381.402 290.732  1.00125.20           O
ATOM   1347  CB  ASP A  91     178.522 382.018 293.417  1.00125.20           C
ATOM   1348  CG  ASP A  91     177.660 383.009 294.167  1.00125.20           C
ATOM   1349  OD1 ASP A  91     176.445 382.754 294.303  1.00125.20           O
ATOM   1350  OD2 ASP A  91     178.196 384.042 294.623  1.00125.20           O
ATOM   1351  H   ASP A  91     179.237 380.013 291.666  1.00125.20           H
ATOM   1352  HA  ASP A  91     177.195 380.381 293.815  1.00125.20           H
ATOM   1353  HB2 ASP A  91     179.337 381.696 294.065  1.00125.20           H
ATOM   1354  HB3 ASP A  91     178.940 382.511 292.540  1.00125.20           H
ATOM   1355  N   VAL A  92     175.460 381.239 292.248  1.00124.69           N
ATOM   1356  CA  VAL A  92     174.391 381.451 291.285  1.00124.69           C
ATOM   1357  C   VAL A  92     173.465 382.537 291.799  1.00124.69           C
ATOM   1358  O   VAL A  92     173.226 382.649 293.010  1.00124.69           O
ATOM   1359  CB  VAL A  92     173.606 380.151 291.021  1.00124.69           C
ATOM   1360  CG1 VAL A  92     172.432 380.420 290.094  1.00124.69           C
ATOM   1361  CG2 VAL A  92     174.524 379.097 290.435  1.00124.69           C
ATOM   1362  H   VAL A  92     175.226 381.140 293.226  1.00124.69           H
ATOM   1363  HA  VAL A  92     174.831 381.787 290.347  1.00124.69           H
ATOM   1364  HB  VAL A  92     173.219 379.782 291.971  1.00124.69           H
ATOM   1365 HG11 VAL A  92     172.069 379.478 289.682  1.00124.69           H
ATOM   1366 HG12 VAL A  92     172.752 381.072 289.281  1.00124.69           H
ATOM   1367 HG13 VAL A  92     171.630 380.903 290.653  1.00124.69           H
ATOM   1368 HG21 VAL A  92     173.959 378.183 290.253  1.00124.69           H
ATOM   1369 HG22 VAL A  92     174.940 379.461 289.496  1.00124.69           H
ATOM   1370 HG23 VAL A  92     175.332 378.890 291.136  1.00124.69           H
ATOM   1371  N   ILE A  93     172.949 383.341 290.877  1.00119.69           N
ATOM   1372  CA  ILE A  93     171.937 384.344 291.175  1.00119.69           C
ATOM   1373  C   ILE A  93     170.687 383.943 290.411  1.00119.69           C
ATOM   1374  O   ILE A  93     170.679 383.947 289.172  1.00119.69           O
ATOM   1375  CB  ILE A  93     172.396 385.756 290.795  1.00119.69           C
ATOM   1376  CG1 ILE A  93     173.600 386.161 291.649  1.00119.69           C
ATOM   1377  CG2 ILE A  93     171.257 386.744 290.966  1.00119.69           C
ATOM   1378  CD1 ILE A  93     173.243 386.576 293.059  1.00119.69           C
ATOM   1379  H   ILE A  93     173.274 383.253 289.925  1.00119.69           H
ATOM   1380  HA  ILE A  93     171.720 384.319 292.243  1.00119.69           H
ATOM   1381  HB  ILE A  93     172.698 385.753 289.748  1.00119.69           H
ATOM   1382 HG12 ILE A  93     174.292 385.320 291.697  1.00119.69           H
ATOM   1383 HG13 ILE A  93     174.100 386.998 291.162  1.00119.69           H
ATOM   1384 HG21 ILE A  93     170.596 386.691 290.101  1.00119.69           H
ATOM   1385 HG22 ILE A  93     171.661 387.752 291.053  1.00119.69           H
ATOM   1386 HG23 ILE A  93     170.696 386.498 291.868  1.00119.69           H
ATOM   1387 HD11 ILE A  93     174.110 386.446 293.707  1.00119.69           H
ATOM   1388 HD12 ILE A  93     172.421 385.959 293.422  1.00119.69           H
ATOM   1389 HD13 ILE A  93     172.939 387.623 293.063  1.00119.69           H
ATOM   1390  N   ASN A  94     169.633 383.594 291.140  1.00128.88           N
ATOM   1391  CA  ASN A  94     168.407 383.116 290.523  1.00128.88           C
ATOM   1392  C   ASN A  94     167.690 384.263 289.819  1.00128.88           C
ATOM   1393  O   ASN A  94     168.096 385.426 289.881  1.00128.88           O
ATOM   1394  CB  ASN A  94     167.494 382.491 291.574  1.00128.88           C
ATOM   1395  CG  ASN A  94     168.104 381.273 292.228  1.00128.88           C
ATOM   1396  OD1 ASN A  94     168.401 381.278 293.422  1.00128.88           O
ATOM   1397  ND2 ASN A  94     168.292 380.215 291.448  1.00128.88           N
ATOM   1398  H   ASN A  94     169.684 383.663 292.147  1.00128.88           H
ATOM   1399  HA  ASN A  94     168.662 382.357 289.784  1.00128.88           H
ATOM   1400  HB2 ASN A  94     167.289 383.234 292.345  1.00128.88           H
ATOM   1401  HB3 ASN A  94     166.554 382.205 291.101  1.00128.88           H
ATOM   1402 HD21 ASN A  94     168.032 380.253 290.473  1.00128.88           H
ATOM   1403 HD22 ASN A  94     168.694 379.371 291.831  1.00128.88           H
ATOM   1404  N   SER A  95     166.598 383.924 289.132  1.00135.04           N
ATOM   1405  CA  SER A  95     165.687 384.959 288.660  1.00135.04           C
ATOM   1406  C   SER A  95     165.108 385.729 289.837  1.00135.04           C
ATOM   1407  O   SER A  95     164.858 386.937 289.741  1.00135.04           O
ATOM   1408  CB  SER A  95     164.575 384.335 287.818  1.00135.04           C
ATOM   1409  OG  SER A  95     165.098 383.390 286.902  1.00135.04           O
ATOM   1410  H   SER A  95     166.402 382.952 288.939  1.00135.04           H
ATOM   1411  HA  SER A  95     166.247 385.654 288.034  1.00135.04           H
ATOM   1412  HB2 SER A  95     163.866 383.835 288.479  1.00135.04           H
ATOM   1413  HB3 SER A  95     164.058 385.120 287.267  1.00135.04           H
ATOM   1414  HG  SER A  95     165.865 383.761 286.461  1.00135.04           H
ATOM   1415  N   ARG A  96     164.896 385.046 290.963  1.00133.87           N
ATOM   1416  CA  ARG A  96     164.491 385.691 292.205  1.00133.87           C
ATOM   1417  C   ARG A  96     165.624 386.469 292.859  1.00133.87           C
ATOM   1418  O   ARG A  96     165.389 387.121 293.882  1.00133.87           O
ATOM   1419  CB  ARG A  96     163.955 384.646 293.184  1.00133.87           C
ATOM   1420  CG  ARG A  96     162.847 383.773 292.620  1.00133.87           C
ATOM   1421  CD  ARG A  96     162.318 382.812 293.672  1.00133.87           C
ATOM   1422  NE  ARG A  96     161.502 381.755 293.087  1.00133.87           N
ATOM   1423  CZ  ARG A  96     160.257 381.920 292.663  1.00133.87           C
ATOM   1424  NH1 ARG A  96     159.611 380.886 292.132  1.00133.87           N
ATOM   1425  NH2 ARG A  96     159.643 383.088 292.756  1.00133.87           N
ATOM   1426  H   ARG A  96     165.021 384.044 290.954  1.00133.87           H
ATOM   1427  HA  ARG A  96     163.686 386.390 291.979  1.00133.87           H
ATOM   1428  HB2 ARG A  96     164.782 383.999 293.480  1.00133.87           H
ATOM   1429  HB3 ARG A  96     163.578 385.158 294.070  1.00133.87           H
ATOM   1430  HG2 ARG A  96     162.032 384.410 292.278  1.00133.87           H
ATOM   1431  HG3 ARG A  96     163.235 383.204 291.776  1.00133.87           H
ATOM   1432  HD2 ARG A  96     163.163 382.357 294.190  1.00133.87           H
ATOM   1433  HD3 ARG A  96     161.717 383.368 294.391  1.00133.87           H
ATOM   1434  HE  ARG A  96     161.913 380.836 292.999  1.00133.87           H
ATOM   1435 HH11 ARG A  96     160.069 379.989 292.056  1.00133.87           H
ATOM   1436 HH12 ARG A  96     158.661 380.998 291.805  1.00133.87           H
ATOM   1437 HH21 ARG A  96     160.124 383.880 293.157  1.00133.87           H
ATOM   1438 HH22 ARG A  96     158.694 383.188 292.426  1.00133.87           H
ATOM   1439  N   HIS A  97     166.838 386.404 292.313  1.00123.45           N
ATOM   1440  CA  HIS A  97     167.982 387.156 292.818  1.00123.45           C
ATOM   1441  C   HIS A  97     168.448 386.655 294.178  1.00123.45           C
ATOM   1442  O   HIS A  97     168.971 387.427 294.984  1.00123.45           O
ATOM   1443  CB  HIS A  97     167.672 388.652 292.890  1.00123.45           C
ATOM   1444  CG  HIS A  97     167.107 389.207 291.623  1.00123.45           C
ATOM   1445  ND1 HIS A  97     165.757 389.408 291.438  1.00123.45           N
ATOM   1446  CD2 HIS A  97     167.709 389.615 290.482  1.00123.45           C
ATOM   1447  CE1 HIS A  97     165.551 389.907 290.233  1.00123.45           C
ATOM   1448  NE2 HIS A  97     166.718 390.044 289.634  1.00123.45           N
ATOM   1449  H   HIS A  97     166.972 385.805 291.510  1.00123.45           H
ATOM   1450  HA  HIS A  97     168.804 387.021 292.116  1.00123.45           H
ATOM   1451  HB2 HIS A  97     166.949 388.816 293.690  1.00123.45           H
ATOM   1452  HB3 HIS A  97     168.590 389.189 293.130  1.00123.45           H
ATOM   1453  HD1 HIS A  97     165.038 389.206 292.118  1.00123.45           H
ATOM   1454  HD2 HIS A  97     168.769 389.606 290.277  1.00123.45           H
ATOM   1455  HE1 HIS A  97     164.589 390.160 289.811  1.00123.45           H
ATOM   1456  N   GLN A  98     168.268 385.367 294.449  1.00128.71           N
ATOM   1457  CA  GLN A  98     168.830 384.751 295.640  1.00128.71           C
ATOM   1458  C   GLN A  98     170.242 384.270 295.329  1.00128.71           C
ATOM   1459  O   GLN A  98     170.449 383.506 294.381  1.00128.71           O
ATOM   1460  CB  GLN A  98     167.962 383.585 296.114  1.00128.71           C
ATOM   1461  CG  GLN A  98     166.468 383.857 296.053  1.00128.71           C
ATOM   1462  CD  GLN A  98     165.649 382.752 296.695  1.00128.71           C
ATOM   1463  OE1 GLN A  98     166.165 381.961 297.485  1.00128.71           O
ATOM   1464  NE2 GLN A  98     164.367 382.696 296.361  1.00128.71           N
ATOM   1465  H   GLN A  98     167.727 384.801 293.811  1.00128.71           H
ATOM   1466  HA  GLN A  98     168.879 385.498 296.432  1.00128.71           H
ATOM   1467  HB2 GLN A  98     168.178 382.720 295.487  1.00128.71           H
ATOM   1468  HB3 GLN A  98     168.231 383.345 297.142  1.00128.71           H
ATOM   1469  HG2 GLN A  98     166.258 384.797 296.564  1.00128.71           H
ATOM   1470  HG3 GLN A  98     166.173 383.949 295.007  1.00128.71           H
ATOM   1471 HE21 GLN A  98     163.985 383.366 295.709  1.00128.71           H
ATOM   1472 HE22 GLN A  98     163.772 381.983 296.758  1.00128.71           H
ATOM   1473  N   ARG A  99     171.205 384.725 296.123  1.00126.52           N
ATOM   1474  CA  ARG A  99     172.601 384.342 295.950  1.00126.52           C
ATOM   1475  C   ARG A  99     172.813 383.004 296.643  1.00126.52           C
ATOM   1476  O   ARG A  99     172.809 382.929 297.876  1.00126.52           O
ATOM   1477  CB  ARG A  99     173.527 385.413 296.517  1.00126.52           C
ATOM   1478  CG  ARG A  99     175.007 385.104 296.372  1.00126.52           C
ATOM   1479  CD  ARG A  99     175.854 386.273 296.851  1.00126.52           C
ATOM   1480  NE  ARG A  99     177.279 386.056 296.631  1.00126.52           N
ATOM   1481  CZ  ARG A  99     178.075 385.397 297.464  1.00126.52           C
ATOM   1482  NH1 ARG A  99     179.365 385.275 297.166  1.00126.52           N
ATOM   1483  NH2 ARG A  99     177.617 384.859 298.582  1.00126.52           N
ATOM   1484  H   ARG A  99     170.961 385.357 296.872  1.00126.52           H
ATOM   1485  HA  ARG A  99     172.805 384.225 294.886  1.00126.52           H
ATOM   1486  HB2 ARG A  99     173.322 386.350 295.999  1.00126.52           H
ATOM   1487  HB3 ARG A  99     173.301 385.544 297.576  1.00126.52           H
ATOM   1488  HG2 ARG A  99     175.247 384.222 296.965  1.00126.52           H
ATOM   1489  HG3 ARG A  99     175.231 384.905 295.324  1.00126.52           H
ATOM   1490  HD2 ARG A  99     175.550 387.170 296.312  1.00126.52           H
ATOM   1491  HD3 ARG A  99     175.679 386.423 297.917  1.00126.52           H
ATOM   1492  HE  ARG A  99     177.688 386.432 295.788  1.00126.52           H
ATOM   1493 HH11 ARG A  99     179.727 385.681 296.315  1.00126.52           H
ATOM   1494 HH12 ARG A  99     179.982 384.776 297.790  1.00126.52           H
ATOM   1495 HH21 ARG A  99     176.639 384.945 298.821  1.00126.52           H
ATOM   1496 HH22 ARG A  99     178.244 384.363 299.199  1.00126.52           H
ATOM   1497  N   VAL A 100     172.994 381.947 295.853  1.00123.94           N
ATOM   1498  CA  VAL A 100     173.095 380.587 296.369  1.00123.94           C
ATOM   1499  C   VAL A 100     174.467 380.034 296.015  1.00123.94           C
ATOM   1500  O   VAL A 100     174.894 380.110 294.857  1.00123.94           O
ATOM   1501  CB  VAL A 100     171.977 379.688 295.810  1.00123.94           C
ATOM   1502  CG1 VAL A 100     172.089 379.563 294.298  1.00123.94           C
ATOM   1503  CG2 VAL A 100     172.021 378.318 296.472  1.00123.94           C
ATOM   1504  H   VAL A 100     173.065 382.093 294.857  1.00123.94           H
ATOM   1505  HA  VAL A 100     173.004 380.620 297.455  1.00123.94           H
ATOM   1506  HB  VAL A 100     171.018 380.150 296.044  1.00123.94           H
ATOM   1507 HG11 VAL A 100     171.106 379.350 293.877  1.00123.94           H
ATOM   1508 HG12 VAL A 100     172.466 380.498 293.883  1.00123.94           H
ATOM   1509 HG13 VAL A 100     172.774 378.752 294.049  1.00123.94           H
ATOM   1510 HG21 VAL A 100     171.225 377.692 296.067  1.00123.94           H
ATOM   1511 HG22 VAL A 100     172.985 377.850 296.276  1.00123.94           H
ATOM   1512 HG23 VAL A 100     171.884 378.430 297.548  1.00123.94           H
ATOM   1513  N   VAL A 101     175.151 379.480 297.008  1.00125.00           N
ATOM   1514  CA  VAL A 101     176.469 378.889 296.818  1.00125.00           C
ATOM   1515  C   VAL A 101     176.289 377.380 296.891  1.00125.00           C
ATOM   1516  O   VAL A 101     176.110 376.814 297.972  1.00125.00           O
ATOM   1517  CB  VAL A 101     177.475 379.385 297.860  1.00125.00           C
ATOM   1518  CG1 VAL A 101     178.690 378.471 297.902  1.00125.00           C
ATOM   1519  CG2 VAL A 101     177.886 380.813 297.552  1.00125.00           C
ATOM   1520  H   VAL A 101     174.743 379.467 297.931  1.00125.00           H
ATOM   1521  HA  VAL A 101     176.833 379.152 295.824  1.00125.00           H
ATOM   1522  HB  VAL A 101     176.996 379.367 298.839  1.00125.00           H
ATOM   1523 HG11 VAL A 101     179.541 379.015 298.311  1.00125.00           H
ATOM   1524 HG12 VAL A 101     178.474 377.608 298.533  1.00125.00           H
ATOM   1525 HG13 VAL A 101     178.927 378.132 296.893  1.00125.00           H
ATOM   1526 HG21 VAL A 101     178.601 381.154 298.300  1.00125.00           H
ATOM   1527 HG22 VAL A 101     178.344 380.854 296.564  1.00125.00           H
ATOM   1528 HG23 VAL A 101     177.006 381.456 297.571  1.00125.00           H
ATOM   1529  N   VAL A 102     176.331 376.732 295.757  1.00121.26           N
ATOM   1530  CA  VAL A 102     176.285 375.277 295.708  1.00121.26           C
ATOM   1531  C   VAL A 102     177.719 374.786 295.666  1.00121.26           C
ATOM   1532  O   VAL A 102     178.605 375.493 295.185  1.00121.26           O
ATOM   1533  CB  VAL A 102     175.474 374.788 294.491  1.00121.26           C
ATOM   1534  CG1 VAL A 102     176.027 375.381 293.203  1.00121.26           C
ATOM   1535  CG2 VAL A 102     175.479 373.284 294.431  1.00121.26           C
ATOM   1536  H   VAL A 102     176.398 377.253 294.894  1.00121.26           H
ATOM   1537  HA  VAL A 102     175.812 374.908 296.618  1.00121.26           H
ATOM   1538  HB  VAL A 102     174.444 375.123 294.608  1.00121.26           H
ATOM   1539 HG11 VAL A 102     176.015 376.469 293.269  1.00121.26           H
ATOM   1540 HG12 VAL A 102     177.051 375.038 293.055  1.00121.26           H
ATOM   1541 HG13 VAL A 102     175.412 375.060 292.362  1.00121.26           H
ATOM   1542 HG21 VAL A 102     174.632 372.941 293.835  1.00121.26           H
ATOM   1543 HG22 VAL A 102     175.399 372.879 295.440  1.00121.26           H
ATOM   1544 HG23 VAL A 102     176.407 372.941 293.974  1.00121.26           H
ATOM   1545  N   GLY A 103     177.978 373.583 296.162  1.00122.21           N
ATOM   1546  CA  GLY A 103     179.352 373.120 296.126  1.00122.21           C
ATOM   1547  C   GLY A 103     179.480 371.688 296.583  1.00122.21           C
ATOM   1548  O   GLY A 103     178.516 371.055 297.019  1.00122.21           O
ATOM   1549  H   GLY A 103     177.243 373.009 296.551  1.00122.21           H
ATOM   1550  HA2 GLY A 103     179.728 373.203 295.106  1.00122.21           H
ATOM   1551  HA3 GLY A 103     179.953 373.753 296.779  1.00122.21           H
ATOM   1552  N   VAL A 104     180.703 371.187 296.459  1.00126.43           N
ATOM   1553  CA  VAL A 104     181.049 369.826 296.848  1.00126.43           C
ATOM   1554  C   VAL A 104     182.415 369.834 297.518  1.00126.43           C
ATOM   1555  O   VAL A 104     183.349 370.502 297.058  1.00126.43           O
ATOM   1556  CB  VAL A 104     181.045 368.869 295.639  1.00126.43           C
ATOM   1557  CG1 VAL A 104     179.669 368.819 295.002  1.00126.43           C
ATOM   1558  CG2 VAL A 104     182.093 369.294 294.623  1.00126.43           C
ATOM   1559  H   VAL A 104     181.428 371.777 296.077  1.00126.43           H
ATOM   1560  HA  VAL A 104     180.312 369.474 297.569  1.00126.43           H
ATOM   1561  HB  VAL A 104     181.296 367.869 295.993  1.00126.43           H
ATOM   1562 HG11 VAL A 104     178.935 368.513 295.747  1.00126.43           H
ATOM   1563 HG12 VAL A 104     179.409 369.807 294.621  1.00126.43           H
ATOM   1564 HG13 VAL A 104     179.674 368.102 294.181  1.00126.43           H
ATOM   1565 HG21 VAL A 104     183.072 369.323 295.100  1.00126.43           H
ATOM   1566 HG22 VAL A 104     182.111 368.580 293.800  1.00126.43           H
ATOM   1567 HG23 VAL A 104     181.846 370.283 294.238  1.00126.43           H
ATOM   1568  N   ARG A 105     182.526 369.073 298.603  1.00133.34           N
ATOM   1569  CA  ARG A 105     183.791 368.828 299.283  1.00133.34           C
ATOM   1570  C   ARG A 105     184.364 367.516 298.768  1.00133.34           C
ATOM   1571  O   ARG A 105     183.676 366.490 298.779  1.00133.34           O
ATOM   1572  CB  ARG A 105     183.598 368.767 300.796  1.00133.34           C
ATOM   1573  CG  ARG A 105     184.900 368.644 301.583  1.00133.34           C
ATOM   1574  CD  ARG A 105     185.311 367.192 301.833  1.00133.34           C
ATOM   1575  NE  ARG A 105     184.250 366.390 302.429  1.00133.34           N
ATOM   1576  CZ  ARG A 105     184.322 365.078 302.621  1.00133.34           C
ATOM   1577  NH1 ARG A 105     183.296 364.448 303.183  1.00133.34           N
ATOM   1578  NH2 ARG A 105     185.392 364.386 302.266  1.00133.34           N
ATOM   1579  H   ARG A 105     181.691 368.644 298.976  1.00133.34           H
ATOM   1580  HA  ARG A 105     184.484 369.636 299.046  1.00133.34           H
ATOM   1581  HB2 ARG A 105     183.091 369.678 301.114  1.00133.34           H
ATOM   1582  HB3 ARG A 105     182.964 367.913 301.033  1.00133.34           H
ATOM   1583  HG2 ARG A 105     185.695 369.146 301.031  1.00133.34           H
ATOM   1584  HG3 ARG A 105     184.772 369.139 302.546  1.00133.34           H
ATOM   1585  HD2 ARG A 105     185.591 366.743 300.881  1.00133.34           H
ATOM   1586  HD3 ARG A 105     186.176 367.180 302.496  1.00133.34           H
ATOM   1587  HE  ARG A 105     183.404 366.862 302.715  1.00133.34           H
ATOM   1588 HH11 ARG A 105     182.474 364.967 303.458  1.00133.34           H
ATOM   1589 HH12 ARG A 105     183.338 363.450 303.335  1.00133.34           H
ATOM   1590 HH21 ARG A 105     186.178 364.855 301.838  1.00133.34           H
ATOM   1591 HH22 ARG A 105     185.423 363.389 302.422  1.00133.34           H
ATOM   1592  N   LEU A 106     185.615 367.551 298.327  1.00131.10           N
ATOM   1593  CA  LEU A 106     186.293 366.400 297.758  1.00131.10           C
ATOM   1594  C   LEU A 106     187.454 365.977 298.648  1.00131.10           C
ATOM   1595  O   LEU A 106     188.129 366.810 299.265  1.00131.10           O
ATOM   1596  CB  LEU A 106     186.822 366.708 296.356  1.00131.10           C
ATOM   1597  CG  LEU A 106     185.802 367.258 295.362  1.00131.10           C
ATOM   1598  CD1 LEU A 106     186.518 367.957 294.226  1.00131.10           C
ATOM   1599  CD2 LEU A 106     184.913 366.150 294.834  1.00131.10           C
ATOM   1600  H   LEU A 106     186.121 368.422 298.392  1.00131.10           H
ATOM   1601  HA  LEU A 106     185.585 365.574 297.690  1.00131.10           H
ATOM   1602  HB2 LEU A 106     187.635 367.429 296.447  1.00131.10           H
ATOM   1603  HB3 LEU A 106     187.226 365.785 295.943  1.00131.10           H
ATOM   1604  HG  LEU A 106     185.177 367.988 295.876  1.00131.10           H
ATOM   1605 HD11 LEU A 106     185.786 368.347 293.519  1.00131.10           H
ATOM   1606 HD12 LEU A 106     187.171 367.248 293.717  1.00131.10           H
ATOM   1607 HD13 LEU A 106     187.114 368.780 294.623  1.00131.10           H
ATOM   1608 HD21 LEU A 106     184.408 365.661 295.667  1.00131.10           H
ATOM   1609 HD22 LEU A 106     185.520 365.421 294.299  1.00131.10           H
ATOM   1610 HD23 LEU A 106     184.170 366.572 294.157  1.00131.10           H
ATOM   1611  N   GLN A 107     187.676 364.667 298.699  1.00130.27           N
ATOM   1612  CA  GLN A 107     188.785 364.115 299.465  1.00130.27           C
ATOM   1613  C   GLN A 107     189.334 362.890 298.751  1.00130.27           C
ATOM   1614  O   GLN A 107     188.574 362.000 298.363  1.00130.27           O
ATOM   1615  CB  GLN A 107     188.341 363.747 300.884  1.00130.27           C
ATOM   1616  CG  GLN A 107     189.476 363.328 301.803  1.00130.27           C
ATOM   1617  CD  GLN A 107     189.895 361.886 301.599  1.00130.27           C
ATOM   1618  OE1 GLN A 107     189.102 361.053 301.158  1.00130.27           O
ATOM   1619  NE2 GLN A 107     191.145 361.583 301.919  1.00130.27           N
ATOM   1620  H   GLN A 107     187.063 364.043 298.197  1.00130.27           H
ATOM   1621  HA  GLN A 107     189.573 364.865 299.530  1.00130.27           H
ATOM   1622  HB2 GLN A 107     187.835 364.606 301.324  1.00130.27           H
ATOM   1623  HB3 GLN A 107     187.633 362.921 300.818  1.00130.27           H
ATOM   1624  HG2 GLN A 107     190.335 363.971 301.611  1.00130.27           H
ATOM   1625  HG3 GLN A 107     189.160 363.461 302.838  1.00130.27           H
ATOM   1626 HE21 GLN A 107     191.763 362.297 302.278  1.00130.27           H
ATOM   1627 HE22 GLN A 107     191.481 360.637 301.805  1.00130.27           H
ATOM   1628  N   GLN A 108     190.652 362.846 298.588  1.00122.31           N
ATOM   1629  CA  GLN A 108     191.305 361.671 298.021  1.00122.31           C
ATOM   1630  C   GLN A 108     191.265 360.546 299.044  1.00122.31           C
ATOM   1631  O   GLN A 108     192.009 360.566 300.029  1.00122.31           O
ATOM   1632  CB  GLN A 108     192.739 362.001 297.627  1.00122.31           C
ATOM   1633  CG  GLN A 108     192.851 362.795 296.341  1.00122.31           C
ATOM   1634  CD  GLN A 108     194.287 363.009 295.908  1.00122.31           C
ATOM   1635  OE1 GLN A 108     194.650 362.729 294.765  1.00122.31           O
ATOM   1636  NE2 GLN A 108     195.114 363.507 296.820  1.00122.31           N
ATOM   1637  H   GLN A 108     191.212 363.641 298.861  1.00122.31           H
ATOM   1638  HA  GLN A 108     190.758 361.358 297.132  1.00122.31           H
ATOM   1639  HB2 GLN A 108     193.191 362.583 298.430  1.00122.31           H
ATOM   1640  HB3 GLN A 108     193.294 361.070 297.513  1.00122.31           H
ATOM   1641  HG2 GLN A 108     192.326 362.255 295.552  1.00122.31           H
ATOM   1642  HG3 GLN A 108     192.376 363.765 296.481  1.00122.31           H
ATOM   1643 HE21 GLN A 108     194.773 363.723 297.746  1.00122.31           H
ATOM   1644 HE22 GLN A 108     196.083 363.671 296.588  1.00122.31           H
ATOM   1645  N   VAL A 109     190.400 359.560 298.818  1.00123.37           N
ATOM   1646  CA  VAL A 109     190.210 358.483 299.785  1.00123.37           C
ATOM   1647  C   VAL A 109     191.509 357.688 299.861  1.00123.37           C
ATOM   1648  O   VAL A 109     191.867 356.975 298.919  1.00123.37           O
ATOM   1649  CB  VAL A 109     189.032 357.584 299.397  1.00123.37           C
ATOM   1650  CG1 VAL A 109     188.932 356.399 300.345  1.00123.37           C
ATOM   1651  CG2 VAL A 109     187.739 358.380 299.389  1.00123.37           C
ATOM   1652  H   VAL A 109     189.866 359.557 297.961  1.00123.37           H
ATOM   1653  HA  VAL A 109     190.009 358.920 300.763  1.00123.37           H
ATOM   1654  HB  VAL A 109     189.207 357.204 298.391  1.00123.37           H
ATOM   1655 HG11 VAL A 109     188.090 355.771 300.055  1.00123.37           H
ATOM   1656 HG12 VAL A 109     189.852 355.816 300.297  1.00123.37           H
ATOM   1657 HG13 VAL A 109     188.782 356.760 301.363  1.00123.37           H
ATOM   1658 HG21 VAL A 109     186.911 357.727 299.112  1.00123.37           H
ATOM   1659 HG22 VAL A 109     187.560 358.791 300.383  1.00123.37           H
ATOM   1660 HG23 VAL A 109     187.817 359.193 298.668  1.00123.37           H
ATOM   1661  N   ALA A 110     192.215 357.808 300.981  1.00126.89           N
ATOM   1662  CA  ALA A 110     193.451 357.060 301.158  1.00126.89           C
ATOM   1663  C   ALA A 110     193.169 355.570 301.051  1.00126.89           C
ATOM   1664  O   ALA A 110     192.272 355.045 301.718  1.00126.89           O
ATOM   1665  CB  ALA A 110     194.079 357.388 302.511  1.00126.89           C
ATOM   1666  H   ALA A 110     191.892 358.423 301.715  1.00126.89           H
ATOM   1667  HA  ALA A 110     194.148 357.343 300.369  1.00126.89           H
ATOM   1668  HB1 ALA A 110     194.274 358.458 302.572  1.00126.89           H
ATOM   1669  HB2 ALA A 110     195.016 356.841 302.618  1.00126.89           H
ATOM   1670  HB3 ALA A 110     193.396 357.097 303.310  1.00126.89           H
ATOM   1671  N   GLY A 111     193.934 354.890 300.209  1.00131.45           N
ATOM   1672  CA  GLY A 111     193.720 353.474 300.001  1.00131.45           C
ATOM   1673  C   GLY A 111     194.573 352.963 298.859  1.00131.45           C
ATOM   1674  O   GLY A 111     195.397 353.688 298.295  1.00131.45           O
ATOM   1675  H   GLY A 111     194.672 355.363 299.708  1.00131.45           H
ATOM   1676  HA2 GLY A 111     193.982 352.936 300.912  1.00131.45           H
ATOM   1677  HA3 GLY A 111     192.669 353.300 299.771  1.00131.45           H
ATOM   1678  N   ARG A 112     194.349 351.692 298.530  1.00143.99           N
ATOM   1679  CA  ARG A 112     195.142 351.038 297.496  1.00143.99           C
ATOM   1680  C   ARG A 112     194.907 351.669 296.130  1.00143.99           C
ATOM   1681  O   ARG A 112     195.842 351.805 295.333  1.00143.99           O
ATOM   1682  CB  ARG A 112     194.816 349.545 297.462  1.00143.99           C
ATOM   1683  CG  ARG A 112     195.004 348.842 298.801  1.00143.99           C
ATOM   1684  CD  ARG A 112     194.298 347.495 298.839  1.00143.99           C
ATOM   1685  NE  ARG A 112     192.851 347.636 298.977  1.00143.99           N
ATOM   1686  CZ  ARG A 112     191.987 347.617 297.969  1.00143.99           C
ATOM   1687  NH1 ARG A 112     190.691 347.763 298.227  1.00143.99           N
ATOM   1688  NH2 ARG A 112     192.383 347.457 296.716  1.00143.99           N
ATOM   1689  H   ARG A 112     193.620 351.175 299.002  1.00143.99           H
ATOM   1690  HA  ARG A 112     196.196 351.152 297.749  1.00143.99           H
ATOM   1691  HB2 ARG A 112     193.776 349.427 297.157  1.00143.99           H
ATOM   1692  HB3 ARG A 112     195.454 349.064 296.722  1.00143.99           H
ATOM   1693  HG2 ARG A 112     196.070 348.686 298.971  1.00143.99           H
ATOM   1694  HG3 ARG A 112     194.606 349.475 299.595  1.00143.99           H
ATOM   1695  HD2 ARG A 112     194.516 346.953 297.919  1.00143.99           H
ATOM   1696  HD3 ARG A 112     194.677 346.924 299.687  1.00143.99           H
ATOM   1697  HE  ARG A 112     192.480 347.757 299.908  1.00143.99           H
ATOM   1698 HH11 ARG A 112     190.376 347.886 299.178  1.00143.99           H
ATOM   1699 HH12 ARG A 112     190.021 347.751 297.471  1.00143.99           H
ATOM   1700 HH21 ARG A 112     193.364 347.345 296.507  1.00143.99           H
ATOM   1701 HH22 ARG A 112     191.703 347.447 295.969  1.00143.99           H
ATOM   1702  N   ASP A 113     193.669 352.053 295.840  1.00123.06           N
ATOM   1703  CA  ASP A 113     193.312 352.606 294.546  1.00123.06           C
ATOM   1704  C   ASP A 113     193.242 354.128 294.620  1.00123.06           C
ATOM   1705  O   ASP A 113     193.430 354.743 295.672  1.00123.06           O
ATOM   1706  CB  ASP A 113     191.983 352.021 294.072  1.00123.06           C
ATOM   1707  CG  ASP A 113     191.933 350.516 294.214  1.00123.06           C
ATOM   1708  OD1 ASP A 113     193.003 349.877 294.130  1.00123.06           O
ATOM   1709  OD2 ASP A 113     190.825 349.972 294.412  1.00123.06           O
ATOM   1710  H   ASP A 113     192.951 351.958 296.544  1.00123.06           H
ATOM   1711  HA  ASP A 113     194.085 352.331 293.828  1.00123.06           H
ATOM   1712  HB2 ASP A 113     191.178 352.455 294.665  1.00123.06           H
ATOM   1713  HB3 ASP A 113     191.833 352.282 293.024  1.00123.06           H
ATOM   1714  N   ARG A 114     192.960 354.742 293.477  1.00115.24           N
ATOM   1715  CA  ARG A 114     192.839 356.189 293.346  1.00115.24           C
ATOM   1716  C   ARG A 114     191.348 356.510 293.336  1.00115.24           C
ATOM   1717  O   ARG A 114     190.725 356.606 292.278  1.00115.24           O
ATOM   1718  CB  ARG A 114     193.532 356.678 292.083  1.00115.24           C
ATOM   1719  CG  ARG A 114     195.044 356.593 292.148  1.00115.24           C
ATOM   1720  CD  ARG A 114     195.665 356.837 290.786  1.00115.24           C
ATOM   1721  NE  ARG A 114     195.371 355.752 289.857  1.00115.24           N
ATOM   1722  CZ  ARG A 114     196.004 355.554 288.709  1.00115.24           C
ATOM   1723  NH1 ARG A 114     195.651 354.526 287.943  1.00115.24           N
ATOM   1724  NH2 ARG A 114     196.978 356.355 288.308  1.00115.24           N
ATOM   1725  H   ARG A 114     192.821 354.175 292.653  1.00115.24           H
ATOM   1726  HA  ARG A 114     193.300 356.665 294.212  1.00115.24           H
ATOM   1727  HB2 ARG A 114     193.183 356.083 291.239  1.00115.24           H
ATOM   1728  HB3 ARG A 114     193.252 357.718 291.918  1.00115.24           H
ATOM   1729  HG2 ARG A 114     195.413 357.344 292.846  1.00115.24           H
ATOM   1730  HG3 ARG A 114     195.332 355.603 292.502  1.00115.24           H
ATOM   1731  HD2 ARG A 114     195.269 357.767 290.379  1.00115.24           H
ATOM   1732  HD3 ARG A 114     196.745 356.928 290.898  1.00115.24           H
ATOM   1733  HE  ARG A 114     194.635 355.107 290.106  1.00115.24           H
ATOM   1734 HH11 ARG A 114     194.909 353.908 288.238  1.00115.24           H
ATOM   1735 HH12 ARG A 114     196.124 354.363 287.066  1.00115.24           H
ATOM   1736 HH21 ARG A 114     197.255 357.139 288.881  1.00115.24           H
ATOM   1737 HH22 ARG A 114     197.444 356.182 287.428  1.00115.24           H
ATOM   1738  N   LYS A 115     190.781 356.672 294.526  1.00110.46           N
ATOM   1739  CA  LYS A 115     189.355 356.893 294.692  1.00110.46           C
ATOM   1740  C   LYS A 115     189.117 358.244 295.352  1.00110.46           C
ATOM   1741  O   LYS A 115     189.970 358.770 296.071  1.00110.46           O
ATOM   1742  CB  LYS A 115     188.720 355.778 295.527  1.00110.46           C
ATOM   1743  CG  LYS A 115     188.762 354.417 294.855  1.00110.46           C
ATOM   1744  CD  LYS A 115     187.632 353.520 295.330  1.00110.46           C
ATOM   1745  CE  LYS A 115     187.621 352.197 294.582  1.00110.46           C
ATOM   1746  NZ  LYS A 115     187.504 352.377 293.108  1.00110.46           N
ATOM   1747  H   LYS A 115     191.365 356.640 295.349  1.00110.46           H
ATOM   1748  HA  LYS A 115     188.887 356.899 293.707  1.00110.46           H
ATOM   1749  HB2 LYS A 115     189.253 355.711 296.475  1.00110.46           H
ATOM   1750  HB3 LYS A 115     187.680 356.039 295.728  1.00110.46           H
ATOM   1751  HG2 LYS A 115     188.676 354.553 293.777  1.00110.46           H
ATOM   1752  HG3 LYS A 115     189.716 353.939 295.078  1.00110.46           H
ATOM   1753  HD2 LYS A 115     187.752 353.327 296.396  1.00110.46           H
ATOM   1754  HD3 LYS A 115     186.682 354.029 295.164  1.00110.46           H
ATOM   1755  HE2 LYS A 115     188.547 351.666 294.797  1.00110.46           H
ATOM   1756  HE3 LYS A 115     186.780 351.598 294.933  1.00110.46           H
ATOM   1757  HZ1 LYS A 115     186.583 352.725 292.882  1.00110.46           H
ATOM   1758  HZ2 LYS A 115     188.200 353.037 292.794  1.00110.46           H
ATOM   1759  HZ3 LYS A 115     187.650 351.489 292.648  1.00110.46           H
ATOM   1760  N   VAL A 116     187.935 358.798 295.105  1.00114.58           N
ATOM   1761  CA  VAL A 116     187.584 360.127 295.582  1.00114.58           C
ATOM   1762  C   VAL A 116     186.242 360.063 296.294  1.00114.58           C
ATOM   1763  O   VAL A 116     185.317 359.373 295.857  1.00114.58           O
ATOM   1764  CB  VAL A 116     187.532 361.147 294.427  1.00114.58           C
ATOM   1765  CG1 VAL A 116     187.168 362.526 294.951  1.00114.58           C
ATOM   1766  CG2 VAL A 116     188.859 361.177 293.689  1.00114.58           C
ATOM   1767  H   VAL A 116     187.257 358.279 294.566  1.00114.58           H
ATOM   1768  HA  VAL A 116     188.341 360.450 296.297  1.00114.58           H
ATOM   1769  HB  VAL A 116     186.758 360.832 293.727  1.00114.58           H
ATOM   1770 HG11 VAL A 116     187.136 363.232 294.122  1.00114.58           H
ATOM   1771 HG12 VAL A 116     187.917 362.848 295.674  1.00114.58           H
ATOM   1772 HG13 VAL A 116     186.191 362.485 295.432  1.00114.58           H
ATOM   1773 HG21 VAL A 116     188.808 361.901 292.877  1.00114.58           H
ATOM   1774 HG22 VAL A 116     189.069 360.188 293.281  1.00114.58           H
ATOM   1775 HG23 VAL A 116     189.653 361.460 294.380  1.00114.58           H
ATOM   1776  N   ASP A 117     186.141 360.792 297.401  1.00128.60           N
ATOM   1777  CA  ASP A 117     184.899 360.950 298.142  1.00128.60           C
ATOM   1778  C   ASP A 117     184.385 362.365 297.934  1.00128.60           C
ATOM   1779  O   ASP A 117     185.140 363.332 298.090  1.00128.60           O
ATOM   1780  CB  ASP A 117     185.102 360.683 299.634  1.00128.60           C
ATOM   1781  CG  ASP A 117     183.800 360.704 300.410  1.00128.60           C
ATOM   1782  OD1 ASP A 117     183.020 359.735 300.295  1.00128.60           O
ATOM   1783  OD2 ASP A 117     183.554 361.694 301.131  1.00128.60           O
ATOM   1784  H   ASP A 117     186.967 361.261 297.745  1.00128.60           H
ATOM   1785  HA  ASP A 117     184.163 360.245 297.754  1.00128.60           H
ATOM   1786  HB2 ASP A 117     185.565 359.704 299.755  1.00128.60           H
ATOM   1787  HB3 ASP A 117     185.769 361.442 300.042  1.00128.60           H
ATOM   1788  N   ILE A 118     183.106 362.476 297.584  1.00128.34           N
ATOM   1789  CA  ILE A 118     182.463 363.749 297.289  1.00128.34           C
ATOM   1790  C   ILE A 118     181.265 363.908 298.212  1.00128.34           C
ATOM   1791  O   ILE A 118     180.454 362.984 298.349  1.00128.34           O
ATOM   1792  CB  ILE A 118     182.029 363.834 295.815  1.00128.34           C
ATOM   1793  CG1 ILE A 118     181.539 365.243 295.484  1.00128.34           C
ATOM   1794  CG2 ILE A 118     180.943 362.812 295.515  1.00128.34           C
ATOM   1795  CD1 ILE A 118     181.603 365.571 294.014  1.00128.34           C
ATOM   1796  H   ILE A 118     182.553 361.633 297.520  1.00128.34           H
ATOM   1797  HA  ILE A 118     183.169 364.554 297.492  1.00128.34           H
ATOM   1798  HB  ILE A 118     182.892 363.613 295.188  1.00128.34           H
ATOM   1799 HG12 ILE A 118     180.504 365.335 295.813  1.00128.34           H
ATOM   1800 HG13 ILE A 118     182.148 365.963 296.032  1.00128.34           H
ATOM   1801 HG21 ILE A 118     180.942 362.584 294.450  1.00128.34           H
ATOM   1802 HG22 ILE A 118     179.973 363.219 295.801  1.00128.34           H
ATOM   1803 HG23 ILE A 118     181.135 361.902 296.081  1.00128.34           H
ATOM   1804 HD11 ILE A 118     182.645 365.623 293.698  1.00128.34           H
ATOM   1805 HD12 ILE A 118     181.089 364.795 293.447  1.00128.34           H
ATOM   1806 HD13 ILE A 118     181.122 366.532 293.835  1.00128.34           H
ATOM   1807  N   LYS A 119     181.162 365.068 298.845  1.00132.86           N
ATOM   1808  CA  LYS A 119     180.027 365.397 299.707  1.00132.86           C
ATOM   1809  C   LYS A 119     179.394 366.694 299.221  1.00132.86           C
ATOM   1810  O   LYS A 119     180.052 367.749 299.272  1.00132.86           O
ATOM   1811  CB  LYS A 119     180.471 365.532 301.162  1.00132.86           C
ATOM   1812  CG  LYS A 119     179.317 365.546 302.146  1.00132.86           C
ATOM   1813  CD  LYS A 119     179.730 364.996 303.498  1.00132.86           C
ATOM   1814  CE  LYS A 119     179.671 363.477 303.518  1.00132.86           C
ATOM   1815  NZ  LYS A 119     178.270 362.973 303.483  1.00132.86           N
ATOM   1816  H   LYS A 119     181.896 365.751 298.727  1.00132.86           H
ATOM   1817  HA  LYS A 119     179.289 364.598 299.638  1.00132.86           H
ATOM   1818  HB2 LYS A 119     181.121 364.691 301.403  1.00132.86           H
ATOM   1819  HB3 LYS A 119     181.038 366.457 301.272  1.00132.86           H
ATOM   1820  HG2 LYS A 119     178.973 366.573 302.272  1.00132.86           H
ATOM   1821  HG3 LYS A 119     178.501 364.942 301.748  1.00132.86           H
ATOM   1822  HD2 LYS A 119     180.750 365.315 303.714  1.00132.86           H
ATOM   1823  HD3 LYS A 119     179.061 365.390 304.263  1.00132.86           H
ATOM   1824  HE2 LYS A 119     180.211 363.090 302.655  1.00132.86           H
ATOM   1825  HE3 LYS A 119     180.152 363.119 304.428  1.00132.86           H
ATOM   1826  HZ1 LYS A 119     178.275 361.963 303.498  1.00132.86           H
ATOM   1827  HZ2 LYS A 119     177.768 363.319 304.288  1.00132.86           H
ATOM   1828  HZ3 LYS A 119     177.817 363.296 302.640  1.00132.86           H
ATOM   1829  N   PRO A 120     178.162 366.682 298.718  1.00123.56           N
ATOM   1830  CA  PRO A 120     177.543 367.927 298.252  1.00123.56           C
ATOM   1831  C   PRO A 120     177.082 368.802 299.406  1.00123.56           C
ATOM   1832  O   PRO A 120     177.003 368.377 300.559  1.00123.56           O
ATOM   1833  CB  PRO A 120     176.345 367.449 297.419  1.00123.56           C
ATOM   1834  CG  PRO A 120     176.535 365.978 297.234  1.00123.56           C
ATOM   1835  CD  PRO A 120     177.329 365.511 298.402  1.00123.56           C
ATOM   1836  HA  PRO A 120     178.240 368.477 297.621  1.00123.56           H
ATOM   1837  HB2 PRO A 120     175.414 367.647 297.949  1.00123.56           H
ATOM   1838  HB3 PRO A 120     176.339 367.949 296.451  1.00123.56           H
ATOM   1839  HG2 PRO A 120     175.567 365.477 297.216  1.00123.56           H
ATOM   1840  HG3 PRO A 120     177.075 365.780 296.308  1.00123.56           H
ATOM   1841  HD2 PRO A 120     176.673 365.271 299.239  1.00123.56           H
ATOM   1842  HD3 PRO A 120     177.944 364.651 298.139  1.00123.56           H
ATOM   1843  N   PHE A 121     176.774 370.052 299.067  1.00126.12           N
ATOM   1844  CA  PHE A 121     176.274 371.001 300.050  1.00126.12           C
ATOM   1845  C   PHE A 121     175.761 372.243 299.336  1.00126.12           C
ATOM   1846  O   PHE A 121     176.148 372.544 298.203  1.00126.12           O
ATOM   1847  CB  PHE A 121     177.361 371.378 301.061  1.00126.12           C
ATOM   1848  CG  PHE A 121     178.483 372.178 300.468  1.00126.12           C
ATOM   1849  CD1 PHE A 121     178.395 373.555 300.370  1.00126.12           C
ATOM   1850  CD2 PHE A 121     179.628 371.551 300.010  1.00126.12           C
ATOM   1851  CE1 PHE A 121     179.428 374.289 299.823  1.00126.12           C
ATOM   1852  CE2 PHE A 121     180.663 372.281 299.467  1.00126.12           C
ATOM   1853  CZ  PHE A 121     180.564 373.650 299.373  1.00126.12           C
ATOM   1854  H   PHE A 121     176.889 370.348 298.109  1.00126.12           H
ATOM   1855  HA  PHE A 121     175.445 370.541 300.587  1.00126.12           H
ATOM   1856  HB2 PHE A 121     176.902 371.966 301.856  1.00126.12           H
ATOM   1857  HB3 PHE A 121     177.771 370.465 301.491  1.00126.12           H
ATOM   1858  HD1 PHE A 121     177.509 374.061 300.725  1.00126.12           H
ATOM   1859  HD2 PHE A 121     179.711 370.476 300.080  1.00126.12           H
ATOM   1860  HE1 PHE A 121     179.346 375.364 299.748  1.00126.12           H
ATOM   1861  HE2 PHE A 121     181.552 371.778 299.115  1.00126.12           H
ATOM   1862  HZ  PHE A 121     181.374 374.223 298.948  1.00126.12           H
ATOM   1863  N   MET A 122     174.884 372.964 300.029  1.00128.74           N
ATOM   1864  CA  MET A 122     174.341 374.217 299.534  1.00128.74           C
ATOM   1865  C   MET A 122     174.338 375.233 300.664  1.00128.74           C
ATOM   1866  O   MET A 122     174.204 374.877 301.838  1.00128.74           O
ATOM   1867  CB  MET A 122     172.920 374.035 298.976  1.00128.74           C
ATOM   1868  CG  MET A 122     172.320 375.288 298.346  1.00128.74           C
ATOM   1869  SD  MET A 122     170.518 375.265 298.316  1.00128.74           S
ATOM   1870  CE  MET A 122     170.215 374.288 296.847  1.00128.74           C
ATOM   1871  H   MET A 122     174.585 372.628 300.933  1.00128.74           H
ATOM   1872  HA  MET A 122     174.984 374.586 298.735  1.00128.74           H
ATOM   1873  HB2 MET A 122     172.951 373.254 298.215  1.00128.74           H
ATOM   1874  HB3 MET A 122     172.269 373.706 299.785  1.00128.74           H
ATOM   1875  HG2 MET A 122     172.646 376.155 298.920  1.00128.74           H
ATOM   1876  HG3 MET A 122     172.688 375.381 297.325  1.00128.74           H
ATOM   1877  HE1 MET A 122     170.800 374.686 296.018  1.00128.74           H
ATOM   1878  HE2 MET A 122     170.505 373.253 297.032  1.00128.74           H
ATOM   1879  HE3 MET A 122     169.155 374.329 296.595  1.00128.74           H
ATOM   1880  N   ILE A 123     174.508 376.500 300.303  1.00129.49           N
ATOM   1881  CA  ILE A 123     174.486 377.604 301.250  1.00129.49           C
ATOM   1882  C   ILE A 123     173.582 378.689 300.684  1.00129.49           C
ATOM   1883  O   ILE A 123     173.700 379.053 299.508  1.00129.49           O
ATOM   1884  CB  ILE A 123     175.896 378.163 301.523  1.00129.49           C
ATOM   1885  CG1 ILE A 123     176.888 377.035 301.820  1.00129.49           C
ATOM   1886  CG2 ILE A 123     175.858 379.111 302.704  1.00129.49           C
ATOM   1887  CD1 ILE A 123     178.331 377.436 301.630  1.00129.49           C
ATOM   1888  H   ILE A 123     174.661 376.706 299.326  1.00129.49           H
ATOM   1889  HA  ILE A 123     174.062 377.250 302.190  1.00129.49           H
ATOM   1890  HB  ILE A 123     176.236 378.709 300.643  1.00129.49           H
ATOM   1891 HG12 ILE A 123     176.751 376.720 302.855  1.00129.49           H
ATOM   1892 HG13 ILE A 123     176.668 376.193 301.164  1.00129.49           H
ATOM   1893 HG21 ILE A 123     175.651 378.549 303.615  1.00129.49           H
ATOM   1894 HG22 ILE A 123     176.822 379.612 302.799  1.00129.49           H
ATOM   1895 HG23 ILE A 123     175.075 379.853 302.549  1.00129.49           H
ATOM   1896 HD11 ILE A 123     178.978 376.589 301.858  1.00129.49           H
ATOM   1897 HD12 ILE A 123     178.570 378.264 302.298  1.00129.49           H
ATOM   1898 HD13 ILE A 123     178.488 377.746 300.597  1.00129.49           H
ATOM   1899  N   GLN A 124     172.685 379.201 301.521  1.00127.56           N
ATOM   1900  CA  GLN A 124     171.734 380.227 301.125  1.00127.56           C
ATOM   1901  C   GLN A 124     171.788 381.379 302.117  1.00127.56           C
ATOM   1902  O   GLN A 124     172.117 381.194 303.291  1.00127.56           O
ATOM   1903  CB  GLN A 124     170.306 379.670 301.055  1.00127.56           C
ATOM   1904  CG  GLN A 124     170.090 378.661 299.942  1.00127.56           C
ATOM   1905  CD  GLN A 124     168.907 377.748 300.203  1.00127.56           C
ATOM   1906  OE1 GLN A 124     169.066 376.635 300.703  1.00127.56           O
ATOM   1907  NE2 GLN A 124     167.712 378.219 299.868  1.00127.56           N
ATOM   1908  H   GLN A 124     172.663 378.862 302.472  1.00127.56           H
ATOM   1909  HA  GLN A 124     172.013 380.600 300.140  1.00127.56           H
ATOM   1910  HB2 GLN A 124     170.080 379.185 302.005  1.00127.56           H
ATOM   1911  HB3 GLN A 124     169.614 380.500 300.913  1.00127.56           H
ATOM   1912  HG2 GLN A 124     169.915 379.200 299.011  1.00127.56           H
ATOM   1913  HG3 GLN A 124     170.988 378.053 299.836  1.00127.56           H
ATOM   1914 HE21 GLN A 124     167.627 379.140 299.462  1.00127.56           H
ATOM   1915 HE22 GLN A 124     166.888 377.656 300.020  1.00127.56           H
ATOM   1916  N   GLY A 125     171.463 382.574 301.629  1.00129.02           N
ATOM   1917  CA  GLY A 125     171.414 383.748 302.473  1.00129.02           C
ATOM   1918  C   GLY A 125     172.750 384.395 302.753  1.00129.02           C
ATOM   1919  O   GLY A 125     172.832 385.239 303.651  1.00129.02           O
ATOM   1920  H   GLY A 125     171.245 382.664 300.646  1.00129.02           H
ATOM   1921  HA2 GLY A 125     170.765 384.486 302.001  1.00129.02           H
ATOM   1922  HA3 GLY A 125     170.973 383.459 303.427  1.00129.02           H
ATOM   1923  N   LEU A 126     173.796 384.031 302.022  1.00132.31           N
ATOM   1924  CA  LEU A 126     175.102 384.618 302.266  1.00132.31           C
ATOM   1925  C   LEU A 126     175.097 386.096 301.884  1.00132.31           C
ATOM   1926  O   LEU A 126     174.402 386.492 300.940  1.00132.31           O
ATOM   1927  CB  LEU A 126     176.180 383.884 301.470  1.00132.31           C
ATOM   1928  CG  LEU A 126     176.434 382.435 301.876  1.00132.31           C
ATOM   1929  CD1 LEU A 126     177.416 381.785 300.920  1.00132.31           C
ATOM   1930  CD2 LEU A 126     176.951 382.374 303.302  1.00132.31           C
ATOM   1931  H   LEU A 126     173.684 383.342 301.292  1.00132.31           H
ATOM   1932  HA  LEU A 126     175.332 384.532 303.328  1.00132.31           H
ATOM   1933  HB2 LEU A 126     175.902 383.903 300.417  1.00132.31           H
ATOM   1934  HB3 LEU A 126     177.115 384.432 301.588  1.00132.31           H
ATOM   1935  HG  LEU A 126     175.491 381.891 301.825  1.00132.31           H
ATOM   1936 HD11 LEU A 126     177.587 380.751 301.221  1.00132.31           H
ATOM   1937 HD12 LEU A 126     177.008 381.805 299.910  1.00132.31           H
ATOM   1938 HD13 LEU A 126     178.359 382.331 300.941  1.00132.31           H
ATOM   1939 HD21 LEU A 126     177.922 382.867 303.359  1.00132.31           H
ATOM   1940 HD22 LEU A 126     176.248 382.878 303.965  1.00132.31           H
ATOM   1941 HD23 LEU A 126     177.056 381.332 303.607  1.00132.31           H
ATOM   1942  N   PRO A 127     175.850 386.939 302.590  1.00128.90           N
ATOM   1943  CA  PRO A 127     176.011 388.324 302.139  1.00128.90           C
ATOM   1944  C   PRO A 127     176.753 388.388 300.817  1.00128.90           C
ATOM   1945  O   PRO A 127     177.615 387.559 300.516  1.00128.90           O
ATOM   1946  CB  PRO A 127     176.822 388.980 303.265  1.00128.90           C
ATOM   1947  CG  PRO A 127     176.714 388.056 304.428  1.00128.90           C
ATOM   1948  CD  PRO A 127     176.546 386.690 303.863  1.00128.90           C
ATOM   1949  HA  PRO A 127     175.037 388.806 302.047  1.00128.90           H
ATOM   1950  HB2 PRO A 127     177.863 389.094 302.966  1.00128.90           H
ATOM   1951  HB3 PRO A 127     176.395 389.951 303.516  1.00128.90           H
ATOM   1952  HG2 PRO A 127     177.618 388.106 305.034  1.00128.90           H
ATOM   1953  HG3 PRO A 127     175.845 388.319 305.033  1.00128.90           H
ATOM   1954  HD2 PRO A 127     177.518 386.230 303.683  1.00128.90           H
ATOM   1955  HD3 PRO A 127     175.944 386.065 304.521  1.00128.90           H
ATOM   1956  N   THR A 128     176.408 389.398 300.018  1.00130.24           N
ATOM   1957  CA  THR A 128     177.063 389.588 298.729  1.00130.24           C
ATOM   1958  C   THR A 128     178.499 390.072 298.864  1.00130.24           C
ATOM   1959  O   THR A 128     179.228 390.073 297.866  1.00130.24           O
ATOM   1960  CB  THR A 128     176.271 390.587 297.885  1.00130.24           C
ATOM   1961  OG1 THR A 128     176.146 391.826 298.595  1.00130.24           O
ATOM   1962  CG2 THR A 128     174.885 390.043 297.573  1.00130.24           C
ATOM   1963  H   THR A 128     175.683 390.039 300.309  1.00130.24           H
ATOM   1964  HA  THR A 128     177.072 388.632 298.206  1.00130.24           H
ATOM   1965  HB  THR A 128     176.804 390.764 296.950  1.00130.24           H
ATOM   1966  HG1 THR A 128     177.020 392.171 298.792  1.00130.24           H
ATOM   1967 HG21 THR A 128     174.336 390.767 296.971  1.00130.24           H
ATOM   1968 HG22 THR A 128     174.347 389.864 298.504  1.00130.24           H
ATOM   1969 HG23 THR A 128     174.977 389.108 297.021  1.00130.24           H
ATOM   1970  N   ALA A 129     178.923 390.477 300.058  1.00134.76           N
ATOM   1971  CA  ALA A 129     180.259 391.014 300.268  1.00134.76           C
ATOM   1972  C   ALA A 129     181.282 389.949 300.639  1.00134.76           C
ATOM   1973  O   ALA A 129     182.477 390.258 300.694  1.00134.76           O
ATOM   1974  CB  ALA A 129     180.224 392.086 301.360  1.00134.76           C
ATOM   1975  H   ALA A 129     178.295 390.411 300.846  1.00134.76           H
ATOM   1976  HA  ALA A 129     180.584 391.486 299.341  1.00134.76           H
ATOM   1977  HB1 ALA A 129     179.492 392.850 301.097  1.00134.76           H
ATOM   1978  HB2 ALA A 129     181.210 392.544 301.451  1.00134.76           H
ATOM   1979  HB3 ALA A 129     179.947 391.629 302.310  1.00134.76           H
ATOM   1980  N   ILE A 130     180.857 388.714 300.884  1.00141.79           N
ATOM   1981  CA  ILE A 130     181.749 387.635 301.288  1.00141.79           C
ATOM   1982  C   ILE A 130     181.938 386.704 300.101  1.00141.79           C
ATOM   1983  O   ILE A 130     180.961 386.273 299.475  1.00141.79           O
ATOM   1984  CB  ILE A 130     181.204 386.876 302.511  1.00141.79           C
ATOM   1985  CG1 ILE A 130     182.311 386.028 303.142  1.00141.79           C
ATOM   1986  CG2 ILE A 130     180.024 386.001 302.121  1.00141.79           C
ATOM   1987  CD1 ILE A 130     181.973 385.520 304.523  1.00141.79           C
ATOM   1988  H   ILE A 130     179.872 388.515 300.786  1.00141.79           H
ATOM   1989  HA  ILE A 130     182.716 388.064 301.550  1.00141.79           H
ATOM   1990  HB  ILE A 130     180.865 387.605 303.247  1.00141.79           H
ATOM   1991 HG12 ILE A 130     182.498 385.171 302.495  1.00141.79           H
ATOM   1992 HG13 ILE A 130     183.220 386.627 303.201  1.00141.79           H
ATOM   1993 HG21 ILE A 130     179.457 385.735 303.014  1.00141.79           H
ATOM   1994 HG22 ILE A 130     179.380 386.546 301.431  1.00141.79           H
ATOM   1995 HG23 ILE A 130     180.388 385.094 301.638  1.00141.79           H
ATOM   1996 HD11 ILE A 130     181.931 386.358 305.219  1.00141.79           H
ATOM   1997 HD12 ILE A 130     181.005 385.019 304.499  1.00141.79           H
ATOM   1998 HD13 ILE A 130     182.739 384.816 304.848  1.00141.79           H
ATOM   1999  N   GLN A 131     183.192 386.405 299.784  1.00142.63           N
ATOM   2000  CA  GLN A 131     183.522 385.577 298.638  1.00142.63           C
ATOM   2001  C   GLN A 131     183.730 384.132 299.064  1.00142.63           C
ATOM   2002  O   GLN A 131     184.089 383.855 300.213  1.00142.63           O
ATOM   2003  CB  GLN A 131     184.779 386.107 297.953  1.00142.63           C
ATOM   2004  CG  GLN A 131     184.881 387.627 297.931  1.00142.63           C
ATOM   2005  CD  GLN A 131     183.726 388.287 297.204  1.00142.63           C
ATOM   2006  OE1 GLN A 131     182.771 387.628 296.794  1.00142.63           O
ATOM   2007  NE2 GLN A 131     183.805 389.603 297.045  1.00142.63           N
ATOM   2008  H   GLN A 131     183.941 386.764 300.358  1.00142.63           H
ATOM   2009  HA  GLN A 131     182.695 385.617 297.929  1.00142.63           H
ATOM   2010  HB2 GLN A 131     185.648 385.713 298.482  1.00142.63           H
ATOM   2011  HB3 GLN A 131     184.799 385.740 296.927  1.00142.63           H
ATOM   2012  HG2 GLN A 131     184.896 387.989 298.959  1.00142.63           H
ATOM   2013  HG3 GLN A 131     185.813 387.911 297.444  1.00142.63           H
ATOM   2014 HE21 GLN A 131     184.605 390.108 297.399  1.00142.63           H
ATOM   2015 HE22 GLN A 131     183.064 390.100 296.571  1.00142.63           H
ATOM   2016  N   PRO A 132     183.508 383.177 298.157  1.00141.09           N
ATOM   2017  CA  PRO A 132     183.639 381.765 298.549  1.00141.09           C
ATOM   2018  C   PRO A 132     185.001 381.417 299.116  1.00141.09           C
ATOM   2019  O   PRO A 132     185.082 380.650 300.082  1.00141.09           O
ATOM   2020  CB  PRO A 132     183.370 381.013 297.237  1.00141.09           C
ATOM   2021  CG  PRO A 132     182.584 381.962 296.406  1.00141.09           C
ATOM   2022  CD  PRO A 132     183.091 383.324 296.753  1.00141.09           C
ATOM   2023  HA  PRO A 132     182.867 381.515 299.277  1.00141.09           H
ATOM   2024  HB2 PRO A 132     184.310 380.769 296.742  1.00141.09           H
ATOM   2025  HB3 PRO A 132     182.797 380.105 297.427  1.00141.09           H
ATOM   2026  HG2 PRO A 132     182.740 381.757 295.347  1.00141.09           H
ATOM   2027  HG3 PRO A 132     181.524 381.884 296.650  1.00141.09           H
ATOM   2028  HD2 PRO A 132     183.945 383.585 296.127  1.00141.09           H
ATOM   2029  HD3 PRO A 132     182.304 384.072 296.655  1.00141.09           H
ATOM   2030  N   THR A 133     186.078 381.969 298.554  1.00141.80           N
ATOM   2031  CA  THR A 133     187.412 381.626 299.027  1.00141.80           C
ATOM   2032  C   THR A 133     187.609 381.977 300.493  1.00141.80           C
ATOM   2033  O   THR A 133     188.404 381.323 301.173  1.00141.80           O
ATOM   2034  CB  THR A 133     188.467 382.344 298.186  1.00141.80           C
ATOM   2035  OG1 THR A 133     188.158 383.741 298.122  1.00141.80           O
ATOM   2036  CG2 THR A 133     188.509 381.771 296.779  1.00141.80           C
ATOM   2037  H   THR A 133     185.968 382.627 297.797  1.00141.80           H
ATOM   2038  HA  THR A 133     187.553 380.552 298.909  1.00141.80           H
ATOM   2039  HB  THR A 133     189.444 382.215 298.653  1.00141.80           H
ATOM   2040  HG1 THR A 133     188.612 384.202 298.832  1.00141.80           H
ATOM   2041 HG21 THR A 133     189.265 382.295 296.195  1.00141.80           H
ATOM   2042 HG22 THR A 133     187.535 381.898 296.306  1.00141.80           H
ATOM   2043 HG23 THR A 133     188.756 380.711 296.825  1.00141.80           H
ATOM   2044  N   GLN A 134     186.894 382.980 300.994  1.00143.30           N
ATOM   2045  CA  GLN A 134     187.034 383.400 302.380  1.00143.30           C
ATOM   2046  C   GLN A 134     186.374 382.420 303.340  1.00143.30           C
ATOM   2047  O   GLN A 134     186.936 382.113 304.396  1.00143.30           O
ATOM   2048  CB  GLN A 134     186.427 384.794 302.562  1.00143.30           C
ATOM   2049  CG  GLN A 134     187.147 385.882 301.785  1.00143.30           C
ATOM   2050  CD  GLN A 134     186.282 387.102 301.560  1.00143.30           C
ATOM   2051  OE1 GLN A 134     185.076 386.990 301.346  1.00143.30           O
ATOM   2052  NE2 GLN A 134     186.894 388.280 301.603  1.00143.30           N
ATOM   2053  H   GLN A 134     186.238 383.462 300.397  1.00143.30           H
ATOM   2054  HA  GLN A 134     188.096 383.454 302.618  1.00143.30           H
ATOM   2055  HB2 GLN A 134     185.390 384.762 302.229  1.00143.30           H
ATOM   2056  HB3 GLN A 134     186.447 385.049 303.622  1.00143.30           H
ATOM   2057  HG2 GLN A 134     188.035 386.180 302.342  1.00143.30           H
ATOM   2058  HG3 GLN A 134     187.454 385.482 300.818  1.00143.30           H
ATOM   2059 HE21 GLN A 134     187.887 388.327 301.780  1.00143.30           H
ATOM   2060 HE22 GLN A 134     186.366 389.129 301.458  1.00143.30           H
ATOM   2061  N   LEU A 135     185.190 381.917 302.986  1.00142.00           N
ATOM   2062  CA  LEU A 135     184.492 380.982 303.858  1.00142.00           C
ATOM   2063  C   LEU A 135     185.311 379.719 304.076  1.00142.00           C
ATOM   2064  O   LEU A 135     185.418 379.222 305.203  1.00142.00           O
ATOM   2065  CB  LEU A 135     183.134 380.625 303.255  1.00142.00           C
ATOM   2066  CG  LEU A 135     182.137 381.771 303.090  1.00142.00           C
ATOM   2067  CD1 LEU A 135     181.001 381.351 302.174  1.00142.00           C
ATOM   2068  CD2 LEU A 135     181.602 382.208 304.441  1.00142.00           C
ATOM   2069  H   LEU A 135     184.776 382.186 302.105  1.00142.00           H
ATOM   2070  HA  LEU A 135     184.329 381.462 304.823  1.00142.00           H
ATOM   2071  HB2 LEU A 135     183.312 380.197 302.269  1.00142.00           H
ATOM   2072  HB3 LEU A 135     182.674 379.860 303.881  1.00142.00           H
ATOM   2073  HG  LEU A 135     182.655 382.615 302.634  1.00142.00           H
ATOM   2074 HD11 LEU A 135     180.297 382.177 302.065  1.00142.00           H
ATOM   2075 HD12 LEU A 135     181.402 381.084 301.197  1.00142.00           H
ATOM   2076 HD13 LEU A 135     180.487 380.491 302.604  1.00142.00           H
ATOM   2077 HD21 LEU A 135     181.254 381.336 304.995  1.00142.00           H
ATOM   2078 HD22 LEU A 135     182.394 382.702 305.004  1.00142.00           H
ATOM   2079 HD23 LEU A 135     180.773 382.902 304.297  1.00142.00           H
ATOM   2080  N   LEU A 136     185.904 379.194 303.010  1.00146.18           N
ATOM   2081  CA  LEU A 136     186.540 377.887 303.033  1.00146.18           C
ATOM   2082  C   LEU A 136     187.993 377.931 303.481  1.00146.18           C
ATOM   2083  O   LEU A 136     188.593 376.869 303.680  1.00146.18           O
ATOM   2084  CB  LEU A 136     186.465 377.261 301.639  1.00146.18           C
ATOM   2085  CG  LEU A 136     185.116 376.659 301.250  1.00146.18           C
ATOM   2086  CD1 LEU A 136     184.007 377.693 301.315  1.00146.18           C
ATOM   2087  CD2 LEU A 136     185.215 376.095 299.855  1.00146.18           C
ATOM   2088  H   LEU A 136     185.913 379.723 302.150  1.00146.18           H
ATOM   2089  HA  LEU A 136     185.988 377.250 303.724  1.00146.18           H
ATOM   2090  HB2 LEU A 136     186.707 378.036 300.911  1.00146.18           H
ATOM   2091  HB3 LEU A 136     187.222 376.479 301.573  1.00146.18           H
ATOM   2092  HG  LEU A 136     184.881 375.848 301.940  1.00146.18           H
ATOM   2093 HD11 LEU A 136     183.152 377.347 300.734  1.00146.18           H
ATOM   2094 HD12 LEU A 136     184.366 378.637 300.906  1.00146.18           H
ATOM   2095 HD13 LEU A 136     183.707 377.838 302.353  1.00146.18           H
ATOM   2096 HD21 LEU A 136     184.981 376.874 299.130  1.00146.18           H
ATOM   2097 HD22 LEU A 136     184.509 375.272 299.746  1.00146.18           H
ATOM   2098 HD23 LEU A 136     186.228 375.731 299.682  1.00146.18           H
ATOM   2099  N   THR A 137     188.568 379.117 303.647  1.00152.05           N
ATOM   2100  CA  THR A 137     189.981 379.261 303.956  1.00152.05           C
ATOM   2101  C   THR A 137     190.142 380.164 305.166  1.00152.05           C
ATOM   2102  O   THR A 137     189.478 381.199 305.264  1.00152.05           O
ATOM   2103  CB  THR A 137     190.750 379.842 302.767  1.00152.05           C
ATOM   2104  OG1 THR A 137     190.130 381.063 302.345  1.00152.05           O
ATOM   2105  CG2 THR A 137     190.759 378.857 301.611  1.00152.05           C
ATOM   2106  H   THR A 137     188.002 379.949 303.555  1.00152.05           H
ATOM   2107  HA  THR A 137     190.390 378.279 304.193  1.00152.05           H
ATOM   2108  HB  THR A 137     191.776 380.048 303.070  1.00152.05           H
ATOM   2109  HG1 THR A 137     189.226 381.092 302.667  1.00152.05           H
ATOM   2110 HG21 THR A 137     191.310 379.285 300.774  1.00152.05           H
ATOM   2111 HG22 THR A 137     191.240 377.931 301.927  1.00152.05           H
ATOM   2112 HG23 THR A 137     189.734 378.648 301.304  1.00152.05           H
ATOM   2113  N   GLU A 138     191.018 379.768 306.083  1.00159.58           N
ATOM   2114  CA  GLU A 138     191.362 380.590 307.233  1.00159.58           C
ATOM   2115  C   GLU A 138     192.616 381.392 306.918  1.00159.58           C
ATOM   2116  O   GLU A 138     193.637 380.826 306.514  1.00159.58           O
ATOM   2117  CB  GLU A 138     191.584 379.725 308.474  1.00159.58           C
ATOM   2118  CG  GLU A 138     190.494 378.700 308.717  1.00159.58           C
ATOM   2119  CD  GLU A 138     190.599 378.056 310.083  1.00159.58           C
ATOM   2120  OE1 GLU A 138     190.330 378.747 311.088  1.00159.58           O
ATOM   2121  OE2 GLU A 138     190.951 376.861 310.152  1.00159.58           O
ATOM   2122  H   GLU A 138     191.460 378.866 305.979  1.00159.58           H
ATOM   2123  HA  GLU A 138     190.543 381.282 307.429  1.00159.58           H
ATOM   2124  HB2 GLU A 138     192.531 379.197 308.358  1.00159.58           H
ATOM   2125  HB3 GLU A 138     191.652 380.376 309.346  1.00159.58           H
ATOM   2126  HG2 GLU A 138     189.526 379.193 308.636  1.00159.58           H
ATOM   2127  HG3 GLU A 138     190.562 377.924 307.954  1.00159.58           H
ATOM   2128  N   ASN A 139     192.535 382.711 307.098  1.00164.26           N
ATOM   2129  CA  ASN A 139     193.669 383.597 306.842  1.00164.26           C
ATOM   2130  C   ASN A 139     194.556 383.643 308.088  1.00164.26           C
ATOM   2131  O   ASN A 139     194.723 384.670 308.747  1.00164.26           O
ATOM   2132  CB  ASN A 139     193.188 384.988 306.451  1.00164.26           C
ATOM   2133  CG  ASN A 139     194.324 385.893 306.013  1.00164.26           C
ATOM   2134  OD1 ASN A 139     195.498 385.563 306.186  1.00164.26           O
ATOM   2135  ND2 ASN A 139     193.981 387.043 305.447  1.00164.26           N
ATOM   2136  H   ASN A 139     191.664 383.109 307.420  1.00164.26           H
ATOM   2137  HA  ASN A 139     194.252 383.187 306.017  1.00164.26           H
ATOM   2138  HB2 ASN A 139     192.471 384.898 305.634  1.00164.26           H
ATOM   2139  HB3 ASN A 139     192.691 385.440 307.309  1.00164.26           H
ATOM   2140 HD21 ASN A 139     193.006 387.275 305.327  1.00164.26           H
ATOM   2141 HD22 ASN A 139     194.695 387.687 305.138  1.00164.26           H
ATOM   2142  N   VAL A 140     195.135 382.484 308.405  1.00165.89           N
ATOM   2143  CA  VAL A 140     196.046 382.421 309.534  1.00165.89           C
ATOM   2144  C   VAL A 140     197.261 383.304 309.252  1.00165.89           C
ATOM   2145  O   VAL A 140     197.527 383.707 308.113  1.00165.89           O
ATOM   2146  CB  VAL A 140     196.471 380.973 309.828  1.00165.89           C
ATOM   2147  CG1 VAL A 140     195.310 380.191 310.430  1.00165.89           C
ATOM   2148  CG2 VAL A 140     196.992 380.296 308.561  1.00165.89           C
ATOM   2149  H   VAL A 140     194.940 381.655 307.863  1.00165.89           H
ATOM   2150  HA  VAL A 140     195.533 382.813 310.412  1.00165.89           H
ATOM   2151  HB  VAL A 140     197.280 380.998 310.558  1.00165.89           H
ATOM   2152 HG11 VAL A 140     195.627 379.168 310.631  1.00165.89           H
ATOM   2153 HG12 VAL A 140     194.997 380.664 311.360  1.00165.89           H
ATOM   2154 HG13 VAL A 140     194.476 380.181 309.728  1.00165.89           H
ATOM   2155 HG21 VAL A 140     197.288 379.272 308.791  1.00165.89           H
ATOM   2156 HG22 VAL A 140     196.207 380.287 307.805  1.00165.89           H
ATOM   2157 HG23 VAL A 140     197.854 380.847 308.183  1.00165.89           H
ATOM   2158  N   GLY A 141     198.004 383.609 310.316  1.00164.59           N
ATOM   2159  CA  GLY A 141     199.140 384.503 310.189  1.00164.59           C
ATOM   2160  C   GLY A 141     200.210 384.005 309.243  1.00164.59           C
ATOM   2161  O   GLY A 141     201.032 384.801 308.777  1.00164.59           O
ATOM   2162  H   GLY A 141     197.775 383.215 311.217  1.00164.59           H
ATOM   2163  HA2 GLY A 141     198.781 385.466 309.825  1.00164.59           H
ATOM   2164  HA3 GLY A 141     199.585 384.647 311.175  1.00164.59           H
ATOM   2165  N   GLU A 142     200.217 382.709 308.941  1.00162.09           N
ATOM   2166  CA  GLU A 142     201.220 382.155 308.050  1.00162.09           C
ATOM   2167  C   GLU A 142     201.090 382.760 306.653  1.00162.09           C
ATOM   2168  O   GLU A 142     200.133 383.470 306.332  1.00162.09           O
ATOM   2169  CB  GLU A 142     201.095 380.634 307.983  1.00162.09           C
ATOM   2170  CG  GLU A 142     201.565 379.920 309.240  1.00162.09           C
ATOM   2171  CD  GLU A 142     200.546 379.968 310.357  1.00162.09           C
ATOM   2172  OE1 GLU A 142     199.457 380.540 310.145  1.00162.09           O
ATOM   2173  OE2 GLU A 142     200.832 379.435 311.449  1.00162.09           O
ATOM   2174  H   GLU A 142     199.514 382.102 309.337  1.00162.09           H
ATOM   2175  HA  GLU A 142     202.206 382.403 308.443  1.00162.09           H
ATOM   2176  HB2 GLU A 142     200.048 380.384 307.818  1.00162.09           H
ATOM   2177  HB3 GLU A 142     201.678 380.273 307.137  1.00162.09           H
ATOM   2178  HG2 GLU A 142     201.764 378.877 308.994  1.00162.09           H
ATOM   2179  HG3 GLU A 142     202.489 380.384 309.585  1.00162.09           H
ATOM   2180  N   ARG A 143     202.084 382.463 305.815  1.00159.23           N
ATOM   2181  CA  ARG A 143     202.098 382.999 304.458  1.00159.23           C
ATOM   2182  C   ARG A 143     200.878 382.538 303.671  1.00159.23           C
ATOM   2183  O   ARG A 143     200.249 383.335 302.964  1.00159.23           O
ATOM   2184  CB  ARG A 143     203.387 382.574 303.753  1.00159.23           C
ATOM   2185  CG  ARG A 143     203.813 383.474 302.600  1.00159.23           C
ATOM   2186  CD  ARG A 143     202.905 383.337 301.385  1.00159.23           C
ATOM   2187  NE  ARG A 143     202.623 381.944 301.057  1.00159.23           N
ATOM   2188  CZ  ARG A 143     203.515 381.092 300.569  1.00159.23           C
ATOM   2189  NH1 ARG A 143     203.145 379.842 300.313  1.00159.23           N
ATOM   2190  NH2 ARG A 143     204.765 381.459 300.333  1.00159.23           N
ATOM   2191  H   ARG A 143     202.835 381.861 306.123  1.00159.23           H
ATOM   2192  HA  ARG A 143     202.080 384.088 304.517  1.00159.23           H
ATOM   2193  HB2 ARG A 143     204.189 382.565 304.491  1.00159.23           H
ATOM   2194  HB3 ARG A 143     203.256 381.561 303.372  1.00159.23           H
ATOM   2195  HG2 ARG A 143     203.790 384.510 302.939  1.00159.23           H
ATOM   2196  HG3 ARG A 143     204.833 383.219 302.310  1.00159.23           H
ATOM   2197  HD2 ARG A 143     201.963 383.845 301.593  1.00159.23           H
ATOM   2198  HD3 ARG A 143     203.383 383.813 300.529  1.00159.23           H
ATOM   2199  HE  ARG A 143     201.684 381.605 301.211  1.00159.23           H
ATOM   2200 HH11 ARG A 143     202.194 379.551 300.489  1.00159.23           H
ATOM   2201 HH12 ARG A 143     203.814 379.183 299.942  1.00159.23           H
ATOM   2202 HH21 ARG A 143     205.058 382.405 300.524  1.00159.23           H
ATOM   2203 HH22 ARG A 143     205.425 380.791 299.962  1.00159.23           H
ATOM   2204  N   GLN A 144     200.522 381.263 303.789  1.00155.46           N
ATOM   2205  CA  GLN A 144     199.437 380.671 303.023  1.00155.46           C
ATOM   2206  C   GLN A 144     198.265 380.362 303.943  1.00155.46           C
ATOM   2207  O   GLN A 144     198.456 380.000 305.108  1.00155.46           O
ATOM   2208  CB  GLN A 144     199.905 379.394 302.319  1.00155.46           C
ATOM   2209  CG  GLN A 144     198.802 378.620 301.626  1.00155.46           C
ATOM   2210  CD  GLN A 144     199.341 377.505 300.753  1.00155.46           C
ATOM   2211  OE1 GLN A 144     200.041 377.754 299.771  1.00155.46           O
ATOM   2212  NE2 GLN A 144     199.022 376.267 301.109  1.00155.46           N
ATOM   2213  H   GLN A 144     201.027 380.679 304.439  1.00155.46           H
ATOM   2214  HA  GLN A 144     199.110 381.386 302.268  1.00155.46           H
ATOM   2215  HB2 GLN A 144     200.649 379.670 301.572  1.00155.46           H
ATOM   2216  HB3 GLN A 144     200.377 378.744 303.056  1.00155.46           H
ATOM   2217  HG2 GLN A 144     198.150 378.186 302.384  1.00155.46           H
ATOM   2218  HG3 GLN A 144     198.222 379.305 301.008  1.00155.46           H
ATOM   2219 HE21 GLN A 144     198.446 376.108 301.924  1.00155.46           H
ATOM   2220 HE22 GLN A 144     199.355 375.484 300.565  1.00155.46           H
ATOM   2221  N   ALA A 145     197.053 380.509 303.415  1.00154.93           N
ATOM   2222  CA  ALA A 145     195.855 380.270 304.200  1.00154.93           C
ATOM   2223  C   ALA A 145     195.725 378.784 304.521  1.00154.93           C
ATOM   2224  O   ALA A 145     196.551 377.956 304.127  1.00154.93           O
ATOM   2225  CB  ALA A 145     194.624 380.776 303.453  1.00154.93           C
ATOM   2226  H   ALA A 145     196.965 380.792 302.449  1.00154.93           H
ATOM   2227  HA  ALA A 145     195.941 380.820 305.138  1.00154.93           H
ATOM   2228  HB1 ALA A 145     194.740 381.837 303.236  1.00154.93           H
ATOM   2229  HB2 ALA A 145     193.738 380.626 304.070  1.00154.93           H
ATOM   2230  HB3 ALA A 145     194.514 380.224 302.520  1.00154.93           H
ATOM   2231  N   ARG A 146     194.668 378.443 305.255  1.00156.18           N
ATOM   2232  CA  ARG A 146     194.390 377.068 305.642  1.00156.18           C
ATOM   2233  C   ARG A 146     192.963 376.723 305.249  1.00156.18           C
ATOM   2234  O   ARG A 146     192.025 377.434 305.623  1.00156.18           O
ATOM   2235  CB  ARG A 146     194.587 376.870 307.149  1.00156.18           C
ATOM   2236  CG  ARG A 146     194.327 375.454 307.635  1.00156.18           C
ATOM   2237  CD  ARG A 146     194.167 375.413 309.143  1.00156.18           C
ATOM   2238  NE  ARG A 146     192.762 375.350 309.535  1.00156.18           N
ATOM   2239  CZ  ARG A 146     192.084 374.229 309.737  1.00156.18           C
ATOM   2240  NH1 ARG A 146     190.804 374.302 310.095  1.00156.18           N
ATOM   2241  NH2 ARG A 146     192.646 373.040 309.587  1.00156.18           N
ATOM   2242  H   ARG A 146     194.033 379.170 305.555  1.00156.18           H
ATOM   2243  HA  ARG A 146     195.071 376.407 305.108  1.00156.18           H
ATOM   2244  HB2 ARG A 146     195.611 377.144 307.405  1.00156.18           H
ATOM   2245  HB3 ARG A 146     193.907 377.541 307.673  1.00156.18           H
ATOM   2246  HG2 ARG A 146     193.415 375.080 307.170  1.00156.18           H
ATOM   2247  HG3 ARG A 146     195.164 374.817 307.347  1.00156.18           H
ATOM   2248  HD2 ARG A 146     194.681 374.533 309.529  1.00156.18           H
ATOM   2249  HD3 ARG A 146     194.618 376.307 309.574  1.00156.18           H
ATOM   2250  HE  ARG A 146     192.271 376.224 309.661  1.00156.18           H
ATOM   2251 HH11 ARG A 146     190.363 375.203 310.211  1.00156.18           H
ATOM   2252 HH12 ARG A 146     190.274 373.457 310.250  1.00156.18           H
ATOM   2253 HH21 ARG A 146     193.616 372.971 309.314  1.00156.18           H
ATOM   2254 HH22 ARG A 146     192.105 372.203 309.746  1.00156.18           H
ATOM   2255  N   VAL A 147     192.803 375.637 304.503  1.00151.04           N
ATOM   2256  CA  VAL A 147     191.479 375.159 304.123  1.00151.04           C
ATOM   2257  C   VAL A 147     190.878 374.400 305.297  1.00151.04           C
ATOM   2258  O   VAL A 147     191.524 373.523 305.880  1.00151.04           O
ATOM   2259  CB  VAL A 147     191.556 374.277 302.866  1.00151.04           C
ATOM   2260  CG1 VAL A 147     192.238 375.026 301.730  1.00151.04           C
ATOM   2261  CG2 VAL A 147     192.285 372.972 303.167  1.00151.04           C
ATOM   2262  H   VAL A 147     193.618 375.129 304.191  1.00151.04           H
ATOM   2263  HA  VAL A 147     190.848 376.021 303.906  1.00151.04           H
ATOM   2264  HB  VAL A 147     190.540 374.037 302.555  1.00151.04           H
ATOM   2265 HG11 VAL A 147     193.242 375.320 302.039  1.00151.04           H
ATOM   2266 HG12 VAL A 147     191.660 375.916 301.483  1.00151.04           H
ATOM   2267 HG13 VAL A 147     192.302 374.379 300.855  1.00151.04           H
ATOM   2268 HG21 VAL A 147     192.681 372.555 302.241  1.00151.04           H
ATOM   2269 HG22 VAL A 147     191.590 372.262 303.617  1.00151.04           H
ATOM   2270 HG23 VAL A 147     193.105 373.165 303.859  1.00151.04           H
ATOM   2271  N   LEU A 148     189.637 374.738 305.648  1.00149.59           N
ATOM   2272  CA  LEU A 148     189.006 374.121 306.802  1.00149.59           C
ATOM   2273  C   LEU A 148     187.994 373.065 306.371  1.00149.59           C
ATOM   2274  O   LEU A 148     187.354 373.203 305.323  1.00149.59           O
ATOM   2275  CB  LEU A 148     188.309 375.178 307.664  1.00149.59           C
ATOM   2276  CG  LEU A 148     187.266 376.051 306.960  1.00149.59           C
ATOM   2277  CD1 LEU A 148     185.892 375.419 307.031  1.00149.59           C
ATOM   2278  CD2 LEU A 148     187.244 377.445 307.569  1.00149.59           C
ATOM   2279  H   LEU A 148     189.133 375.428 305.109  1.00149.59           H
ATOM   2280  HA  LEU A 148     189.778 373.639 307.402  1.00149.59           H
ATOM   2281  HB2 LEU A 148     187.824 374.672 308.499  1.00149.59           H
ATOM   2282  HB3 LEU A 148     189.077 375.839 308.065  1.00149.59           H
ATOM   2283  HG  LEU A 148     187.548 376.141 305.911  1.00149.59           H
ATOM   2284 HD11 LEU A 148     185.132 376.200 307.049  1.00149.59           H
ATOM   2285 HD12 LEU A 148     185.815 374.818 307.937  1.00149.59           H
ATOM   2286 HD13 LEU A 148     185.738 374.784 306.159  1.00149.59           H
ATOM   2287 HD21 LEU A 148     188.240 377.884 307.509  1.00149.59           H
ATOM   2288 HD22 LEU A 148     186.938 377.381 308.613  1.00149.59           H
ATOM   2289 HD23 LEU A 148     186.539 378.069 307.020  1.00149.59           H
ATOM   2290  N   PRO A 149     187.815 371.988 307.154  1.00143.39           N
ATOM   2291  CA  PRO A 149     186.885 370.927 306.741  1.00143.39           C
ATOM   2292  C   PRO A 149     185.426 371.347 306.808  1.00143.39           C
ATOM   2293  O   PRO A 149     185.110 372.499 307.119  1.00143.39           O
ATOM   2294  CB  PRO A 149     187.175 369.789 307.732  1.00143.39           C
ATOM   2295  CG  PRO A 149     188.455 370.150 308.405  1.00143.39           C
ATOM   2296  CD  PRO A 149     188.522 371.636 308.396  1.00143.39           C
ATOM   2297  HA  PRO A 149     187.126 370.602 305.729  1.00143.39           H
ATOM   2298  HB2 PRO A 149     186.371 369.710 308.463  1.00143.39           H
ATOM   2299  HB3 PRO A 149     187.288 368.847 307.196  1.00143.39           H
ATOM   2300  HG2 PRO A 149     188.461 369.778 309.430  1.00143.39           H
ATOM   2301  HG3 PRO A 149     189.298 369.735 307.852  1.00143.39           H
ATOM   2302  HD2 PRO A 149     188.003 372.047 309.261  1.00143.39           H
ATOM   2303  HD3 PRO A 149     189.555 371.981 308.371  1.00143.39           H
ATOM   2304  N   LEU A 150     184.529 370.402 306.514  1.00142.68           N
ATOM   2305  CA  LEU A 150     183.100 370.691 306.563  1.00142.68           C
ATOM   2306  C   LEU A 150     182.661 371.076 307.970  1.00142.68           C
ATOM   2307  O   LEU A 150     181.880 372.018 308.150  1.00142.68           O
ATOM   2308  CB  LEU A 150     182.306 369.478 306.078  1.00142.68           C
ATOM   2309  CG  LEU A 150     182.206 369.272 304.565  1.00142.68           C
ATOM   2310  CD1 LEU A 150     181.551 367.934 304.258  1.00142.68           C
ATOM   2311  CD2 LEU A 150     181.428 370.407 303.918  1.00142.68           C
ATOM   2312  H   LEU A 150     184.843 369.478 306.255  1.00142.68           H
ATOM   2313  HA  LEU A 150     182.894 371.528 305.896  1.00142.68           H
ATOM   2314  HB2 LEU A 150     182.774 368.588 306.501  1.00142.68           H
ATOM   2315  HB3 LEU A 150     181.295 369.552 306.478  1.00142.68           H
ATOM   2316  HG  LEU A 150     183.214 369.265 304.151  1.00142.68           H
ATOM   2317 HD11 LEU A 150     181.485 367.800 303.179  1.00142.68           H
ATOM   2318 HD12 LEU A 150     182.149 367.130 304.689  1.00142.68           H
ATOM   2319 HD13 LEU A 150     180.549 367.913 304.687  1.00142.68           H
ATOM   2320 HD21 LEU A 150     181.911 371.356 304.149  1.00142.68           H
ATOM   2321 HD22 LEU A 150     180.409 370.415 304.304  1.00142.68           H
ATOM   2322 HD23 LEU A 150     181.406 370.263 302.838  1.00142.68           H
ATOM   2323  N   ASN A 151     183.150 370.357 308.982  1.00147.76           N
ATOM   2324  CA  ASN A 151     182.723 370.619 310.352  1.00147.76           C
ATOM   2325  C   ASN A 151     182.996 372.067 310.738  1.00147.76           C
ATOM   2326  O   ASN A 151     182.121 372.754 311.276  1.00147.76           O
ATOM   2327  CB  ASN A 151     183.435 369.662 311.307  1.00147.76           C
ATOM   2328  CG  ASN A 151     183.045 368.217 311.079  1.00147.76           C
ATOM   2329  OD1 ASN A 151     181.875 367.907 310.853  1.00147.76           O
ATOM   2330  ND2 ASN A 151     184.025 367.324 311.130  1.00147.76           N
ATOM   2331  H   ASN A 151     183.822 369.626 308.798  1.00147.76           H
ATOM   2332  HA  ASN A 151     181.650 370.440 310.419  1.00147.76           H
ATOM   2333  HB2 ASN A 151     184.512 369.763 311.173  1.00147.76           H
ATOM   2334  HB3 ASN A 151     183.179 369.935 312.330  1.00147.76           H
ATOM   2335 HD21 ASN A 151     184.971 367.622 311.316  1.00147.76           H
ATOM   2336 HD22 ASN A 151     183.824 366.344 310.983  1.00147.76           H
ATOM   2337  N   GLU A 152     184.210 372.548 310.467  1.00149.98           N
ATOM   2338  CA  GLU A 152     184.527 373.942 310.753  1.00149.98           C
ATOM   2339  C   GLU A 152     183.676 374.882 309.912  1.00149.98           C
ATOM   2340  O   GLU A 152     183.198 375.910 310.406  1.00149.98           O
ATOM   2341  CB  GLU A 152     186.012 374.199 310.511  1.00149.98           C
ATOM   2342  CG  GLU A 152     186.911 373.676 311.615  1.00149.98           C
ATOM   2343  CD  GLU A 152     187.005 372.166 311.622  1.00149.98           C
ATOM   2344  OE1 GLU A 152     186.046 371.508 311.170  1.00149.98           O
ATOM   2345  OE2 GLU A 152     188.038 371.636 312.080  1.00149.98           O
ATOM   2346  H   GLU A 152     184.911 371.945 310.062  1.00149.98           H
ATOM   2347  HA  GLU A 152     184.313 374.134 311.804  1.00149.98           H
ATOM   2348  HB2 GLU A 152     186.298 373.715 309.577  1.00149.98           H
ATOM   2349  HB3 GLU A 152     186.170 375.273 310.410  1.00149.98           H
ATOM   2350  HG2 GLU A 152     187.911 374.087 311.476  1.00149.98           H
ATOM   2351  HG3 GLU A 152     186.521 374.011 312.577  1.00149.98           H
ATOM   2352  N   LEU A 153     183.470 374.545 308.638  1.00144.47           N
ATOM   2353  CA  LEU A 153     182.666 375.399 307.774  1.00144.47           C
ATOM   2354  C   LEU A 153     181.248 375.535 308.308  1.00144.47           C
ATOM   2355  O   LEU A 153     180.701 376.641 308.368  1.00144.47           O
ATOM   2356  CB  LEU A 153     182.651 374.836 306.354  1.00144.47           C
ATOM   2357  CG  LEU A 153     182.306 375.777 305.193  1.00144.47           C
ATOM   2358  CD1 LEU A 153     182.981 377.140 305.298  1.00144.47           C
ATOM   2359  CD2 LEU A 153     182.683 375.105 303.882  1.00144.47           C
ATOM   2360  H   LEU A 153     183.874 373.695 308.270  1.00144.47           H
ATOM   2361  HA  LEU A 153     183.120 376.389 307.748  1.00144.47           H
ATOM   2362  HB2 LEU A 153     183.645 374.435 306.157  1.00144.47           H
ATOM   2363  HB3 LEU A 153     181.946 374.005 306.331  1.00144.47           H
ATOM   2364  HG  LEU A 153     181.228 375.934 305.194  1.00144.47           H
ATOM   2365 HD11 LEU A 153     182.703 377.611 306.241  1.00144.47           H
ATOM   2366 HD12 LEU A 153     182.659 377.769 304.469  1.00144.47           H
ATOM   2367 HD13 LEU A 153     184.062 377.013 305.260  1.00144.47           H
ATOM   2368 HD21 LEU A 153     182.441 375.767 303.051  1.00144.47           H
ATOM   2369 HD22 LEU A 153     182.127 374.174 303.778  1.00144.47           H
ATOM   2370 HD23 LEU A 153     183.752 374.892 303.877  1.00144.47           H
ATOM   2371  N   LYS A 154     180.642 374.419 308.716  1.00145.19           N
ATOM   2372  CA  LYS A 154     179.285 374.476 309.246  1.00145.19           C
ATOM   2373  C   LYS A 154     179.231 375.333 310.503  1.00145.19           C
ATOM   2374  O   LYS A 154     178.332 376.170 310.656  1.00145.19           O
ATOM   2375  CB  LYS A 154     178.777 373.064 309.533  1.00145.19           C
ATOM   2376  CG  LYS A 154     177.352 373.014 310.050  1.00145.19           C
ATOM   2377  CD  LYS A 154     176.763 371.619 309.910  1.00145.19           C
ATOM   2378  CE  LYS A 154     175.339 371.558 310.436  1.00145.19           C
ATOM   2379  NZ  LYS A 154     174.434 372.505 309.723  1.00145.19           N
ATOM   2380  H   LYS A 154     181.123 373.533 308.658  1.00145.19           H
ATOM   2381  HA  LYS A 154     178.639 374.929 308.493  1.00145.19           H
ATOM   2382  HB2 LYS A 154     178.826 372.488 308.609  1.00145.19           H
ATOM   2383  HB3 LYS A 154     179.432 372.600 310.269  1.00145.19           H
ATOM   2384  HG2 LYS A 154     177.346 373.298 311.103  1.00145.19           H
ATOM   2385  HG3 LYS A 154     176.741 373.718 309.486  1.00145.19           H
ATOM   2386  HD2 LYS A 154     176.764 371.340 308.856  1.00145.19           H
ATOM   2387  HD3 LYS A 154     177.381 370.914 310.466  1.00145.19           H
ATOM   2388  HE2 LYS A 154     174.959 370.545 310.305  1.00145.19           H
ATOM   2389  HE3 LYS A 154     175.341 371.801 311.498  1.00145.19           H
ATOM   2390  HZ1 LYS A 154     173.502 372.431 310.104  1.00145.19           H
ATOM   2391  HZ2 LYS A 154     174.415 372.276 308.740  1.00145.19           H
ATOM   2392  HZ3 LYS A 154     174.773 373.448 309.844  1.00145.19           H
ATOM   2393  N   ASP A 155     180.191 375.148 311.410  1.00149.69           N
ATOM   2394  CA  ASP A 155     180.227 375.961 312.621  1.00149.69           C
ATOM   2395  C   ASP A 155     180.430 377.431 312.281  1.00149.69           C
ATOM   2396  O   ASP A 155     179.779 378.307 312.862  1.00149.69           O
ATOM   2397  CB  ASP A 155     181.333 375.463 313.550  1.00149.69           C
ATOM   2398  CG  ASP A 155     181.228 373.977 313.834  1.00149.69           C
ATOM   2399  OD1 ASP A 155     180.141 373.403 313.617  1.00149.69           O
ATOM   2400  OD2 ASP A 155     182.234 373.382 314.275  1.00149.69           O
ATOM   2401  H   ASP A 155     180.896 374.441 311.258  1.00149.69           H
ATOM   2402  HA  ASP A 155     179.272 375.855 313.135  1.00149.69           H
ATOM   2403  HB2 ASP A 155     182.300 375.668 313.092  1.00149.69           H
ATOM   2404  HB3 ASP A 155     181.266 376.005 314.494  1.00149.69           H
ATOM   2405  N   ARG A 156     181.326 377.719 311.338  1.00147.66           N
ATOM   2406  CA  ARG A 156     181.493 379.093 310.876  1.00147.66           C
ATOM   2407  C   ARG A 156     180.189 379.638 310.315  1.00147.66           C
ATOM   2408  O   ARG A 156     179.803 380.776 310.602  1.00147.66           O
ATOM   2409  CB  ARG A 156     182.590 379.152 309.814  1.00147.66           C
ATOM   2410  CG  ARG A 156     183.161 380.536 309.561  1.00147.66           C
ATOM   2411  CD  ARG A 156     184.164 380.494 308.414  1.00147.66           C
ATOM   2412  NE  ARG A 156     184.971 381.704 308.319  1.00147.66           N
ATOM   2413  CZ  ARG A 156     186.067 381.813 307.579  1.00147.66           C
ATOM   2414  NH1 ARG A 156     186.728 382.968 307.566  1.00147.66           N
ATOM   2415  NH2 ARG A 156     186.517 380.803 306.852  1.00147.66           N
ATOM   2416  H   ARG A 156     181.891 376.983 310.940  1.00147.66           H
ATOM   2417  HA  ARG A 156     181.793 379.710 311.722  1.00147.66           H
ATOM   2418  HB2 ARG A 156     183.405 378.502 310.133  1.00147.66           H
ATOM   2419  HB3 ARG A 156     182.187 378.767 308.878  1.00147.66           H
ATOM   2420  HG2 ARG A 156     182.351 381.220 309.306  1.00147.66           H
ATOM   2421  HG3 ARG A 156     183.662 380.889 310.463  1.00147.66           H
ATOM   2422  HD2 ARG A 156     184.826 379.639 308.556  1.00147.66           H
ATOM   2423  HD3 ARG A 156     183.619 380.367 307.480  1.00147.66           H
ATOM   2424  HE  ARG A 156     184.677 382.511 308.850  1.00147.66           H
ATOM   2425 HH11 ARG A 156     186.395 383.747 308.114  1.00147.66           H
ATOM   2426 HH12 ARG A 156     187.564 383.065 307.006  1.00147.66           H
ATOM   2427 HH21 ARG A 156     186.024 379.922 306.852  1.00147.66           H
ATOM   2428 HH22 ARG A 156     187.353 380.914 306.297  1.00147.66           H
ATOM   2429  N   LEU A 157     179.492 378.834 309.509  1.00147.20           N
ATOM   2430  CA  LEU A 157     178.275 379.309 308.863  1.00147.20           C
ATOM   2431  C   LEU A 157     177.117 379.392 309.849  1.00147.20           C
ATOM   2432  O   LEU A 157     176.337 380.350 309.818  1.00147.20           O
ATOM   2433  CB  LEU A 157     177.922 378.391 307.694  1.00147.20           C
ATOM   2434  CG  LEU A 157     178.909 378.430 306.525  1.00147.20           C
ATOM   2435  CD1 LEU A 157     178.557 377.366 305.501  1.00147.20           C
ATOM   2436  CD2 LEU A 157     178.948 379.808 305.881  1.00147.20           C
ATOM   2437  H   LEU A 157     179.810 377.890 309.346  1.00147.20           H
ATOM   2438  HA  LEU A 157     178.462 380.308 308.471  1.00147.20           H
ATOM   2439  HB2 LEU A 157     177.879 377.368 308.067  1.00147.20           H
ATOM   2440  HB3 LEU A 157     176.935 378.666 307.323  1.00147.20           H
ATOM   2441  HG  LEU A 157     179.903 378.210 306.914  1.00147.20           H
ATOM   2442 HD11 LEU A 157     179.267 377.406 304.675  1.00147.20           H
ATOM   2443 HD12 LEU A 157     177.550 377.544 305.123  1.00147.20           H
ATOM   2444 HD13 LEU A 157     178.599 376.383 305.970  1.00147.20           H
ATOM   2445 HD21 LEU A 157     179.203 380.555 306.634  1.00147.20           H
ATOM   2446 HD22 LEU A 157     179.699 379.819 305.090  1.00147.20           H
ATOM   2447 HD23 LEU A 157     177.971 380.039 305.457  1.00147.20           H
ATOM   2448  N   ASP A 158     176.986 378.398 310.732  1.00159.38           N
ATOM   2449  CA  ASP A 158     175.897 378.419 311.701  1.00159.38           C
ATOM   2450  C   ASP A 158     175.931 379.685 312.546  1.00159.38           C
ATOM   2451  O   ASP A 158     174.877 380.219 312.906  1.00159.38           O
ATOM   2452  CB  ASP A 158     175.964 377.183 312.598  1.00159.38           C
ATOM   2453  CG  ASP A 158     175.497 375.926 311.894  1.00159.38           C
ATOM   2454  OD1 ASP A 158     174.954 376.035 310.776  1.00159.38           O
ATOM   2455  OD2 ASP A 158     175.668 374.828 312.463  1.00159.38           O
ATOM   2456  H   ASP A 158     177.643 377.631 310.728  1.00159.38           H
ATOM   2457  HA  ASP A 158     174.953 378.396 311.156  1.00159.38           H
ATOM   2458  HB2 ASP A 158     176.996 377.039 312.919  1.00159.38           H
ATOM   2459  HB3 ASP A 158     175.340 377.349 313.476  1.00159.38           H
ATOM   2460  N   GLU A 159     177.127 380.179 312.867  1.00159.55           N
ATOM   2461  CA  GLU A 159     177.230 381.427 313.613  1.00159.55           C
ATOM   2462  C   GLU A 159     176.589 382.581 312.856  1.00159.55           C
ATOM   2463  O   GLU A 159     175.971 383.457 313.470  1.00159.55           O
ATOM   2464  CB  GLU A 159     178.698 381.735 313.911  1.00159.55           C
ATOM   2465  CG  GLU A 159     178.940 383.112 314.515  1.00159.55           C
ATOM   2466  CD  GLU A 159     179.070 384.204 313.469  1.00159.55           C
ATOM   2467  OE1 GLU A 159     179.575 383.917 312.362  1.00159.55           O
ATOM   2468  OE2 GLU A 159     178.658 385.349 313.747  1.00159.55           O
ATOM   2469  H   GLU A 159     177.964 379.687 312.591  1.00159.55           H
ATOM   2470  HA  GLU A 159     176.705 381.305 314.560  1.00159.55           H
ATOM   2471  HB2 GLU A 159     179.079 380.981 314.599  1.00159.55           H
ATOM   2472  HB3 GLU A 159     179.257 381.670 312.978  1.00159.55           H
ATOM   2473  HG2 GLU A 159     178.104 383.356 315.170  1.00159.55           H
ATOM   2474  HG3 GLU A 159     179.854 383.081 315.108  1.00159.55           H
ATOM   2475  N   MET A 160     176.724 382.603 311.534  1.00148.00           N
ATOM   2476  CA  MET A 160     176.194 383.705 310.749  1.00148.00           C
ATOM   2477  C   MET A 160     174.671 383.733 310.823  1.00148.00           C
ATOM   2478  O   MET A 160     174.010 382.699 310.943  1.00148.00           O
ATOM   2479  CB  MET A 160     176.642 383.589 309.293  1.00148.00           C
ATOM   2480  CG  MET A 160     177.950 384.307 308.993  1.00148.00           C
ATOM   2481  SD  MET A 160     177.815 386.106 309.040  1.00148.00           S
ATOM   2482  CE  MET A 160     176.486 386.401 307.877  1.00148.00           C
ATOM   2483  H   MET A 160     177.201 381.844 311.069  1.00148.00           H
ATOM   2484  HA  MET A 160     176.579 384.639 311.157  1.00148.00           H
ATOM   2485  HB2 MET A 160     176.766 382.533 309.055  1.00148.00           H
ATOM   2486  HB3 MET A 160     175.862 384.002 308.653  1.00148.00           H
ATOM   2487  HG2 MET A 160     178.698 383.992 309.721  1.00148.00           H
ATOM   2488  HG3 MET A 160     178.284 384.013 307.998  1.00148.00           H
ATOM   2489  HE1 MET A 160     176.571 387.411 307.477  1.00148.00           H
ATOM   2490  HE2 MET A 160     176.551 385.681 307.061  1.00148.00           H
ATOM   2491  HE3 MET A 160     175.528 386.290 308.384  1.00148.00           H
ATOM   2492  N   GLU A 161     174.120 384.942 310.751  1.00160.87           N
ATOM   2493  CA  GLU A 161     172.683 385.152 310.853  1.00160.87           C
ATOM   2494  C   GLU A 161     172.075 385.158 309.456  1.00160.87           C
ATOM   2495  O   GLU A 161     172.500 385.931 308.591  1.00160.87           O
ATOM   2496  CB  GLU A 161     172.376 386.464 311.574  1.00160.87           C
ATOM   2497  CG  GLU A 161     173.235 386.732 312.803  1.00160.87           C
ATOM   2498  CD  GLU A 161     172.959 385.761 313.935  1.00160.87           C
ATOM   2499  OE1 GLU A 161     172.147 384.832 313.743  1.00160.87           O
ATOM   2500  OE2 GLU A 161     173.554 385.929 315.021  1.00160.87           O
ATOM   2501  H   GLU A 161     174.720 385.743 310.621  1.00160.87           H
ATOM   2502  HA  GLU A 161     172.247 384.329 311.421  1.00160.87           H
ATOM   2503  HB2 GLU A 161     172.528 387.282 310.870  1.00160.87           H
ATOM   2504  HB3 GLU A 161     171.329 386.457 311.877  1.00160.87           H
ATOM   2505  HG2 GLU A 161     174.285 386.647 312.520  1.00160.87           H
ATOM   2506  HG3 GLU A 161     173.045 387.746 313.153  1.00160.87           H
ATOM   2507  N   GLY A 162     171.080 384.298 309.239  1.00145.71           N
ATOM   2508  CA  GLY A 162     170.395 384.218 307.971  1.00145.71           C
ATOM   2509  C   GLY A 162     171.003 383.255 306.976  1.00145.71           C
ATOM   2510  O   GLY A 162     170.410 383.033 305.912  1.00145.71           O
ATOM   2511  H   GLY A 162     170.797 383.682 309.986  1.00145.71           H
ATOM   2512  HA2 GLY A 162     169.368 383.905 308.160  1.00145.71           H
ATOM   2513  HA3 GLY A 162     170.376 385.212 307.524  1.00145.71           H
ATOM   2514  N   VAL A 163     172.160 382.678 307.279  1.00138.19           N
ATOM   2515  CA  VAL A 163     172.824 381.747 306.379  1.00138.19           C
ATOM   2516  C   VAL A 163     172.355 380.337 306.713  1.00138.19           C
ATOM   2517  O   VAL A 163     172.500 379.878 307.851  1.00138.19           O
ATOM   2518  CB  VAL A 163     174.352 381.861 306.488  1.00138.19           C
ATOM   2519  CG1 VAL A 163     175.029 380.839 305.587  1.00138.19           C
ATOM   2520  CG2 VAL A 163     174.803 383.270 306.137  1.00138.19           C
ATOM   2521  H   VAL A 163     172.594 382.893 308.166  1.00138.19           H
ATOM   2522  HA  VAL A 163     172.530 381.979 305.356  1.00138.19           H
ATOM   2523  HB  VAL A 163     174.639 381.654 307.519  1.00138.19           H
ATOM   2524 HG11 VAL A 163     174.734 379.834 305.890  1.00138.19           H
ATOM   2525 HG12 VAL A 163     176.111 380.940 305.672  1.00138.19           H
ATOM   2526 HG13 VAL A 163     174.728 381.010 304.553  1.00138.19           H
ATOM   2527 HG21 VAL A 163     174.401 383.973 306.867  1.00138.19           H
ATOM   2528 HG22 VAL A 163     175.892 383.316 306.149  1.00138.19           H
ATOM   2529 HG23 VAL A 163     174.440 383.531 305.143  1.00138.19           H
ATOM   2530  N   GLN A 164     171.792 379.653 305.721  1.00128.24           N
ATOM   2531  CA  GLN A 164     171.338 378.276 305.862  1.00128.24           C
ATOM   2532  C   GLN A 164     172.298 377.378 305.095  1.00128.24           C
ATOM   2533  O   GLN A 164     172.485 377.554 303.887  1.00128.24           O
ATOM   2534  CB  GLN A 164     169.909 378.105 305.344  1.00128.24           C
ATOM   2535  CG  GLN A 164     168.944 379.208 305.766  1.00128.24           C
ATOM   2536  CD  GLN A 164     167.794 379.380 304.793  1.00128.24           C
ATOM   2537  OE1 GLN A 164     167.410 378.439 304.098  1.00128.24           O
ATOM   2538  NE2 GLN A 164     167.242 380.585 304.736  1.00128.24           N
ATOM   2539  H   GLN A 164     171.675 380.109 304.828  1.00128.24           H
ATOM   2540  HA  GLN A 164     171.366 378.002 306.917  1.00128.24           H
ATOM   2541  HB2 GLN A 164     169.944 378.083 304.255  1.00128.24           H
ATOM   2542  HB3 GLN A 164     169.523 377.150 305.700  1.00128.24           H
ATOM   2543  HG2 GLN A 164     168.536 378.958 306.746  1.00128.24           H
ATOM   2544  HG3 GLN A 164     169.490 380.148 305.838  1.00128.24           H
ATOM   2545 HE21 GLN A 164     167.591 381.328 305.323  1.00128.24           H
ATOM   2546 HE22 GLN A 164     166.473 380.758 304.105  1.00128.24           H
ATOM   2547  N   PHE A 165     172.898 376.420 305.798  1.00134.12           N
ATOM   2548  CA  PHE A 165     173.919 375.535 305.243  1.00134.12           C
ATOM   2549  C   PHE A 165     173.377 374.108 305.268  1.00134.12           C
ATOM   2550  O   PHE A 165     173.363 373.460 306.318  1.00134.12           O
ATOM   2551  CB  PHE A 165     175.221 375.656 306.029  1.00134.12           C
ATOM   2552  CG  PHE A 165     176.198 374.548 305.767  1.00134.12           C
ATOM   2553  CD1 PHE A 165     177.023 374.582 304.657  1.00134.12           C
ATOM   2554  CD2 PHE A 165     176.300 373.477 306.639  1.00134.12           C
ATOM   2555  CE1 PHE A 165     177.924 373.568 304.416  1.00134.12           C
ATOM   2556  CE2 PHE A 165     177.201 372.460 306.402  1.00134.12           C
ATOM   2557  CZ  PHE A 165     178.015 372.506 305.290  1.00134.12           C
ATOM   2558  H   PHE A 165     172.634 376.299 306.765  1.00134.12           H
ATOM   2559  HA  PHE A 165     174.106 375.821 304.207  1.00134.12           H
ATOM   2560  HB2 PHE A 165     175.695 376.601 305.764  1.00134.12           H
ATOM   2561  HB3 PHE A 165     174.987 375.671 307.094  1.00134.12           H
ATOM   2562  HD1 PHE A 165     176.960 375.414 303.971  1.00134.12           H
ATOM   2563  HD2 PHE A 165     175.666 373.438 307.512  1.00134.12           H
ATOM   2564  HE1 PHE A 165     178.558 373.605 303.542  1.00134.12           H
ATOM   2565  HE2 PHE A 165     177.269 371.629 307.089  1.00134.12           H
ATOM   2566  HZ  PHE A 165     178.722 371.711 305.104  1.00134.12           H
ATOM   2567  N   LYS A 166     172.936 373.625 304.111  1.00126.89           N
ATOM   2568  CA  LYS A 166     172.375 372.291 303.985  1.00126.89           C
ATOM   2569  C   LYS A 166     173.447 371.332 303.485  1.00126.89           C
ATOM   2570  O   LYS A 166     174.148 371.620 302.508  1.00126.89           O
ATOM   2571  CB  LYS A 166     171.182 372.294 303.028  1.00126.89           C
ATOM   2572  CG  LYS A 166     170.568 370.925 302.767  1.00126.89           C
ATOM   2573  CD  LYS A 166     169.995 370.316 304.036  1.00126.89           C
ATOM   2574  CE  LYS A 166     169.364 368.963 303.765  1.00126.89           C
ATOM   2575  NZ  LYS A 166     169.119 368.202 305.020  1.00126.89           N
ATOM   2576  H   LYS A 166     172.992 374.208 303.288  1.00126.89           H
ATOM   2577  HA  LYS A 166     172.037 371.958 304.966  1.00126.89           H
ATOM   2578  HB2 LYS A 166     170.409 372.937 303.452  1.00126.89           H
ATOM   2579  HB3 LYS A 166     171.502 372.717 302.076  1.00126.89           H
ATOM   2580  HG2 LYS A 166     169.773 371.026 302.028  1.00126.89           H
ATOM   2581  HG3 LYS A 166     171.339 370.262 302.373  1.00126.89           H
ATOM   2582  HD2 LYS A 166     170.797 370.194 304.763  1.00126.89           H
ATOM   2583  HD3 LYS A 166     169.240 370.988 304.445  1.00126.89           H
ATOM   2584  HE2 LYS A 166     168.413 369.114 303.253  1.00126.89           H
ATOM   2585  HE3 LYS A 166     170.026 368.384 303.121  1.00126.89           H
ATOM   2586  HZ1 LYS A 166     168.700 367.311 304.798  1.00126.89           H
ATOM   2587  HZ2 LYS A 166     169.995 368.052 305.499  1.00126.89           H
ATOM   2588  HZ3 LYS A 166     168.496 368.727 305.616  1.00126.89           H
ATOM   2589  N   GLN A 167     173.569 370.194 304.163  1.00130.84           N
ATOM   2590  CA  GLN A 167     174.546 369.161 303.831  1.00130.84           C
ATOM   2591  C   GLN A 167     173.775 367.912 303.422  1.00130.84           C
ATOM   2592  O   GLN A 167     173.150 367.259 304.264  1.00130.84           O
ATOM   2593  CB  GLN A 167     175.466 368.883 305.018  1.00130.84           C
ATOM   2594  CG  GLN A 167     176.369 367.673 304.856  1.00130.84           C
ATOM   2595  CD  GLN A 167     177.249 367.447 306.069  1.00130.84           C
ATOM   2596  OE1 GLN A 167     177.609 368.390 306.773  1.00130.84           O
ATOM   2597  NE2 GLN A 167     177.603 366.191 306.319  1.00130.84           N
ATOM   2598  H   GLN A 167     172.954 370.036 304.947  1.00130.84           H
ATOM   2599  HA  GLN A 167     175.147 369.499 302.986  1.00130.84           H
ATOM   2600  HB2 GLN A 167     176.098 369.759 305.169  1.00130.84           H
ATOM   2601  HB3 GLN A 167     174.852 368.741 305.908  1.00130.84           H
ATOM   2602  HG2 GLN A 167     175.752 366.790 304.695  1.00130.84           H
ATOM   2603  HG3 GLN A 167     177.005 367.825 303.984  1.00130.84           H
ATOM   2604 HE21 GLN A 167     177.285 365.447 305.714  1.00130.84           H
ATOM   2605 HE22 GLN A 167     178.189 365.981 307.113  1.00130.84           H
ATOM   2606  N   PHE A 168     173.822 367.583 302.136  1.00125.43           N
ATOM   2607  CA  PHE A 168     173.027 366.488 301.603  1.00125.43           C
ATOM   2608  C   PHE A 168     173.692 365.143 301.854  1.00125.43           C
ATOM   2609  O   PHE A 168     174.914 365.040 301.992  1.00125.43           O
ATOM   2610  CB  PHE A 168     172.808 366.678 300.104  1.00125.43           C
ATOM   2611  CG  PHE A 168     172.190 367.992 299.754  1.00125.43           C
ATOM   2612  CD1 PHE A 168     170.818 368.125 299.700  1.00125.43           C
ATOM   2613  CD2 PHE A 168     172.979 369.097 299.489  1.00125.43           C
ATOM   2614  CE1 PHE A 168     170.242 369.330 299.381  1.00125.43           C
ATOM   2615  CE2 PHE A 168     172.406 370.310 299.170  1.00125.43           C
ATOM   2616  CZ  PHE A 168     171.034 370.426 299.116  1.00125.43           C
ATOM   2617  H   PHE A 168     174.424 368.106 301.514  1.00125.43           H
ATOM   2618  HA  PHE A 168     172.056 366.493 302.098  1.00125.43           H
ATOM   2619  HB2 PHE A 168     173.768 366.594 299.595  1.00125.43           H
ATOM   2620  HB3 PHE A 168     172.153 365.882 299.749  1.00125.43           H
ATOM   2621  HD1 PHE A 168     170.190 367.273 299.912  1.00125.43           H
ATOM   2622  HD2 PHE A 168     174.055 369.010 299.533  1.00125.43           H
ATOM   2623  HE1 PHE A 168     169.166 369.418 299.338  1.00125.43           H
ATOM   2624  HE2 PHE A 168     173.031 371.166 298.963  1.00125.43           H
ATOM   2625  HZ  PHE A 168     170.581 371.374 298.866  1.00125.43           H
ATOM   2626  N   ASN A 169     172.862 364.104 301.918  1.00135.01           N
ATOM   2627  CA  ASN A 169     173.345 362.735 302.020  1.00135.01           C
ATOM   2628  C   ASN A 169     173.277 361.985 300.698  1.00135.01           C
ATOM   2629  O   ASN A 169     173.971 360.975 300.540  1.00135.01           O
ATOM   2630  CB  ASN A 169     172.538 361.968 303.069  1.00135.01           C
ATOM   2631  CG  ASN A 169     172.632 362.595 304.444  1.00135.01           C
ATOM   2632  OD1 ASN A 169     173.724 362.786 304.977  1.00135.01           O
ATOM   2633  ND2 ASN A 169     171.484 362.919 305.027  1.00135.01           N
ATOM   2634  H   ASN A 169     171.866 364.271 301.897  1.00135.01           H
ATOM   2635  HA  ASN A 169     174.386 362.764 302.343  1.00135.01           H
ATOM   2636  HB2 ASN A 169     171.492 361.953 302.763  1.00135.01           H
ATOM   2637  HB3 ASN A 169     172.908 360.944 303.121  1.00135.01           H
ATOM   2638 HD21 ASN A 169     170.610 362.745 304.552  1.00135.01           H
ATOM   2639 HD22 ASN A 169     171.485 363.341 305.944  1.00135.01           H
ATOM   2640  N   SER A 170     172.466 362.451 299.750  1.00131.29           N
ATOM   2641  CA  SER A 170     172.289 361.773 298.475  1.00131.29           C
ATOM   2642  C   SER A 170     172.296 362.794 297.350  1.00131.29           C
ATOM   2643  O   SER A 170     171.844 363.930 297.517  1.00131.29           O
ATOM   2644  CB  SER A 170     170.981 360.977 298.440  1.00131.29           C
ATOM   2645  OG  SER A 170     169.864 361.847 298.445  1.00131.29           O
ATOM   2646  H   SER A 170     171.956 363.305 299.924  1.00131.29           H
ATOM   2647  HA  SER A 170     173.121 361.084 298.327  1.00131.29           H
ATOM   2648  HB2 SER A 170     170.957 360.368 297.536  1.00131.29           H
ATOM   2649  HB3 SER A 170     170.933 360.326 299.312  1.00131.29           H
ATOM   2650  HG  SER A 170     169.860 362.360 299.256  1.00131.29           H
ATOM   2651  N   ILE A 171     172.809 362.372 296.192  1.00124.81           N
ATOM   2652  CA  ILE A 171     172.860 363.263 295.038  1.00124.81           C
ATOM   2653  C   ILE A 171     171.461 363.653 294.597  1.00124.81           C
ATOM   2654  O   ILE A 171     171.245 364.767 294.108  1.00124.81           O
ATOM   2655  CB  ILE A 171     173.639 362.607 293.884  1.00124.81           C
ATOM   2656  CG1 ILE A 171     175.123 362.498 294.233  1.00124.81           C
ATOM   2657  CG2 ILE A 171     173.460 363.408 292.603  1.00124.81           C
ATOM   2658  CD1 ILE A 171     175.786 361.258 293.678  1.00124.81           C
ATOM   2659  H   ILE A 171     173.163 361.430 296.115  1.00124.81           H
ATOM   2660  HA  ILE A 171     173.389 364.170 295.332  1.00124.81           H
ATOM   2661  HB  ILE A 171     173.245 361.604 293.724  1.00124.81           H
ATOM   2662 HG12 ILE A 171     175.636 363.372 293.834  1.00124.81           H
ATOM   2663 HG13 ILE A 171     175.228 362.495 295.318  1.00124.81           H
ATOM   2664 HG21 ILE A 171     174.298 363.216 291.933  1.00124.81           H
ATOM   2665 HG22 ILE A 171     173.422 364.471 292.841  1.00124.81           H
ATOM   2666 HG23 ILE A 171     172.530 363.111 292.116  1.00124.81           H
ATOM   2667 HD11 ILE A 171     175.138 360.396 293.838  1.00124.81           H
ATOM   2668 HD12 ILE A 171     175.961 361.387 292.610  1.00124.81           H
ATOM   2669 HD13 ILE A 171     176.737 361.097 294.186  1.00124.81           H
ATOM   2670  N   THR A 172     170.496 362.744 294.731  1.00128.32           N
ATOM   2671  CA  THR A 172     169.146 363.030 294.261  1.00128.32           C
ATOM   2672  C   THR A 172     168.553 364.225 294.997  1.00128.32           C
ATOM   2673  O   THR A 172     167.963 365.120 294.382  1.00128.32           O
ATOM   2674  CB  THR A 172     168.263 361.797 294.440  1.00128.32           C
ATOM   2675  OG1 THR A 172     168.909 360.657 293.859  1.00128.32           O
ATOM   2676  CG2 THR A 172     166.915 362.006 293.772  1.00128.32           C
ATOM   2677  H   THR A 172     170.701 361.853 295.160  1.00128.32           H
ATOM   2678  HA  THR A 172     169.194 363.269 293.199  1.00128.32           H
ATOM   2679  HB  THR A 172     168.111 361.618 295.504  1.00128.32           H
ATOM   2680  HG1 THR A 172     169.609 360.354 294.441  1.00128.32           H
ATOM   2681 HG21 THR A 172     166.299 361.117 293.910  1.00128.32           H
ATOM   2682 HG22 THR A 172     166.417 362.866 294.221  1.00128.32           H
ATOM   2683 HG23 THR A 172     167.060 362.186 292.706  1.00128.32           H
ATOM   2684  N   ASP A 173     168.701 364.257 296.323  1.00132.86           N
ATOM   2685  CA  ASP A 173     168.185 365.381 297.096  1.00132.86           C
ATOM   2686  C   ASP A 173     168.885 366.673 296.700  1.00132.86           C
ATOM   2687  O   ASP A 173     168.256 367.732 296.598  1.00132.86           O
ATOM   2688  CB  ASP A 173     168.368 365.110 298.587  1.00132.86           C
ATOM   2689  CG  ASP A 173     167.626 363.872 299.047  1.00132.86           C
ATOM   2690  OD1 ASP A 173     166.589 363.539 298.436  1.00132.86           O
ATOM   2691  OD2 ASP A 173     168.082 363.227 300.016  1.00132.86           O
ATOM   2692  H   ASP A 173     169.174 363.498 296.793  1.00132.86           H
ATOM   2693  HA  ASP A 173     167.120 365.485 296.890  1.00132.86           H
ATOM   2694  HB2 ASP A 173     169.431 364.976 298.790  1.00132.86           H
ATOM   2695  HB3 ASP A 173     168.006 365.970 299.151  1.00132.86           H
ATOM   2696  N   TYR A 174     170.197 366.600 296.488  1.00124.75           N
ATOM   2697  CA  TYR A 174     170.965 367.766 296.073  1.00124.75           C
ATOM   2698  C   TYR A 174     170.452 368.316 294.746  1.00124.75           C
ATOM   2699  O   TYR A 174     170.237 369.526 294.597  1.00124.75           O
ATOM   2700  CB  TYR A 174     172.436 367.361 295.985  1.00124.75           C
ATOM   2701  CG  TYR A 174     173.312 368.210 295.105  1.00124.75           C
ATOM   2702  CD1 TYR A 174     173.841 369.404 295.562  1.00124.75           C
ATOM   2703  CD2 TYR A 174     173.636 367.798 293.822  1.00124.75           C
ATOM   2704  CE1 TYR A 174     174.654 370.168 294.763  1.00124.75           C
ATOM   2705  CE2 TYR A 174     174.448 368.557 293.015  1.00124.75           C
ATOM   2706  CZ  TYR A 174     174.959 369.741 293.490  1.00124.75           C
ATOM   2707  OH  TYR A 174     175.768 370.498 292.678  1.00124.75           O
ATOM   2708  H   TYR A 174     170.671 365.718 296.618  1.00124.75           H
ATOM   2709  HA  TYR A 174     170.862 368.541 296.834  1.00124.75           H
ATOM   2710  HB2 TYR A 174     172.849 367.392 296.994  1.00124.75           H
ATOM   2711  HB3 TYR A 174     172.486 366.332 295.627  1.00124.75           H
ATOM   2712  HD1 TYR A 174     173.611 369.739 296.563  1.00124.75           H
ATOM   2713  HD2 TYR A 174     173.244 366.862 293.451  1.00124.75           H
ATOM   2714  HE1 TYR A 174     175.052 371.102 295.132  1.00124.75           H
ATOM   2715  HE2 TYR A 174     174.684 368.225 292.014  1.00124.75           H
ATOM   2716  HH  TYR A 174     175.327 371.324 292.467  1.00124.75           H
ATOM   2717  N   HIS A 175     170.232 367.432 293.773  1.00118.84           N
ATOM   2718  CA  HIS A 175     169.714 367.860 292.480  1.00118.84           C
ATOM   2719  C   HIS A 175     168.310 368.432 292.613  1.00118.84           C
ATOM   2720  O   HIS A 175     167.969 369.416 291.945  1.00118.84           O
ATOM   2721  CB  HIS A 175     169.723 366.687 291.503  1.00118.84           C
ATOM   2722  CG  HIS A 175     171.049 366.454 290.852  1.00118.84           C
ATOM   2723  ND1 HIS A 175     171.927 367.476 290.563  1.00118.84           N
ATOM   2724  CD2 HIS A 175     171.651 365.313 290.439  1.00118.84           C
ATOM   2725  CE1 HIS A 175     173.010 366.977 289.995  1.00118.84           C
ATOM   2726  NE2 HIS A 175     172.868 365.667 289.909  1.00118.84           N
ATOM   2727  H   HIS A 175     170.428 366.454 293.933  1.00118.84           H
ATOM   2728  HA  HIS A 175     170.367 368.640 292.088  1.00118.84           H
ATOM   2729  HB2 HIS A 175     169.443 365.784 292.047  1.00118.84           H
ATOM   2730  HB3 HIS A 175     168.979 366.872 290.727  1.00118.84           H
ATOM   2731  HD2 HIS A 175     171.250 364.313 290.513  1.00118.84           H
ATOM   2732  HE1 HIS A 175     173.865 367.544 289.659  1.00118.84           H
ATOM   2733  HE2 HIS A 175     173.545 365.029 289.517  1.00118.84           H
ATOM   2734  N   ALA A 176     167.476 367.822 293.454  1.00117.74           N
ATOM   2735  CA  ALA A 176     166.130 368.343 293.658  1.00117.74           C
ATOM   2736  C   ALA A 176     166.182 369.758 294.217  1.00117.74           C
ATOM   2737  O   ALA A 176     165.460 370.650 293.756  1.00117.74           O
ATOM   2738  CB  ALA A 176     165.347 367.421 294.591  1.00117.74           C
ATOM   2739  H   ALA A 176     167.777 366.997 293.953  1.00117.74           H
ATOM   2740  HA  ALA A 176     165.621 368.371 292.694  1.00117.74           H
ATOM   2741  HB1 ALA A 176     165.323 366.415 294.171  1.00117.74           H
ATOM   2742  HB2 ALA A 176     164.329 367.794 294.699  1.00117.74           H
ATOM   2743  HB3 ALA A 176     165.831 367.396 295.567  1.00117.74           H
ATOM   2744  N   GLN A 177     167.041 369.981 295.212  1.00117.12           N
ATOM   2745  CA  GLN A 177     167.174 371.319 295.776  1.00117.12           C
ATOM   2746  C   GLN A 177     167.657 372.307 294.724  1.00117.12           C
ATOM   2747  O   GLN A 177     167.145 373.429 294.637  1.00117.12           O
ATOM   2748  CB  GLN A 177     168.127 371.298 296.971  1.00117.12           C
ATOM   2749  CG  GLN A 177     167.488 370.871 298.283  1.00117.12           C
ATOM   2750  CD  GLN A 177     166.286 371.710 298.655  1.00117.12           C
ATOM   2751  OE1 GLN A 177     166.357 372.940 298.674  1.00117.12           O
ATOM   2752  NE2 GLN A 177     165.174 371.054 298.957  1.00117.12           N
ATOM   2753  H   GLN A 177     167.601 369.223 295.574  1.00117.12           H
ATOM   2754  HA  GLN A 177     166.194 371.642 296.126  1.00117.12           H
ATOM   2755  HB2 GLN A 177     168.939 370.605 296.747  1.00117.12           H
ATOM   2756  HB3 GLN A 177     168.548 372.296 297.097  1.00117.12           H
ATOM   2757  HG2 GLN A 177     167.171 369.832 298.193  1.00117.12           H
ATOM   2758  HG3 GLN A 177     168.229 370.947 299.078  1.00117.12           H
ATOM   2759 HE21 GLN A 177     165.160 370.044 298.929  1.00117.12           H
ATOM   2760 HE22 GLN A 177     164.341 371.563 299.214  1.00117.12           H
ATOM   2761  N   MET A 178     168.640 371.912 293.912  1.00119.13           N
ATOM   2762  CA  MET A 178     169.087 372.790 292.838  1.00119.13           C
ATOM   2763  C   MET A 178     167.931 373.157 291.922  1.00119.13           C
ATOM   2764  O   MET A 178     167.717 374.335 291.608  1.00119.13           O
ATOM   2765  CB  MET A 178     170.197 372.127 292.028  1.00119.13           C
ATOM   2766  CG  MET A 178     171.490 371.912 292.772  1.00119.13           C
ATOM   2767  SD  MET A 178     172.668 371.052 291.721  1.00119.13           S
ATOM   2768  CE  MET A 178     173.056 372.332 290.529  1.00119.13           C
ATOM   2769  H   MET A 178     169.073 371.008 294.041  1.00119.13           H
ATOM   2770  HA  MET A 178     169.481 373.705 293.281  1.00119.13           H
ATOM   2771  HB2 MET A 178     169.835 371.154 291.693  1.00119.13           H
ATOM   2772  HB3 MET A 178     170.401 372.741 291.152  1.00119.13           H
ATOM   2773  HG2 MET A 178     171.904 372.877 293.062  1.00119.13           H
ATOM   2774  HG3 MET A 178     171.300 371.316 293.664  1.00119.13           H
ATOM   2775  HE1 MET A 178     173.891 372.010 289.907  1.00119.13           H
ATOM   2776  HE2 MET A 178     173.326 373.248 291.055  1.00119.13           H
ATOM   2777  HE3 MET A 178     172.185 372.518 289.900  1.00119.13           H
ATOM   2778  N   PHE A 179     167.171 372.156 291.482  1.00120.00           N
ATOM   2779  CA  PHE A 179     166.086 372.413 290.543  1.00120.00           C
ATOM   2780  C   PHE A 179     165.051 373.347 291.152  1.00120.00           C
ATOM   2781  O   PHE A 179     164.569 374.270 290.486  1.00120.00           O
ATOM   2782  CB  PHE A 179     165.432 371.098 290.130  1.00120.00           C
ATOM   2783  CG  PHE A 179     164.225 371.273 289.262  1.00120.00           C
ATOM   2784  CD1 PHE A 179     164.365 371.569 287.918  1.00120.00           C
ATOM   2785  CD2 PHE A 179     162.952 371.147 289.787  1.00120.00           C
ATOM   2786  CE1 PHE A 179     163.259 371.728 287.112  1.00120.00           C
ATOM   2787  CE2 PHE A 179     161.844 371.304 288.986  1.00120.00           C
ATOM   2788  CZ  PHE A 179     161.998 371.596 287.645  1.00120.00           C
ATOM   2789  H   PHE A 179     167.346 371.213 291.801  1.00120.00           H
ATOM   2790  HA  PHE A 179     166.501 372.888 289.655  1.00120.00           H
ATOM   2791  HB2 PHE A 179     166.166 370.506 289.583  1.00120.00           H
ATOM   2792  HB3 PHE A 179     165.141 370.553 291.029  1.00120.00           H
ATOM   2793  HD1 PHE A 179     165.353 371.677 287.495  1.00120.00           H
ATOM   2794  HD2 PHE A 179     162.826 370.923 290.836  1.00120.00           H
ATOM   2795  HE1 PHE A 179     163.382 371.955 286.064  1.00120.00           H
ATOM   2796  HE2 PHE A 179     160.854 371.199 289.405  1.00120.00           H
ATOM   2797  HZ  PHE A 179     161.129 371.721 287.016  1.00120.00           H
ATOM   2798  N   ASP A 180     164.701 373.122 292.419  1.00126.92           N
ATOM   2799  CA  ASP A 180     163.741 373.998 293.082  1.00126.92           C
ATOM   2800  C   ASP A 180     164.219 375.442 293.077  1.00126.92           C
ATOM   2801  O   ASP A 180     163.399 376.367 293.122  1.00126.92           O
ATOM   2802  CB  ASP A 180     163.498 373.521 294.513  1.00126.92           C
ATOM   2803  CG  ASP A 180     162.575 372.320 294.578  1.00126.92           C
ATOM   2804  OD1 ASP A 180     162.040 371.916 293.524  1.00126.92           O
ATOM   2805  OD2 ASP A 180     162.382 371.777 295.687  1.00126.92           O
ATOM   2806  H   ASP A 180     165.101 372.343 292.921  1.00126.92           H
ATOM   2807  HA  ASP A 180     162.798 373.947 292.538  1.00126.92           H
ATOM   2808  HB2 ASP A 180     164.456 373.250 294.958  1.00126.92           H
ATOM   2809  HB3 ASP A 180     163.059 374.337 295.088  1.00126.92           H
ATOM   2810  N   LEU A 181     165.530 375.657 293.022  1.00124.71           N
ATOM   2811  CA  LEU A 181     166.101 376.993 292.970  1.00124.71           C
ATOM   2812  C   LEU A 181     166.421 377.441 291.549  1.00124.71           C
ATOM   2813  O   LEU A 181     167.057 378.483 291.369  1.00124.71           O
ATOM   2814  CB  LEU A 181     167.359 377.056 293.839  1.00124.71           C
ATOM   2815  CG  LEU A 181     167.080 377.396 295.304  1.00124.71           C
ATOM   2816  CD1 LEU A 181     166.471 376.207 296.033  1.00124.71           C
ATOM   2817  CD2 LEU A 181     168.354 377.854 295.995  1.00124.71           C
ATOM   2818  H   LEU A 181     166.152 374.861 293.017  1.00124.71           H
ATOM   2819  HA  LEU A 181     165.371 377.688 293.385  1.00124.71           H
ATOM   2820  HB2 LEU A 181     167.852 376.085 293.800  1.00124.71           H
ATOM   2821  HB3 LEU A 181     168.032 377.808 293.428  1.00124.71           H
ATOM   2822  HG  LEU A 181     166.363 378.217 295.333  1.00124.71           H
ATOM   2823 HD11 LEU A 181     165.560 375.895 295.522  1.00124.71           H
ATOM   2824 HD12 LEU A 181     166.233 376.492 297.057  1.00124.71           H
ATOM   2825 HD13 LEU A 181     167.183 375.382 296.041  1.00124.71           H
ATOM   2826 HD21 LEU A 181     168.138 378.092 297.036  1.00124.71           H
ATOM   2827 HD22 LEU A 181     168.740 378.741 295.493  1.00124.71           H
ATOM   2828 HD23 LEU A 181     169.098 377.058 295.950  1.00124.71           H
ATOM   2829  N   GLY A 182     165.997 376.683 290.542  1.00116.26           N
ATOM   2830  CA  GLY A 182     166.182 377.091 289.164  1.00116.26           C
ATOM   2831  C   GLY A 182     167.636 377.174 288.752  1.00116.26           C
ATOM   2832  O   GLY A 182     168.046 378.126 288.081  1.00116.26           O
ATOM   2833  H   GLY A 182     165.538 375.806 290.742  1.00116.26           H
ATOM   2834  HA2 GLY A 182     165.681 376.367 288.520  1.00116.26           H
ATOM   2835  HA3 GLY A 182     165.720 378.068 289.021  1.00116.26           H
ATOM   2836  N   VAL A 183     168.425 376.180 289.146  1.00116.59           N
ATOM   2837  CA  VAL A 183     169.825 376.102 288.750  1.00116.59           C
ATOM   2838  C   VAL A 183     169.926 375.249 287.495  1.00116.59           C
ATOM   2839  O   VAL A 183     170.834 375.429 286.675  1.00116.59           O
ATOM   2840  CB  VAL A 183     170.691 375.518 289.880  1.00116.59           C
ATOM   2841  CG1 VAL A 183     172.148 375.453 289.452  1.00116.59           C
ATOM   2842  CG2 VAL A 183     170.530 376.337 291.146  1.00116.59           C
ATOM   2843  H   VAL A 183     168.042 375.456 289.737  1.00116.59           H
ATOM   2844  HA  VAL A 183     170.180 377.107 288.520  1.00116.59           H
ATOM   2845  HB  VAL A 183     170.348 374.504 290.084  1.00116.59           H
ATOM   2846 HG11 VAL A 183     172.425 376.385 288.960  1.00116.59           H
ATOM   2847 HG12 VAL A 183     172.287 374.621 288.761  1.00116.59           H
ATOM   2848 HG13 VAL A 183     172.777 375.305 290.330  1.00116.59           H
ATOM   2849 HG21 VAL A 183     171.149 375.911 291.935  1.00116.59           H
ATOM   2850 HG22 VAL A 183     170.841 377.365 290.955  1.00116.59           H
ATOM   2851 HG23 VAL A 183     169.486 376.325 291.456  1.00116.59           H
ATOM   2852  N   ILE A 184     168.988 374.321 287.337  1.00115.77           N
ATOM   2853  CA  ILE A 184     169.034 373.322 286.275  1.00115.77           C
ATOM   2854  C   ILE A 184     167.677 373.234 285.585  1.00115.77           C
ATOM   2855  O   ILE A 184     166.644 373.493 286.219  1.00115.77           O
ATOM   2856  CB  ILE A 184     169.477 371.968 286.846  1.00115.77           C
ATOM   2857  CG1 ILE A 184     168.472 371.480 287.892  1.00115.77           C
ATOM   2858  CG2 ILE A 184     170.861 372.081 287.457  1.00115.77           C
ATOM   2859  CD1 ILE A 184     168.710 370.070 288.331  1.00115.77           C
ATOM   2860  H   ILE A 184     168.209 374.307 287.980  1.00115.77           H
ATOM   2861  HA  ILE A 184     169.772 373.640 285.538  1.00115.77           H
ATOM   2862  HB  ILE A 184     169.514 371.242 286.034  1.00115.77           H
ATOM   2863 HG12 ILE A 184     168.538 372.129 288.764  1.00115.77           H
ATOM   2864 HG13 ILE A 184     167.468 371.552 287.475  1.00115.77           H
ATOM   2865 HG21 ILE A 184     171.565 372.430 286.702  1.00115.77           H
ATOM   2866 HG22 ILE A 184     171.177 371.104 287.825  1.00115.77           H
ATOM   2867 HG23 ILE A 184     170.835 372.790 288.285  1.00115.77           H
ATOM   2868 HD11 ILE A 184     169.503 370.050 289.079  1.00115.77           H
ATOM   2869 HD12 ILE A 184     169.008 369.467 287.473  1.00115.77           H
ATOM   2870 HD13 ILE A 184     167.795 369.663 288.761  1.00115.77           H
ATOM   2871  N   PRO A 185     167.626 372.871 284.300  1.00113.51           N
ATOM   2872  CA  PRO A 185     166.363 372.914 283.553  1.00113.51           C
ATOM   2873  C   PRO A 185     165.448 371.720 283.776  1.00113.51           C
ATOM   2874  O   PRO A 185     164.425 371.612 283.091  1.00113.51           O
ATOM   2875  CB  PRO A 185     166.840 372.964 282.096  1.00113.51           C
ATOM   2876  CG  PRO A 185     168.141 372.245 282.104  1.00113.51           C
ATOM   2877  CD  PRO A 185     168.758 372.445 283.459  1.00113.51           C
ATOM   2878  HA  PRO A 185     165.828 373.833 283.793  1.00113.51           H
ATOM   2879  HB2 PRO A 185     166.128 372.464 281.440  1.00113.51           H
ATOM   2880  HB3 PRO A 185     166.982 373.998 281.781  1.00113.51           H
ATOM   2881  HG2 PRO A 185     167.976 371.183 281.926  1.00113.51           H
ATOM   2882  HG3 PRO A 185     168.795 372.652 281.334  1.00113.51           H
ATOM   2883  HD2 PRO A 185     169.189 371.515 283.830  1.00113.51           H
ATOM   2884  HD3 PRO A 185     169.517 373.226 283.419  1.00113.51           H
ATOM   2885  N   LYS A 186     165.785 370.822 284.696  1.00113.66           N
ATOM   2886  CA  LYS A 186     165.029 369.593 284.896  1.00113.66           C
ATOM   2887  C   LYS A 186     165.455 368.992 286.222  1.00113.66           C
ATOM   2888  O   LYS A 186     166.645 369.020 286.547  1.00113.66           O
ATOM   2889  CB  LYS A 186     165.296 368.603 283.756  1.00113.66           C
ATOM   2890  CG  LYS A 186     164.270 367.502 283.610  1.00113.66           C
ATOM   2891  CD  LYS A 186     164.679 366.547 282.499  1.00113.66           C
ATOM   2892  CE  LYS A 186     163.869 365.263 282.526  1.00113.66           C
ATOM   2893  NZ  LYS A 186     162.410 365.505 282.399  1.00113.66           N
ATOM   2894  H   LYS A 186     166.592 370.999 285.277  1.00113.66           H
ATOM   2895  HA  LYS A 186     163.964 369.824 284.930  1.00113.66           H
ATOM   2896  HB2 LYS A 186     165.325 369.164 282.823  1.00113.66           H
ATOM   2897  HB3 LYS A 186     166.273 368.147 283.917  1.00113.66           H
ATOM   2898  HG2 LYS A 186     164.193 366.952 284.548  1.00113.66           H
ATOM   2899  HG3 LYS A 186     163.302 367.941 283.369  1.00113.66           H
ATOM   2900  HD2 LYS A 186     164.527 367.039 281.538  1.00113.66           H
ATOM   2901  HD3 LYS A 186     165.735 366.304 282.610  1.00113.66           H
ATOM   2902  HE2 LYS A 186     164.191 364.630 281.698  1.00113.66           H
ATOM   2903  HE3 LYS A 186     164.061 364.743 283.464  1.00113.66           H
ATOM   2904  HZ1 LYS A 186     161.918 364.623 282.422  1.00113.66           H
ATOM   2905  HZ2 LYS A 186     162.098 366.085 283.165  1.00113.66           H
ATOM   2906  HZ3 LYS A 186     162.221 365.973 281.524  1.00113.66           H
ATOM   2907  N   ARG A 187     164.507 368.458 286.988  1.00116.12           N
ATOM   2908  CA  ARG A 187     164.907 367.730 288.184  1.00116.12           C
ATOM   2909  C   ARG A 187     165.296 366.323 287.760  1.00116.12           C
ATOM   2910  O   ARG A 187     164.505 365.616 287.128  1.00116.12           O
ATOM   2911  CB  ARG A 187     163.806 367.701 289.242  1.00116.12           C
ATOM   2912  CG  ARG A 187     162.621 366.776 289.014  1.00116.12           C
ATOM   2913  CD  ARG A 187     161.770 366.794 290.283  1.00116.12           C
ATOM   2914  NE  ARG A 187     160.609 365.913 290.247  1.00116.12           N
ATOM   2915  CZ  ARG A 187     160.637 364.630 290.589  1.00116.12           C
ATOM   2916  NH1 ARG A 187     159.503 363.936 290.604  1.00116.12           N
ATOM   2917  NH2 ARG A 187     161.766 364.029 290.929  1.00116.12           N
ATOM   2918  H   ARG A 187     163.532 368.556 286.746  1.00116.12           H
ATOM   2919  HA  ARG A 187     165.783 368.218 288.610  1.00116.12           H
ATOM   2920  HB2 ARG A 187     164.269 367.407 290.184  1.00116.12           H
ATOM   2921  HB3 ARG A 187     163.423 368.715 289.357  1.00116.12           H
ATOM   2922  HG2 ARG A 187     162.033 367.129 288.168  1.00116.12           H
ATOM   2923  HG3 ARG A 187     162.974 365.764 288.821  1.00116.12           H
ATOM   2924  HD2 ARG A 187     162.401 366.491 291.119  1.00116.12           H
ATOM   2925  HD3 ARG A 187     161.428 367.813 290.458  1.00116.12           H
ATOM   2926  HE  ARG A 187     159.728 366.303 289.943  1.00116.12           H
ATOM   2927 HH11 ARG A 187     158.633 364.384 290.352  1.00116.12           H
ATOM   2928 HH12 ARG A 187     159.511 362.961 290.867  1.00116.12           H
ATOM   2929 HH21 ARG A 187     162.634 364.546 290.926  1.00116.12           H
ATOM   2930 HH22 ARG A 187     161.761 363.053 291.190  1.00116.12           H
ATOM   2931  N   LEU A 188     166.518 365.922 288.094  1.00117.45           N
ATOM   2932  CA  LEU A 188     167.082 364.673 287.590  1.00117.45           C
ATOM   2933  C   LEU A 188     166.355 363.535 288.296  1.00117.45           C
ATOM   2934  O   LEU A 188     166.819 362.957 289.281  1.00117.45           O
ATOM   2935  CB  LEU A 188     168.591 364.652 287.801  1.00117.45           C
ATOM   2936  CG  LEU A 188     169.317 365.569 286.806  1.00117.45           C
ATOM   2937  CD1 LEU A 188     168.988 367.015 287.059  1.00117.45           C
ATOM   2938  CD2 LEU A 188     170.814 365.399 286.873  1.00117.45           C
ATOM   2939  H   LEU A 188     167.071 366.497 288.714  1.00117.45           H
ATOM   2940  HA  LEU A 188     166.879 364.606 286.522  1.00117.45           H
ATOM   2941  HB2 LEU A 188     168.810 364.987 288.815  1.00117.45           H
ATOM   2942  HB3 LEU A 188     168.954 363.631 287.676  1.00117.45           H
ATOM   2943  HG  LEU A 188     168.988 365.313 285.799  1.00117.45           H
ATOM   2944 HD11 LEU A 188     169.818 367.640 286.731  1.00117.45           H
ATOM   2945 HD12 LEU A 188     168.088 367.285 286.507  1.00117.45           H
ATOM   2946 HD13 LEU A 188     168.818 367.169 288.125  1.00117.45           H
ATOM   2947 HD21 LEU A 188     171.071 364.355 286.691  1.00117.45           H
ATOM   2948 HD22 LEU A 188     171.284 366.026 286.115  1.00117.45           H
ATOM   2949 HD23 LEU A 188     171.169 365.694 287.860  1.00117.45           H
ATOM   2950  N   ARG A 189     165.170 363.233 287.763  1.00125.45           N
ATOM   2951  CA  ARG A 189     164.200 362.324 288.362  1.00125.45           C
ATOM   2952  C   ARG A 189     164.896 361.085 288.906  1.00125.45           C
ATOM   2953  O   ARG A 189     164.741 360.739 290.082  1.00125.45           O
ATOM   2954  CB  ARG A 189     163.155 361.906 287.319  1.00125.45           C
ATOM   2955  CG  ARG A 189     162.446 363.055 286.596  1.00125.45           C
ATOM   2956  CD  ARG A 189     161.254 363.635 287.328  1.00125.45           C
ATOM   2957  NE  ARG A 189     160.626 364.672 286.510  1.00125.45           N
ATOM   2958  CZ  ARG A 189     159.543 365.357 286.849  1.00125.45           C
ATOM   2959  NH1 ARG A 189     159.098 366.312 286.036  1.00125.45           N
ATOM   2960  NH2 ARG A 189     158.890 365.112 287.970  1.00125.45           N
ATOM   2961  H   ARG A 189     164.927 363.666 286.883  1.00125.45           H
ATOM   2962  HA  ARG A 189     163.696 362.836 289.182  1.00125.45           H
ATOM   2963  HB2 ARG A 189     163.644 361.280 286.574  1.00125.45           H
ATOM   2964  HB3 ARG A 189     162.396 361.310 287.826  1.00125.45           H
ATOM   2965  HG2 ARG A 189     163.170 363.856 286.442  1.00125.45           H
ATOM   2966  HG3 ARG A 189     162.113 362.698 285.622  1.00125.45           H
ATOM   2967  HD2 ARG A 189     160.531 362.844 287.526  1.00125.45           H
ATOM   2968  HD3 ARG A 189     161.584 364.069 288.272  1.00125.45           H
ATOM   2969  HE  ARG A 189     161.051 364.883 285.619  1.00125.45           H
ATOM   2970 HH11 ARG A 189     159.587 366.509 285.174  1.00125.45           H
ATOM   2971 HH12 ARG A 189     158.273 366.841 286.281  1.00125.45           H
ATOM   2972 HH21 ARG A 189     159.214 364.388 288.596  1.00125.45           H
ATOM   2973 HH22 ARG A 189     158.065 365.648 288.202  1.00125.45           H
ATOM   2974  N   SER A 190     165.673 360.419 288.052  1.00113.53           N
ATOM   2975  CA  SER A 190     166.314 359.158 288.383  1.00113.53           C
ATOM   2976  C   SER A 190     167.741 359.176 287.854  1.00113.53           C
ATOM   2977  O   SER A 190     168.165 360.119 287.178  1.00113.53           O
ATOM   2978  CB  SER A 190     165.532 357.975 287.804  1.00113.53           C
ATOM   2979  OG  SER A 190     166.310 356.792 287.834  1.00113.53           O
ATOM   2980  H   SER A 190     165.822 360.810 287.133  1.00113.53           H
ATOM   2981  HA  SER A 190     166.346 359.057 289.467  1.00113.53           H
ATOM   2982  HB2 SER A 190     164.628 357.822 288.392  1.00113.53           H
ATOM   2983  HB3 SER A 190     165.256 358.197 286.772  1.00113.53           H
ATOM   2984  HG  SER A 190     165.737 356.029 287.727  1.00113.53           H
ATOM   2985  N   ALA A 191     168.482 358.109 288.159  1.00108.92           N
ATOM   2986  CA  ALA A 191     169.865 358.016 287.702  1.00108.92           C
ATOM   2987  C   ALA A 191     169.955 358.160 286.188  1.00108.92           C
ATOM   2988  O   ALA A 191     170.955 358.664 285.664  1.00108.92           O
ATOM   2989  CB  ALA A 191     170.473 356.687 288.151  1.00108.92           C
ATOM   2990  H   ALA A 191     168.084 357.362 288.708  1.00108.92           H
ATOM   2991  HA  ALA A 191     170.433 358.826 288.159  1.00108.92           H
ATOM   2992  HB1 ALA A 191     170.400 356.601 289.235  1.00108.92           H
ATOM   2993  HB2 ALA A 191     169.933 355.864 287.684  1.00108.92           H
ATOM   2994  HB3 ALA A 191     171.521 356.648 287.854  1.00108.92           H
ATOM   2995  N   SER A 192     168.923 357.718 285.469  1.00105.84           N
ATOM   2996  CA  SER A 192     168.919 357.885 284.020  1.00105.84           C
ATOM   2997  C   SER A 192     168.965 359.359 283.644  1.00105.84           C
ATOM   2998  O   SER A 192     169.642 359.741 282.680  1.00105.84           O
ATOM   2999  CB  SER A 192     167.685 357.219 283.419  1.00105.84           C
ATOM   3000  OG  SER A 192     167.803 357.122 282.011  1.00105.84           O
ATOM   3001  H   SER A 192     168.144 357.267 285.927  1.00105.84           H
ATOM   3002  HA  SER A 192     169.805 357.397 283.615  1.00105.84           H
ATOM   3003  HB2 SER A 192     167.579 356.219 283.838  1.00105.84           H
ATOM   3004  HB3 SER A 192     166.802 357.808 283.667  1.00105.84           H
ATOM   3005  HG  SER A 192     168.089 356.237 281.774  1.00105.84           H
ATOM   3006  N   ASP A 193     168.241 360.202 284.380  1.00113.55           N
ATOM   3007  CA  ASP A 193     168.309 361.633 284.118  1.00113.55           C
ATOM   3008  C   ASP A 193     169.708 362.170 284.372  1.00113.55           C
ATOM   3009  O   ASP A 193     170.197 363.022 283.622  1.00113.55           O
ATOM   3010  CB  ASP A 193     167.286 362.376 284.974  1.00113.55           C
ATOM   3011  CG  ASP A 193     165.866 362.115 284.534  1.00113.55           C
ATOM   3012  OD1 ASP A 193     165.675 361.352 283.565  1.00113.55           O
ATOM   3013  OD2 ASP A 193     164.941 362.683 285.149  1.00113.55           O
ATOM   3014  H   ASP A 193     167.647 359.849 285.116  1.00113.55           H
ATOM   3015  HA  ASP A 193     168.063 361.802 283.070  1.00113.55           H
ATOM   3016  HB2 ASP A 193     167.397 362.054 286.009  1.00113.55           H
ATOM   3017  HB3 ASP A 193     167.485 363.446 284.914  1.00113.55           H
ATOM   3018  N   ARG A 194     170.366 361.696 285.433  1.00112.16           N
ATOM   3019  CA  ARG A 194     171.746 362.102 285.673  1.00112.16           C
ATOM   3020  C   ARG A 194     172.627 361.717 284.499  1.00112.16           C
ATOM   3021  O   ARG A 194     173.456 362.516 284.039  1.00112.16           O
ATOM   3022  CB  ARG A 194     172.263 361.465 286.965  1.00112.16           C
ATOM   3023  CG  ARG A 194     171.580 361.965 288.230  1.00112.16           C
ATOM   3024  CD  ARG A 194     172.471 361.833 289.448  1.00112.16           C
ATOM   3025  NE  ARG A 194     172.883 360.456 289.681  1.00112.16           N
ATOM   3026  CZ  ARG A 194     172.091 359.514 290.172  1.00112.16           C
ATOM   3027  NH1 ARG A 194     172.576 358.290 290.356  1.00112.16           N
ATOM   3028  NH2 ARG A 194     170.831 359.764 290.484  1.00112.16           N
ATOM   3029  H   ARG A 194     169.909 361.057 286.069  1.00112.16           H
ATOM   3030  HA  ARG A 194     171.773 363.186 285.787  1.00112.16           H
ATOM   3031  HB2 ARG A 194     172.128 360.385 286.899  1.00112.16           H
ATOM   3032  HB3 ARG A 194     173.330 361.678 287.046  1.00112.16           H
ATOM   3033  HG2 ARG A 194     171.319 363.015 288.097  1.00112.16           H
ATOM   3034  HG3 ARG A 194     170.668 361.390 288.392  1.00112.16           H
ATOM   3035  HD2 ARG A 194     173.358 362.451 289.308  1.00112.16           H
ATOM   3036  HD3 ARG A 194     171.925 362.188 290.322  1.00112.16           H
ATOM   3037  HE  ARG A 194     173.834 360.203 289.454  1.00112.16           H
ATOM   3038 HH11 ARG A 194     173.538 358.087 290.121  1.00112.16           H
ATOM   3039 HH12 ARG A 194     171.984 357.563 290.729  1.00112.16           H
ATOM   3040 HH21 ARG A 194     170.452 360.690 290.350  1.00112.16           H
ATOM   3041 HH22 ARG A 194     170.248 359.028 290.857  1.00112.16           H
ATOM   3042  N   SER A 195     172.455 360.499 283.990  1.00111.76           N
ATOM   3043  CA  SER A 195     173.239 360.058 282.844  1.00111.76           C
ATOM   3044  C   SER A 195     173.000 360.964 281.647  1.00111.76           C
ATOM   3045  O   SER A 195     173.947 361.398 280.983  1.00111.76           O
ATOM   3046  CB  SER A 195     172.888 358.612 282.499  1.00111.76           C
ATOM   3047  OG  SER A 195     171.499 358.477 282.256  1.00111.76           O
ATOM   3048  H   SER A 195     171.776 359.876 284.403  1.00111.76           H
ATOM   3049  HA  SER A 195     174.295 360.105 283.108  1.00111.76           H
ATOM   3050  HB2 SER A 195     173.438 358.313 281.607  1.00111.76           H
ATOM   3051  HB3 SER A 195     173.171 357.965 283.330  1.00111.76           H
ATOM   3052  HG  SER A 195     171.172 359.269 281.823  1.00111.76           H
ATOM   3053  N   LYS A 196     171.736 361.268 281.356  1.00104.75           N
ATOM   3054  CA  LYS A 196     171.432 362.101 280.196  1.00104.75           C
ATOM   3055  C   LYS A 196     172.012 363.499 280.352  1.00104.75           C
ATOM   3056  O   LYS A 196     172.570 364.060 279.401  1.00104.75           O
ATOM   3057  CB  LYS A 196     169.921 362.167 279.974  1.00104.75           C
ATOM   3058  CG  LYS A 196     169.306 360.837 279.570  1.00104.75           C
ATOM   3059  CD  LYS A 196     167.816 360.959 279.277  1.00104.75           C
ATOM   3060  CE  LYS A 196     166.994 361.143 280.541  1.00104.75           C
ATOM   3061  NZ  LYS A 196     166.986 359.917 281.387  1.00104.75           N
ATOM   3062  H   LYS A 196     170.986 360.922 281.939  1.00104.75           H
ATOM   3063  HA  LYS A 196     171.885 361.640 279.318  1.00104.75           H
ATOM   3064  HB2 LYS A 196     169.451 362.498 280.900  1.00104.75           H
ATOM   3065  HB3 LYS A 196     169.713 362.900 279.195  1.00104.75           H
ATOM   3066  HG2 LYS A 196     169.811 360.473 278.676  1.00104.75           H
ATOM   3067  HG3 LYS A 196     169.452 360.118 280.378  1.00104.75           H
ATOM   3068  HD2 LYS A 196     167.653 361.813 278.620  1.00104.75           H
ATOM   3069  HD3 LYS A 196     167.483 360.053 278.771  1.00104.75           H
ATOM   3070  HE2 LYS A 196     167.415 361.966 281.118  1.00104.75           H
ATOM   3071  HE3 LYS A 196     165.969 361.392 280.265  1.00104.75           H
ATOM   3072  HZ1 LYS A 196     166.895 360.178 282.358  1.00104.75           H
ATOM   3073  HZ2 LYS A 196     167.850 359.411 281.253  1.00104.75           H
ATOM   3074  HZ3 LYS A 196     166.208 359.330 281.121  1.00104.75           H
ATOM   3075  N   PHE A 197     171.888 364.085 281.542  1.00103.29           N
ATOM   3076  CA  PHE A 197     172.402 365.431 281.761  1.00103.29           C
ATOM   3077  C   PHE A 197     173.917 365.465 281.604  1.00103.29           C
ATOM   3078  O   PHE A 197     174.470 366.349 280.933  1.00103.29           O
ATOM   3079  CB  PHE A 197     171.988 365.917 283.148  1.00103.29           C
ATOM   3080  CG  PHE A 197     172.296 367.359 283.400  1.00103.29           C
ATOM   3081  CD1 PHE A 197     171.728 368.346 282.618  1.00103.29           C
ATOM   3082  CD2 PHE A 197     173.143 367.730 284.427  1.00103.29           C
ATOM   3083  CE1 PHE A 197     172.003 369.675 282.849  1.00103.29           C
ATOM   3084  CE2 PHE A 197     173.424 369.058 284.664  1.00103.29           C
ATOM   3085  CZ  PHE A 197     172.852 370.032 283.874  1.00103.29           C
ATOM   3086  H   PHE A 197     171.435 363.592 282.299  1.00103.29           H
ATOM   3087  HA  PHE A 197     171.962 366.095 281.016  1.00103.29           H
ATOM   3088  HB2 PHE A 197     170.913 365.771 283.256  1.00103.29           H
ATOM   3089  HB3 PHE A 197     172.501 365.313 283.897  1.00103.29           H
ATOM   3090  HD1 PHE A 197     171.060 368.072 281.814  1.00103.29           H
ATOM   3091  HD2 PHE A 197     173.590 366.970 285.051  1.00103.29           H
ATOM   3092  HE1 PHE A 197     171.554 370.437 282.229  1.00103.29           H
ATOM   3093  HE2 PHE A 197     174.091 369.335 285.467  1.00103.29           H
ATOM   3094  HZ  PHE A 197     173.069 371.074 284.058  1.00103.29           H
ATOM   3095  N   TYR A 198     174.609 364.503 282.216  1.00102.43           N
ATOM   3096  CA  TYR A 198     176.057 364.460 282.087  1.00102.43           C
ATOM   3097  C   TYR A 198     176.464 364.217 280.644  1.00102.43           C
ATOM   3098  O   TYR A 198     177.478 364.751 280.181  1.00102.43           O
ATOM   3099  CB  TYR A 198     176.641 363.380 282.993  1.00102.43           C
ATOM   3100  CG  TYR A 198     178.130 363.204 282.822  1.00102.43           C
ATOM   3101  CD1 TYR A 198     179.023 364.015 283.502  1.00102.43           C
ATOM   3102  CD2 TYR A 198     178.642 362.233 281.977  1.00102.43           C
ATOM   3103  CE1 TYR A 198     180.384 363.861 283.352  1.00102.43           C
ATOM   3104  CE2 TYR A 198     180.002 362.072 281.818  1.00102.43           C
ATOM   3105  CZ  TYR A 198     180.869 362.889 282.507  1.00102.43           C
ATOM   3106  OH  TYR A 198     182.226 362.731 282.354  1.00102.43           O
ATOM   3107  H   TYR A 198     174.128 363.806 282.767  1.00102.43           H
ATOM   3108  HA  TYR A 198     176.459 365.424 282.400  1.00102.43           H
ATOM   3109  HB2 TYR A 198     176.440 363.652 284.029  1.00102.43           H
ATOM   3110  HB3 TYR A 198     176.147 362.434 282.776  1.00102.43           H
ATOM   3111  HD1 TYR A 198     178.646 364.783 284.162  1.00102.43           H
ATOM   3112  HD2 TYR A 198     177.965 361.592 281.433  1.00102.43           H
ATOM   3113  HE1 TYR A 198     181.067 364.499 283.894  1.00102.43           H
ATOM   3114  HE2 TYR A 198     180.385 361.309 281.157  1.00102.43           H
ATOM   3115  HH  TYR A 198     182.658 363.584 282.432  1.00102.43           H
ATOM   3116  N   ARG A 199     175.697 363.401 279.919  1.00106.86           N
ATOM   3117  CA  ARG A 199     175.975 363.186 278.505  1.00106.86           C
ATOM   3118  C   ARG A 199     175.875 364.493 277.738  1.00106.86           C
ATOM   3119  O   ARG A 199     176.739 364.817 276.918  1.00106.86           O
ATOM   3120  CB  ARG A 199     175.004 362.157 277.931  1.00106.86           C
ATOM   3121  CG  ARG A 199     175.353 360.716 278.244  1.00106.86           C
ATOM   3122  CD  ARG A 199     176.488 360.215 277.366  1.00106.86           C
ATOM   3123  NE  ARG A 199     177.757 360.180 278.081  1.00106.86           N
ATOM   3124  CZ  ARG A 199     178.034 359.340 279.069  1.00106.86           C
ATOM   3125  NH1 ARG A 199     179.228 359.396 279.651  1.00106.86           N
ATOM   3126  NH2 ARG A 199     177.152 358.446 279.484  1.00106.86           N
ATOM   3127  H   ARG A 199     174.919 362.928 280.355  1.00106.86           H
ATOM   3128  HA  ARG A 199     176.990 362.800 278.404  1.00106.86           H
ATOM   3129  HB2 ARG A 199     174.013 362.362 278.336  1.00106.86           H
ATOM   3130  HB3 ARG A 199     174.969 362.278 276.848  1.00106.86           H
ATOM   3131  HG2 ARG A 199     175.655 360.643 279.289  1.00106.86           H
ATOM   3132  HG3 ARG A 199     174.474 360.092 278.083  1.00106.86           H
ATOM   3133  HD2 ARG A 199     176.249 359.208 277.024  1.00106.86           H
ATOM   3134  HD3 ARG A 199     176.584 360.871 276.501  1.00106.86           H
ATOM   3135  HE  ARG A 199     178.472 360.839 277.807  1.00106.86           H
ATOM   3136 HH11 ARG A 199     179.909 360.074 279.341  1.00106.86           H
ATOM   3137 HH12 ARG A 199     179.454 358.761 280.404  1.00106.86           H
ATOM   3138 HH21 ARG A 199     176.243 358.394 279.047  1.00106.86           H
ATOM   3139 HH22 ARG A 199     177.388 357.816 280.238  1.00106.86           H
ATOM   3140  N   LEU A 200     174.820 365.260 277.999  1.00101.76           N
ATOM   3141  CA  LEU A 200     174.679 366.563 277.361  1.00101.76           C
ATOM   3142  C   LEU A 200     175.901 367.431 277.632  1.00101.76           C
ATOM   3143  O   LEU A 200     176.509 367.987 276.706  1.00101.76           O
ATOM   3144  CB  LEU A 200     173.413 367.246 277.880  1.00101.76           C
ATOM   3145  CG  LEU A 200     173.021 368.607 277.305  1.00101.76           C
ATOM   3146  CD1 LEU A 200     172.725 368.520 275.829  1.00101.76           C
ATOM   3147  CD2 LEU A 200     171.822 369.159 278.055  1.00101.76           C
ATOM   3148  H   LEU A 200     174.112 364.938 278.643  1.00101.76           H
ATOM   3149  HA  LEU A 200     174.583 366.418 276.286  1.00101.76           H
ATOM   3150  HB2 LEU A 200     172.582 366.567 277.689  1.00101.76           H
ATOM   3151  HB3 LEU A 200     173.513 367.356 278.960  1.00101.76           H
ATOM   3152  HG  LEU A 200     173.858 369.291 277.447  1.00101.76           H
ATOM   3153 HD11 LEU A 200     171.653 368.396 275.679  1.00101.76           H
ATOM   3154 HD12 LEU A 200     173.058 369.434 275.338  1.00101.76           H
ATOM   3155 HD13 LEU A 200     173.252 367.666 275.403  1.00101.76           H
ATOM   3156 HD21 LEU A 200     171.548 370.129 277.640  1.00101.76           H
ATOM   3157 HD22 LEU A 200     170.983 368.471 277.954  1.00101.76           H
ATOM   3158 HD23 LEU A 200     172.074 369.273 279.109  1.00101.76           H
ATOM   3159  N   ILE A 201     176.282 367.544 278.904  1.00103.61           N
ATOM   3160  CA  ILE A 201     177.365 368.450 279.274  1.00103.61           C
ATOM   3161  C   ILE A 201     178.677 368.009 278.635  1.00103.61           C
ATOM   3162  O   ILE A 201     179.417 368.822 278.073  1.00103.61           O
ATOM   3163  CB  ILE A 201     177.490 368.544 280.803  1.00103.61           C
ATOM   3164  CG1 ILE A 201     176.201 369.096 281.419  1.00103.61           C
ATOM   3165  CG2 ILE A 201     178.671 369.418 281.184  1.00103.61           C
ATOM   3166  CD1 ILE A 201     175.651 370.330 280.726  1.00103.61           C
ATOM   3167  H   ILE A 201     175.819 366.998 279.617  1.00103.61           H
ATOM   3168  HA  ILE A 201     177.121 369.441 278.894  1.00103.61           H
ATOM   3169  HB  ILE A 201     177.661 367.542 281.198  1.00103.61           H
ATOM   3170 HG12 ILE A 201     175.441 368.315 281.377  1.00103.61           H
ATOM   3171 HG13 ILE A 201     176.391 369.340 282.465  1.00103.61           H
ATOM   3172 HG21 ILE A 201     179.581 369.014 280.740  1.00103.61           H
ATOM   3173 HG22 ILE A 201     178.775 369.437 282.269  1.00103.61           H
ATOM   3174 HG23 ILE A 201     178.507 370.431 280.817  1.00103.61           H
ATOM   3175 HD11 ILE A 201     175.041 370.900 281.427  1.00103.61           H
ATOM   3176 HD12 ILE A 201     176.478 370.950 280.378  1.00103.61           H
ATOM   3177 HD13 ILE A 201     175.040 370.028 279.875  1.00103.61           H
ATOM   3178  N   GLU A 202     178.993 366.717 278.722  1.00108.69           N
ATOM   3179  CA  GLU A 202     180.266 366.246 278.186  1.00108.69           C
ATOM   3180  C   GLU A 202     180.292 366.339 276.667  1.00108.69           C
ATOM   3181  O   GLU A 202     181.338 366.628 276.076  1.00108.69           O
ATOM   3182  CB  GLU A 202     180.538 364.814 278.644  1.00108.69           C
ATOM   3183  CG  GLU A 202     179.508 363.800 278.181  1.00108.69           C
ATOM   3184  CD  GLU A 202     179.800 363.257 276.793  1.00108.69           C
ATOM   3185  OE1 GLU A 202     180.960 363.365 276.342  1.00108.69           O
ATOM   3186  OE2 GLU A 202     178.870 362.723 276.154  1.00108.69           O
ATOM   3187  H   GLU A 202     178.354 366.066 279.156  1.00108.69           H
ATOM   3188  HA  GLU A 202     181.057 366.884 278.580  1.00108.69           H
ATOM   3189  HB2 GLU A 202     181.516 364.510 278.273  1.00108.69           H
ATOM   3190  HB3 GLU A 202     180.559 364.803 279.734  1.00108.69           H
ATOM   3191  HG2 GLU A 202     179.498 362.968 278.884  1.00108.69           H
ATOM   3192  HG3 GLU A 202     178.526 364.271 278.176  1.00108.69           H
ATOM   3193  N   ALA A 203     179.156 366.085 276.012  1.00106.59           N
ATOM   3194  CA  ALA A 203     179.091 366.258 274.568  1.00106.59           C
ATOM   3195  C   ALA A 203     179.375 367.699 274.189  1.00106.59           C
ATOM   3196  O   ALA A 203     180.106 367.966 273.228  1.00106.59           O
ATOM   3197  CB  ALA A 203     177.719 365.829 274.053  1.00106.59           C
ATOM   3198  H   ALA A 203     178.341 365.774 276.519  1.00106.59           H
ATOM   3199  HA  ALA A 203     179.848 365.623 274.109  1.00106.59           H
ATOM   3200  HB1 ALA A 203     176.941 366.334 274.625  1.00106.59           H
ATOM   3201  HB2 ALA A 203     177.626 366.095 273.000  1.00106.59           H
ATOM   3202  HB3 ALA A 203     177.609 364.750 274.166  1.00106.59           H
ATOM   3203  N   SER A 204     178.809 368.646 274.937  1.00109.04           N
ATOM   3204  CA  SER A 204     179.164 370.042 274.720  1.00109.04           C
ATOM   3205  C   SER A 204     180.658 370.255 274.915  1.00109.04           C
ATOM   3206  O   SER A 204     181.311 370.921 274.105  1.00109.04           O
ATOM   3207  CB  SER A 204     178.374 370.937 275.669  1.00109.04           C
ATOM   3208  OG  SER A 204     179.063 371.099 276.895  1.00109.04           O
ATOM   3209  H   SER A 204     178.138 368.397 275.650  1.00109.04           H
ATOM   3210  HA  SER A 204     178.907 370.310 273.695  1.00109.04           H
ATOM   3211  HB2 SER A 204     178.234 371.914 275.206  1.00109.04           H
ATOM   3212  HB3 SER A 204     177.400 370.488 275.861  1.00109.04           H
ATOM   3213  HG  SER A 204     178.857 370.365 277.478  1.00109.04           H
ATOM   3214  N   LEU A 205     181.215 369.683 275.982  1.00106.68           N
ATOM   3215  CA  LEU A 205     182.617 369.919 276.312  1.00106.68           C
ATOM   3216  C   LEU A 205     183.533 369.458 275.186  1.00106.68           C
ATOM   3217  O   LEU A 205     184.385 370.217 274.713  1.00106.68           O
ATOM   3218  CB  LEU A 205     182.967 369.205 277.616  1.00106.68           C
ATOM   3219  CG  LEU A 205     184.356 369.478 278.195  1.00106.68           C
ATOM   3220  CD1 LEU A 205     184.353 369.219 279.691  1.00106.68           C
ATOM   3221  CD2 LEU A 205     185.423 368.635 277.512  1.00106.68           C
ATOM   3222  H   LEU A 205     180.660 369.078 276.570  1.00106.68           H
ATOM   3223  HA  LEU A 205     182.760 370.990 276.456  1.00106.68           H
ATOM   3224  HB2 LEU A 205     182.232 369.502 278.364  1.00106.68           H
ATOM   3225  HB3 LEU A 205     182.870 368.131 277.453  1.00106.68           H
ATOM   3226  HG  LEU A 205     184.594 370.529 278.031  1.00106.68           H
ATOM   3227 HD11 LEU A 205     185.346 369.415 280.096  1.00106.68           H
ATOM   3228 HD12 LEU A 205     183.628 369.875 280.172  1.00106.68           H
ATOM   3229 HD13 LEU A 205     184.083 368.180 279.879  1.00106.68           H
ATOM   3230 HD21 LEU A 205     185.412 368.832 276.440  1.00106.68           H
ATOM   3231 HD22 LEU A 205     185.219 367.579 277.689  1.00106.68           H
ATOM   3232 HD23 LEU A 205     186.402 368.889 277.918  1.00106.68           H
ATOM   3233  N   TYR A 206     183.376 368.211 274.747  1.00104.74           N
ATOM   3234  CA  TYR A 206     184.225 367.685 273.684  1.00104.74           C
ATOM   3235  C   TYR A 206     183.840 368.214 272.312  1.00104.74           C
ATOM   3236  O   TYR A 206     184.667 368.175 271.396  1.00104.74           O
ATOM   3237  CB  TYR A 206     184.172 366.156 273.673  1.00104.74           C
ATOM   3238  CG  TYR A 206     184.759 365.521 274.909  1.00104.74           C
ATOM   3239  CD1 TYR A 206     186.050 365.819 275.318  1.00104.74           C
ATOM   3240  CD2 TYR A 206     184.026 364.621 275.668  1.00104.74           C
ATOM   3241  CE1 TYR A 206     186.593 365.241 276.445  1.00104.74           C
ATOM   3242  CE2 TYR A 206     184.560 364.040 276.798  1.00104.74           C
ATOM   3243  CZ  TYR A 206     185.846 364.354 277.181  1.00104.74           C
ATOM   3244  OH  TYR A 206     186.385 363.776 278.309  1.00104.74           O
ATOM   3245  H   TYR A 206     182.662 367.624 275.154  1.00104.74           H
ATOM   3246  HA  TYR A 206     185.252 367.988 273.888  1.00104.74           H
ATOM   3247  HB2 TYR A 206     183.130 365.848 273.590  1.00104.74           H
ATOM   3248  HB3 TYR A 206     184.716 365.792 272.801  1.00104.74           H
ATOM   3249  HD1 TYR A 206     186.640 366.517 274.742  1.00104.74           H
ATOM   3250  HD2 TYR A 206     183.019 364.371 275.368  1.00104.74           H
ATOM   3251  HE1 TYR A 206     187.601 365.484 276.748  1.00104.74           H
ATOM   3252  HE2 TYR A 206     183.975 363.343 277.379  1.00104.74           H
ATOM   3253  HH  TYR A 206     187.258 364.142 278.470  1.00104.74           H
ATOM   3254  N   GLY A 207     182.614 368.698 272.147  1.00103.96           N
ATOM   3255  CA  GLY A 207     182.188 369.238 270.872  1.00103.96           C
ATOM   3256  C   GLY A 207     181.977 368.161 269.829  1.00103.96           C
ATOM   3257  O   GLY A 207     182.587 367.091 269.902  1.00103.96           O
ATOM   3258  H   GLY A 207     181.969 368.691 272.924  1.00103.96           H
ATOM   3259  HA2 GLY A 207     181.249 369.774 271.015  1.00103.96           H
ATOM   3260  HA3 GLY A 207     182.943 369.936 270.513  1.00103.96           H
ATOM   3261  N   GLY A 208     181.119 368.433 268.857  1.00110.43           N
ATOM   3262  CA  GLY A 208     180.832 367.502 267.785  1.00110.43           C
ATOM   3263  C   GLY A 208     179.475 366.845 267.962  1.00110.43           C
ATOM   3264  O   GLY A 208     178.771 367.046 268.953  1.00110.43           O
ATOM   3265  H   GLY A 208     180.646 369.326 268.864  1.00110.43           H
ATOM   3266  HA2 GLY A 208     180.843 368.040 266.837  1.00110.43           H
ATOM   3267  HA3 GLY A 208     181.601 366.731 267.766  1.00110.43           H
ATOM   3268  N   ILE A 209     179.119 366.044 266.960  1.00109.93           N
ATOM   3269  CA  ILE A 209     177.856 365.308 266.958  1.00109.93           C
ATOM   3270  C   ILE A 209     178.041 364.108 267.882  1.00109.93           C
ATOM   3271  O   ILE A 209     178.593 363.084 267.479  1.00109.93           O
ATOM   3272  CB  ILE A 209     177.450 364.877 265.548  1.00109.93           C
ATOM   3273  CG1 ILE A 209     177.517 366.064 264.586  1.00109.93           C
ATOM   3274  CG2 ILE A 209     176.049 364.296 265.560  1.00109.93           C
ATOM   3275  CD1 ILE A 209     177.060 365.736 263.182  1.00109.93           C
ATOM   3276  H   ILE A 209     179.744 365.941 266.173  1.00109.93           H
ATOM   3277  HA  ILE A 209     177.076 365.949 267.368  1.00109.93           H
ATOM   3278  HB  ILE A 209     178.144 364.110 265.204  1.00109.93           H
ATOM   3279 HG12 ILE A 209     176.882 366.860 264.977  1.00109.93           H
ATOM   3280 HG13 ILE A 209     178.545 366.424 264.545  1.00109.93           H
ATOM   3281 HG21 ILE A 209     175.866 363.808 266.517  1.00109.93           H
ATOM   3282 HG22 ILE A 209     175.952 363.566 264.756  1.00109.93           H
ATOM   3283 HG23 ILE A 209     175.322 365.096 265.414  1.00109.93           H
ATOM   3284 HD11 ILE A 209     177.564 366.391 262.472  1.00109.93           H
ATOM   3285 HD12 ILE A 209     177.305 364.699 262.954  1.00109.93           H
ATOM   3286 HD13 ILE A 209     175.982 365.880 263.107  1.00109.93           H
ATOM   3287  N   SER A 210     177.578 364.228 269.123  1.00105.75           N
ATOM   3288  CA  SER A 210     177.772 363.157 270.091  1.00105.75           C
ATOM   3289  C   SER A 210     177.047 361.892 269.649  1.00105.75           C
ATOM   3290  O   SER A 210     175.901 361.936 269.193  1.00105.75           O
ATOM   3291  CB  SER A 210     177.272 363.592 271.467  1.00105.75           C
ATOM   3292  OG  SER A 210     177.324 362.515 272.386  1.00105.75           O
ATOM   3293  H   SER A 210     177.089 365.068 269.396  1.00105.75           H
ATOM   3294  HA  SER A 210     178.837 362.941 270.161  1.00105.75           H
ATOM   3295  HB2 SER A 210     177.899 364.404 271.834  1.00105.75           H
ATOM   3296  HB3 SER A 210     176.243 363.942 271.382  1.00105.75           H
ATOM   3297  HG  SER A 210     177.006 362.809 273.243  1.00105.75           H
ATOM   3298  N   SER A 211     177.728 360.756 269.794  1.00103.78           N
ATOM   3299  CA  SER A 211     177.166 359.490 269.336  1.00103.78           C
ATOM   3300  C   SER A 211     175.927 359.111 270.137  1.00103.78           C
ATOM   3301  O   SER A 211     174.877 358.803 269.565  1.00103.78           O
ATOM   3302  CB  SER A 211     178.221 358.389 269.430  1.00103.78           C
ATOM   3303  OG  SER A 211     177.824 357.244 268.698  1.00103.78           O
ATOM   3304  H   SER A 211     178.642 360.771 270.224  1.00103.78           H
ATOM   3305  HA  SER A 211     176.878 359.600 268.290  1.00103.78           H
ATOM   3306  HB2 SER A 211     179.163 358.761 269.026  1.00103.78           H
ATOM   3307  HB3 SER A 211     178.362 358.116 270.475  1.00103.78           H
ATOM   3308  HG  SER A 211     178.404 357.129 267.943  1.00103.78           H
ATOM   3309  N   ALA A 212     176.032 359.123 271.467  1.00 99.73           N
ATOM   3310  CA  ALA A 212     174.895 358.728 272.293  1.00 99.73           C
ATOM   3311  C   ALA A 212     173.722 359.675 272.092  1.00 99.73           C
ATOM   3312  O   ALA A 212     172.564 359.241 272.035  1.00 99.73           O
ATOM   3313  CB  ALA A 212     175.304 358.686 273.764  1.00 99.73           C
ATOM   3314  H   ALA A 212     176.899 359.406 271.902  1.00 99.73           H
ATOM   3315  HA  ALA A 212     174.584 357.727 271.994  1.00 99.73           H
ATOM   3316  HB1 ALA A 212     176.145 358.004 273.888  1.00 99.73           H
ATOM   3317  HB2 ALA A 212     174.462 358.339 274.364  1.00 99.73           H
ATOM   3318  HB3 ALA A 212     175.594 359.684 274.089  1.00 99.73           H
ATOM   3319  N   ILE A 213     174.000 360.975 272.001  1.00 98.11           N
ATOM   3320  CA  ILE A 213     172.940 361.940 271.739  1.00 98.11           C
ATOM   3321  C   ILE A 213     172.298 361.654 270.391  1.00 98.11           C
ATOM   3322  O   ILE A 213     171.072 361.703 270.246  1.00 98.11           O
ATOM   3323  CB  ILE A 213     173.491 363.374 271.809  1.00 98.11           C
ATOM   3324  CG1 ILE A 213     174.156 363.631 273.164  1.00 98.11           C
ATOM   3325  CG2 ILE A 213     172.378 364.376 271.567  1.00 98.11           C
ATOM   3326  CD1 ILE A 213     173.226 363.494 274.353  1.00 98.11           C
ATOM   3327  H   ILE A 213     174.952 361.293 272.114  1.00 98.11           H
ATOM   3328  HA  ILE A 213     172.178 361.828 272.511  1.00 98.11           H
ATOM   3329  HB  ILE A 213     174.241 363.494 271.028  1.00 98.11           H
ATOM   3330 HG12 ILE A 213     174.971 362.918 273.284  1.00 98.11           H
ATOM   3331 HG13 ILE A 213     174.572 364.639 273.161  1.00 98.11           H
ATOM   3332 HG21 ILE A 213     172.781 365.388 271.620  1.00 98.11           H
ATOM   3333 HG22 ILE A 213     171.606 364.253 272.327  1.00 98.11           H
ATOM   3334 HG23 ILE A 213     171.947 364.208 270.580  1.00 98.11           H
ATOM   3335 HD11 ILE A 213     173.779 363.694 275.271  1.00 98.11           H
ATOM   3336 HD12 ILE A 213     172.409 364.209 274.258  1.00 98.11           H
ATOM   3337 HD13 ILE A 213     172.823 362.482 274.384  1.00 98.11           H
ATOM   3338  N   THR A 214     173.113 361.353 269.382  1.00 97.35           N
ATOM   3339  CA  THR A 214     172.561 361.040 268.070  1.00 97.35           C
ATOM   3340  C   THR A 214     171.650 359.823 268.137  1.00 97.35           C
ATOM   3341  O   THR A 214     170.566 359.814 267.542  1.00 97.35           O
ATOM   3342  CB  THR A 214     173.691 360.805 267.072  1.00 97.35           C
ATOM   3343  OG1 THR A 214     174.451 362.009 266.923  1.00 97.35           O
ATOM   3344  CG2 THR A 214     173.132 360.390 265.721  1.00 97.35           C
ATOM   3345  H   THR A 214     174.113 361.340 269.526  1.00 97.35           H
ATOM   3346  HA  THR A 214     171.973 361.893 267.731  1.00 97.35           H
ATOM   3347  HB  THR A 214     174.342 360.016 267.448  1.00 97.35           H
ATOM   3348  HG1 THR A 214     175.127 362.048 267.604  1.00 97.35           H
ATOM   3349 HG21 THR A 214     173.952 360.227 265.023  1.00 97.35           H
ATOM   3350 HG22 THR A 214     172.482 361.178 265.340  1.00 97.35           H
ATOM   3351 HG23 THR A 214     172.560 359.469 265.833  1.00 97.35           H
ATOM   3352  N   ARG A 215     172.072 358.785 268.860  1.00108.96           N
ATOM   3353  CA  ARG A 215     171.243 357.592 268.988  1.00108.96           C
ATOM   3354  C   ARG A 215     169.925 357.905 269.681  1.00108.96           C
ATOM   3355  O   ARG A 215     168.851 357.583 269.164  1.00108.96           O
ATOM   3356  CB  ARG A 215     171.991 356.513 269.770  1.00108.96           C
ATOM   3357  CG  ARG A 215     173.249 355.996 269.110  1.00108.96           C
ATOM   3358  CD  ARG A 215     172.930 355.172 267.879  1.00108.96           C
ATOM   3359  NE  ARG A 215     174.135 354.596 267.297  1.00108.96           N
ATOM   3360  CZ  ARG A 215     174.929 355.213 266.434  1.00108.96           C
ATOM   3361  NH1 ARG A 215     176.001 354.579 265.974  1.00108.96           N
ATOM   3362  NH2 ARG A 215     174.683 356.448 266.025  1.00108.96           N
ATOM   3363  H   ARG A 215     172.969 358.825 269.322  1.00108.96           H
ATOM   3364  HA  ARG A 215     171.028 357.211 267.990  1.00108.96           H
ATOM   3365  HB2 ARG A 215     172.254 356.915 270.749  1.00108.96           H
ATOM   3366  HB3 ARG A 215     171.314 355.670 269.913  1.00108.96           H
ATOM   3367  HG2 ARG A 215     173.869 356.844 268.818  1.00108.96           H
ATOM   3368  HG3 ARG A 215     173.798 355.379 269.821  1.00108.96           H
ATOM   3369  HD2 ARG A 215     172.251 354.366 268.159  1.00108.96           H
ATOM   3370  HD3 ARG A 215     172.444 355.807 267.139  1.00108.96           H
ATOM   3371  HE  ARG A 215     174.383 353.656 267.571  1.00108.96           H
ATOM   3372 HH11 ARG A 215     176.201 353.637 266.281  1.00108.96           H
ATOM   3373 HH12 ARG A 215     176.617 355.037 265.318  1.00108.96           H
ATOM   3374 HH21 ARG A 215     173.872 356.942 266.368  1.00108.96           H
ATOM   3375 HH22 ARG A 215     175.307 356.896 265.368  1.00108.96           H
ATOM   3376  N   SER A 216     169.988 358.540 270.849  1.00103.07           N
ATOM   3377  CA  SER A 216     168.818 358.745 271.690  1.00103.07           C
ATOM   3378  C   SER A 216     168.164 360.100 271.462  1.00103.07           C
ATOM   3379  O   SER A 216     167.496 360.613 272.366  1.00103.07           O
ATOM   3380  CB  SER A 216     169.203 358.584 273.161  1.00103.07           C
ATOM   3381  OG  SER A 216     169.630 357.261 273.428  1.00103.07           O
ATOM   3382  H   SER A 216     170.881 358.892 271.163  1.00103.07           H
ATOM   3383  HA  SER A 216     168.089 357.973 271.446  1.00103.07           H
ATOM   3384  HB2 SER A 216     170.012 359.275 273.396  1.00103.07           H
ATOM   3385  HB3 SER A 216     168.340 358.815 273.785  1.00103.07           H
ATOM   3386  HG  SER A 216     169.866 357.181 274.354  1.00103.07           H
ATOM   3387  N   LEU A 217     168.378 360.698 270.292  1.00101.94           N
ATOM   3388  CA  LEU A 217     167.675 361.907 269.888  1.00101.94           C
ATOM   3389  C   LEU A 217     166.219 361.898 270.331  1.00101.94           C
ATOM   3390  O   LEU A 217     165.729 362.885 270.883  1.00101.94           O
ATOM   3391  CB  LEU A 217     167.760 362.061 268.369  1.00101.94           C
ATOM   3392  CG  LEU A 217     167.850 363.479 267.813  1.00101.94           C
ATOM   3393  CD1 LEU A 217     169.104 364.175 268.311  1.00101.94           C
ATOM   3394  CD2 LEU A 217     167.836 363.437 266.296  1.00101.94           C
ATOM   3395  H   LEU A 217     169.054 360.296 269.660  1.00101.94           H
ATOM   3396  HA  LEU A 217     168.170 362.761 270.349  1.00101.94           H
ATOM   3397  HB2 LEU A 217     168.645 361.521 268.034  1.00101.94           H
ATOM   3398  HB3 LEU A 217     166.884 361.581 267.931  1.00101.94           H
ATOM   3399  HG  LEU A 217     166.982 364.042 268.153  1.00101.94           H
ATOM   3400 HD11 LEU A 217     169.099 364.198 269.401  1.00101.94           H
ATOM   3401 HD12 LEU A 217     169.983 363.633 267.963  1.00101.94           H
ATOM   3402 HD13 LEU A 217     169.130 365.195 267.928  1.00101.94           H
ATOM   3403 HD21 LEU A 217     167.901 364.451 265.902  1.00101.94           H
ATOM   3404 HD22 LEU A 217     168.686 362.855 265.940  1.00101.94           H
ATOM   3405 HD23 LEU A 217     166.910 362.974 265.954  1.00101.94           H
ATOM   3406  N   ARG A 218     165.515 360.791 270.091  1.00101.72           N
ATOM   3407  CA  ARG A 218     164.104 360.741 270.455  1.00101.72           C
ATOM   3408  C   ARG A 218     163.917 360.798 271.966  1.00101.72           C
ATOM   3409  O   ARG A 218     162.982 361.441 272.454  1.00101.72           O
ATOM   3410  CB  ARG A 218     163.457 359.491 269.861  1.00101.72           C
ATOM   3411  CG  ARG A 218     164.008 358.173 270.375  1.00101.72           C
ATOM   3412  CD  ARG A 218     163.105 357.021 269.968  1.00101.72           C
ATOM   3413  NE  ARG A 218     162.594 357.190 268.613  1.00101.72           N
ATOM   3414  CZ  ARG A 218     163.149 356.677 267.523  1.00101.72           C
ATOM   3415  NH1 ARG A 218     162.575 356.889 266.342  1.00101.72           N
ATOM   3416  NH2 ARG A 218     164.261 355.964 267.581  1.00101.72           N
ATOM   3417  H   ARG A 218     165.956 359.992 269.660  1.00101.72           H
ATOM   3418  HA  ARG A 218     163.613 361.613 270.022  1.00101.72           H
ATOM   3419  HB2 ARG A 218     162.391 359.522 270.087  1.00101.72           H
ATOM   3420  HB3 ARG A 218     163.582 359.519 268.779  1.00101.72           H
ATOM   3421  HG2 ARG A 218     165.001 358.013 269.957  1.00101.72           H
ATOM   3422  HG3 ARG A 218     164.075 358.210 271.462  1.00101.72           H
ATOM   3423  HD2 ARG A 218     163.673 356.092 270.019  1.00101.72           H
ATOM   3424  HD3 ARG A 218     162.266 356.964 270.662  1.00101.72           H
ATOM   3425  HE  ARG A 218     161.754 357.739 268.495  1.00101.72           H
ATOM   3426 HH11 ARG A 218     161.726 357.433 266.284  1.00101.72           H
ATOM   3427 HH12 ARG A 218     162.987 356.506 265.504  1.00101.72           H
ATOM   3428 HH21 ARG A 218     164.709 355.797 268.471  1.00101.72           H
ATOM   3429 HH22 ARG A 218     164.664 355.586 266.734  1.00101.72           H
ATOM   3430  N   ASP A 219     164.793 360.140 272.724  1.00106.17           N
ATOM   3431  CA  ASP A 219     164.689 360.212 274.176  1.00106.17           C
ATOM   3432  C   ASP A 219     164.975 361.617 274.683  1.00106.17           C
ATOM   3433  O   ASP A 219     164.370 362.058 275.667  1.00106.17           O
ATOM   3434  CB  ASP A 219     165.653 359.218 274.819  1.00106.17           C
ATOM   3435  CG  ASP A 219     165.488 359.129 276.325  1.00106.17           C
ATOM   3436  OD1 ASP A 219     164.631 359.848 276.879  1.00106.17           O
ATOM   3437  OD2 ASP A 219     166.221 358.341 276.957  1.00106.17           O
ATOM   3438  H   ASP A 219     165.527 359.594 272.294  1.00106.17           H
ATOM   3439  HA  ASP A 219     163.672 359.942 274.462  1.00106.17           H
ATOM   3440  HB2 ASP A 219     165.474 358.232 274.390  1.00106.17           H
ATOM   3441  HB3 ASP A 219     166.676 359.520 274.593  1.00106.17           H
ATOM   3442  N   TYR A 220     165.881 362.332 274.025  1.00100.37           N
ATOM   3443  CA  TYR A 220     166.380 363.595 274.553  1.00100.37           C
ATOM   3444  C   TYR A 220     165.495 364.774 274.163  1.00100.37           C
ATOM   3445  O   TYR A 220     165.136 365.591 275.015  1.00100.37           O
ATOM   3446  CB  TYR A 220     167.812 363.829 274.071  1.00100.37           C
ATOM   3447  CG  TYR A 220     168.842 363.094 274.889  1.00100.37           C
ATOM   3448  CD1 TYR A 220     168.924 361.712 274.853  1.00100.37           C
ATOM   3449  CD2 TYR A 220     169.723 363.780 275.712  1.00100.37           C
ATOM   3450  CE1 TYR A 220     169.857 361.033 275.600  1.00100.37           C
ATOM   3451  CE2 TYR A 220     170.660 363.108 276.467  1.00100.37           C
ATOM   3452  CZ  TYR A 220     170.722 361.733 276.407  1.00100.37           C
ATOM   3453  OH  TYR A 220     171.653 361.056 277.153  1.00100.37           O
ATOM   3454  H   TYR A 220     166.231 361.993 273.140  1.00100.37           H
ATOM   3455  HA  TYR A 220     166.395 363.525 275.641  1.00100.37           H
ATOM   3456  HB2 TYR A 220     167.887 363.494 273.036  1.00100.37           H
ATOM   3457  HB3 TYR A 220     168.027 364.897 274.112  1.00100.37           H
ATOM   3458  HD1 TYR A 220     168.243 361.157 274.225  1.00100.37           H
ATOM   3459  HD2 TYR A 220     169.673 364.858 275.762  1.00100.37           H
ATOM   3460  HE1 TYR A 220     169.910 359.955 275.555  1.00100.37           H
ATOM   3461  HE2 TYR A 220     171.342 363.656 277.101  1.00100.37           H
ATOM   3462  HH  TYR A 220     172.087 360.399 276.604  1.00100.37           H
ATOM   3463  N   LEU A 221     165.128 364.866 272.890  1.00103.98           N
ATOM   3464  CA  LEU A 221     164.411 366.019 272.365  1.00103.98           C
ATOM   3465  C   LEU A 221     162.903 365.920 272.532  1.00103.98           C
ATOM   3466  O   LEU A 221     162.194 366.855 272.148  1.00103.98           O
ATOM   3467  CB  LEU A 221     164.736 366.203 270.883  1.00103.98           C
ATOM   3468  CG  LEU A 221     166.120 366.769 270.586  1.00103.98           C
ATOM   3469  CD1 LEU A 221     166.452 366.602 269.115  1.00103.98           C
ATOM   3470  CD2 LEU A 221     166.200 368.227 270.996  1.00103.98           C
ATOM   3471  H   LEU A 221     165.355 364.109 272.262  1.00103.98           H
ATOM   3472  HA  LEU A 221     164.754 366.904 272.901  1.00103.98           H
ATOM   3473  HB2 LEU A 221     164.658 365.230 270.398  1.00103.98           H
ATOM   3474  HB3 LEU A 221     163.989 366.867 270.446  1.00103.98           H
ATOM   3475  HG  LEU A 221     166.851 366.209 271.167  1.00103.98           H
ATOM   3476 HD11 LEU A 221     167.442 367.011 268.918  1.00103.98           H
ATOM   3477 HD12 LEU A 221     165.714 367.133 268.514  1.00103.98           H
ATOM   3478 HD13 LEU A 221     166.436 365.544 268.857  1.00103.98           H
ATOM   3479 HD21 LEU A 221     165.354 368.771 270.575  1.00103.98           H
ATOM   3480 HD22 LEU A 221     166.174 368.301 272.083  1.00103.98           H
ATOM   3481 HD23 LEU A 221     167.130 368.659 270.626  1.00103.98           H
ATOM   3482  N   LEU A 222     162.392 364.822 273.085  1.00100.31           N
ATOM   3483  CA  LEU A 222     160.958 364.629 273.214  1.00100.31           C
ATOM   3484  C   LEU A 222     160.628 364.308 274.665  1.00100.31           C
ATOM   3485  O   LEU A 222     161.196 363.360 275.233  1.00100.31           O
ATOM   3486  CB  LEU A 222     160.474 363.504 272.294  1.00100.31           C
ATOM   3487  CG  LEU A 222     160.690 363.744 270.800  1.00100.31           C
ATOM   3488  CD1 LEU A 222     160.254 362.528 270.001  1.00100.31           C
ATOM   3489  CD2 LEU A 222     159.951 364.985 270.333  1.00100.31           C
ATOM   3490  H   LEU A 222     163.017 364.106 273.424  1.00100.31           H
ATOM   3491  HA  LEU A 222     160.452 365.553 272.935  1.00100.31           H
ATOM   3492  HB2 LEU A 222     161.007 362.592 272.569  1.00100.31           H
ATOM   3493  HB3 LEU A 222     159.410 363.348 272.469  1.00100.31           H
ATOM   3494  HG  LEU A 222     161.756 363.898 270.630  1.00100.31           H
ATOM   3495 HD11 LEU A 222     160.414 362.715 268.938  1.00100.31           H
ATOM   3496 HD12 LEU A 222     160.840 361.662 270.309  1.00100.31           H
ATOM   3497 HD13 LEU A 222     159.196 362.335 270.181  1.00100.31           H
ATOM   3498 HD21 LEU A 222     160.278 365.844 270.918  1.00100.31           H
ATOM   3499 HD22 LEU A 222     158.879 364.842 270.468  1.00100.31           H
ATOM   3500 HD23 LEU A 222     160.166 365.161 269.279  1.00100.31           H
ATOM   3501  N   PRO A 223     159.729 365.053 275.301  1.00 94.17           N
ATOM   3502  CA  PRO A 223     159.364 364.739 276.683  1.00 94.17           C
ATOM   3503  C   PRO A 223     158.484 363.503 276.756  1.00 94.17           C
ATOM   3504  O   PRO A 223     157.863 363.084 275.778  1.00 94.17           O
ATOM   3505  CB  PRO A 223     158.609 365.988 277.139  1.00 94.17           C
ATOM   3506  CG  PRO A 223     157.984 366.506 275.894  1.00 94.17           C
ATOM   3507  CD  PRO A 223     158.927 366.168 274.766  1.00 94.17           C
ATOM   3508  HA  PRO A 223     160.260 364.599 277.287  1.00 94.17           H
ATOM   3509  HB2 PRO A 223     157.842 365.723 277.867  1.00 94.17           H
ATOM   3510  HB3 PRO A 223     159.295 366.722 277.562  1.00 94.17           H
ATOM   3511  HG2 PRO A 223     157.017 366.028 275.731  1.00 94.17           H
ATOM   3512  HG3 PRO A 223     157.858 367.587 275.962  1.00 94.17           H
ATOM   3513  HD2 PRO A 223     158.368 365.846 273.887  1.00 94.17           H
ATOM   3514  HD3 PRO A 223     159.562 367.020 274.521  1.00 94.17           H
ATOM   3515  N   GLU A 224     158.437 362.915 277.947  1.00 97.66           N
ATOM   3516  CA  GLU A 224     157.603 361.748 278.200  1.00 97.66           C
ATOM   3517  C   GLU A 224     156.211 362.219 278.608  1.00 97.66           C
ATOM   3518  O   GLU A 224     156.066 363.005 279.548  1.00 97.66           O
ATOM   3519  CB  GLU A 224     158.218 360.865 279.284  1.00 97.66           C
ATOM   3520  CG  GLU A 224     158.317 361.529 280.651  1.00 97.66           C
ATOM   3521  CD  GLU A 224     157.158 361.178 281.565  1.00 97.66           C
ATOM   3522  OE1 GLU A 224     156.498 360.144 281.335  1.00 97.66           O
ATOM   3523  OE2 GLU A 224     156.906 361.942 282.520  1.00 97.66           O
ATOM   3524  H   GLU A 224     158.999 363.288 278.700  1.00 97.66           H
ATOM   3525  HA  GLU A 224     157.522 361.169 277.281  1.00 97.66           H
ATOM   3526  HB2 GLU A 224     157.617 359.961 279.379  1.00 97.66           H
ATOM   3527  HB3 GLU A 224     159.222 360.584 278.967  1.00 97.66           H
ATOM   3528  HG2 GLU A 224     159.244 361.208 281.127  1.00 97.66           H
ATOM   3529  HG3 GLU A 224     158.345 362.610 280.516  1.00 97.66           H
ATOM   3530  N   ASN A 225     155.194 361.744 277.893  1.00 99.09           N
ATOM   3531  CA  ASN A 225     153.818 362.157 278.130  1.00 99.09           C
ATOM   3532  C   ASN A 225     153.078 361.085 278.922  1.00 99.09           C
ATOM   3533  O   ASN A 225     153.031 359.922 278.512  1.00 99.09           O
ATOM   3534  CB  ASN A 225     153.105 362.416 276.804  1.00 99.09           C
ATOM   3535  CG  ASN A 225     151.735 363.029 276.988  1.00 99.09           C
ATOM   3536  OD1 ASN A 225     150.959 362.600 277.843  1.00 99.09           O
ATOM   3537  ND2 ASN A 225     151.427 364.037 276.183  1.00 99.09           N
ATOM   3538  H   ASN A 225     155.383 361.074 277.160  1.00 99.09           H
ATOM   3539  HA  ASN A 225     153.824 363.079 278.711  1.00 99.09           H
ATOM   3540  HB2 ASN A 225     153.714 363.096 276.208  1.00 99.09           H
ATOM   3541  HB3 ASN A 225     153.001 361.472 276.268  1.00 99.09           H
ATOM   3542 HD21 ASN A 225     152.094 364.355 275.494  1.00 99.09           H
ATOM   3543 HD22 ASN A 225     150.525 364.486 276.257  1.00 99.09           H
ATOM   3544  N   SER A 226     152.502 361.483 280.056  1.00 95.30           N
ATOM   3545  CA  SER A 226     151.744 360.553 280.881  1.00 95.30           C
ATOM   3546  C   SER A 226     150.355 360.273 280.329  1.00 95.30           C
ATOM   3547  O   SER A 226     149.754 359.255 280.688  1.00 95.30           O
ATOM   3548  CB  SER A 226     151.622 361.098 282.304  1.00 95.30           C
ATOM   3549  OG  SER A 226     150.830 362.273 282.328  1.00 95.30           O
ATOM   3550  H   SER A 226     152.591 362.446 280.347  1.00 95.30           H
ATOM   3551  HA  SER A 226     152.291 359.611 280.923  1.00 95.30           H
ATOM   3552  HB2 SER A 226     151.158 360.342 282.938  1.00 95.30           H
ATOM   3553  HB3 SER A 226     152.617 361.328 282.687  1.00 95.30           H
ATOM   3554  HG  SER A 226     150.767 362.598 283.228  1.00 95.30           H
ATOM   3555  N   GLY A 227     149.828 361.151 279.476  1.00 97.26           N
ATOM   3556  CA  GLY A 227     148.490 360.939 278.949  1.00 97.26           C
ATOM   3557  C   GLY A 227     148.378 359.666 278.133  1.00 97.26           C
ATOM   3558  O   GLY A 227     147.414 358.910 278.273  1.00 97.26           O
ATOM   3559  H   GLY A 227     150.358 361.964 279.195  1.00 97.26           H
ATOM   3560  HA2 GLY A 227     147.792 360.881 279.785  1.00 97.26           H
ATOM   3561  HA3 GLY A 227     148.218 361.787 278.321  1.00 97.26           H
ATOM   3562  N   VAL A 228     149.358 359.415 277.266  1.00 97.45           N
ATOM   3563  CA  VAL A 228     149.315 358.212 276.441  1.00 97.45           C
ATOM   3564  C   VAL A 228     149.424 356.970 277.315  1.00 97.45           C
ATOM   3565  O   VAL A 228     148.747 355.963 277.072  1.00 97.45           O
ATOM   3566  CB  VAL A 228     150.422 358.257 275.374  1.00 97.45           C
ATOM   3567  CG1 VAL A 228     150.299 359.522 274.543  1.00 97.45           C
ATOM   3568  CG2 VAL A 228     151.793 358.170 276.019  1.00 97.45           C
ATOM   3569  H   VAL A 228     150.132 360.059 277.179  1.00 97.45           H
ATOM   3570  HA  VAL A 228     148.352 358.185 275.930  1.00 97.45           H
ATOM   3571  HB  VAL A 228     150.298 357.399 274.714  1.00 97.45           H
ATOM   3572 HG11 VAL A 228     151.089 359.541 273.791  1.00 97.45           H
ATOM   3573 HG12 VAL A 228     150.393 360.393 275.191  1.00 97.45           H
ATOM   3574 HG13 VAL A 228     149.328 359.539 274.049  1.00 97.45           H
ATOM   3575 HG21 VAL A 228     152.545 358.552 275.329  1.00 97.45           H
ATOM   3576 HG22 VAL A 228     151.803 358.764 276.933  1.00 97.45           H
ATOM   3577 HG23 VAL A 228     152.015 357.130 276.260  1.00 97.45           H
ATOM   3578  N   ARG A 229     150.275 357.016 278.340  1.00103.80           N
ATOM   3579  CA  ARG A 229     150.396 355.876 279.241  1.00103.80           C
ATOM   3580  C   ARG A 229     149.086 355.620 279.975  1.00103.80           C
ATOM   3581  O   ARG A 229     148.670 354.468 280.135  1.00103.80           O
ATOM   3582  CB  ARG A 229     151.534 356.112 280.232  1.00103.80           C
ATOM   3583  CG  ARG A 229     152.352 354.869 280.537  1.00103.80           C
ATOM   3584  CD  ARG A 229     153.600 355.202 281.341  1.00103.80           C
ATOM   3585  NE  ARG A 229     154.663 355.757 280.513  1.00103.80           N
ATOM   3586  CZ  ARG A 229     155.432 355.043 279.701  1.00103.80           C
ATOM   3587  NH1 ARG A 229     156.379 355.658 278.997  1.00103.80           N
ATOM   3588  NH2 ARG A 229     155.281 353.735 279.576  1.00103.80           N
ATOM   3589  H   ARG A 229     150.837 357.841 278.493  1.00103.80           H
ATOM   3590  HA  ARG A 229     150.636 354.994 278.648  1.00103.80           H
ATOM   3591  HB2 ARG A 229     152.200 356.868 279.816  1.00103.80           H
ATOM   3592  HB3 ARG A 229     151.113 356.491 281.163  1.00103.80           H
ATOM   3593  HG2 ARG A 229     151.739 354.168 281.104  1.00103.80           H
ATOM   3594  HG3 ARG A 229     152.651 354.403 279.598  1.00103.80           H
ATOM   3595  HD2 ARG A 229     153.338 355.931 282.109  1.00103.80           H
ATOM   3596  HD3 ARG A 229     153.964 354.294 281.824  1.00103.80           H
ATOM   3597  HE  ARG A 229     154.824 356.754 280.559  1.00103.80           H
ATOM   3598 HH11 ARG A 229     156.505 356.656 279.084  1.00103.80           H
ATOM   3599 HH12 ARG A 229     156.972 355.127 278.376  1.00103.80           H
ATOM   3600 HH21 ARG A 229     154.566 353.257 280.104  1.00103.80           H
ATOM   3601 HH22 ARG A 229     155.880 353.215 278.951  1.00103.80           H
ATOM   3602  N   LYS A 230     148.417 356.684 280.425  1.00101.81           N
ATOM   3603  CA  LYS A 230     147.135 356.513 281.099  1.00101.81           C
ATOM   3604  C   LYS A 230     146.089 355.937 280.152  1.00101.81           C
ATOM   3605  O   LYS A 230     145.296 355.068 280.537  1.00101.81           O
ATOM   3606  CB  LYS A 230     146.666 357.852 281.667  1.00101.81           C
ATOM   3607  CG  LYS A 230     145.346 357.784 282.414  1.00101.81           C
ATOM   3608  CD  LYS A 230     145.456 356.921 283.658  1.00101.81           C
ATOM   3609  CE  LYS A 230     144.169 356.946 284.463  1.00101.81           C
ATOM   3610  NZ  LYS A 230     143.044 356.297 283.733  1.00101.81           N
ATOM   3611  H   LYS A 230     148.801 357.609 280.299  1.00101.81           H
ATOM   3612  HA  LYS A 230     147.270 355.818 281.926  1.00101.81           H
ATOM   3613  HB2 LYS A 230     147.429 358.217 282.354  1.00101.81           H
ATOM   3614  HB3 LYS A 230     146.566 358.563 280.847  1.00101.81           H
ATOM   3615  HG2 LYS A 230     145.053 358.792 282.708  1.00101.81           H
ATOM   3616  HG3 LYS A 230     144.584 357.367 281.756  1.00101.81           H
ATOM   3617  HD2 LYS A 230     145.668 355.894 283.359  1.00101.81           H
ATOM   3618  HD3 LYS A 230     146.274 357.288 284.277  1.00101.81           H
ATOM   3619  HE2 LYS A 230     144.332 356.417 285.403  1.00101.81           H
ATOM   3620  HE3 LYS A 230     143.904 357.981 284.678  1.00101.81           H
ATOM   3621  HZ1 LYS A 230     143.151 355.293 283.773  1.00101.81           H
ATOM   3622  HZ2 LYS A 230     143.051 356.598 282.769  1.00101.81           H
ATOM   3623  HZ3 LYS A 230     142.169 356.560 284.162  1.00101.81           H
ATOM   3624  N   ALA A 231     146.068 356.414 278.907  1.00 99.48           N
ATOM   3625  CA  ALA A 231     145.120 355.882 277.935  1.00 99.48           C
ATOM   3626  C   ALA A 231     145.383 354.405 277.672  1.00 99.48           C
ATOM   3627  O   ALA A 231     144.446 353.603 277.569  1.00 99.48           O
ATOM   3628  CB  ALA A 231     145.197 356.681 276.636  1.00 99.48           C
ATOM   3629  H   ALA A 231     146.710 357.145 278.637  1.00 99.48           H
ATOM   3630  HA  ALA A 231     144.114 355.985 278.343  1.00 99.48           H
ATOM   3631  HB1 ALA A 231     145.561 357.686 276.849  1.00 99.48           H
ATOM   3632  HB2 ALA A 231     144.206 356.739 276.186  1.00 99.48           H
ATOM   3633  HB3 ALA A 231     145.881 356.186 275.946  1.00 99.48           H
ATOM   3634  N   PHE A 232     146.655 354.025 277.563  1.00102.65           N
ATOM   3635  CA  PHE A 232     146.980 352.622 277.344  1.00102.65           C
ATOM   3636  C   PHE A 232     146.606 351.777 278.554  1.00102.65           C
ATOM   3637  O   PHE A 232     146.159 350.637 278.407  1.00102.65           O
ATOM   3638  CB  PHE A 232     148.462 352.474 277.016  1.00102.65           C
ATOM   3639  CG  PHE A 232     148.769 352.605 275.555  1.00102.65           C
ATOM   3640  CD1 PHE A 232     148.225 351.725 274.640  1.00102.65           C
ATOM   3641  CD2 PHE A 232     149.601 353.607 275.099  1.00102.65           C
ATOM   3642  CE1 PHE A 232     148.505 351.843 273.297  1.00102.65           C
ATOM   3643  CE2 PHE A 232     149.884 353.727 273.755  1.00102.65           C
ATOM   3644  CZ  PHE A 232     149.335 352.845 272.854  1.00102.65           C
ATOM   3645  H   PHE A 232     147.394 354.710 277.631  1.00102.65           H
ATOM   3646  HA  PHE A 232     146.404 352.268 276.489  1.00102.65           H
ATOM   3647  HB2 PHE A 232     149.019 353.236 277.562  1.00102.65           H
ATOM   3648  HB3 PHE A 232     148.792 351.491 277.351  1.00102.65           H
ATOM   3649  HD1 PHE A 232     147.573 350.935 274.981  1.00102.65           H
ATOM   3650  HD2 PHE A 232     150.033 354.304 275.801  1.00102.65           H
ATOM   3651  HE1 PHE A 232     148.071 351.149 272.592  1.00102.65           H
ATOM   3652  HE2 PHE A 232     150.538 354.515 273.410  1.00102.65           H
ATOM   3653  HZ  PHE A 232     149.556 352.939 271.801  1.00102.65           H
ATOM   3654  N   GLN A 233     146.779 352.318 279.760  1.00107.06           N
ATOM   3655  CA  GLN A 233     146.352 351.593 280.952  1.00107.06           C
ATOM   3656  C   GLN A 233     144.845 351.377 280.947  1.00107.06           C
ATOM   3657  O   GLN A 233     144.357 350.301 281.314  1.00107.06           O
ATOM   3658  CB  GLN A 233     146.780 352.353 282.204  1.00107.06           C
ATOM   3659  CG  GLN A 233     148.222 352.106 282.603  1.00107.06           C
ATOM   3660  CD  GLN A 233     148.640 352.926 283.804  1.00107.06           C
ATOM   3661  OE1 GLN A 233     147.886 353.770 284.288  1.00107.06           O
ATOM   3662  NE2 GLN A 233     149.848 352.678 284.296  1.00107.06           N
ATOM   3663  H   GLN A 233     147.205 353.229 279.849  1.00107.06           H
ATOM   3664  HA  GLN A 233     146.840 350.618 280.956  1.00107.06           H
ATOM   3665  HB2 GLN A 233     146.652 353.419 282.020  1.00107.06           H
ATOM   3666  HB3 GLN A 233     146.133 352.059 283.031  1.00107.06           H
ATOM   3667  HG2 GLN A 233     148.349 351.049 282.834  1.00107.06           H
ATOM   3668  HG3 GLN A 233     148.866 352.365 281.762  1.00107.06           H
ATOM   3669 HE21 GLN A 233     150.433 351.975 283.869  1.00107.06           H
ATOM   3670 HE22 GLN A 233     150.182 353.192 285.099  1.00107.06           H
ATOM   3671  N   ASP A 234     144.088 352.398 280.544  1.00104.70           N
ATOM   3672  CA  ASP A 234     142.639 352.244 280.447  1.00104.70           C
ATOM   3673  C   ASP A 234     142.273 351.184 279.415  1.00104.70           C
ATOM   3674  O   ASP A 234     141.367 350.370 279.636  1.00104.70           O
ATOM   3675  CB  ASP A 234     141.995 353.580 280.092  1.00104.70           C
ATOM   3676  CG  ASP A 234     142.116 354.595 281.205  1.00104.70           C
ATOM   3677  OD1 ASP A 234     142.500 354.203 282.327  1.00104.70           O
ATOM   3678  OD2 ASP A 234     141.831 355.786 280.962  1.00104.70           O
ATOM   3679  H   ASP A 234     144.518 353.280 280.305  1.00104.70           H
ATOM   3680  HA  ASP A 234     142.260 351.925 281.418  1.00104.70           H
ATOM   3681  HB2 ASP A 234     142.483 353.978 279.203  1.00104.70           H
ATOM   3682  HB3 ASP A 234     140.940 353.418 279.875  1.00104.70           H
ATOM   3683  N   MET A 235     142.962 351.190 278.274  1.00104.98           N
ATOM   3684  CA  MET A 235     142.713 350.171 277.259  1.00104.98           C
ATOM   3685  C   MET A 235     143.011 348.779 277.802  1.00104.98           C
ATOM   3686  O   MET A 235     142.272 347.826 277.537  1.00104.98           O
ATOM   3687  CB  MET A 235     143.556 350.451 276.019  1.00104.98           C
ATOM   3688  CG  MET A 235     143.306 349.484 274.876  1.00104.98           C
ATOM   3689  SD  MET A 235     144.248 349.895 273.399  1.00104.98           S
ATOM   3690  CE  MET A 235     143.806 348.530 272.331  1.00104.98           C
ATOM   3691  H   MET A 235     143.658 351.902 278.111  1.00104.98           H
ATOM   3692  HA  MET A 235     141.660 350.213 276.978  1.00104.98           H
ATOM   3693  HB2 MET A 235     143.331 351.459 275.671  1.00104.98           H
ATOM   3694  HB3 MET A 235     144.610 350.402 276.294  1.00104.98           H
ATOM   3695  HG2 MET A 235     143.585 348.482 275.200  1.00104.98           H
ATOM   3696  HG3 MET A 235     142.243 349.494 274.632  1.00104.98           H
ATOM   3697  HE1 MET A 235     144.312 348.640 271.372  1.00104.98           H
ATOM   3698  HE2 MET A 235     144.109 347.592 272.795  1.00104.98           H
ATOM   3699  HE3 MET A 235     142.727 348.527 272.174  1.00104.98           H
ATOM   3700  N   GLU A 236     144.101 348.644 278.553  1.00109.61           N
ATOM   3701  CA  GLU A 236     144.446 347.350 279.129  1.00109.61           C
ATOM   3702  C   GLU A 236     143.390 346.898 280.127  1.00109.61           C
ATOM   3703  O   GLU A 236     143.049 345.713 280.186  1.00109.61           O
ATOM   3704  CB  GLU A 236     145.818 347.422 279.793  1.00109.61           C
ATOM   3705  CG  GLU A 236     146.250 346.123 280.445  1.00109.61           C
ATOM   3706  CD  GLU A 236     147.755 345.987 280.526  1.00109.61           C
ATOM   3707  OE1 GLU A 236     148.418 346.960 280.939  1.00109.61           O
ATOM   3708  OE2 GLU A 236     148.273 344.905 280.178  1.00109.61           O
ATOM   3709  H   GLU A 236     144.694 349.444 278.725  1.00109.61           H
ATOM   3710  HA  GLU A 236     144.493 346.617 278.324  1.00109.61           H
ATOM   3711  HB2 GLU A 236     146.554 347.687 279.034  1.00109.61           H
ATOM   3712  HB3 GLU A 236     145.800 348.205 280.550  1.00109.61           H
ATOM   3713  HG2 GLU A 236     145.836 346.078 281.452  1.00109.61           H
ATOM   3714  HG3 GLU A 236     145.855 345.291 279.863  1.00109.61           H
ATOM   3715  N   ALA A 237     142.874 347.823 280.935  1.00107.78           N
ATOM   3716  CA  ALA A 237     141.810 347.469 281.870  1.00107.78           C
ATOM   3717  C   ALA A 237     140.561 347.007 281.128  1.00107.78           C
ATOM   3718  O   ALA A 237     139.906 346.033 281.528  1.00107.78           O
ATOM   3719  CB  ALA A 237     141.490 348.656 282.775  1.00107.78           C
ATOM   3720  H   ALA A 237     143.218 348.772 280.900  1.00107.78           H
ATOM   3721  HA  ALA A 237     142.162 346.647 282.493  1.00107.78           H
ATOM   3722  HB1 ALA A 237     142.395 348.971 283.296  1.00107.78           H
ATOM   3723  HB2 ALA A 237     140.735 348.364 283.504  1.00107.78           H
ATOM   3724  HB3 ALA A 237     141.113 349.482 282.172  1.00107.78           H
ATOM   3725  N   ALA A 238     140.210 347.703 280.047  1.00105.33           N
ATOM   3726  CA  ALA A 238     139.068 347.281 279.244  1.00105.33           C
ATOM   3727  C   ALA A 238     139.291 345.887 278.675  1.00105.33           C
ATOM   3728  O   ALA A 238     138.378 345.051 278.676  1.00105.33           O
ATOM   3729  CB  ALA A 238     138.816 348.284 278.120  1.00105.33           C
ATOM   3730  H   ALA A 238     140.736 348.524 279.783  1.00105.33           H
ATOM   3731  HA  ALA A 238     138.187 347.254 279.885  1.00105.33           H
ATOM   3732  HB1 ALA A 238     138.658 349.275 278.545  1.00105.33           H
ATOM   3733  HB2 ALA A 238     137.930 347.985 277.559  1.00105.33           H
ATOM   3734  HB3 ALA A 238     139.678 348.307 277.453  1.00105.33           H
ATOM   3735  N   LEU A 239     140.500 345.622 278.178  1.00104.81           N
ATOM   3736  CA  LEU A 239     140.806 344.296 277.652  1.00104.81           C
ATOM   3737  C   LEU A 239     140.714 343.240 278.742  1.00104.81           C
ATOM   3738  O   LEU A 239     140.250 342.123 278.495  1.00104.81           O
ATOM   3739  CB  LEU A 239     142.198 344.278 277.026  1.00104.81           C
ATOM   3740  CG  LEU A 239     142.281 344.522 275.520  1.00104.81           C
ATOM   3741  CD1 LEU A 239     143.732 344.500 275.075  1.00104.81           C
ATOM   3742  CD2 LEU A 239     141.476 343.488 274.749  1.00104.81           C
ATOM   3743  H   LEU A 239     141.207 346.343 278.165  1.00104.81           H
ATOM   3744  HA  LEU A 239     140.076 344.055 276.878  1.00104.81           H
ATOM   3745  HB2 LEU A 239     142.791 345.049 277.517  1.00104.81           H
ATOM   3746  HB3 LEU A 239     142.654 343.311 277.239  1.00104.81           H
ATOM   3747  HG  LEU A 239     141.870 345.508 275.308  1.00104.81           H
ATOM   3748 HD11 LEU A 239     143.786 344.675 274.001  1.00104.81           H
ATOM   3749 HD12 LEU A 239     144.284 345.281 275.598  1.00104.81           H
ATOM   3750 HD13 LEU A 239     144.168 343.528 275.308  1.00104.81           H
ATOM   3751 HD21 LEU A 239     140.437 343.517 275.079  1.00104.81           H
ATOM   3752 HD22 LEU A 239     141.524 343.712 273.683  1.00104.81           H
ATOM   3753 HD23 LEU A 239     141.888 342.497 274.931  1.00104.81           H
ATOM   3754  N   ARG A 240     141.182 343.563 279.946  1.00108.43           N
ATOM   3755  CA  ARG A 240     141.095 342.616 281.050  1.00108.43           C
ATOM   3756  C   ARG A 240     139.643 342.275 281.347  1.00108.43           C
ATOM   3757  O   ARG A 240     139.288 341.106 281.539  1.00108.43           O
ATOM   3758  CB  ARG A 240     141.773 343.194 282.292  1.00108.43           C
ATOM   3759  CG  ARG A 240     141.648 342.314 283.528  1.00108.43           C
ATOM   3760  CD  ARG A 240     142.369 342.905 284.728  1.00108.43           C
ATOM   3761  NE  ARG A 240     143.758 343.235 284.432  1.00108.43           N
ATOM   3762  CZ  ARG A 240     144.213 344.459 284.196  1.00108.43           C
ATOM   3763  NH1 ARG A 240     145.506 344.630 283.934  1.00108.43           N
ATOM   3764  NH2 ARG A 240     143.415 345.514 284.213  1.00108.43           N
ATOM   3765  H   ARG A 240     141.600 344.472 280.096  1.00108.43           H
ATOM   3766  HA  ARG A 240     141.615 341.701 280.764  1.00108.43           H
ATOM   3767  HB2 ARG A 240     142.832 343.329 282.073  1.00108.43           H
ATOM   3768  HB3 ARG A 240     141.333 344.167 282.509  1.00108.43           H
ATOM   3769  HG2 ARG A 240     140.592 342.202 283.773  1.00108.43           H
ATOM   3770  HG3 ARG A 240     142.068 341.333 283.309  1.00108.43           H
ATOM   3771  HD2 ARG A 240     141.849 343.809 285.044  1.00108.43           H
ATOM   3772  HD3 ARG A 240     142.348 342.180 285.541  1.00108.43           H
ATOM   3773  HE  ARG A 240     144.423 342.476 284.405  1.00108.43           H
ATOM   3774 HH11 ARG A 240     146.127 343.835 283.918  1.00108.43           H
ATOM   3775 HH12 ARG A 240     145.866 345.556 283.752  1.00108.43           H
ATOM   3776 HH21 ARG A 240     142.431 345.400 284.410  1.00108.43           H
ATOM   3777 HH22 ARG A 240     143.791 346.434 284.030  1.00108.43           H
ATOM   3778  N   GLU A 241     138.787 343.293 281.394  1.00107.51           N
ATOM   3779  CA  GLU A 241     137.371 343.046 281.650  1.00107.51           C
ATOM   3780  C   GLU A 241     136.757 342.197 280.544  1.00107.51           C
ATOM   3781  O   GLU A 241     135.980 341.270 280.814  1.00107.51           O
ATOM   3782  CB  GLU A 241     136.627 344.372 281.786  1.00107.51           C
ATOM   3783  CG  GLU A 241     137.040 345.177 283.001  1.00107.51           C
ATOM   3784  CD  GLU A 241     136.651 344.502 284.297  1.00107.51           C
ATOM   3785  OE1 GLU A 241     135.615 343.804 284.315  1.00107.51           O
ATOM   3786  OE2 GLU A 241     137.383 344.661 285.296  1.00107.51           O
ATOM   3787  H   GLU A 241     139.117 344.237 281.253  1.00107.51           H
ATOM   3788  HA  GLU A 241     137.281 342.503 282.590  1.00107.51           H
ATOM   3789  HB2 GLU A 241     136.822 344.969 280.895  1.00107.51           H
ATOM   3790  HB3 GLU A 241     135.557 344.170 281.846  1.00107.51           H
ATOM   3791  HG2 GLU A 241     138.122 345.305 282.985  1.00107.51           H
ATOM   3792  HG3 GLU A 241     136.566 346.157 282.956  1.00107.51           H
ATOM   3793  N   ASN A 242     137.096 342.502 279.292  1.00108.60           N
ATOM   3794  CA  ASN A 242     136.574 341.727 278.174  1.00108.60           C
ATOM   3795  C   ASN A 242     137.013 340.270 278.264  1.00108.60           C
ATOM   3796  O   ASN A 242     136.212 339.354 278.041  1.00108.60           O
ATOM   3797  CB  ASN A 242     137.039 342.351 276.860  1.00108.60           C
ATOM   3798  CG  ASN A 242     136.567 341.581 275.650  1.00108.60           C
ATOM   3799  OD1 ASN A 242     137.041 340.479 275.378  1.00108.60           O
ATOM   3800  ND2 ASN A 242     135.632 342.160 274.908  1.00108.60           N
ATOM   3801  H   ASN A 242     137.721 343.276 279.117  1.00108.60           H
ATOM   3802  HA  ASN A 242     135.484 341.762 278.207  1.00108.60           H
ATOM   3803  HB2 ASN A 242     136.650 343.367 276.801  1.00108.60           H
ATOM   3804  HB3 ASN A 242     138.127 342.388 276.853  1.00108.60           H
ATOM   3805 HD21 ASN A 242     135.272 343.068 275.167  1.00108.60           H
ATOM   3806 HD22 ASN A 242     135.280 341.693 274.085  1.00108.60           H
ATOM   3807  N   ARG A 243     138.285 340.039 278.584  1.00109.01           N
ATOM   3808  CA  ARG A 243     138.785 338.677 278.713  1.00109.01           C
ATOM   3809  C   ARG A 243     138.096 337.945 279.852  1.00109.01           C
ATOM   3810  O   ARG A 243     137.771 336.760 279.731  1.00109.01           O
ATOM   3811  CB  ARG A 243     140.296 338.695 278.929  1.00109.01           C
ATOM   3812  CG  ARG A 243     141.106 338.856 277.659  1.00109.01           C
ATOM   3813  CD  ARG A 243     142.593 338.885 277.968  1.00109.01           C
ATOM   3814  NE  ARG A 243     143.405 338.999 276.763  1.00109.01           N
ATOM   3815  CZ  ARG A 243     144.677 338.634 276.684  1.00109.01           C
ATOM   3816  NH1 ARG A 243     145.314 338.747 275.521  1.00109.01           N
ATOM   3817  NH2 ARG A 243     145.330 338.163 277.734  1.00109.01           N
ATOM   3818  H   ARG A 243     138.910 340.817 278.738  1.00109.01           H
ATOM   3819  HA  ARG A 243     138.576 338.144 277.785  1.00109.01           H
ATOM   3820  HB2 ARG A 243     140.536 339.524 279.595  1.00109.01           H
ATOM   3821  HB3 ARG A 243     140.590 337.763 279.414  1.00109.01           H
ATOM   3822  HG2 ARG A 243     140.896 338.019 276.992  1.00109.01           H
ATOM   3823  HG3 ARG A 243     140.823 339.787 277.168  1.00109.01           H
ATOM   3824  HD2 ARG A 243     142.800 339.739 278.613  1.00109.01           H
ATOM   3825  HD3 ARG A 243     142.863 337.969 278.494  1.00109.01           H
ATOM   3826  HE  ARG A 243     142.970 339.381 275.936  1.00109.01           H
ATOM   3827 HH11 ARG A 243     144.827 339.106 274.712  1.00109.01           H
ATOM   3828 HH12 ARG A 243     146.283 338.473 275.448  1.00109.01           H
ATOM   3829 HH21 ARG A 243     144.859 338.074 278.623  1.00109.01           H
ATOM   3830 HH22 ARG A 243     146.299 337.893 277.647  1.00109.01           H
ATOM   3831  N   ILE A 244     137.884 338.627 280.979  1.00100.63           N
ATOM   3832  CA  ILE A 244     137.199 337.993 282.099  1.00100.63           C
ATOM   3833  C   ILE A 244     135.797 337.579 281.689  1.00100.63           C
ATOM   3834  O   ILE A 244     135.344 336.467 281.989  1.00100.63           O
ATOM   3835  CB  ILE A 244     137.173 338.937 283.315  1.00100.63           C
ATOM   3836  CG1 ILE A 244     138.592 339.154 283.843  1.00100.63           C
ATOM   3837  CG2 ILE A 244     136.273 338.373 284.405  1.00100.63           C
ATOM   3838  CD1 ILE A 244     138.713 340.314 284.802  1.00100.63           C
ATOM   3839  H   ILE A 244     138.199 339.584 281.056  1.00100.63           H
ATOM   3840  HA  ILE A 244     137.754 337.096 282.376  1.00100.63           H
ATOM   3841  HB  ILE A 244     136.771 339.900 282.997  1.00100.63           H
ATOM   3842 HG12 ILE A 244     138.909 338.247 284.359  1.00100.63           H
ATOM   3843 HG13 ILE A 244     139.258 339.327 282.998  1.00100.63           H
ATOM   3844 HG21 ILE A 244     136.266 339.052 285.258  1.00100.63           H
ATOM   3845 HG22 ILE A 244     135.260 338.264 284.019  1.00100.63           H
ATOM   3846 HG23 ILE A 244     136.649 337.399 284.719  1.00100.63           H
ATOM   3847 HD11 ILE A 244     139.747 340.406 285.135  1.00100.63           H
ATOM   3848 HD12 ILE A 244     138.068 340.141 285.665  1.00100.63           H
ATOM   3849 HD13 ILE A 244     138.409 341.233 284.301  1.00100.63           H
ATOM   3850  N   THR A 245     135.083 338.470 281.000  1.00107.10           N
ATOM   3851  CA  THR A 245     133.737 338.137 280.555  1.00107.10           C
ATOM   3852  C   THR A 245     133.754 336.948 279.605  1.00107.10           C
ATOM   3853  O   THR A 245     132.931 336.032 279.727  1.00107.10           O
ATOM   3854  CB  THR A 245     133.091 339.345 279.882  1.00107.10           C
ATOM   3855  OG1 THR A 245     132.793 340.341 280.867  1.00107.10           O
ATOM   3856  CG2 THR A 245     131.810 338.941 279.170  1.00107.10           C
ATOM   3857  H   THR A 245     135.476 339.376 280.786  1.00107.10           H
ATOM   3858  HA  THR A 245     133.142 337.870 281.428  1.00107.10           H
ATOM   3859  HB  THR A 245     133.787 339.761 279.154  1.00107.10           H
ATOM   3860  HG1 THR A 245     133.557 340.912 280.986  1.00107.10           H
ATOM   3861 HG21 THR A 245     131.158 339.809 279.074  1.00107.10           H
ATOM   3862 HG22 THR A 245     132.051 338.556 278.179  1.00107.10           H
ATOM   3863 HG23 THR A 245     131.302 338.168 279.747  1.00107.10           H
ATOM   3864  N   LEU A 246     134.682 336.945 278.648  1.00106.61           N
ATOM   3865  CA  LEU A 246     134.750 335.841 277.697  1.00106.61           C
ATOM   3866  C   LEU A 246     135.038 334.525 278.403  1.00106.61           C
ATOM   3867  O   LEU A 246     134.428 333.494 278.090  1.00106.61           O
ATOM   3868  CB  LEU A 246     135.819 336.119 276.642  1.00106.61           C
ATOM   3869  CG  LEU A 246     135.446 337.123 275.554  1.00106.61           C
ATOM   3870  CD1 LEU A 246     136.687 337.580 274.807  1.00106.61           C
ATOM   3871  CD2 LEU A 246     134.445 336.506 274.592  1.00106.61           C
ATOM   3872  H   LEU A 246     135.340 337.709 278.581  1.00106.61           H
ATOM   3873  HA  LEU A 246     133.786 335.758 277.196  1.00106.61           H
ATOM   3874  HB2 LEU A 246     136.714 336.480 277.149  1.00106.61           H
ATOM   3875  HB3 LEU A 246     136.060 335.175 276.155  1.00106.61           H
ATOM   3876  HG  LEU A 246     134.985 337.991 276.025  1.00106.61           H
ATOM   3877 HD11 LEU A 246     137.115 336.737 274.265  1.00106.61           H
ATOM   3878 HD12 LEU A 246     136.417 338.365 274.101  1.00106.61           H
ATOM   3879 HD13 LEU A 246     137.418 337.964 275.518  1.00106.61           H
ATOM   3880 HD21 LEU A 246     134.929 335.715 274.021  1.00106.61           H
ATOM   3881 HD22 LEU A 246     134.076 337.272 273.910  1.00106.61           H
ATOM   3882 HD23 LEU A 246     133.610 336.088 275.155  1.00106.61           H
ATOM   3883  N   GLU A 247     135.972 334.535 279.352  1.00109.32           N
ATOM   3884  CA  GLU A 247     136.315 333.307 280.056  1.00109.32           C
ATOM   3885  C   GLU A 247     135.141 332.810 280.883  1.00109.32           C
ATOM   3886  O   GLU A 247     134.871 331.604 280.931  1.00109.32           O
ATOM   3887  CB  GLU A 247     137.537 333.532 280.942  1.00109.32           C
ATOM   3888  CG  GLU A 247     138.284 332.258 281.285  1.00109.32           C
ATOM   3889  CD  GLU A 247     139.057 331.702 280.104  1.00109.32           C
ATOM   3890  OE1 GLU A 247     138.802 332.141 278.963  1.00109.32           O
ATOM   3891  OE2 GLU A 247     139.916 330.822 280.317  1.00109.32           O
ATOM   3892  H   GLU A 247     136.445 335.397 279.584  1.00109.32           H
ATOM   3893  HA  GLU A 247     136.562 332.545 279.317  1.00109.32           H
ATOM   3894  HB2 GLU A 247     138.220 334.202 280.421  1.00109.32           H
ATOM   3895  HB3 GLU A 247     137.216 334.009 281.868  1.00109.32           H
ATOM   3896  HG2 GLU A 247     138.980 332.464 282.099  1.00109.32           H
ATOM   3897  HG3 GLU A 247     137.564 331.509 281.616  1.00109.32           H
ATOM   3898  N   ALA A 248     134.433 333.723 281.553  1.00109.08           N
ATOM   3899  CA  ALA A 248     133.265 333.314 282.319  1.00109.08           C
ATOM   3900  C   ALA A 248     132.211 332.701 281.412  1.00109.08           C
ATOM   3901  O   ALA A 248     131.614 331.671 281.747  1.00109.08           O
ATOM   3902  CB  ALA A 248     132.691 334.509 283.080  1.00109.08           C
ATOM   3903  H   ALA A 248     134.707 334.694 281.527  1.00109.08           H
ATOM   3904  HA  ALA A 248     133.575 332.562 283.044  1.00109.08           H
ATOM   3905  HB1 ALA A 248     133.460 334.934 283.724  1.00109.08           H
ATOM   3906  HB2 ALA A 248     132.355 335.264 282.369  1.00109.08           H
ATOM   3907  HB3 ALA A 248     131.848 334.182 283.689  1.00109.08           H
ATOM   3908  N   ILE A 249     131.971 333.318 280.252  1.00111.96           N
ATOM   3909  CA  ILE A 249     130.993 332.772 279.316  1.00111.96           C
ATOM   3910  C   ILE A 249     131.405 331.377 278.875  1.00111.96           C
ATOM   3911  O   ILE A 249     130.585 330.456 278.835  1.00111.96           O
ATOM   3912  CB  ILE A 249     130.814 333.711 278.111  1.00111.96           C
ATOM   3913  CG1 ILE A 249     130.246 335.053 278.569  1.00111.96           C
ATOM   3914  CG2 ILE A 249     129.914 333.069 277.061  1.00111.96           C
ATOM   3915  CD1 ILE A 249     130.273 336.134 277.513  1.00111.96           C
ATOM   3916  H   ILE A 249     132.469 334.166 280.022  1.00111.96           H
ATOM   3917  HA  ILE A 249     130.036 332.696 279.832  1.00111.96           H
ATOM   3918  HB  ILE A 249     131.792 333.887 277.664  1.00111.96           H
ATOM   3919 HG12 ILE A 249     129.215 334.904 278.889  1.00111.96           H
ATOM   3920 HG13 ILE A 249     130.829 335.396 279.424  1.00111.96           H
ATOM   3921 HG21 ILE A 249     129.798 333.747 276.216  1.00111.96           H
ATOM   3922 HG22 ILE A 249     128.936 332.863 277.498  1.00111.96           H
ATOM   3923 HG23 ILE A 249     130.362 332.135 276.720  1.00111.96           H
ATOM   3924 HD11 ILE A 249     129.833 335.754 276.592  1.00111.96           H
ATOM   3925 HD12 ILE A 249     131.305 336.433 277.326  1.00111.96           H
ATOM   3926 HD13 ILE A 249     129.703 336.996 277.861  1.00111.96           H
ATOM   3927  N   ARG A 250     132.676 331.207 278.515  1.00111.85           N
ATOM   3928  CA  ARG A 250     133.123 329.903 278.041  1.00111.85           C
ATOM   3929  C   ARG A 250     132.969 328.852 279.129  1.00111.85           C
ATOM   3930  O   ARG A 250     132.473 327.746 278.874  1.00111.85           O
ATOM   3931  CB  ARG A 250     134.573 329.981 277.570  1.00111.85           C
ATOM   3932  CG  ARG A 250     135.074 328.710 276.896  1.00111.85           C
ATOM   3933  CD  ARG A 250     136.574 328.750 276.643  1.00111.85           C
ATOM   3934  NE  ARG A 250     137.341 328.998 277.858  1.00111.85           N
ATOM   3935  CZ  ARG A 250     137.480 328.124 278.846  1.00111.85           C
ATOM   3936  NH1 ARG A 250     138.203 328.459 279.911  1.00111.85           N
ATOM   3937  NH2 ARG A 250     136.921 326.926 278.795  1.00111.85           N
ATOM   3938  H   ARG A 250     133.327 331.978 278.569  1.00111.85           H
ATOM   3939  HA  ARG A 250     132.502 329.614 277.193  1.00111.85           H
ATOM   3940  HB2 ARG A 250     134.658 330.803 276.858  1.00111.85           H
ATOM   3941  HB3 ARG A 250     135.209 330.195 278.429  1.00111.85           H
ATOM   3942  HG2 ARG A 250     134.844 327.855 277.532  1.00111.85           H
ATOM   3943  HG3 ARG A 250     134.560 328.592 275.942  1.00111.85           H
ATOM   3944  HD2 ARG A 250     136.883 327.791 276.226  1.00111.85           H
ATOM   3945  HD3 ARG A 250     136.790 329.537 275.921  1.00111.85           H
ATOM   3946  HE  ARG A 250     137.796 329.895 277.953  1.00111.85           H
ATOM   3947 HH11 ARG A 250     138.636 329.369 279.960  1.00111.85           H
ATOM   3948 HH12 ARG A 250     138.318 327.802 280.669  1.00111.85           H
ATOM   3949 HH21 ARG A 250     136.370 326.660 277.991  1.00111.85           H
ATOM   3950 HH22 ARG A 250     137.043 326.279 279.561  1.00111.85           H
ATOM   3951  N   VAL A 251     133.371 329.185 280.356  1.00112.87           N
ATOM   3952  CA  VAL A 251     133.288 328.227 281.450  1.00112.87           C
ATOM   3953  C   VAL A 251     131.839 327.852 281.718  1.00112.87           C
ATOM   3954  O   VAL A 251     131.514 326.676 281.911  1.00112.87           O
ATOM   3955  CB  VAL A 251     133.965 328.794 282.709  1.00112.87           C
ATOM   3956  CG1 VAL A 251     133.484 328.057 283.952  1.00112.87           C
ATOM   3957  CG2 VAL A 251     135.476 328.706 282.580  1.00112.87           C
ATOM   3958  H   VAL A 251     133.735 330.112 280.528  1.00112.87           H
ATOM   3959  HA  VAL A 251     133.824 327.325 281.154  1.00112.87           H
ATOM   3960  HB  VAL A 251     133.689 329.844 282.804  1.00112.87           H
ATOM   3961 HG11 VAL A 251     134.199 328.203 284.761  1.00112.87           H
ATOM   3962 HG12 VAL A 251     133.398 326.992 283.733  1.00112.87           H
ATOM   3963 HG13 VAL A 251     132.511 328.446 284.251  1.00112.87           H
ATOM   3964 HG21 VAL A 251     135.943 329.111 283.477  1.00112.87           H
ATOM   3965 HG22 VAL A 251     135.801 329.280 281.712  1.00112.87           H
ATOM   3966 HG23 VAL A 251     135.771 327.664 282.456  1.00112.87           H
ATOM   3967  N   THR A 252     130.944 328.841 281.740  1.00114.36           N
ATOM   3968  CA  THR A 252     129.553 328.548 282.064  1.00114.36           C
ATOM   3969  C   THR A 252     128.882 327.770 280.942  1.00114.36           C
ATOM   3970  O   THR A 252     128.078 326.869 281.202  1.00114.36           O
ATOM   3971  CB  THR A 252     128.798 329.842 282.352  1.00114.36           C
ATOM   3972  OG1 THR A 252     129.515 330.600 283.333  1.00114.36           O
ATOM   3973  CG2 THR A 252     127.413 329.537 282.899  1.00114.36           C
ATOM   3974  H   THR A 252     131.229 329.788 281.534  1.00114.36           H
ATOM   3975  HA  THR A 252     129.534 327.933 282.964  1.00114.36           H
ATOM   3976  HB  THR A 252     128.708 330.423 281.435  1.00114.36           H
ATOM   3977  HG1 THR A 252     130.435 330.674 283.071  1.00114.36           H
ATOM   3978 HG21 THR A 252     127.488 329.281 283.956  1.00114.36           H
ATOM   3979 HG22 THR A 252     126.984 328.698 282.352  1.00114.36           H
ATOM   3980 HG23 THR A 252     126.775 330.412 282.782  1.00114.36           H
ATOM   3981  N   GLN A 253     129.197 328.096 279.685  1.00112.76           N
ATOM   3982  CA  GLN A 253     128.676 327.318 278.570  1.00112.76           C
ATOM   3983  C   GLN A 253     129.128 325.871 278.668  1.00112.76           C
ATOM   3984  O   GLN A 253     128.329 324.943 278.493  1.00112.76           O
ATOM   3985  CB  GLN A 253     129.138 327.927 277.250  1.00112.76           C
ATOM   3986  CG  GLN A 253     128.204 328.974 276.690  1.00112.76           C
ATOM   3987  CD  GLN A 253     127.093 328.367 275.860  1.00112.76           C
ATOM   3988  OE1 GLN A 253     126.927 327.148 275.822  1.00112.76           O
ATOM   3989  NE2 GLN A 253     126.332 329.215 275.182  1.00112.76           N
ATOM   3990  H   GLN A 253     129.800 328.887 279.508  1.00112.76           H
ATOM   3991  HA  GLN A 253     127.587 327.346 278.604  1.00112.76           H
ATOM   3992  HB2 GLN A 253     130.112 328.390 277.410  1.00112.76           H
ATOM   3993  HB3 GLN A 253     129.247 327.129 276.516  1.00112.76           H
ATOM   3994  HG2 GLN A 253     127.761 329.528 277.517  1.00112.76           H
ATOM   3995  HG3 GLN A 253     128.775 329.663 276.068  1.00112.76           H
ATOM   3996 HE21 GLN A 253     126.508 330.208 275.239  1.00112.76           H
ATOM   3997 HE22 GLN A 253     125.578 328.868 274.607  1.00112.76           H
ATOM   3998  N   SER A 254     130.417 325.659 278.938  1.00115.95           N
ATOM   3999  CA  SER A 254     130.920 324.301 279.081  1.00115.95           C
ATOM   4000  C   SER A 254     130.216 323.581 280.220  1.00115.95           C
ATOM   4001  O   SER A 254     129.803 322.428 280.068  1.00115.95           O
ATOM   4002  CB  SER A 254     132.428 324.327 279.316  1.00115.95           C
ATOM   4003  OG  SER A 254     132.731 324.924 280.564  1.00115.95           O
ATOM   4004  H   SER A 254     131.046 326.442 279.044  1.00115.95           H
ATOM   4005  HA  SER A 254     130.724 323.760 278.155  1.00115.95           H
ATOM   4006  HB2 SER A 254     132.808 323.306 279.307  1.00115.95           H
ATOM   4007  HB3 SER A 254     132.907 324.897 278.520  1.00115.95           H
ATOM   4008  HG  SER A 254     131.921 325.223 280.982  1.00115.95           H
ATOM   4009  N   ASP A 255     130.060 324.249 281.363  1.00115.66           N
ATOM   4010  CA  ASP A 255     129.432 323.609 282.513  1.00115.66           C
ATOM   4011  C   ASP A 255     127.990 323.228 282.211  1.00115.66           C
ATOM   4012  O   ASP A 255     127.542 322.134 282.571  1.00115.66           O
ATOM   4013  CB  ASP A 255     129.489 324.534 283.727  1.00115.66           C
ATOM   4014  CG  ASP A 255     130.692 324.272 284.608  1.00115.66           C
ATOM   4015  OD1 ASP A 255     131.378 323.248 284.405  1.00115.66           O
ATOM   4016  OD2 ASP A 255     130.952 325.092 285.512  1.00115.66           O
ATOM   4017  H   ASP A 255     130.380 325.204 281.434  1.00115.66           H
ATOM   4018  HA  ASP A 255     129.986 322.700 282.747  1.00115.66           H
ATOM   4019  HB2 ASP A 255     129.532 325.566 283.377  1.00115.66           H
ATOM   4020  HB3 ASP A 255     128.583 324.400 284.317  1.00115.66           H
ATOM   4021  N   ARG A 256     127.243 324.118 281.562  1.00114.17           N
ATOM   4022  CA  ARG A 256     125.851 323.817 281.258  1.00114.17           C
ATOM   4023  C   ARG A 256     125.747 322.683 280.249  1.00114.17           C
ATOM   4024  O   ARG A 256     124.930 321.766 280.409  1.00114.17           O
ATOM   4025  CB  ARG A 256     125.144 325.065 280.735  1.00114.17           C
ATOM   4026  CG  ARG A 256     123.635 324.908 280.638  1.00114.17           C
ATOM   4027  CD  ARG A 256     122.990 325.997 279.793  1.00114.17           C
ATOM   4028  NE  ARG A 256     123.688 326.218 278.531  1.00114.17           N
ATOM   4029  CZ  ARG A 256     123.761 325.333 277.546  1.00114.17           C
ATOM   4030  NH1 ARG A 256     124.439 325.645 276.445  1.00114.17           N
ATOM   4031  NH2 ARG A 256     123.182 324.147 277.633  1.00114.17           N
ATOM   4032  H   ARG A 256     127.641 325.002 281.280  1.00114.17           H
ATOM   4033  HA  ARG A 256     125.358 323.504 282.179  1.00114.17           H
ATOM   4034  HB2 ARG A 256     125.364 325.893 281.409  1.00114.17           H
ATOM   4035  HB3 ARG A 256     125.537 325.302 279.746  1.00114.17           H
ATOM   4036  HG2 ARG A 256     123.411 323.940 280.190  1.00114.17           H
ATOM   4037  HG3 ARG A 256     123.210 324.941 281.642  1.00114.17           H
ATOM   4038  HD2 ARG A 256     121.962 325.707 279.576  1.00114.17           H
ATOM   4039  HD3 ARG A 256     122.982 326.928 280.360  1.00114.17           H
ATOM   4040  HE  ARG A 256     124.147 327.107 278.399  1.00114.17           H
ATOM   4041 HH11 ARG A 256     124.887 326.547 276.367  1.00114.17           H
ATOM   4042 HH12 ARG A 256     124.504 324.982 275.687  1.00114.17           H
ATOM   4043 HH21 ARG A 256     122.666 323.898 278.465  1.00114.17           H
ATOM   4044 HH22 ARG A 256     123.255 323.492 276.868  1.00114.17           H
ATOM   4045  N   ASP A 257     126.549 322.741 279.183  1.00119.07           N
ATOM   4046  CA  ASP A 257     126.488 321.695 278.172  1.00119.07           C
ATOM   4047  C   ASP A 257     126.944 320.362 278.739  1.00119.07           C
ATOM   4048  O   ASP A 257     126.490 319.306 278.282  1.00119.07           O
ATOM   4049  CB  ASP A 257     127.337 322.080 276.964  1.00119.07           C
ATOM   4050  CG  ASP A 257     127.060 321.208 275.759  1.00119.07           C
ATOM   4051  OD1 ASP A 257     126.228 320.284 275.870  1.00119.07           O
ATOM   4052  OD2 ASP A 257     127.668 321.447 274.697  1.00119.07           O
ATOM   4053  H   ASP A 257     127.196 323.508 279.079  1.00119.07           H
ATOM   4054  HA  ASP A 257     125.453 321.594 277.846  1.00119.07           H
ATOM   4055  HB2 ASP A 257     127.123 323.116 276.701  1.00119.07           H
ATOM   4056  HB3 ASP A 257     128.391 321.993 277.229  1.00119.07           H
ATOM   4057  N   LEU A 258     127.826 320.385 279.733  1.00116.40           N
ATOM   4058  CA  LEU A 258     128.183 319.163 280.430  1.00116.40           C
ATOM   4059  C   LEU A 258     126.965 318.683 281.195  1.00116.40           C
ATOM   4060  O   LEU A 258     126.355 317.687 280.814  1.00116.40           O
ATOM   4061  CB  LEU A 258     129.362 319.408 281.371  1.00116.40           C
ATOM   4062  CG  LEU A 258     129.801 318.225 282.232  1.00116.40           C
ATOM   4063  CD1 LEU A 258     130.465 317.167 281.373  1.00116.40           C
ATOM   4064  CD2 LEU A 258     130.737 318.691 283.330  1.00116.40           C
ATOM   4065  H   LEU A 258     128.252 321.259 280.005  1.00116.40           H
ATOM   4066  HA  LEU A 258     128.465 318.405 279.698  1.00116.40           H
ATOM   4067  HB2 LEU A 258     130.215 319.710 280.763  1.00116.40           H
ATOM   4068  HB3 LEU A 258     129.105 320.235 282.034  1.00116.40           H
ATOM   4069  HG  LEU A 258     128.917 317.788 282.695  1.00116.40           H
ATOM   4070 HD11 LEU A 258     130.773 316.330 281.998  1.00116.40           H
ATOM   4071 HD12 LEU A 258     129.760 316.817 280.619  1.00116.40           H
ATOM   4072 HD13 LEU A 258     131.339 317.594 280.881  1.00116.40           H
ATOM   4073 HD21 LEU A 258     131.042 317.837 283.935  1.00116.40           H
ATOM   4074 HD22 LEU A 258     131.619 319.153 282.885  1.00116.40           H
ATOM   4075 HD23 LEU A 258     130.226 319.418 283.960  1.00116.40           H
ATOM   4076  N   PHE A 259     126.520 319.460 282.167  1.00117.64           N
ATOM   4077  CA  PHE A 259     125.493 319.030 283.087  1.00117.64           C
ATOM   4078  C   PHE A 259     124.251 318.515 282.409  1.00117.64           C
ATOM   4079  O   PHE A 259     123.767 317.430 282.737  1.00117.64           O
ATOM   4080  CB  PHE A 259     125.093 320.135 284.082  1.00117.64           C
ATOM   4081  CG  PHE A 259     126.080 320.404 285.193  1.00117.64           C
ATOM   4082  CD1 PHE A 259     127.464 320.383 284.884  1.00117.64           C
ATOM   4083  CD2 PHE A 259     125.672 320.752 286.453  1.00117.64           C
ATOM   4084  CE1 PHE A 259     128.396 320.996 285.705  1.00117.64           C
ATOM   4085  CE2 PHE A 259     126.631 321.280 287.313  1.00117.64           C
ATOM   4086  CZ  PHE A 259     127.950 321.518 286.900  1.00117.64           C
ATOM   4087  H   PHE A 259     126.970 320.349 282.330  1.00117.64           H
ATOM   4088  HA  PHE A 259     125.884 318.187 283.658  1.00117.64           H
ATOM   4089  HB2 PHE A 259     124.918 321.062 283.537  1.00117.64           H
ATOM   4090  HB3 PHE A 259     124.148 319.852 284.546  1.00117.64           H
ATOM   4091  HD1 PHE A 259     127.864 320.021 283.949  1.00117.64           H
ATOM   4092  HD2 PHE A 259     124.629 320.649 286.710  1.00117.64           H
ATOM   4093  HE1 PHE A 259     129.423 321.116 285.397  1.00117.64           H
ATOM   4094  HE2 PHE A 259     126.309 321.530 288.312  1.00117.64           H
ATOM   4095  HZ  PHE A 259     128.663 322.074 287.488  1.00117.64           H
ATOM   4096  N   LYS A 260     123.733 319.283 281.455  1.00116.63           N
ATOM   4097  CA  LYS A 260     122.454 318.930 280.845  1.00116.63           C
ATOM   4098  C   LYS A 260     122.480 317.526 280.262  1.00116.63           C
ATOM   4099  O   LYS A 260     121.479 316.803 280.316  1.00116.63           O
ATOM   4100  CB  LYS A 260     122.099 319.948 279.760  1.00116.63           C
ATOM   4101  CG  LYS A 260     120.635 319.936 279.359  1.00116.63           C
ATOM   4102  CD  LYS A 260     120.154 321.320 278.951  1.00116.63           C
ATOM   4103  CE  LYS A 260     120.828 321.797 277.672  1.00116.63           C
ATOM   4104  NZ  LYS A 260     120.541 320.909 276.512  1.00116.63           N
ATOM   4105  H   LYS A 260     124.205 320.132 281.181  1.00116.63           H
ATOM   4106  HA  LYS A 260     121.684 318.968 281.616  1.00116.63           H
ATOM   4107  HB2 LYS A 260     122.345 320.943 280.130  1.00116.63           H
ATOM   4108  HB3 LYS A 260     122.705 319.744 278.877  1.00116.63           H
ATOM   4109  HG2 LYS A 260     120.504 319.255 278.518  1.00116.63           H
ATOM   4110  HG3 LYS A 260     120.036 319.583 280.199  1.00116.63           H
ATOM   4111  HD2 LYS A 260     119.077 321.287 278.791  1.00116.63           H
ATOM   4112  HD3 LYS A 260     120.373 322.025 279.753  1.00116.63           H
ATOM   4113  HE2 LYS A 260     120.470 322.800 277.441  1.00116.63           H
[truncated: 10,897,614 more chars]
