# Supplementary material for: Mechanism of DNA capture by the MukBEF SMC complex and its inhibition by a viral DNA mimic
Source: Cell. Author manuscript; Available in PMC 2025 Jul 4. (PMC7617805; doi:10.1016/j.cell.2025.02.032)
Supplement: Data S4 [file EMS206515-supplement-Data_S4_.zip]

Archive with 23 entries (23 files):
- Data S4/pACEBac1-gp5-9.gb
- Data S4/pBAD322K.gb
- Data S4/pBAD322K-gp5.9.gb
- Data S4/pBAD322K-gp5.9-FLAG.gb
- Data S4/pET21a-His6-MukB.gb
- Data S4/pFB0062 pET-Gate2 MukE-CPD-His10.gb
- Data S4/pFB0069 pET-Gate2 MukF His6-SUMO-MukE.gb
- Data S4/pFB0070 pET-Gate2 MukF MukE-CPD-His10.gb
- Data S4/pFB0478 pET-Gate2 His6-SUMO-PthParE.gb
- Data S4/pFB0479 pET-Gate2 His6-SUMO-PthParC.gb
- Data S4/pFB0481 pET-Gate2 Pth MukF His6-SUMO-MukE.gb
- Data S4/pFB0520 pET-Gate2 Pth MukF(D227C, E412C) MukE His6-SUMO-MukB(R143C, R771C, C1118S, K1246C).gb
- Data S4/pFB0522 pET-Gate2 Pth MukF(D227C, E412C) MukE.gb
- Data S4/pFB0525 pET-Gate2 Pth His6-SUMO-MukB(R143C, R771C, C1118S, K1246C, E1407Q).gb
- Data S4/pFB0526 pUC19 matS2.gb
- Data S4/pFB0527 pUC19 matS2(scrambled).gb
- Data S4/pFB0638 pET-Gate2 His6-SUMO-GyrA.gb
- Data S4/pFB0639 pET-Gate2 His6-SUMO-GyrB.gb
- Data S4/pFB0661 pET-Gate2 MukF(D227C, Q412C) MukE His6-SUMO-MukB(R143C, R771C, C1118S, K1246C).gb
- Data S4/pFB0662 pET-Gate2 Pth His6-SUMO-MukB(R143C, R771C, C1118S, K1246C).gb
- Data S4/SFB012 mukB neoR.gb
- Data S4/SFB017 mukB-HaloTag neoR.gb
- Data S4/SFB208 Pth mukFEB-HaloTag neoR.gb
