# Supplementary material for: Mechanism of DNA capture by the MukBEF SMC complex and its inhibition by a viral DNA mimic
Source: Cell. Author manuscript; Available in PMC 2025 Jul 4. (PMC7617805; doi:10.1016/j.cell.2025.02.032)
Supplement: Data S4 [file EMS206515-supplement-Data_S4_.zip › Data S4/pBAD322K.gb]

LOCUS       pBAD322K_EV_ONTseq      4450 bp ds-DNA     circular     15-JUL-2024
DEFINITION  .
FEATURES             Location/Qualifiers
     CDS             complement(join(1..95,4354..4450))
                     /label="rop"
                     /ApEinfo_revcolor="#84b0dc"
                     /ApEinfo_fwdcolor="#84b0dc"
                     /note="pLannotate"
                     /database="snapgene"
                     /identity="100.0"
                     /match_length="100.0"
                     /fragment="False"
                     /other="CDS"
                     /translation="*TGRHL*IASRPR**ALPQLPRAFR**R*KPLSDQTGKNRP*HGPLYQKPDINASGETQRAGRG"
     CDS             136..246
                     /label="mbeC (fragment)"
                     /ApEinfo_revcolor="#84b0dc"
                     /ApEinfo_fwdcolor="#84b0dc"
                     /note="pLannotate"
                     /database="swissprot"
                     /identity="100.0"
                     /match_length="32.2"
                     /fragment="True"
                     /other="CDS"
                     /translation="MIPMKRERMLTIRVTDDEHARLLERCEGKQLAVWMRR"
     CDS             complement(279..427)
                     /label="TcR (fragment)"
                     /ApEinfo_revcolor="#84b0dc"
                     /ApEinfo_fwdcolor="#84b0dc"
                     /note="pLannotate"
                     /database="snapgene"
                     /identity="100.0"
                     /match_length="12.5"
                     /fragment="True"
                     /other="CDS"
                     /translation="MKSNNALIVILGTVTLDAVGIGLVMPVLPGLLRDIVHSDSIASHYGVLL"
     CDS             complement(584..1462)
                     /label="araC"
                     /ApEinfo_revcolor="#84b0dc"
                     /ApEinfo_fwdcolor="#84b0dc"
                     /note="pLannotate"
                     /database="snapgene"
                     /identity="100.0"
                     /match_length="100.0"
                     /fragment="False"
                     /other="CDS"
                     /translation="MAEAQNDPLLPGYSFNAHLVAGLTPIEANGYLDFFIDRPLGMKGYILNLTIRGQGVVKNQGREFVCRPGDILLFPPGEIHHYGRHPEAREWYHQWVYFRPRAYWHEWLNWPSIFANTGFFRPDEAHQPHFSDLFGQIINAGQGEGRYSELLAINLLEQLLLRRMEAINESLHPPMDNRVREACQYISDHLADSNFDIASVAQHVCLSPSRLSHLFRQQLGISVLSWREDQRISQAKLLLSTTRMPIATVGRNVGFDDQLYFSRVFKKCTGASPSEFRAGCEEKVNDVAVKLS*"
     promoter        1489..1773
                     /label="araBAD promoter"
                     /ApEinfo_revcolor="#f58a5e"
                     /ApEinfo_fwdcolor="#f58a5e"
                     /note="pLannotate"
                     /database="snapgene"
                     /identity="100.0"
                     /match_length="100.0"
                     /fragment="False"
                     /other="promoter"
     misc_feature    1810..1854
                     /label="MCS (fragment)"
                     /ApEinfo_revcolor="#d6b295"
                     /ApEinfo_fwdcolor="#d6b295"
                     /note="pLannotate"
                     /database="snapgene"
                     /identity="100.0"
                     /match_length="78.9"
                     /fragment="True"
                     /other="misc_feature"
     ncRNA           1940..2055
                     /label="5S rRNA"
                     /ApEinfo_revcolor="#f58a5e"
                     /ApEinfo_fwdcolor="#f58a5e"
                     /note="pLannotate"
                     /database="Rfam"
                     /identity="100.0"
                     /match_length="97.5"
                     /fragment="False"
                     /other="ncRNA"
     terminator      2057..2143
                     /label="rrnB T1 terminator"
                     /ApEinfo_revcolor="#c7b0e3"
                     /ApEinfo_fwdcolor="#c7b0e3"
                     /note="pLannotate"
                     /database="snapgene"
                     /identity="100.0"
                     /match_length="100.0"
                     /fragment="False"
                     /other="terminator"
     terminator      2235..2262
                     /label="rrnB T2 terminator"
                     /ApEinfo_revcolor="#f8d3a9"
                     /ApEinfo_fwdcolor="#f8d3a9"
                     /note="pLannotate"
                     /database="snapgene"
                     /identity="100.0"
                     /match_length="100.0"
                     /fragment="False"
                     /other="terminator"
     promoter        2281..2324
                     /label="AmpR promoter (fragment)"
                     /ApEinfo_revcolor="#d59687"
                     /ApEinfo_fwdcolor="#d59687"
                     /note="pLannotate"
                     /database="snapgene"
                     /identity="100.0"
                     /match_length="47.8"
                     /fragment="True"
                     /other="promoter"
     CDS             2441..3256
                     /label="KanR"
                     /ApEinfo_revcolor="#84b0dc"
                     /ApEinfo_fwdcolor="#84b0dc"
                     /note="pLannotate"
                     /database="snapgene"
                     /identity="99.0"
                     /match_length="100.0"
                     /fragment="False"
                     /other="CDS"
                     /translation="MSHIQRETSCSRPRLNSNMDADLYGYKWARDNVGQSGATIYRLYGKPDAPELFLKHGKGSVANDVTDEMVRLNWLTEFMPLPSIKHFIRTPDEAWLLTTAIPGKTAFQVLEEYPDSGENIVDALAVFLRRLHSIPVCNCPFNSDRVFRLAQAQSRMNNGLVDASDFDDERNGWPVEQVWKEMHKLLPFSPDSVVTHGDFSLDNLIFDEGKLIGCIDVGRVGIADRYQDLAILWNCLGEFSPSLQKRLFQKYGIDNPDMNKLQFHLMLDEFF*"
     rep_origin      3338..3926
                     /label="ori"
                     /ApEinfo_revcolor="#75c6a9"
                     /ApEinfo_fwdcolor="#75c6a9"
                     /note="pLannotate"
                     /database="snapgene"
                     /identity="100.0"
                     /match_length="100.0"
                     /fragment="False"
                     /other="rep_origin"
     misc_feature    complement(4112..4252)
                     /label="bom"
                     /ApEinfo_revcolor="#ffef86"
                     /ApEinfo_fwdcolor="#ffef86"
                     /note="pLannotate"
                     /database="snapgene"
                     /identity="100.0"
                     /match_length="100.0"
                     /fragment="False"
                     /other="misc_feature"
ORIGIN
        1 tccgcgtcca gctcgttgag tttctccaga agcgttaatg tctggcttct gataaagcgg
       61 gccatgttaa gggcggtttt ttcctgtttg gtcactgatg cctccgtgta agggggattt
      121 ctgttcatgg gggtaatgat accgatgaaa cgagagagga tgctcacgat acgggttact
      181 gatgatgaac atgcccggtt actggaacgt tgtgagggta aacaactggc ggtatggatg
      241 cggcgggacc agagaaaaat cactcagggt caatgccagc tagcagcacg ccatagtgac
      301 tggcgatgct gtcggaatgg acgatatccc gcaagaggcc cggcagtacc ggcataacca
      361 agcctatgcc tacagcatcc agggtgacgg tgccgaggat gacgatgagc gcattgttag
      421 atttcataca cggtgcctga ctgcgttagc aatttaactg tgataaacta ccgcattaaa
      481 gctagcttat cgatgcataa tgtgcctgtc aaatggacga agcagggatt ctgcaaaccc
      541 tatgctactc cgtcaagccg tcaattgtct gattcgttac caattatgac aacttgacgg
      601 ctacatcatt cactttttct tcacaaccgg cacggaactc gctcgggctg gccccggtgc
      661 attttttaaa tacccgcgag aaatagagtt gatcgtcaaa accaacattg cgaccgacgg
      721 tggcgatagg catccgggtg gtgctcaaaa gcagcttcgc ctggctgata cgttggtcct
      781 cgcgccagct taagacgcta atccctaact gctggcggaa aagatgtgac agacgcgacg
      841 gcgacaagca aacatgctgt gcgacgctgg cgatatcaaa attgctgtct gccaggtgat
      901 cgctgatgta ctgacaagcc tcgcgtaccc gattatccat cggtggatgg agcgactcgt
      961 taatcgcttc catgcgccgc agtaacaatt gctcaagcag atttatcgcc agcagctccg
     1021 aatagcgccc ttccccttgc ccggcgttaa tgatttgccc aaacaggtcg ctgaaatgcg
     1081 gctggtgcgc ttcatccggg cgaaagaacc ccgtattggc aaatattgac ggccagttaa
     1141 gccattcatg ccagtaggcg cgcggacgaa agtaaaccca ctggtgatac cattcgcgag
     1201 cctccggatg acgaccgtag tgatgaatct ctcctggcgg gaacagcaaa atatcacccg
     1261 gtcggcaaac aaattctcgt ccctgatttt tcaccacccc ctgaccgcga atggtgagat
     1321 tgagaatata acctttcatt cccagcggtc ggtcgataaa aaaatcgaga taaccgttgg
     1381 cctcaatcgg cgttaaaccc gccaccagat gggcattaaa cgagtatccc ggcagcaggg
     1441 gatcattttg cgcttcagcc atacttttca tactcccgcc attcagagaa gaaaccaatt
     1501 gtccatattg catcagacat tgccgtcact gcgtctttta ctggctcttc tcgctaacca
     1561 aaccggtaac cccgcttatt aaaagcattc tgtaacaaag cgggaccaaa gccatgacaa
     1621 aaacgcgtaa caaaagtgtc tataatcacg gcagaaaagt ccacattgat tatttgcacg
     1681 gcgtcacact ttgctatgcc atagcatttt tatccataag attagcggat cctacctgac
     1741 gctttttatc gcaactctct actgtttctc catacccgtt tttttgggct agcaggagga
     1801 attcaccatg gtacccgggg atcctctaga gtcgacctgc aggcatgcaa gcttggctgt
     1861 tttggcggat gagagaagat tttcagcctg atacagatta aatcagaacg cagaagcggt
     1921 ctgataaaac agaatttgcc tggcggcagt agcgcggtgg tcccacctga ccccatgccg
     1981 aactcagaag tgaaacgccg tagcgccgat ggtagtgtgg ggtctcccca tgcgagagta
     2041 gggaactgcc aggcatcaaa taaaacgaaa ggctcagtcg aaagactggg cctttcgttt
     2101 tatctgttgt ttgtcggtga acgctctcct gagtaggaca aatccgccgg gagcggattt
     2161 gaacgttgcg aagcaacggc ccggagggtg gcgggcagga cgcccgccat aaactgccag
     2221 gcatcaaatt aagcagaagg ccatcctgac ggatggcctt tttgcgtttc tacaaactct
     2281 tttgtttatt tttctaaata cattcaaata tgtatccgct catggagctc aaagccacgt
     2341 tgtgtctcaa aatctctgat gttacattgc acaagataaa aatatatcat catgaacaat
     2401 aaaactgtct gcttacataa acagtaatac aaggggtgtt atgagccata ttcaacggga
     2461 aacgtcttgc tccaggccgc gattaaattc caacatggat gctgatttat atgggtataa
     2521 atgggctcgc gataatgtcg ggcaatcagg tgcgacaatc tatcgtttgt atgggaagcc
     2581 cgatgcgcca gagttgtttc tgaaacatgg caaaggtagc gttgccaatg atgttacaga
     2641 tgagatggtc agactaaact ggctgacgga atttatgcct cttccgtcca tcaagcattt
     2701 tatccggact cctgatgaag catggttact caccactgcg atccccggca aaacagcatt
     2761 ccaggtatta gaagaatatc ctgattcagg tgaaaatatt gttgatgcgc tggcagtgtt
     2821 cctgcgccgg ttgcattcga ttcctgtttg taattgtcct tttaacagcg atcgcgtatt
     2881 tcgtctcgct caggcgcaat cacgaatgaa taacggtttg gttgatgcga gtgattttga
     2941 tgacgagcgt aatggctggc ctgttgaaca agtctggaaa gaaatgcaca aacttttgcc
     3001 attctcaccg gattcagtcg tcactcatgg tgatttctca cttgataacc ttatttttga
     3061 cgaggggaaa ttaataggtt gtattgatgt tggacgagtc ggaatcgcag accgatacca
     3121 ggatcttgcc atcctatgga actgcctcgg tgagttttct ccttcattac agaaacggct
     3181 ttttcaaaaa tatggtattg ataatcctga tatgaataaa ttgcagtttc atttgatgct
     3241 cgatgagttt ttctaagagc tccatgacca aaatccctta acgtgagttt tcgttccact
     3301 gagcgtcaga ccccgtagaa aagatcaaag gatcttcttg agatcctttt tttctgcgcg
     3361 taatctgctg cttgcaaaca aaaaaaccac cgctaccagc ggtggtttgt ttgccggatc
     3421 aagagctacc aactcttttt ccgaaggtaa ctggcttcag cagagcgcag ataccaaata
     3481 ctgtccttct agtgtagccg tagttaggcc accacttcaa gaactctgta gcaccgccta
     3541 catacctcgc tctgctaatc ctgttaccag tggctgctgc cagtggcgat aagtcgtgtc
     3601 ttaccgggtt ggactcaaga cgatagttac cggataaggc gcagcggtcg ggctgaacgg
     3661 ggggttcgtg cacacagccc agcttggagc gaacgaccta caccgaactg agatacctac
     3721 agcgtgagct atgagaaagc gccacgcttc ccgaagggag aaaggcggac aggtatccgg
     3781 taagcggcag ggtcggaaca ggagagcgca cgagggagct tccaggggga aacgcctggt
     3841 atctttatag tcctgtcggg tttcgccacc tctgacttga gcgtcgattt ttgtgatgct
     3901 cgtcaggggg gcggagccta tggaaaaacg ccagcaacgc ggccttttta cggttcctgg
     3961 ccttttgctg gccttttgct cacatgttct ttcctgcgtt atcccctgat tctgtggata
     4021 accgtattac cgcctttgag tgagctgata ccgctcgccg cagccgaacg accgagcgca
     4081 gcgagtcagt gagcgaggaa gcggaagagc gcctgatgcg gtattttctc cttacgcatc
     4141 tgtgcggtat ttcacaccgc atatggtgca ctctcagtac aatctgctct gatgccgcat
     4201 agttaagcca gtatacactc cgctatcgct acgtgactgg gtcatggctg cgccccgaca
     4261 cccgccaaca cccgctgacg cgccctgacg ggcttgtctg ctcccggcat ccgcttacag
     4321 acaagctgtg accgtctccg ggagctgcat gtgtcagagg ttttcaccgt catcaccgaa
     4381 acgcgcgagg cagctgcggt aaagctcatc agcgtggtcg tgaagcgatt cacagatgtc
     4441 tgcctgttca
//
