# Supplementary material for: Mechanism of DNA capture by the MukBEF SMC complex and its inhibition by a viral DNA mimic
Source: Cell. Author manuscript; Available in PMC 2025 Jul 4. (PMC7617805; doi:10.1016/j.cell.2025.02.032)
Supplement: Data S4 [file EMS206515-supplement-Data_S4_.zip › Data S4/pBAD322K-gp5.9.gb]

LOCUS       pBAD322K_gp59_ONTseq    4569 bp ds-DNA     circular     15-JUL-2024
DEFINITION  .
FEATURES             Location/Qualifiers
     rep_origin      59..647
                     /label="ori"
                     /ApEinfo_revcolor="#c6c9d1"
                     /ApEinfo_fwdcolor="#c6c9d1"
                     /note="pLannotate"
                     /database="snapgene"
                     /identity="100.0"
                     /match_length="100.0"
                     /fragment="False"
                     /other="rep_origin"
     misc_feature    complement(833..973)
                     /label="bom"
                     /ApEinfo_revcolor="#c6c9d1"
                     /ApEinfo_fwdcolor="#c6c9d1"
                     /note="pLannotate"
                     /database="snapgene"
                     /identity="100.0"
                     /match_length="100.0"
                     /fragment="False"
                     /other="misc_feature"
     CDS             complement(1075..1266)
                     /label="rop"
                     /ApEinfo_revcolor="#84b0dc"
                     /ApEinfo_fwdcolor="#84b0dc"
                     /note="pLannotate"
                     /database="snapgene"
                     /identity="100.0"
                     /match_length="100.0"
                     /fragment="False"
                     /other="CDS"
                     /translation="VTKQEKTALNMARFIRSQTLTLLEKLNELDADEQADICESLHDHADELYRSCLARFGDDGENL*"
     CDS             1307..1417
                     /label="mbeC (fragment)"
                     /ApEinfo_revcolor="#84b0dc"
                     /ApEinfo_fwdcolor="#84b0dc"
                     /note="pLannotate"
                     /database="swissprot"
                     /identity="100.0"
                     /match_length="32.2"
                     /fragment="True"
                     /other="CDS"
                     /translation="MIPMKRERMLTIRVTDDEHARLLERCEGKQLAVWMRR"
     CDS             complement(1450..1598)
                     /label="TcR (fragment)"
                     /ApEinfo_revcolor="#84b0dc"
                     /ApEinfo_fwdcolor="#84b0dc"
                     /note="pLannotate"
                     /database="snapgene"
                     /identity="100.0"
                     /match_length="12.5"
                     /fragment="True"
                     /other="CDS"
                     /translation="MKSNNALIVILGTVTLDAVGIGLVMPVLPGLLRDIVHSDSIASHYGVLL"
     CDS             complement(1755..2633)
                     /label="araC"
                     /ApEinfo_revcolor="#84b0dc"
                     /ApEinfo_fwdcolor="#84b0dc"
                     /note="pLannotate"
                     /database="snapgene"
                     /identity="100.0"
                     /match_length="100.0"
                     /fragment="False"
                     /other="CDS"
                     /translation="MAEAQNDPLLPGYSFNAHLVAGLTPIEANGYLDFFIDRPLGMKGYILNLTIRGQGVVKNQGREFVCRPGDILLFPPGEIHHYGRHPEAREWYHQWVYFRPRAYWHEWLNWPSIFANTGFFRPDEAHQPHFSDLFGQIINAGQGEGRYSELLAINLLEQLLLRRMEAINESLHPPMDNRVREACQYISDHLADSNFDIASVAQHVCLSPSRLSHLFRQQLGISVLSWREDQRISQAKLLLSTTRMPIATVGRNVGFDDQLYFSRVFKKCTGASPSEFRAGCEEKVNDVAVKLS*"
     promoter        2660..2944
                     /label="araBAD promoter"
                     /ApEinfo_revcolor="#c6c9d1"
                     /ApEinfo_fwdcolor="#c6c9d1"
                     /note="pLannotate"
                     /database="snapgene"
                     /identity="100.0"
                     /match_length="100.0"
                     /fragment="False"
                     /other="promoter"
     CDS             2977..3132
                     /label="GP59_BPT7"
                     /ApEinfo_revcolor="#84b0dc"
                     /ApEinfo_fwdcolor="#84b0dc"
                     /note="pLannotate"
                     /database="swissprot"
                     /identity="100.0"
                     /match_length="100.0"
                     /fragment="False"
                     /other="CDS"
                     /translation="MSRDLVTIPRDVWNDIQGYIDSLERENDSLKNQLMEADEYVAELEEKLNGTS"
     ncRNA           3230..3345
                     /label="5S rRNA"
                     /ApEinfo_revcolor="#c7b0e3"
                     /ApEinfo_fwdcolor="#c7b0e3"
                     /note="pLannotate"
                     /database="Rfam"
                     /identity="100.0"
                     /match_length="97.5"
                     /fragment="False"
                     /other="ncRNA"
     terminator      3347..3433
                     /label="rrnB T1 terminator"
                     /ApEinfo_revcolor="#85dae9"
                     /ApEinfo_fwdcolor="#85dae9"
                     /note="pLannotate"
                     /database="snapgene"
                     /identity="100.0"
                     /match_length="100.0"
                     /fragment="False"
                     /other="terminator"
     terminator      3525..3552
                     /label="rrnB T2 terminator"
                     /ApEinfo_revcolor="#ffef86"
                     /ApEinfo_fwdcolor="#ffef86"
                     /note="pLannotate"
                     /database="snapgene"
                     /identity="100.0"
                     /match_length="100.0"
                     /fragment="False"
                     /other="terminator"
     promoter        3571..3614
                     /label="AmpR promoter (fragment)"
                     /ApEinfo_revcolor="#ff9ccd"
                     /ApEinfo_fwdcolor="#ff9ccd"
                     /note="pLannotate"
                     /database="snapgene"
                     /identity="100.0"
                     /match_length="47.8"
                     /fragment="True"
                     /other="promoter"
     CDS             3731..4546
                     /label="KanR"
                     /ApEinfo_revcolor="#84b0dc"
                     /ApEinfo_fwdcolor="#84b0dc"
                     /note="pLannotate"
                     /database="snapgene"
                     /identity="99.0"
                     /match_length="100.0"
                     /fragment="False"
                     /other="CDS"
                     /translation="MSHIQRETSCSRPRLNSNMDADLYGYKWARDNVGQSGATIYRLYGKPDAPELFLKHGKGSVANDVTDEMVRLNWLTEFMPLPSIKHFIRTPDEAWLLTTAIPGKTAFQVLEEYPDSGENIVDALAVFLRRLHSIPVCNCPFNSDRVFRLAQAQSRMNNGLVDASDFDDERNGWPVEQVWKEMHKLLPFSPDSVVTHGDFSLDNLIFDEGKLIGCIDVGRVGIADRYQDLAILWNCLGEFSPSLQKRLFQKYGIDNPDMNKLQFHLMLDEFF*"
ORIGIN
        1 aacgtgagtt ttcgttccac tgagcgtcag accccgtaga aaagatcaaa ggatcttctt
       61 gagatccttt ttttctgcgc gtaatctgct gcttgcaaac aaaaaaacca ccgctaccag
      121 cggtggtttg tttgccggat caagagctac caactctttt tccgaaggta actggcttca
      181 gcagagcgca gataccaaat actgtccttc tagtgtagcc gtagttaggc caccacttca
      241 agaactctgt agcaccgcct acatacctcg ctctgctaat cctgttacca gtggctgctg
      301 ccagtggcga taagtcgtgt cttaccgggt tggactcaag acgatagtta ccggataagg
      361 cgcagcggtc gggctgaacg gggggttcgt gcacacagcc cagcttggag cgaacgacct
      421 acaccgaact gagataccta cagcgtgagc tatgagaaag cgccacgctt cccgaaggga
      481 gaaaggcgga caggtatccg gtaagcggca gggtcggaac aggagagcgc acgagggagc
      541 ttccaggggg aaacgcctgg tatctttata gtcctgtcgg gtttcgccac ctctgacttg
      601 agcgtcgatt tttgtgatgc tcgtcagggg ggcggagcct atggaaaaac gccagcaacg
      661 cggccttttt acggttcctg gccttttgct ggccttttgc tcacatgttc tttcctgcgt
      721 tatcccctga ttctgtggat aaccgtatta ccgcctttga gtgagctgat accgctcgcc
      781 gcagccgaac gaccgagcgc agcgagtcag tgagcgagga agcggaagag cgcctgatgc
      841 ggtattttct ccttacgcat ctgtgcggta tttcacaccg catatggtgc actctcagta
      901 caatctgctc tgatgccgca tagttaagcc agtatacact ccgctatcgc tacgtgactg
      961 ggtcatggct gcgccccgac acccgccaac acccgctgac gcgccctgac gggcttgtct
     1021 gctcccggca tccgcttaca gacaagctgt gaccgtctcc gggagctgca tgtgtcagag
     1081 gttttcaccg tcatcaccga aacgcgcgag gcagctgcgg taaagctcat cagcgtggtc
     1141 gtgaagcgat tcacagatgt ctgcctgttc atccgcgtcc agctcgttga gtttctccag
     1201 aagcgttaat gtctggcttc tgataaagcg ggccatgtta agggcggttt tttcctgttt
     1261 ggtcactgat gcctccgtgt aagggggatt tctgttcatg ggggtaatga taccgatgaa
     1321 acgagagagg atgctcacga tacgggttac tgatgatgaa catgcccggt tactggaacg
     1381 ttgtgagggt aaacaactgg cggtatggat gcggcgggac cagagaaaaa tcactcaggg
     1441 tcaatgccag ctagcagcac gccatagtga ctggcgatgc tgtcggaatg gacgatatcc
     1501 cgcaagaggc ccggcagtac cggcataacc aagcctatgc ctacagcatc cagggtgacg
     1561 gtgccgagga tgacgatgag cgcattgtta gatttcatac acggtgcctg actgcgttag
     1621 caatttaact gtgataaact accgcattaa agctagctta tcgatgcata atgtgcctgt
     1681 caaatggacg aagcagggat tctgcaaacc ctatgctact ccgtcaagcc gtcaattgtc
     1741 tgattcgtta ccaattatga caacttgacg gctacatcat tcactttttc ttcacaaccg
     1801 gcacggaact cgctcgggct ggccccggtg cattttttaa atacccgcga gaaatagagt
     1861 tgatcgtcaa aaccaacatt gcgaccgacg gtggcgatag gcatccgggt ggtgctcaaa
     1921 agcagcttcg cctggctgat acgttggtcc tcgcgccagc ttaagacgct aatccctaac
     1981 tgctggcgga aaagatgtga cagacgcgac ggcgacaagc aaacatgctg tgcgacgctg
     2041 gcgatatcaa aattgctgtc tgccaggtga tcgctgatgt actgacaagc ctcgcgtacc
     2101 cgattatcca tcggtggatg gagcgactcg ttaatcgctt ccatgcgccg cagtaacaat
     2161 tgctcaagca gatttatcgc cagcagctcc gaatagcgcc cttccccttg cccggcgtta
     2221 atgatttgcc caaacaggtc gctgaaatgc ggctggtgcg cttcatccgg gcgaaagaac
     2281 cccgtattgg caaatattga cggccagtta agccattcat gccagtaggc gcgcggacga
     2341 aagtaaaccc actggtgata ccattcgcga gcctccggat gacgaccgta gtgatgaatc
     2401 tctcctggcg ggaacagcaa aatatcaccc ggtcggcaaa caaattctcg tccctgattt
     2461 ttcaccaccc cctgaccgcg aatggtgaga ttgagaatat aacctttcat tcccagcggt
     2521 cggtcgataa aaaaatcgag ataaccgttg gcctcaatcg gcgttaaacc cgccaccaga
     2581 tgggcattaa acgagtatcc cggcagcagg ggatcatttt gcgcttcagc catacttttc
     2641 atactcccgc cattcagaga agaaaccaat tgtccatatt gcatcagaca ttgccgtcac
     2701 tgcgtctttt actggctctt ctcgctaacc aaaccggtaa ccccgcttat taaaagcatt
     2761 ctgtaacaaa gcgggaccaa agccatgaca aaaacgcgta acaaaagtgt ctataatcac
     2821 ggcagaaaag tccacattga ttatttgcac ggcgtcacac tttgctatgc catagcattt
     2881 ttatccataa gattagcgga tcctacctga cgctttttat cgcaactctc tactgtttct
     2941 ccatacccgt ttttttgggc tagcaggagg aattctatga gccgtgatct ggttaccatt
     3001 ccgcgtgatg tttggaatga tattcagggc tatattgata gcctggaacg tgaaaatgac
     3061 agcctgaaaa accagctgat ggaagcagat gaatatgttg cagaactgga agaaaaactg
     3121 aatggcacca gctaataaaa gcttggctgt tttggcggat gagagaagat tttcagcctg
     3181 atacagatta aatcagaacg cagaagcggt ctgataaaac agaatttgcc tggcggcagt
     3241 agcgcggtgg tcccacctga ccccatgccg aactcagaag tgaaacgccg tagcgccgat
     3301 ggtagtgtgg ggtctcccca tgcgagagta gggaactgcc aggcatcaaa taaaacgaaa
     3361 ggctcagtcg aaagactggg cctttcgttt tatctgttgt ttgtcggtga acgctctcct
     3421 gagtaggaca aatccgccgg gagcggattt gaacgttgcg aagcaacggc ccggagggtg
     3481 gcgggcagga cgcccgccat aaactgccag gcatcaaatt aagcagaagg ccatcctgac
     3541 ggatggcctt tttgcgtttc tacaaactct tttgtttatt tttctaaata cattcaaata
     3601 tgtatccgct catggagctc aaagccacgt tgtgtctcaa aatctctgat gttacattgc
     3661 acaagataaa aatatatcat catgaacaat aaaactgtct gcttacataa acagtaatac
     3721 aaggggtgtt atgagccata ttcaacggga aacgtcttgc tccaggccgc gattaaattc
     3781 caacatggat gctgatttat atgggtataa atgggctcgc gataatgtcg ggcaatcagg
     3841 tgcgacaatc tatcgtttgt atgggaagcc cgatgcgcca gagttgtttc tgaaacatgg
     3901 caaaggtagc gttgccaatg atgttacaga tgagatggtc agactaaact ggctgacgga
     3961 atttatgcct cttccgtcca tcaagcattt tatccggact cctgatgaag catggttact
     4021 caccactgcg atccccggca aaacagcatt ccaggtatta gaagaatatc ctgattcagg
     4081 tgaaaatatt gttgatgcgc tggcagtgtt cctgcgccgg ttgcattcga ttcctgtttg
     4141 taattgtcct tttaacagcg atcgcgtatt tcgtctcgct caggcgcaat cacgaatgaa
     4201 taacggtttg gttgatgcga gtgattttga tgacgagcgt aatggctggc ctgttgaaca
     4261 agtctggaaa gaaatgcaca aacttttgcc attctcaccg gattcagtcg tcactcatgg
     4321 tgatttctca cttgataacc ttatttttga cgaggggaaa ttaataggtt gtattgatgt
     4381 tggacgagtc ggaatcgcag accgatacca ggatcttgcc atcctatgga actgcctcgg
     4441 tgagttttct ccttcattac agaaacggct ttttcaaaaa tatggtattg ataatcctga
     4501 tatgaataaa ttgcagtttc atttgatgct cgatgagttt ttctaagagc tccatgacca
     4561 aaatccctt
//
