# Supplementary material for: Mechanism of DNA capture by the MukBEF SMC complex and its inhibition by a viral DNA mimic
Source: Cell. Author manuscript; Available in PMC 2025 Jul 4. (PMC7617805; doi:10.1016/j.cell.2025.02.032)
Supplement: Data S4 [file EMS206515-supplement-Data_S4_.zip › Data S4/pBAD322K-gp5.9-FLAG.gb]

LOCUS       pBAD322K_gp59_FLAG_ONTs 4644 bp ds-DNA     circular     15-JUL-2024
DEFINITION  .
FEATURES             Location/Qualifiers
     misc_feature    complement(413..553)
                     /label="bom"
                     /ApEinfo_revcolor="#c7b0e3"
                     /ApEinfo_fwdcolor="#c7b0e3"
                     /note="pLannotate"
                     /database="snapgene"
                     /identity="100.0"
                     /match_length="100.0"
                     /fragment="False"
                     /other="misc_feature"
     CDS             complement(655..846)
                     /label="rop"
                     /ApEinfo_revcolor="#84b0dc"
                     /ApEinfo_fwdcolor="#84b0dc"
                     /note="pLannotate"
                     /database="snapgene"
                     /identity="100.0"
                     /match_length="100.0"
                     /fragment="False"
                     /other="CDS"
                     /translation="VTKQEKTALNMARFIRSQTLTLLEKLNELDADEQADICESLHDHADELYRSCLARFGDDGENL*"
     CDS             887..997
                     /label="mbeC (fragment)"
                     /ApEinfo_revcolor="#84b0dc"
                     /ApEinfo_fwdcolor="#84b0dc"
                     /note="pLannotate"
                     /database="swissprot"
                     /identity="100.0"
                     /match_length="32.2"
                     /fragment="True"
                     /other="CDS"
                     /translation="MIPMKRERMLTIRVTDDEHARLLERCEGKQLAVWMRR"
     CDS             complement(1030..1178)
                     /label="TcR (fragment)"
                     /ApEinfo_revcolor="#84b0dc"
                     /ApEinfo_fwdcolor="#84b0dc"
                     /note="pLannotate"
                     /database="snapgene"
                     /identity="100.0"
                     /match_length="12.5"
                     /fragment="True"
                     /other="CDS"
                     /translation="MKSNNALIVILGTVTLDAVGIGLVMPVLPGLLRDIVHSDSIASHYGVLL"
     CDS             complement(1335..2213)
                     /label="araC"
                     /ApEinfo_revcolor="#84b0dc"
                     /ApEinfo_fwdcolor="#84b0dc"
                     /note="pLannotate"
                     /database="snapgene"
                     /identity="100.0"
                     /match_length="100.0"
                     /fragment="False"
                     /other="CDS"
                     /translation="MAEAQNDPLLPGYSFNAHLVAGLTPIEANGYLDFFIDRPLGMKGYILNLTIRGQGVVKNQGREFVCRPGDILLFPPGEIHHYGRHPEAREWYHQWVYFRPRAYWHEWLNWPSIFANTGFFRPDEAHQPHFSDLFGQIINAGQGEGRYSELLAINLLEQLLLRRMEAINESLHPPMDNRVREACQYISDHLADSNFDIASVAQHVCLSPSRLSHLFRQQLGISVLSWREDQRISQAKLLLSTTRMPIATVGRNVGFDDQLYFSRVFKKCTGASPSEFRAGCEEKVNDVAVKLS*"
     promoter        2240..2524
                     /label="araBAD promoter"
                     /ApEinfo_revcolor="#b7e6d7"
                     /ApEinfo_fwdcolor="#b7e6d7"
                     /note="pLannotate"
                     /database="snapgene"
                     /identity="100.0"
                     /match_length="100.0"
                     /fragment="False"
                     /other="promoter"
     CDS             2557..2790
                     /label="gp59_FLAG"
                     /ApEinfo_revcolor="#84b0dc"
                     /ApEinfo_fwdcolor="#84b0dc"
                     /translation="MSRDLVTIPRDVWNDIQGYIDSLERENDSLKNQLMEADEYVAELEEKLNGTSGGSDYKDHDGDYKDHDIDYKDDDDK*"
     ncRNA           2885..3000
                     /label="5S rRNA"
                     /ApEinfo_revcolor="#f58a5e"
                     /ApEinfo_fwdcolor="#f58a5e"
                     /note="pLannotate"
                     /database="Rfam"
                     /identity="100.0"
                     /match_length="97.5"
                     /fragment="False"
                     /other="ncRNA"
     terminator      3002..3088
                     /label="rrnB T1 terminator"
                     /ApEinfo_revcolor="#f58a5e"
                     /ApEinfo_fwdcolor="#f58a5e"
                     /note="pLannotate"
                     /database="snapgene"
                     /identity="100.0"
                     /match_length="100.0"
                     /fragment="False"
                     /other="terminator"
     terminator      3180..3207
                     /label="rrnB T2 terminator"
                     /ApEinfo_revcolor="#d6b295"
                     /ApEinfo_fwdcolor="#d6b295"
                     /note="pLannotate"
                     /database="snapgene"
                     /identity="100.0"
                     /match_length="100.0"
                     /fragment="False"
                     /other="terminator"
     promoter        3226..3269
                     /label="AmpR promoter (fragment)"
                     /ApEinfo_revcolor="#faac61"
                     /ApEinfo_fwdcolor="#faac61"
                     /note="pLannotate"
                     /database="snapgene"
                     /identity="100.0"
                     /match_length="47.8"
                     /fragment="True"
                     /other="promoter"
     CDS             3386..4201
                     /label="KanR"
                     /ApEinfo_revcolor="#84b0dc"
                     /ApEinfo_fwdcolor="#84b0dc"
                     /note="pLannotate"
                     /database="snapgene"
                     /identity="99.0"
                     /match_length="100.0"
                     /fragment="False"
                     /other="CDS"
                     /translation="MSHIQRETSCSRPRLNSNMDADLYGYKWARDNVGQSGATIYRLYGKPDAPELFLKHGKGSVANDVTDEMVRLNWLTEFMPLPSIKHFIRTPDEAWLLTTAIPGKTAFQVLEEYPDSGENIVDALAVFLRRLHSIPVCNCPFNSDRVFRLAQAQSRMNNGLVDASDFDDERNGWPVEQVWKEMHKLLPFSPDSVVTHGDFSLDNLIFDEGKLIGCIDVGRVGIADRYQDLAILWNCLGEFSPSLQKRLFQKYGIDNPDMNKLQFHLMLDEFF*"
     rep_origin      4283..227
                     /label="ori"
                     /ApEinfo_revcolor="#d59687"
                     /ApEinfo_fwdcolor="#d59687"
                     /note="pLannotate"
                     /database="snapgene"
                     /identity="100.0"
                     /match_length="100.0"
                     /fragment="False"
                     /other="rep_origin"
ORIGIN
        1 acaccgaact gagataccta cagcgtgagc tatgagaaag cgccacgctt cccgaaggga
       61 gaaaggcgga caggtatccg gtaagcggca gggtcggaac aggagagcgc acgagggagc
      121 ttccaggggg aaacgcctgg tatctttata gtcctgtcgg gtttcgccac ctctgacttg
      181 agcgtcgatt tttgtgatgc tcgtcagggg ggcggagcct atggaaaaac gccagcaacg
      241 cggccttttt acggttcctg gccttttgct ggccttttgc tcacatgttc tttcctgcgt
      301 tatcccctga ttctgtggat aaccgtatta ccgcctttga gtgagctgat accgctcgcc
      361 gcagccgaac gaccgagcgc agcgagtcag tgagcgagga agcggaagag cgcctgatgc
      421 ggtattttct ccttacgcat ctgtgcggta tttcacaccg catatggtgc actctcagta
      481 caatctgctc tgatgccgca tagttaagcc agtatacact ccgctatcgc tacgtgactg
      541 ggtcatggct gcgccccgac acccgccaac acccgctgac gcgccctgac gggcttgtct
      601 gctcccggca tccgcttaca gacaagctgt gaccgtctcc gggagctgca tgtgtcagag
      661 gttttcaccg tcatcaccga aacgcgcgag gcagctgcgg taaagctcat cagcgtggtc
      721 gtgaagcgat tcacagatgt ctgcctgttc atccgcgtcc agctcgttga gtttctccag
      781 aagcgttaat gtctggcttc tgataaagcg ggccatgtta agggcggttt tttcctgttt
      841 ggtcactgat gcctccgtgt aagggggatt tctgttcatg ggggtaatga taccgatgaa
      901 acgagagagg atgctcacga tacgggttac tgatgatgaa catgcccggt tactggaacg
      961 ttgtgagggt aaacaactgg cggtatggat gcggcgggac cagagaaaaa tcactcaggg
     1021 tcaatgccag ctagcagcac gccatagtga ctggcgatgc tgtcggaatg gacgatatcc
     1081 cgcaagaggc ccggcagtac cggcataacc aagcctatgc ctacagcatc cagggtgacg
     1141 gtgccgagga tgacgatgag cgcattgtta gatttcatac acggtgcctg actgcgttag
     1201 caatttaact gtgataaact accgcattaa agctagctta tcgatgcata atgtgcctgt
     1261 caaatggacg aagcagggat tctgcaaacc ctatgctact ccgtcaagcc gtcaattgtc
     1321 tgattcgtta ccaattatga caacttgacg gctacatcat tcactttttc ttcacaaccg
     1381 gcacggaact cgctcgggct ggccccggtg cattttttaa atacccgcga gaaatagagt
     1441 tgatcgtcaa aaccaacatt gcgaccgacg gtggcgatag gcatccgggt ggtgctcaaa
     1501 agcagcttcg cctggctgat acgttggtcc tcgcgccagc ttaagacgct aatccctaac
     1561 tgctggcgga aaagatgtga cagacgcgac ggcgacaagc aaacatgctg tgcgacgctg
     1621 gcgatatcaa aattgctgtc tgccaggtga tcgctgatgt actgacaagc ctcgcgtacc
     1681 cgattatcca tcggtggatg gagcgactcg ttaatcgctt ccatgcgccg cagtaacaat
     1741 tgctcaagca gatttatcgc cagcagctcc gaatagcgcc cttccccttg cccggcgtta
     1801 atgatttgcc caaacaggtc gctgaaatgc ggctggtgcg cttcatccgg gcgaaagaac
     1861 cccgtattgg caaatattga cggccagtta agccattcat gccagtaggc gcgcggacga
     1921 aagtaaaccc actggtgata ccattcgcga gcctccggat gacgaccgta gtgatgaatc
     1981 tctcctggcg ggaacagcaa aatatcaccc ggtcggcaaa caaattctcg tccctgattt
     2041 ttcaccaccc cctgaccgcg aatggtgaga ttgagaatat aacctttcat tcccagcggt
     2101 cggtcgataa aaaaatcgag ataaccgttg gcctcaatcg gcgttaaacc cgccaccaga
     2161 tgggcattaa acgagtatcc cggcagcagg ggatcatttt gcgcttcagc catacttttc
     2221 atactcccgc cattcagaga agaaaccaat tgtccatatt gcatcagaca ttgccgtcac
     2281 tgcgtctttt actggctctt ctcgctaacc aaaccggtaa ccccgcttat taaaagcatt
     2341 ctgtaacaaa gcgggaccaa agccatgaca aaaacgcgta acaaaagtgt ctataatcac
     2401 ggcagaaaag tccacattga ttatttgcac ggcgtcacac tttgctatgc catagcattt
     2461 ttatccataa gattagcgga tcctacctga cgctttttat cgcaactctc tactgtttct
     2521 ccatacccgt ttttttgggc tagcaggagg aattctatga gccgtgatct ggttaccatt
     2581 ccgcgtgatg tttggaatga tattcagggc tatattgata gcctggaacg tgaaaatgac
     2641 agcctgaaaa accagctgat ggaagcagat gaatatgttg cagaactgga agaaaaactg
     2701 aatggcacca gcggtggtag cgattataaa gatcatgatg gtgattacaa ggaccacgac
     2761 atcgattaca aagatgacga tgacaagtaa taaaagcttg gctgttttgg cggatgagag
     2821 aagattttca gcctgataca gattaaatca gaacgcagaa gcggtctgat aaaacagaat
     2881 ttgcctggcg gcagtagcgc ggtggtccca cctgacccca tgccgaactc agaagtgaaa
     2941 cgccgtagcg ccgatggtag tgtggggtct ccccatgcga gagtagggaa ctgccaggca
     3001 tcaaataaaa cgaaaggctc agtcgaaaga ctgggccttt cgttttatct gttgtttgtc
     3061 ggtgaacgct ctcctgagta ggacaaatcc gccgggagcg gatttgaacg ttgcgaagca
     3121 acggcccgga gggtggcggg caggacgccc gccataaact gccaggcatc aaattaagca
     3181 gaaggccatc ctgacggatg gcctttttgc gtttctacaa actcttttgt ttatttttct
     3241 aaatacattc aaatatgtat ccgctcatgg agctcaaagc cacgttgtgt ctcaaaatct
     3301 ctgatgttac attgcacaag ataaaaatat atcatcatga acaataaaac tgtctgctta
     3361 cataaacagt aatacaaggg gtgttatgag ccatattcaa cgggaaacgt cttgctccag
     3421 gccgcgatta aattccaaca tggatgctga tttatatggg tataaatggg ctcgcgataa
     3481 tgtcgggcaa tcaggtgcga caatctatcg tttgtatggg aagcccgatg cgccagagtt
     3541 gtttctgaaa catggcaaag gtagcgttgc caatgatgtt acagatgaga tggtcagact
     3601 aaactggctg acggaattta tgcctcttcc gtccatcaag cattttatcc ggactcctga
     3661 tgaagcatgg ttactcacca ctgcgatccc cggcaaaaca gcattccagg tattagaaga
     3721 atatcctgat tcaggtgaaa atattgttga tgcgctggca gtgttcctgc gccggttgca
     3781 ttcgattcct gtttgtaatt gtccttttaa cagcgatcgc gtatttcgtc tcgctcaggc
     3841 gcaatcacga atgaataacg gtttggttga tgcgagtgat tttgatgacg agcgtaatgg
     3901 ctggcctgtt gaacaagtct ggaaagaaat gcacaaactt ttgccattct caccggattc
     3961 agtcgtcact catggtgatt tctcacttga taaccttatt tttgacgagg ggaaattaat
     4021 aggttgtatt gatgttggac gagtcggaat cgcagaccga taccaggatc ttgccatcct
     4081 atggaactgc ctcggtgagt tttctccttc attacagaaa cggctttttc aaaaatatgg
     4141 tattgataat cctgatatga ataaattgca gtttcatttg atgctcgatg agtttttcta
     4201 agagctccat gaccaaaatc ccttaacgtg agttttcgtt ccactgagcg tcagaccccg
     4261 tagaaaagat caaaggatct tcttgagatc ctttttttct gcgcgtaatc tgctgcttgc
     4321 aaacaaaaaa accaccgcta ccagcggtgg tttgtttgcc ggatcaagag ctaccaactc
     4381 tttttccgaa ggtaactggc ttcagcagag cgcagatacc aaatactgtc cttctagtgt
     4441 agccgtagtt aggccaccac ttcaagaact ctgtagcacc gcctacatac ctcgctctgc
     4501 taatcctgtt accagtggct gctgccagtg gcgataagtc gtgtcttacc gggttggact
     4561 caagacgata gttaccggat aaggcgcagc ggtcgggctg aacggggggt tcgtgcacac
     4621 agcccagctt ggagcgaacg acct
//
