# Supplementary material for: Mechanism of DNA capture by the MukBEF SMC complex and its inhibition by a viral DNA mimic
Source: Cell. Author manuscript; Available in PMC 2025 Jul 4. (PMC7617805; doi:10.1016/j.cell.2025.02.032)
Supplement: Data S4 [file EMS206515-supplement-Data_S4_.zip › Data S4/pET21a-His6-MukB.gb]

LOCUS       pET21a-MukB             9873 bp ds-DNA     circular     14-AUG-2024
DEFINITION  .
FEATURES             Location/Qualifiers
     misc_feature    5205..9662
                     /label="MukB ORF [*]"
                     /ApEinfo_revcolor="#85dae9"
                     /ApEinfo_fwdcolor="#85dae9"
     misc_feature    9663..9734
                     /label="Linker and C-terminal His-tag"
                     /ApEinfo_revcolor="#ff00ff"
                     /ApEinfo_fwdcolor="#ff00ff"
ORIGIN
        1 tggcgaatgg gacgcgccct gtagcggcgc attaagcgcg gcgggtgtgg tggttacgcg
       61 cagcgtgacc gctacacttg ccagcgccct agcgcccgct cctttcgctt tcttcccttc
      121 ctttctcgcc acgttcgccg gctttccccg tcaagctcta aatcgggggc tccctttagg
      181 gttccgattt agtgctttac ggcacctcga ccccaaaaaa cttgattagg gtgatggttc
      241 acgtagtggg ccatcgccct gatagacggt ttttcgccct ttgacgttgg agtccacgtt
      301 ctttaatagt ggactcttgt tccaaactgg aacaacactc aaccctatct cggtctattc
      361 ttttgattta taagggattt tgccgatttc ggcctattgg ttaaaaaatg agctgattta
      421 acaaaaattt aacgcgaatt ttaacaaaat attaacgttt acaatttcag gtggcacttt
      481 tcggggaaat gtgcgcggaa cccctatttg tttatttttc taaatacatt caaatatgta
      541 tccgctcatg agacaataac cctgataaat gcttcaataa tattgaaaaa ggaagagtat
      601 gagtattcaa catttccgtg tcgcccttat tccctttttt gcggcatttt gccttcctgt
      661 ttttgctcac ccagaaacgc tggtgaaagt aaaagatgct gaagatcagt tgggtgcacg
      721 agtgggttac atcgaactgg atctcaacag cggtaagatc cttgagagtt ttcgccccga
      781 agaacgtttt ccaatgatga gcacttttaa agttctgcta tgtggcgcgg tattatcccg
      841 tattgacgcc gggcaagagc aactcggtcg ccgcatacac tattctcaga atgacttggt
      901 tgagtactca ccagtcacag aaaagcatct tacggatggc atgacagtaa gagaattatg
      961 cagtgctgcc ataaccatga gtgataacac tgcggccaac ttacttctga caacgatcgg
     1021 aggaccgaag gagctaaccg cttttttgca caacatgggg gatcatgtaa ctcgccttga
     1081 tcgttgggaa ccggagctga atgaagccat accaaacgac gagcgtgaca ccacgatgcc
     1141 tgcagcaatg gcaacaacgt tgcgcaaact attaactggc gaactactta ctctagcttc
     1201 ccggcaacaa ttaatagact ggatggaggc ggataaagtt gcaggaccac ttctgcgctc
     1261 ggcccttccg gctggctggt ttattgctga taaatctgga gccggtgagc gtgggtctcg
     1321 cggtatcatt gcagcactgg ggccagatgg taagccctcc cgtatcgtag ttatctacac
     1381 gacggggagt caggcaacta tggatgaacg aaatagacag atcgctgaga taggtgcctc
     1441 actgattaag cattggtaac tgtcagacca agtttactca tatatacttt agattgattt
     1501 aaaacttcat ttttaattta aaaggatcta ggtgaagatc ctttttgata atctcatgac
     1561 caaaatccct taacgtgagt tttcgttcca ctgagcgtca gaccccgtag aaaagatcaa
     1621 aggatcttct tgagatcctt tttttctgcg cgtaatctgc tgcttgcaaa caaaaaaacc
     1681 accgctacca gcggtggttt gtttgccgga tcaagagcta ccaactcttt ttccgaaggt
     1741 aactggcttc agcagagcgc agataccaaa tactgtcctt ctagtgtagc cgtagttagg
     1801 ccaccacttc aagaactctg tagcaccgcc tacatacctc gctctgctaa tcctgttacc
     1861 agtggctgct gccagtggcg ataagtcgtg tcttaccggg ttggactcaa gacgatagtt
     1921 accggataag gcgcagcggt cgggctgaac ggggggttcg tgcacacagc ccagcttgga
     1981 gcgaacgacc tacaccgaac tgagatacct acagcgtgag ctatgagaaa gcgccacgct
     2041 tcccgaaggg agaaaggcgg acaggtatcc ggtaagcggc agggtcggaa caggagagcg
     2101 cacgagggag cttccagggg gaaacgcctg gtatctttat agtcctgtcg ggtttcgcca
     2161 cctctgactt gagcgtcgat ttttgtgatg ctcgtcaggg gggcggagcc tatggaaaaa
     2221 cgccagcaac gcggcctttt tacggttcct ggccttttgc tggccttttg ctcacatgtt
     2281 ctttcctgcg ttatcccctg attctgtgga taaccgtatt accgcctttg agtgagctga
     2341 taccgctcgc cgcagccgaa cgaccgagcg cagcgagtca gtgagcgagg aagcggaaga
     2401 gcgcctgatg cggtattttc tccttacgca tctgtgcggt atttcacacc gcatatatgg
     2461 tgcactctca gtacaatctg ctctgatgcc gcatagttaa gccagtatac actccgctat
     2521 cgctacgtga ctgggtcatg gctgcgcccc gacacccgcc aacacccgct gacgcgccct
     2581 gacgggcttg tctgctcccg gcatccgctt acagacaagc tgtgaccgtc tccgggagct
     2641 gcatgtgtca gaggttttca ccgtcatcac cgaaacgcgc gaggcagctg cggtaaagct
     2701 catcagcgtg gtcgtgaagc gattcacaga tgtctgcctg ttcatccgcg tccagctcgt
     2761 tgagtttctc cagaagcgtt aatgtctggc ttctgataaa gcgggccatg ttaagggcgg
     2821 ttttttcctg tttggtcact gatgcctccg tgtaaggggg atttctgttc atgggggtaa
     2881 tgataccgat gaaacgagag aggatgctca cgatacgggt tactgatgat gaacatgccc
     2941 ggttactgga acgttgtgag ggtaaacaac tggcggtatg gatgcggcgg gaccagagaa
     3001 aaatcactca gggtcaatgc cagcgcttcg ttaatacaga tgtaggtgtt ccacagggta
     3061 gccagcagca tcctgcgatg cagatccgga acataatggt gcagggcgct gacttccgcg
     3121 tttccagact ttacgaaaca cggaaaccga agaccattca tgttgttgct caggtcgcag
     3181 acgttttgca gcagcagtcg cttcacgttc gctcgcgtat cggtgattca ttctgctaac
     3241 cagtaaggca accccgccag cctagccggg tcctcaacga caggagcacg atcatgcgca
     3301 cccgtggggc cgccatgccg gcgataatgg cctgcttctc gccgaaacgt ttggtggcgg
     3361 gaccagtgac gaaggcttga gcgagggcgt gcaagattcc gaataccgca agcgacaggc
     3421 cgatcatcgt cgcgctccag cgaaagcggt cctcgccgaa aatgacccag agcgctgccg
     3481 gcacctgtcc tacgagttgc atgataaaga agacagtcat aagtgcggcg acgatagtca
     3541 tgccccgcgc ccaccggaag gagctgactg ggttgaaggc tctcaagggc atcggtcgag
     3601 atcccggtgc ctaatgagtg agctaactta cattaattgc gttgcgctca ctgcccgctt
     3661 tccagtcggg aaacctgtcg tgccagctgc attaatgaat cggccaacgc gcggggagag
     3721 gcggtttgcg tattgggcgc cagggtggtt tttcttttca ccagtgagac gggcaacagc
     3781 tgattgccct tcaccgcctg gccctgagag agttgcagca agcggtccac gctggtttgc
     3841 cccagcaggc gaaaatcctg tttgatggtg gttaacggcg ggatataaca tgagctgtct
     3901 tcggtatcgt cgtatcccac taccgagata tccgcaccaa cgcgcagccc ggactcggta
     3961 atggcgcgca ttgcgcccag cgccatctga tcgttggcaa ccagcatcgc agtgggaacg
     4021 atgccctcat tcagcatttg catggtttgt tgaaaaccgg acatggcact ccagtcgcct
     4081 tcccgttccg ctatcggctg aatttgattg cgagtgagat atttatgcca gccagccaga
     4141 cgcagacgcg ccgagacaga acttaatggg cccgctaaca gcgcgatttg ctggtgaccc
     4201 aatgcgacca gatgctccac gcccagtcgc gtaccgtctt catgggagaa aataatactg
     4261 ttgatgggtg tctggtcaga gacatcaaga aataacgccg gaacattagt gcaggcagct
     4321 tccacagcaa tggcatcctg gtcatccagc ggatagttaa tgatcagccc actgacgcgt
     4381 tgcgcgagaa gattgtgcac cgccgcttta caggcttcga cgccgcttcg ttctaccatc
     4441 gacaccacca cgctggcacc cagttgatcg gcgcgagatt taatcgccgc gacaatttgc
     4501 gacggcgcgt gcagggccag actggaggtg gcaacgccaa tcagcaacga ctgtttgccc
     4561 gccagttgtt gtgccacgcg gttgggaatg taattcagct ccgccatcgc cgcttccact
     4621 ttttcccgcg ttttcgcaga aacgtggctg gcctggttca ccacgcggga aacggtctga
     4681 taagagacac cggcatactc tgcgacatcg tataacgtta ctggtttcac attcaccacc
     4741 ctgaattgac tctcttccgg gcgctatcat gccataccgc gaaaggtttt gcgccattcg
     4801 atggtgtccg ggatctcgac gctctccctt atgcgactcc tgcattagga agcagcccag
     4861 tagtaggttg aggccgttga gcaccgccgc cgcaaggaat ggtgcatgca aggagatggc
     4921 gcccaacagt cccccggcca cggggcctgc caccataccc acgccgaaac aagcgctcat
     4981 gagcccgaag tggcgagccc gatcttcccc atcggtgatg tcggcgatat aggcgccagc
     5041 aaccgcacct gtggcgccgg tgatgccggc cacgatgcgt ccggcgtaga ggatcgagat
     5101 ctcgatcccg cgaaattaat acgactcact ataggggaat tgtgagcgga taacaattcc
     5161 cctctagaaa taattttgtt taactttaag aaggagatat acatatgatt gaacgcggta
     5221 aatttcgctc actgacgctg attaactgga acggcttttt tgcccgaact tttgaccttg
     5281 acgagctggt cacgacgctt tctggcggta acggggcggg taaatccacc accatggcgg
     5341 cgttcgttac ggcgctgatc cccgacctga ccctgctgca tttccgtaac actacggaag
     5401 ccggggccac cagcggttcg cgcgataaag gtctgcacgg taagctgaaa gcgggtgtct
     5461 gttattcgat gctcgacacc attaactcgc gccaccagcg cgtggtggtc ggtgtgcgtc
     5521 tgcaacaggt tgccggacgc gatcgtaaag tggatatcaa gccgtttgcc attcagggac
     5581 tgccgatgtc ggtgcagccg acacagctgg tgaccgaaac cctgaacgaa cgccaggcgc
     5641 gcgtgctgcc gcttaacgag ctgaaagaca agctcgaggc gatggaaggc gtgcagttta
     5701 aacagttcaa ctccattact gattaccact cgctgatgtt cgatctgggc atcatcgcgc
     5761 gtcgtctgcg ctccgcatct gaccgtagca aattctatcg tctgatcgaa gcttcgctgt
     5821 atggcgggat ctccagtgcc attacccgtt ctctgcgcga ctacctgttg ccagaaaaca
     5881 gcggcgtgcg taaagcgttc caggacatgg aagcggcgct gcgtgaaaac cgtatgacgc
     5941 tggaagcgat tcgtgtcacc cagtcggacc gcgacctgtt taagcatctg atcagcgaag
     6001 ccaccaacta cgtggcggcg gactacatgc gtcacgccaa cgagcgccgt gtccatctcg
     6061 acaaagccct ggagtttcgt cgcgagctac atacttcgcg tcagcaactg gcggctgagc
     6121 agtacaaaca cgtcgatatg gcgcgtgagc tggcagagca caacggtgcc gaaggcgatc
     6181 tggaagcgga ttatcaggcg gccagtgatc acctgaacct ggtgcaaacc gcactgcgtc
     6241 agcaggagaa gatcgaacgc tacgaagcgg atctcgatga gctgcagatc cgtctggaag
     6301 agcaaaatga agtggtggca gaagccatcg aacgccagca agagaatgag gctcgtgcgg
     6361 aagctgccga actggaagtg gacgagctga aaagccagct tgctgactac cagcaggcgc
     6421 tggacgtcca gcaaacgcgc gcgatccagt ataaccaggc gattgctgcg cttaatcgtg
     6481 ccaaagaact gtgccatctg ccggacttaa ccgccgactg cgccgccgaa tggctggaaa
     6541 ccttccaggc gaaagagctg gaagcgactg aaaaaatgct ctctcttgag cagaaaatga
     6601 gcatggcgca aaccgcgcac agccagtttg agcaggctta tcagctggtg gtggcaatca
     6661 acggcccact ggcgcgtaac gaggcgtggg atgtcgctcg cgaactattg cgcgaagggg
     6721 tcgatcagcg tcacctggca gagcaggttc agccgctgcg gatgcgatta agcgaactgg
     6781 aacagcgtct acgcgagcag caagaagctg agcgtctgct ggcagatttc tgcaaacgtc
     6841 agggcaagaa ttttgatatc gacgaactgg aagccctgca tcaggaactg gaagcacgca
     6901 ttgcctctct ttccgatagc gtgtctaacg cccgtgaaga gcgcatggca ctgcgccagg
     6961 agcaggaaca gctgcagtct cgcattcaga gtttgatgca gcgtgcgccg gtttggctgg
     7021 cagcgcaaaa cagtctcaac cagttgagcg aacagtgcgg cgaagagttt acctccagcc
     7081 aggacgtcac cgaatatctg caacagttgc tggagcgtga gcgagaggcg attgttgaac
     7141 gcgatgaagt gggcgcgcgc aaaaacgccg tcgatgaaga gatcgaacgt ttaagccagc
     7201 ctggcggctc tgaagatcag cgtctgaacg cgctggcgga gcgttttggt ggtgtgctgc
     7261 tgtcagaaat ttatgacgac gttagcctgg aagatgcgcc gtacttctca gcgctgtatg
     7321 gcccgtcacg ccacgccatc gtggtgccag atctgtcaca ggtaactgaa cacctggaag
     7381 gcttgaccga ttgcccggaa gatctctatc tgatcgaagg agatccgcag tcattcgatg
     7441 acagcgtgtt cagcgttgat gagctggaaa aagcggtagt ggtgaaaatc gccgatcgtc
     7501 agtggcgtta ttcacgtttc ccggaagtgc cgctgtttgg tcgtgctgcg cgtgaaagcc
     7561 gtattgaaag cctccatgcc gagcgtgaag tgctttccga acgcttcgcc acgctctcct
     7621 ttgatgtaca gaaaactcag cgtctgcatc aggcgttcag ccgctttatc ggcagtcatc
     7681 tggcggttgc gtttgagtct gacccggaag cagaaatccg tcaactgaac agccgtcgcg
     7741 tcgaactgga gcgggcgtta agtaatcatg aaaatgataa ccagcagcag cgtattcagt
     7801 ttgagcaggc gaaagagggc gttacggcgc tgaaccgcat tctgccgcgt ctcaacctgt
     7861 tggctgatga cagcctggcg gatcgcgtcg atgaaatccg cgaacgtctg gatgaagccc
     7921 aggaagccgc gcgttttgtt cagcagtttg gcaatcaact ggcgaaactg gaaccgattg
     7981 tttcggtatt gcagagcgac ccggaacagt tcgaacagtt aaaagaagat tacgcgtact
     8041 ctcagcagat gcagcgcgat gcccgtcagc aggcgtttgc cctgacggaa gtggtgcagc
     8101 gtcgtgcgca ctttagctat tctgactcgg cagaaatgct tagcggtaac agcgatctca
     8161 acgaaaaact gcgtgaacgt ctggaacagg cggaagcgga gcgtacccgc gctcgcgaag
     8221 cgttgcgcgg tcacgcagcg cagttgagtc agtacaacca ggtgctggct tcgctgaaaa
     8281 gttcttacga caccaaaaaa gagctactca acgatctgca acgtgaattg caggatatcg
     8341 gcgtgcgtgc tgatagcggg gcagaagagc gggcgcgtat tcgccgtgac gagctgcatg
     8401 cgcaactgag caataaccgt tcacgccgca atcaactgga aaaagcgctt accttctgcg
     8461 aagcggagat ggacaacctg acccgcaaac tgcgcaagct ggagcgggat tactttgaga
     8521 tgcgcgagca ggtagtgacc gccaaagcgg gctggtgtgc ggtgatgcgc atggtgaaag
     8581 ataacggcgt tgagcgccgc ttacaccgtc gtgagctggc ttatctctcc gctgatgatt
     8641 tgcgttccat gtcggataag gcgttaggtg cgctgcgtct ggcggtggcg gataacgaac
     8701 atctgcgcga cgtgctgcgc atgtcggaag atccgaaacg tccggagcgt aaaattcagt
     8761 tcttcgtggc ggtttatcag catctgcgtg aacgtattcg tcaggatatt attcgtaccg
     8821 atgatccggt ggaagctatc gaacagatgg agattgaact tagccgtctg accgaagaat
     8881 taacctcccg tgaacagaaa ctggcgatca gttcccgcag cgtggcgaac atcattcgca
     8941 aaaccattca gcgcgagcag aaccgtatcc gtatgctcaa ccaggggttg cagaacgtat
     9001 cgtttggtca ggtgaacagc gtgcgtctca acgtgaacgt gcgtgaaacg cacgccatgc
     9061 tactggatgt gctctctgaa cagcacgagc agcatcagga tctgtttaac agcaaccgtt
     9121 tgaccttctc ggaagcgctg gcgaaactgt atcaacgtct taacccgcag attgatatgg
     9181 ggcagcgcac gccgcagacc atcggtgaag aactgctgga ttaccgcaac tatctggaaa
     9241 tggaagttga ggttaaccgt ggttccgatg gctggctgcg cgcagagtct ggtgcattgt
     9301 cgaccggtga ggcgattggt accggtatgt cgattctggt gatggtggta caaagctggg
     9361 aagatgaatc tcgccgcctg cgcggtaaag atatctctcc ttgccgcctg ctgttcctcg
     9421 atgaagcagc gcgactggat gctcgttcta tcgccacgct gtttgaattg tgtgagcgtt
     9481 tgcaaatgca actcatcatc gcagcgccgg aaaatatcag cccggagaaa ggcaccacct
     9541 ataaactggt gcgtaaagtc ttccagaata ccgaacacgt tcatgtcgtc ggcctgcgag
     9601 gatttgcgcc gcaactccct gaaacgcttc caggaactga cgaagcgcct tctcaggcga
     9661 gtgcggatcc gaattcgagc tccgtcgaca agcttgcggc cgcagccgca ctcgagcacc
     9721 accaccacca ccactgagat ccggctgcta acaaagcccg aaaggaagct gagttggctg
     9781 ctgccaccgc tgagcaataa ctagcataac cccttggggc ctctaaacgg gtcttgaggg
     9841 gttttttgct gaaaggagga actatatccg gat
//
