# Supplementary material for: Mechanism of DNA capture by the MukBEF SMC complex and its inhibition by a viral DNA mimic
Source: Cell. Author manuscript; Available in PMC 2025 Jul 4. (PMC7617805; doi:10.1016/j.cell.2025.02.032)
Supplement: Data S4 [file EMS206515-supplement-Data_S4_.zip › Data S4/pFB0062 pET-Gate2 MukE-CPD-His10.gb]

LOCUS       pFB0062_pET-Gate        6641 bp DNA     circular SYN 29-AUG-2024
DEFINITION  .
ACCESSION   .
VERSION     .
KEYWORDS    .
SOURCE      synthetic DNA construct
  ORGANISM  synthetic DNA construct
REFERENCE   1  (bases 1 to 6641)
  AUTHORS   Frank
  TITLE     Direct Submission
  JOURNAL   Exported Aug 29, 2024 from SnapGene 7.2.1
            https://www.snapgene.com
COMMENT     Sequence Label: pFB0062 pET-Gate2 MukE-CPD-His10
FEATURES             Location/Qualifiers
     source          1..6641
                     /mol_type="other DNA"
                     /organism="synthetic DNA construct"
     promoter        1..17
                     /label=T7 promoter
                     /label=T7\promoter
                     /note="/vntifkey=30"
                     /note="color: #800000; direction: RIGHT"
     CDS             20..44
                     /codon_start=1
                     /label=lac operator
                     /label=lac\operator
                     /note="/vntifkey=4"
                     /note="color: #3366cc"
                     /translation="GIVSG*QF"
     misc_feature    94..102
                     /label=T7 enhancer
                     /label=T7\enhancer
                     /note="/vntifkey=21"
                     /note="color: #3366cc"
     misc_feature    105..110
                     /label=RBS
                     /note="/vntifkey=21"
                     /note="color: #3366cc"
     CDS             119..820
                     /codon_start=1
                     /label=mukE
                     /note="/vntifkey=4"
                     /note="color: #ff9966"
                     /translation="MSSTNIEQVMPVKLAQALANPLFPALDSALRSGRHIGLDELDNHA
                     FLMDFQEYLEEFYARYNVELIRAPEGFFYLRPRSTTLIPRSVLSELDMMVGKILCYLYL
                     SPERLANEGIFTQQELYDELLTLADEAKLLKLVNNRSTGSDVDRQKLQEKVRSSLNRLR
                     RLGMVWFMGHDSSKFRITESVFRFGADVRAGDDPREAQRRLIRDGEAMPIENHLQLNDE
                     TEENQPDSGEEE"
     CDS             821..1489
                     /codon_start=1
                     /label=CPD
                     /note="/vntifkey=4"
                     /note="color: #ff9966"
                     /translation="LADGKILHNQNVNSWGPITVTPTTDGGETRFDGQIIVQMENDPVV
                     AKAAANLAGKHAESSVVVQLDSDGNYRVVYGDPSKLDGKLRWQLVGHGRDHSETNNTRL
                     SGYSADELAVKLAKFQQSFNQAENINNKPDHISIVGCSLVSDDKQKGFGHQFINAMDAN
                     GLRVDVSVRSSELAVDEAGRKHTKDANGDWVQKAENNKVSLSWDAQGLEHHHHHHHHHH
                     "
     terminator      1587..1633
                     /label=T7 terminator
                     /label=T7\terminator
                     /note="/vntifkey=43"
                     /note="color: #3366cc"
     rep_origin      1670..2125
                     /direction=RIGHT
                     /label=f1 origin
                     /label=f1\origin
                     /note="/vntifkey=33"
                     /note="color: #ff9966"
     CDS             complement(2221..3033)
                     /codon_start=1
                     /label=kanR
                     /note="/vntifkey=4"
                     /note="color: #ff9966"
                     /translation="MSHIQRETSCSRPRLNSNMDADLYGYKWARDNVGQSGATIYRLYG
                     KPDAPELFLKHGKGSVANDVTDEMVRLNWLTEFMPLPTIKHFIRTPDDAWLLTTAIPGK
                     TAFQVLEEYPDSGENIVDALAVFLRRLHSIPVCNCPFNSDRVFRLAQAQSRMNNGLVDA
                     SDFDDERNGWPVEQVWKEMHKLLPFSPDSVVTHGDFSLDNLIFDEGKLIGCIDVGRVGI
                     ADRYQDLAILWNCLGEFSPSLQKRLFQKYGIDNPDMNKLQFHLMLDEFF"
     promoter        complement(3308..3337)
                     /label=Pkan
                     /note="/vntifkey=30"
                     /note="color: #800000; direction: LEFT"
     rep_origin      3742
                     /label=ColE1 pBR322 origin
                     /label=ColE1\pBR322\origin
                     /note="/vntifkey=33"
                     /note="color: #3366cc"
     CDS             complement(5176..6255)
                     /codon_start=1
                     /label=lacI
                     /note="/vntifkey=4"
                     /note="color: #ff9966"
                     /translation="VKPVTLYDVAEYAGVSYQTVSRVVNQASHVSAKTREKVEAAMAEL
                     NYIPNRVAQQLAGKQSLLIGVATSSLALHAPSQIVAAIKSRADQLGASVVVSMVERSGV
                     EACKAAVHNLLAQRVSGLIINYPLDDQDAIAVEAACTNVPALFLDVSDQTPINSIIFSH
                     EDGTRLGVEHLVALGHQQIALLAGPLSSVSARLRLAGWHKYLTRNQIQPIAEREGDWSA
                     MSGFQQTMQMLNEGIVPTAMLVANDQMALGAMRAITESGLRVGADISVVGYDDTEDSSC
                     YIPPLTTIKQDFRLLGQTSVDRLLQLSQGQAVKGNQLLPVSLVKRKTTLAPNTQTASPR
                     ALADSLMQLARQVSRLESGQ"
     promoter        complement(6291..6322)
                     /label=PlacI
                     /note="/vntifkey=30"
                     /note="color: #800000; direction: LEFT"
ORIGIN
        1 taatacgact cactataggg gaattgtgag cggataacaa ttcccctcta gtctcgaggc
       61 ttcagcggcc gcaactcccc tgaataattt tgtttaactt taagaaggag atatacatat
      121 gtcatcgaca aatattgaac aagtgatgcc ggttaagctg gcgcaggcgc tggcgaatcc
      181 gttatttccg gcgctggaca gcgccttacg ttcaggacgc catattggcc tcgacgaact
      241 ggataatcat gcattcctga tggattttca ggaatatctg gaagagtttt acgcgcgtta
      301 taacgttgag cttattcgcg caccagaagg gttcttctat ttacgcccac gttccaccac
      361 gctgatccct cgttccgtct tgtcggaact ggatatgatg gtcgggaaaa tcctctgtta
      421 tctctatctc agcccggaac ggctggcgaa tgaggggatt ttcacccagc aggaactgta
      481 cgacgaactg ctcaccctgg ccgatgaagc aaaactgctg aaactggtga acaaccgttc
      541 aaccggttca gacgttgacc gtcagaagtt gcaggagaaa gtacgttctt cgctcaaccg
      601 tctgcgtcgt ttaggcatgg tgtggtttat gggccacgac agcagcaagt ttcgcattac
      661 cgaatcggtg ttccgcttcg gagccgatgt gcgtgctggc gacgatcccc gtgaagcaca
      721 gcgtcgcctg attcgtgatg gcgaagcaat gccgattgaa aatcatctgc aactcaacga
      781 tgaaaccgaa gagaatcagc cagatagcgg agaggaagaa ttggcggacg gtaaaatact
      841 ccataatcaa aatgttaata gctggggccc gattacggtt acaccaacga cagatggtgg
      901 tgaaacccgc ttcgacggtc aaatcatcgt tcaaatggaa aacgacccgg tagtagcaaa
      961 agcggcagcc aatttagcag gtaaacatgc tgaaagcagt gtggtggtgc agctcgattc
     1021 agacggcaac tatcgcgtgg tgtatggcga tccgtcaaaa ctggatggaa agctacgttg
     1081 gcagttggtg gggcatggtc gcgaccactc agaaactaac aatactcgct taagtggtta
     1141 cagtgccgat gagttggccg tgaaattggc caagttccaa cagtcgttta atcaagccga
     1201 aaacatcaac aacaaaccgg atcacatcag tattgttggt tgttctttgg tgagtgacga
     1261 caagcaaaaa ggctttggtc atcagtttat taacgcgatg gatgcgaatg gtcttcgtgt
     1321 cgatgtctct gttcgtagtt ctgaactggc cgtagacgag gcgggacgta agcataccaa
     1381 ggacgcgaat ggcgattggg ttcaaaaggc agaaaacaac aaagtttcgc taagctggga
     1441 cgcgcaaggc cttgagcacc accatcatca ccatcaccac caccattaaa ccactgatcc
     1501 agctagcaac ctgccatggt gagatccggc tgctaacaaa gcccgaaagg aagctgagtt
     1561 ggctgctgcc accgctgagc aataactagc ataacccctt ggggcctcta aacgggtctt
     1621 gaggggtttt ttgctgaaag gaggaactat atccggattg gcgaatggga cgcgccctgt
     1681 agcggcgcat taagcgcggc gggtgtggtg gttacgcgca gcgtgaccgc tacacttgcc
     1741 agcgccctag cgcccgctcc tttcgctttc ttcccttcct ttctcgccac gttcgccggc
     1801 tttccccgtc aagctctaaa tcgggggctc cctttagggt tccgatttag tgctttacgg
     1861 cacctcgacc ccaaaaaact tgattagggt gatggttcac gtagtgggcc atcgccctga
     1921 tagacggttt ttcgcccttt gacgttggag tccacgttct ttaatagtgg actcttgttc
     1981 caaactggaa caacactcaa ccctatctcg gtctattctt ttgatttata agggattttg
     2041 ccgatttcgg cctattggtt aaaaaatgag ctgatttaac aaaaatttaa cgcgaatttt
     2101 aacaaaatat taacgtttac aatttcaggt ggcacttttc ggggaaatgt gcgcggaacc
     2161 cctatttgtt tatttttcta aatacattca aatatgtatc cgctcatgaa ttaattctta
     2221 gaaaaactca tcgagcatca aatgaaactg caatttattc atatcaggat tatcaatacc
     2281 atatttttga aaaagccgtt tctgtaatga aggagaaaac tcaccgaggc agttccatag
     2341 gatggcaaga tcctggtatc ggtctgcgat tccgactcgt ccaacatcaa tacaacctat
     2401 taatttcccc tcgtcaaaaa taaggttatc aagtgagaaa tcaccatgag tgacgactga
     2461 atccggtgag aatggcaaaa gtttatgcat ttctttccag acttgttcaa caggccagcc
     2521 attacgctcg tcatcaaaat cactcgcatc aaccaaaccg ttattcattc gtgattgcgc
     2581 ctgagcgaga cgaaatacgc gatcgctgtt aaaaggacaa ttacaaacag gaatcgaatg
     2641 caaccggcgc aggaacactg ccagcgcatc aacaatattt tcacctgaat caggatattc
     2701 ttctaatacc tggaatgctg ttttcccggg gatcgcagtg gtgagtaacc atgcatcatc
     2761 aggagtacgg ataaaatgct tgatggtcgg aagaggcata aattccgtca gccagtttag
     2821 tctgaccatc tcatctgtaa catcattggc aacgctacct ttgccatgtt tcagaaacaa
     2881 ctctggcgca tcgggcttcc catacaatcg atagattgtc gcacctgatt gcccgacatt
     2941 atcgcgagcc catttatacc catataaatc agcatccatg ttggaattta atcgcggcct
     3001 agagcaagac gtttcccgtt gaatatggct cataacaccc cttgtattac tgtttatgta
     3061 agcagacagt tttattgttc atgaccaaaa tcccttaacg tgagttttcg ttccactgag
     3121 cgtcagaccc cgtagaaaag atcaaaggat cttcttgaga tccttttttt ctgcgcgtaa
     3181 tctgctgctt gcaaacaaaa aaaccaccgc taccagcggt ggtttgtttg ccggatcaag
     3241 agctaccaac tctttttccg aaggtaactg gcttcagcag agcgcagata ccaaatactg
     3301 tccttctagt gtagccgtag ttaggccacc acttcaagaa ctctgtagca ccgcctacat
     3361 acctcgctct gctaatcctg ttaccagtgg ctgctgccag tggcgataag tcgtgtctta
     3421 ccgggttgga ctcaagacga tagttaccgg ataaggcgca gcggtcgggc tgaacggggg
     3481 gttcgtgcac acagcccagc ttggagcgaa cgacctacac cgaactgaga tacctacagc
     3541 gtgagctatg agaaagcgcc acgcttcccg aagggagaaa ggcggacagg tatccggtaa
     3601 gcggcagggt cggaacagga gagcgcacga gggagcttcc agggggaaac gcctggtatc
     3661 tttatagtcc tgtcgggttt cgccacctct gacttgagcg tcgatttttg tgatgctcgt
     3721 caggggggcg gagcctatgg aaaaacgcca gcaacgcggc ctttttacgg ttcctggcct
     3781 tttgctggcc ttttgctcac atgttctttc ctgcgttatc ccctgattct gtggataacc
     3841 gtattaccgc ctttgagtga gctgataccg ctcgccgcag ccgaacgacc gagcgcagcg
     3901 agtcagtgag cgaggaagcg gaagagcgcc tgatgcggta ttttctcctt acgcatctgt
     3961 gcggtatttc acaccgcata tatggtgcac tctcagtaca atctgctctg atgccgcata
     4021 gttaagccag tatacactcc gctatcgcta cgtgactggg tcatggctgc gccccgacac
     4081 ccgccaacac ccgctgacgc gccctgacgg gcttgtctgc tcccggcatc cgcttacaga
     4141 caagctgtga ccgtctccgg gagctgcatg tgtcagaggt tttcaccgtc atcaccgaaa
     4201 cgcgcgaggc agctgcggta aagctcatca gcgtggtcgt gaagcgattc acagatgtct
     4261 gcctgttcat ccgcgtccag ctcgttgagt ttctccagaa gcgttaatgt ctggcttctg
     4321 ataaagcggg ccatgttaag ggcggttttt tcctgtttgg tcactgatgc ctccgtgtaa
     4381 gggggatttc tgttcatggg ggtaatgata ccgatgaaac gagagaggat gctcacgata
     4441 cgggttactg atgatgaaca tgcccggtta ctggaacgtt gtgagggtaa acaactggcg
     4501 gtatggatgc ggcgggacca gagaaaaatc actcagggtc aatgccagcg cttcgttaat
     4561 acagatgtag gtgttccaca gggtagccag cagcatcctg cgatgcagat ccggaacata
     4621 atggtgcagg gcgctgactt ccgcgtttcc agactttacg aaacacggaa accgaagacc
     4681 attcatgttg ttgctcaggt cgcagacgtt ttgcagcagc agtcgcttca cgttcgctcg
     4741 cgtatcggtg attcattctg ctaaccagta aggcaacccc gccagcctag ccgggtcctc
     4801 aacgacagga gcacgatcat gcgcacccgt ggggccgcca tgccggcgat aatggcctgc
     4861 ttctcgccga aacgtttggt ggcgggacca gtgacgaagg cttgagcgag ggcgtgcaag
     4921 attccgaata ccgcaagcga caggccgatc atcgtcgcgc tccagcgaaa gcggtcctcg
     4981 ccgaaaatga cccagagcgc tgccggcacc tgtcctacga gttgcatgat aaagaagaca
     5041 gtcataagtg cggcgacgat agtcatgccc cgcgcccacc ggaaggagct gactgggttg
     5101 aaggctctca agggcatcgg tcgagatccc ggtgcctaat gagtgagcta acttacatta
     5161 attgcgttgc gctcactgcc cgctttccag tcgggaaacc tgtcgtgcca gctgcattaa
     5221 tgaatcggcc aacgcgcggg gagaggcggt ttgcgtattg ggcgccaggg tggtttttct
     5281 tttcaccagt gagacgggca acagctgatt gcccttcacc gcctggccct gagagagttg
     5341 cagcaagcgg tccacgctgg tttgccccag caggcgaaaa tcctgtttga tggtggttaa
     5401 cggcgggata taacatgagc tgtcttcggt atcgtcgtat cccactaccg agatatccgc
     5461 accaacgcgc agcccggact cggtaatggc gcgcattgcg cccagcgcca tctgatcgtt
     5521 ggcaaccagc atcgcagtgg gaacgatgcc ctcattcagc atttgcatgg tttgttgaaa
     5581 accggacatg gcactccagt cgccttcccg ttccgctatc ggctgaattt gattgcgagt
     5641 gagatattta tgccagccag ccagacgcag acgcgccgag acagaactta atggtcccgc
     5701 taacagcgcg atttgctgat gacccaatgc gaccagatgc tccacgccca gtcgcgtacc
     5761 gtcttcatgg gagaaaataa tactgttgat gggtgtctgg tcagagacat caagaaataa
     5821 cgccggaaca ttagtgcagg cagcttccac agcaatggca tcctggtcat ccagcggata
     5881 gttaatgatc agcccactga cgcgttgcgc gagaagattg tgcaccgccg ctttacaggc
     5941 ttcgacgccg cttcgttcta ccatcgacac caccacgctg gcacccagtt gatcggcgcg
     6001 agatttaatc gccgcgacaa tttgcgacgg cgcgtgcagg gccagactgg aggtggcaac
     6061 gccaatcagc aacgactgtt tgcccgccag ttgttgtgcc acgcggttgg gaatgtaatt
     6121 cagctccgcc atcgccgctt ccactttttc ccgcgttttc gcagaaacgt ggctggcctg
     6181 gttcaccacg cgggaaacgg tctgataaga gacaccggca tactctgcga catcgtataa
     6241 cgttactggt ttcacattca ccaccctgaa ttgactctct tccgggcgct atcatgccat
     6301 accgcgaaag gttttgcgcc attcgatggt gtccgggatc tcgacgctct cccttatgcg
     6361 actcctgcat taggaagcag cccagtagta ggttgaggcc gttgagcacc gccgccgcaa
     6421 ggaatggtgc atgcaaggag atggcgccca acagtccccc ggccacgggg cctgccacca
     6481 tacccacgcc gaaacaagcg ctcatgagcc cgaagtggcg agcccgatct tccccatcgg
     6541 tgatgtcggc gatataggcg ccagcaaccg cacctgtggc gccggtgatg ccggccacga
     6601 tgcgtccggc gtagaggatc gagatctcga tcccgcgaaa t
//
