# Supplementary material for: Mechanism of DNA capture by the MukBEF SMC complex and its inhibition by a viral DNA mimic
Source: Cell. Author manuscript; Available in PMC 2025 Jul 4. (PMC7617805; doi:10.1016/j.cell.2025.02.032)
Supplement: Data S4 [file EMS206515-supplement-Data_S4_.zip › Data S4/pFB0069 pET-Gate2 MukF His6-SUMO-MukE.gb]

LOCUS       pFB0069_pET-Gate        7648 bp DNA     circular SYN 29-AUG-2024
DEFINITION  .
ACCESSION   .
VERSION     .
KEYWORDS    .
SOURCE      synthetic DNA construct
  ORGANISM  synthetic DNA construct
REFERENCE   1  (bases 1 to 7648)
  AUTHORS   Frank
  TITLE     Direct Submission
  JOURNAL   Exported Aug 29, 2024 from SnapGene 7.2.1
            https://www.snapgene.com
COMMENT     Sequence Label: pFB0069 pET-Gate2 MukF His6-SUMO-MukE
FEATURES             Location/Qualifiers
     source          1..7648
                     /mol_type="other DNA"
                     /note="color: #ffffff"
                     /organism="synthetic DNA construct"
     promoter        1..17
                     /label=T7 promoter
                     /label=T7\promoter
                     /note="/vntifkey=30"
                     /note="color: #800000; direction: RIGHT"
     CDS             20..44
                     /codon_start=1
                     /label=lac operator
                     /label=lac\operator
                     /note="/vntifkey=4"
                     /note="color: #3366cc"
                     /translation="GIVSG*QF"
     misc_feature    70..78
                     /label=T7 enhancer
                     /label=T7\enhancer
                     /note="/vntifkey=21"
                     /note="color: #3366cc"
     misc_feature    81..86
                     /label=RBS
                     /note="/vntifkey=21"
                     /note="color: #3366cc"
     CDS             95..1414
                     /codon_start=1
                     /label=mukF
                     /note="/vntifkey=4"
                     /note="color: #ff9966"
                     /translation="MSEFSQTVPELVAWARKNDFSISLPVDRLSFLLAVATLNGERLDG
                     EMSEGELVDAFRHVSDAFEQTSETIGVRANNAINDMVRQRLLNRFTSEQAEGNAIYRLT
                     PLGIGITDYYIRQREFSTLRLSMQLSIVAGELKRAADAAEEGGDEFHWHRNVYAPLKYS
                     VAEIFDSIDLTQRLMDEQQQQVKDDIAQLLNKDWRAAISSCELLLSETSGTLRELQDTL
                     EAAGDKLQANLLRIQDATMTHDDLHFVDRLVFDLQSKLDRIISWGQQSIDLWIGYDRHV
                     HKFIRTAIDMDKNRVFAQRLRQSVQTYFDEPWALTYANADRLLDMRDEEMALRDEEVTG
                     ELPEDLEYEEFNEIREQLAAIIEEQLAVYKTRQVPLDLGLVVREYLSQYPRARHFDVAR
                     IVIDQAVRLGVAQADFTGLPAKWQPINDYGAKVQAHVIDKY"
     misc_feature    1436..1444
                     /label=T7 enhancer
                     /label=T7\enhancer
                     /note="/vntifkey=21"
                     /note="color: #3366cc"
     misc_feature    1447..1452
                     /label=RBS
                     /note="/vntifkey=21"
                     /note="color: #3366cc"
     CDS             1461..1784
                     /codon_start=1
                     /label=His6-SMT3
                     /note="/vntifkey=4"
                     /note="color: #ff9966"
                     /translation="MGSSHHHHHHGSDSEVNQEAKPEVKPEVKPETHINLKVSDGSSEI
                     FFKIKKTTPLRRLMEAFAKRQGKEMDSLRFLYDGIRIQADQTPEDLDMEDNDIIEAHRE
                     QIGG"
     CDS             1785..2486
                     /codon_start=1
                     /label=mukE
                     /note="/vntifkey=4"
                     /note="color: #ff9966"
                     /translation="MSSTNIEQVMPVKLAQALANPLFPALDSALRSGRHIGLDELDNHA
                     FLMDFQEYLEEFYARYNVELIRAPEGFFYLRPRSTTLIPRSVLSELDMMVGKILCYLYL
                     SPERLANEGIFTQQELYDELLTLADEAKLLKLVNNRSTGSDVDRQKLQEKVRSSLNRLR
                     RLGMVWFMGHDSSKFRITESVFRFGADVRAGDDPREAQRRLIRDGEAMPIENHLQLNDE
                     TEENQPDSGEEE"
     terminator      2594..2640
                     /label=T7 terminator
                     /label=T7\terminator
                     /note="/vntifkey=43"
                     /note="color: #3366cc"
     rep_origin      2677..3132
                     /direction=RIGHT
                     /label=f1 origin
                     /label=f1\origin
                     /note="/vntifkey=33"
                     /note="color: #ff9966"
     CDS             complement(3228..4040)
                     /codon_start=1
                     /label=kanR
                     /note="/vntifkey=4"
                     /note="color: #ff9966"
                     /translation="MSHIQRETSCSRPRLNSNMDADLYGYKWARDNVGQSGATIYRLYG
                     KPDAPELFLKHGKGSVANDVTDEMVRLNWLTEFMPLPTIKHFIRTPDDAWLLTTAIPGK
                     TAFQVLEEYPDSGENIVDALAVFLRRLHSIPVCNCPFNSDRVFRLAQAQSRMNNGLVDA
                     SDFDDERNGWPVEQVWKEMHKLLPFSPDSVVTHGDFSLDNLIFDEGKLIGCIDVGRVGI
                     ADRYQDLAILWNCLGEFSPSLQKRLFQKYGIDNPDMNKLQFHLMLDEFF"
     promoter        complement(4315..4344)
                     /label=Pkan
                     /note="/vntifkey=30"
                     /note="color: #800000; direction: LEFT"
     rep_origin      4749
                     /label=ColE1 pBR322 origin
                     /label=ColE1\pBR322\origin
                     /note="/vntifkey=33"
                     /note="color: #3366cc"
     CDS             complement(6183..7262)
                     /codon_start=1
                     /label=lacI
                     /note="/vntifkey=4"
                     /note="color: #ff9966"
                     /translation="VKPVTLYDVAEYAGVSYQTVSRVVNQASHVSAKTREKVEAAMAEL
                     NYIPNRVAQQLAGKQSLLIGVATSSLALHAPSQIVAAIKSRADQLGASVVVSMVERSGV
                     EACKAAVHNLLAQRVSGLIINYPLDDQDAIAVEAACTNVPALFLDVSDQTPINSIIFSH
                     EDGTRLGVEHLVALGHQQIALLAGPLSSVSARLRLAGWHKYLTRNQIQPIAEREGDWSA
                     MSGFQQTMQMLNEGIVPTAMLVANDQMALGAMRAITESGLRVGADISVVGYDDTEDSSC
                     YIPPLTTIKQDFRLLGQTSVDRLLQLSQGQAVKGNQLLPVSLVKRKTTLAPNTQTASPR
                     ALADSLMQLARQVSRLESGQ"
     promoter        complement(7298..7329)
                     /label=PlacI
                     /note="/vntifkey=30"
                     /note="color: #800000; direction: LEFT"
ORIGIN
        1 taatacgact cactataggg gaattgtgag cggataacaa ttcccctcta gtctcgagaa
       61 taattttgtt taactttaag aaggagatat acatatgagt gaattttccc agacagtccc
      121 cgaactggtt gcctgggcca gaaaaaatga cttctccatc tcgctgccgg tagaccgact
      181 ctcttttctg ctggcggttg ccacgctgaa cggcgagcgt ctggatggtg agatgagtga
      241 aggcgagctg gtggatgcat tccgccatgt gagtgatgcg tttgagcaaa ccagcgaaac
      301 catcggcgtg cgcgccaata acgcgatcaa cgacatggtg cgtcaacgtc tgctgaaccg
      361 ctttaccagc gagcaggcgg aagggaacgc aatttaccgt ctgacgccgc tcggcatcgg
      421 cattactgac tactacatcc gtcagcgcga gttttctacg ctgcgtcttt ctatgcagtt
      481 gtcgattgtg gcgggtgagc tcaaacgcgc agcagatgcc gccgaagagg gcggtgatga
      541 atttcactgg caccgtaatg tctatgcgcc actgaaatat tcggtagcag aaattttcga
      601 cagtatcgac ctgacgcaac gtctgatgga cgaacagcag cagcaggtga aggacgatat
      661 cgcccagttg ctgaacaaag actggcgggc ggcgatttcc agctgtgaat tgttgctttc
      721 ggaaacttcc ggaacgctgc gtgaattgca ggatacgctg gaagcggcag gcgacaaatt
      781 gcaggctaat ctgttgcgca ttcaggatgc gacgatgacc catgacgatc tgcatttcgt
      841 cgatcgtctg gtgttcgatc tgcagagcaa actcgatcgt attatcagtt ggggccagca
      901 atccatcgac ttgtggattg gctacgaccg ccacgtacac aaatttattc gtaccgcgat
      961 cgatatggat aaaaaccgcg tctttgctca gcggttacgt cagtcggtac aaacctattt
     1021 tgatgagccg tgggcgctaa cttatgccaa tgccgatcgt ctgctggata tgcgtgacga
     1081 agagatggca ctgcgcgatg aagaagtgac tggggaactt cctgaggatc tggaatacga
     1141 agagtttaac gagatccgcg aacagctggc ggcgatcatc gaagaacaac ttgccgtgta
     1201 caaaaccaga caagtgccgc tggatcttgg tctggtggta cgcgaatatc tgtcacagta
     1261 tccgcgtgca cgtcactttg acgttgcgcg tattgttatt gatcaggcgg tacgtcttgg
     1321 cgtagcgcaa gcagatttca ccggactgcc agcgaaatgg cagccgatta atgattacgg
     1381 agccaaggta caggcgcatg tcatcgacaa atattaataa cctgaataat tttgtttaac
     1441 tttaagaagg agatatacat atgggtagca gccatcacca tcatcatcac gggagcgata
     1501 gcgaagtgaa ccaggaagcg aaaccggaag ttaaaccgga agtgaaaccg gaaacccata
     1561 ttaatctgaa agttagcgac ggcagcagcg aaatcttttt taaaattaaa aaaaccaccc
     1621 cgctgcgtcg cctgatggaa gcctttgcga aacgtcaggg taaagaaatg gatagcctgc
     1681 gctttctgta tgacggcatc cgtattcagg ccgatcagac cccggaagac ctggatatgg
     1741 aagacaacga tattattgaa gcgcatcgcg aacagatcgg tggtatgtca tcgacaaata
     1801 ttgaacaagt gatgccggtt aagctggcgc aggcgctggc gaatccgtta tttccggcgc
     1861 tggacagcgc cttacgttca ggacgccata ttggcctcga cgaactggat aatcatgcat
     1921 tcctgatgga ttttcaggaa tatctggaag agttttacgc gcgttataac gttgagctta
     1981 ttcgcgcacc agaagggttc ttctatttac gcccacgttc caccacgctg atccctcgtt
     2041 ccgtcttgtc ggaactggat atgatggtcg ggaaaatcct ctgttatctc tatctcagcc
     2101 cggaacggct ggcgaatgag gggattttca cccagcagga actgtacgac gaactgctca
     2161 ccctggccga tgaagcaaaa ctgctgaaac tggtgaacaa ccgttcaacc ggttcagacg
     2221 ttgaccgtca gaagttgcag gagaaagtac gttcttcgct caaccgtctg cgtcgtttag
     2281 gcatggtgtg gtttatgggc cacgacagca gcaagtttcg cattaccgaa tcggtgttcc
     2341 gcttcggagc cgatgtgcgt gctggcgacg atccccgtga agcacagcgt cgcctgattc
     2401 gtgatggcga agcaatgccg attgaaaatc atctgcaact caacgatgaa accgaagaga
     2461 atcagccaga tagcggagag gaagaataat aacctgacca ctgatccagc tagcaacctg
     2521 ccatggtgag atccggctgc taacaaagcc cgaaaggaag ctgagttggc tgctgccacc
     2581 gctgagcaat aactagcata accccttggg gcctctaaac gggtcttgag gggttttttg
     2641 ctgaaaggag gaactatatc cggattggcg aatgggacgc gccctgtagc ggcgcattaa
     2701 gcgcggcggg tgtggtggtt acgcgcagcg tgaccgctac acttgccagc gccctagcgc
     2761 ccgctccttt cgctttcttc ccttcctttc tcgccacgtt cgccggcttt ccccgtcaag
     2821 ctctaaatcg ggggctccct ttagggttcc gatttagtgc tttacggcac ctcgacccca
     2881 aaaaacttga ttagggtgat ggttcacgta gtgggccatc gccctgatag acggtttttc
     2941 gccctttgac gttggagtcc acgttcttta atagtggact cttgttccaa actggaacaa
     3001 cactcaaccc tatctcggtc tattcttttg atttataagg gattttgccg atttcggcct
     3061 attggttaaa aaatgagctg atttaacaaa aatttaacgc gaattttaac aaaatattaa
     3121 cgtttacaat ttcaggtggc acttttcggg gaaatgtgcg cggaacccct atttgtttat
     3181 ttttctaaat acattcaaat atgtatccgc tcatgaatta attcttagaa aaactcatcg
     3241 agcatcaaat gaaactgcaa tttattcata tcaggattat caataccata tttttgaaaa
     3301 agccgtttct gtaatgaagg agaaaactca ccgaggcagt tccataggat ggcaagatcc
     3361 tggtatcggt ctgcgattcc gactcgtcca acatcaatac aacctattaa tttcccctcg
     3421 tcaaaaataa ggttatcaag tgagaaatca ccatgagtga cgactgaatc cggtgagaat
     3481 ggcaaaagtt tatgcatttc tttccagact tgttcaacag gccagccatt acgctcgtca
     3541 tcaaaatcac tcgcatcaac caaaccgtta ttcattcgtg attgcgcctg agcgagacga
     3601 aatacgcgat cgctgttaaa aggacaatta caaacaggaa tcgaatgcaa ccggcgcagg
     3661 aacactgcca gcgcatcaac aatattttca cctgaatcag gatattcttc taatacctgg
     3721 aatgctgttt tcccggggat cgcagtggtg agtaaccatg catcatcagg agtacggata
     3781 aaatgcttga tggtcggaag aggcataaat tccgtcagcc agtttagtct gaccatctca
     3841 tctgtaacat cattggcaac gctacctttg ccatgtttca gaaacaactc tggcgcatcg
     3901 ggcttcccat acaatcgata gattgtcgca cctgattgcc cgacattatc gcgagcccat
     3961 ttatacccat ataaatcagc atccatgttg gaatttaatc gcggcctaga gcaagacgtt
     4021 tcccgttgaa tatggctcat aacacccctt gtattactgt ttatgtaagc agacagtttt
     4081 attgttcatg accaaaatcc cttaacgtga gttttcgttc cactgagcgt cagaccccgt
     4141 agaaaagatc aaaggatctt cttgagatcc tttttttctg cgcgtaatct gctgcttgca
     4201 aacaaaaaaa ccaccgctac cagcggtggt ttgtttgccg gatcaagagc taccaactct
     4261 ttttccgaag gtaactggct tcagcagagc gcagatacca aatactgtcc ttctagtgta
     4321 gccgtagtta ggccaccact tcaagaactc tgtagcaccg cctacatacc tcgctctgct
     4381 aatcctgtta ccagtggctg ctgccagtgg cgataagtcg tgtcttaccg ggttggactc
     4441 aagacgatag ttaccggata aggcgcagcg gtcgggctga acggggggtt cgtgcacaca
     4501 gcccagcttg gagcgaacga cctacaccga actgagatac ctacagcgtg agctatgaga
     4561 aagcgccacg cttcccgaag ggagaaaggc ggacaggtat ccggtaagcg gcagggtcgg
     4621 aacaggagag cgcacgaggg agcttccagg gggaaacgcc tggtatcttt atagtcctgt
     4681 cgggtttcgc cacctctgac ttgagcgtcg atttttgtga tgctcgtcag gggggcggag
     4741 cctatggaaa aacgccagca acgcggcctt tttacggttc ctggcctttt gctggccttt
     4801 tgctcacatg ttctttcctg cgttatcccc tgattctgtg gataaccgta ttaccgcctt
     4861 tgagtgagct gataccgctc gccgcagccg aacgaccgag cgcagcgagt cagtgagcga
     4921 ggaagcggaa gagcgcctga tgcggtattt tctccttacg catctgtgcg gtatttcaca
     4981 ccgcatatat ggtgcactct cagtacaatc tgctctgatg ccgcatagtt aagccagtat
     5041 acactccgct atcgctacgt gactgggtca tggctgcgcc ccgacacccg ccaacacccg
     5101 ctgacgcgcc ctgacgggct tgtctgctcc cggcatccgc ttacagacaa gctgtgaccg
     5161 tctccgggag ctgcatgtgt cagaggtttt caccgtcatc accgaaacgc gcgaggcagc
     5221 tgcggtaaag ctcatcagcg tggtcgtgaa gcgattcaca gatgtctgcc tgttcatccg
     5281 cgtccagctc gttgagtttc tccagaagcg ttaatgtctg gcttctgata aagcgggcca
     5341 tgttaagggc ggttttttcc tgtttggtca ctgatgcctc cgtgtaaggg ggatttctgt
     5401 tcatgggggt aatgataccg atgaaacgag agaggatgct cacgatacgg gttactgatg
     5461 atgaacatgc ccggttactg gaacgttgtg agggtaaaca actggcggta tggatgcggc
     5521 gggaccagag aaaaatcact cagggtcaat gccagcgctt cgttaataca gatgtaggtg
     5581 ttccacaggg tagccagcag catcctgcga tgcagatccg gaacataatg gtgcagggcg
     5641 ctgacttccg cgtttccaga ctttacgaaa cacggaaacc gaagaccatt catgttgttg
     5701 ctcaggtcgc agacgttttg cagcagcagt cgcttcacgt tcgctcgcgt atcggtgatt
     5761 cattctgcta accagtaagg caaccccgcc agcctagccg ggtcctcaac gacaggagca
     5821 cgatcatgcg cacccgtggg gccgccatgc cggcgataat ggcctgcttc tcgccgaaac
     5881 gtttggtggc gggaccagtg acgaaggctt gagcgagggc gtgcaagatt ccgaataccg
     5941 caagcgacag gccgatcatc gtcgcgctcc agcgaaagcg gtcctcgccg aaaatgaccc
     6001 agagcgctgc cggcacctgt cctacgagtt gcatgataaa gaagacagtc ataagtgcgg
     6061 cgacgatagt catgccccgc gcccaccgga aggagctgac tgggttgaag gctctcaagg
     6121 gcatcggtcg agatcccggt gcctaatgag tgagctaact tacattaatt gcgttgcgct
     6181 cactgcccgc tttccagtcg ggaaacctgt cgtgccagct gcattaatga atcggccaac
     6241 gcgcggggag aggcggtttg cgtattgggc gccagggtgg tttttctttt caccagtgag
     6301 acgggcaaca gctgattgcc cttcaccgcc tggccctgag agagttgcag caagcggtcc
     6361 acgctggttt gccccagcag gcgaaaatcc tgtttgatgg tggttaacgg cgggatataa
     6421 catgagctgt cttcggtatc gtcgtatccc actaccgaga tatccgcacc aacgcgcagc
     6481 ccggactcgg taatggcgcg cattgcgccc agcgccatct gatcgttggc aaccagcatc
     6541 gcagtgggaa cgatgccctc attcagcatt tgcatggttt gttgaaaacc ggacatggca
     6601 ctccagtcgc cttcccgttc cgctatcggc tgaatttgat tgcgagtgag atatttatgc
     6661 cagccagcca gacgcagacg cgccgagaca gaacttaatg gtcccgctaa cagcgcgatt
     6721 tgctgatgac ccaatgcgac cagatgctcc acgcccagtc gcgtaccgtc ttcatgggag
     6781 aaaataatac tgttgatggg tgtctggtca gagacatcaa gaaataacgc cggaacatta
     6841 gtgcaggcag cttccacagc aatggcatcc tggtcatcca gcggatagtt aatgatcagc
     6901 ccactgacgc gttgcgcgag aagattgtgc accgccgctt tacaggcttc gacgccgctt
     6961 cgttctacca tcgacaccac cacgctggca cccagttgat cggcgcgaga tttaatcgcc
     7021 gcgacaattt gcgacggcgc gtgcagggcc agactggagg tggcaacgcc aatcagcaac
     7081 gactgtttgc ccgccagttg ttgtgccacg cggttgggaa tgtaattcag ctccgccatc
     7141 gccgcttcca ctttttcccg cgttttcgca gaaacgtggc tggcctggtt caccacgcgg
     7201 gaaacggtct gataagagac accggcatac tctgcgacat cgtataacgt tactggtttc
     7261 acattcacca ccctgaattg actctcttcc gggcgctatc atgccatacc gcgaaaggtt
     7321 ttgcgccatt cgatggtgtc cgggatctcg acgctctccc ttatgcgact cctgcattag
     7381 gaagcagccc agtagtaggt tgaggccgtt gagcaccgcc gccgcaagga atggtgcatg
     7441 caaggagatg gcgcccaaca gtcccccggc cacggggcct gccaccatac ccacgccgaa
     7501 acaagcgctc atgagcccga agtggcgagc ccgatcttcc ccatcggtga tgtcggcgat
     7561 ataggcgcca gcaaccgcac ctgtggcgcc ggtgatgccg gccacgatgc gtccggcgta
     7621 gaggatcgag atctcgatcc cgcgaaat
//
