# Supplementary material for: Mechanism of DNA capture by the MukBEF SMC complex and its inhibition by a viral DNA mimic
Source: Cell. Author manuscript; Available in PMC 2025 Jul 4. (PMC7617805; doi:10.1016/j.cell.2025.02.032)
Supplement: Data S4 [file EMS206515-supplement-Data_S4_.zip › Data S4/pFB0070 pET-Gate2 MukF MukE-CPD-His10.gb]

LOCUS       pFB0070_pET-Gate        7983 bp DNA     circular SYN 11-SEP-2024
DEFINITION  .
ACCESSION   .
VERSION     .
KEYWORDS    .
SOURCE      synthetic DNA construct
  ORGANISM  synthetic DNA construct
REFERENCE   1  (bases 1 to 7983)
  AUTHORS   Frank
  TITLE     Direct Submission
  JOURNAL   Exported Sep 11, 2024 from SnapGene 7.2.1
            https://www.snapgene.com
COMMENT     Sequence Label: pFB0070 pET-Gate2 MukF MukE-CPD-His10
FEATURES             Location/Qualifiers
     source          1..7983
                     /mol_type="other DNA"
                     /organism="synthetic DNA construct"
     promoter        1..17
                     /label=T7 promoter
                     /label=T7\promoter
                     /note="/vntifkey=30"
                     /note="color: #800000; direction: RIGHT"
     CDS             20..44
                     /codon_start=1
                     /label=lac operator
                     /label=lac\operator
                     /note="/vntifkey=4"
                     /note="color: #3366cc"
                     /translation="GIVSG*QF"
     misc_feature    70..78
                     /label=T7 enhancer
                     /label=T7\enhancer
                     /note="/vntifkey=21"
                     /note="color: #3366cc"
     misc_feature    81..86
                     /label=RBS
                     /note="/vntifkey=21"
                     /note="color: #3366cc"
     CDS             95..1414
                     /codon_start=1
                     /label=mukF
                     /note="/vntifkey=4"
                     /note="color: #ff9966"
                     /translation="MSEFSQTVPELVAWARKNDFSISLPVDRLSFLLAVATLNGERLDG
                     EMSEGELVDAFRHVSDAFEQTSETIGVRANNAINDMVRQRLLNRFTSEQAEGNAIYRLT
                     PLGIGITDYYIRQREFSTLRLSMQLSIVAGELKRAADAAEEGGDEFHWHRNVYAPLKYS
                     VAEIFDSIDLTQRLMDEQQQQVKDDIAQLLNKDWRAAISSCELLLSETSGTLRELQDTL
                     EAAGDKLQANLLRIQDATMTHDDLHFVDRLVFDLQSKLDRIISWGQQSIDLWIGYDRHV
                     HKFIRTAIDMDKNRVFAQRLRQSVQTYFDEPWALTYANADRLLDMRDEEMALRDEEVTG
                     ELPEDLEYEEFNEIREQLAAIIEEQLAVYKTRQVPLDLGLVVREYLSQYPRARHFDVAR
                     IVIDQAVRLGVAQADFTGLPAKWQPINDYGAKVQAHVIDKY"
     misc_feature    1436..1444
                     /label=T7 enhancer
                     /label=T7\enhancer
                     /note="/vntifkey=21"
                     /note="color: #3366cc"
     misc_feature    1447..1452
                     /label=RBS
                     /note="/vntifkey=21"
                     /note="color: #3366cc"
     CDS             1461..2162
                     /codon_start=1
                     /label=mukE
                     /note="/vntifkey=4"
                     /note="color: #ff9966"
                     /translation="MSSTNIEQVMPVKLAQALANPLFPALDSALRSGRHIGLDELDNHA
                     FLMDFQEYLEEFYARYNVELIRAPEGFFYLRPRSTTLIPRSVLSELDMMVGKILCYLYL
                     SPERLANEGIFTQQELYDELLTLADEAKLLKLVNNRSTGSDVDRQKLQEKVRSSLNRLR
                     RLGMVWFMGHDSSKFRITESVFRFGADVRAGDDPREAQRRLIRDGEAMPIENHLQLNDE
                     TEENQPDSGEEE"
     CDS             2163..2831
                     /codon_start=1
                     /label=CPD
                     /note="/vntifkey=4"
                     /note="color: #ff9966"
                     /translation="LADGKILHNQNVNSWGPITVTPTTDGGETRFDGQIIVQMENDPVV
                     AKAAANLAGKHAESSVVVQLDSDGNYRVVYGDPSKLDGKLRWQLVGHGRDHSETNNTRL
                     SGYSADELAVKLAKFQQSFNQAENINNKPDHISIVGCSLVSDDKQKGFGHQFINAMDAN
                     GLRVDVSVRSSELAVDEAGRKHTKDANGDWVQKAENNKVSLSWDAQGLEHHHHHHHHHH
                     "
     terminator      2929..2975
                     /label=T7 terminator
                     /label=T7\terminator
                     /note="/vntifkey=43"
                     /note="color: #3366cc"
     rep_origin      3012..3467
                     /direction=RIGHT
                     /label=f1 origin
                     /label=f1\origin
                     /note="/vntifkey=33"
                     /note="color: #ff9966"
     CDS             complement(3563..4375)
                     /codon_start=1
                     /label=kanR
                     /note="/vntifkey=4"
                     /note="color: #ff9966"
                     /translation="MSHIQRETSCSRPRLNSNMDADLYGYKWARDNVGQSGATIYRLYG
                     KPDAPELFLKHGKGSVANDVTDEMVRLNWLTEFMPLPTIKHFIRTPDDAWLLTTAIPGK
                     TAFQVLEEYPDSGENIVDALAVFLRRLHSIPVCNCPFNSDRVFRLAQAQSRMNNGLVDA
                     SDFDDERNGWPVEQVWKEMHKLLPFSPDSVVTHGDFSLDNLIFDEGKLIGCIDVGRVGI
                     ADRYQDLAILWNCLGEFSPSLQKRLFQKYGIDNPDMNKLQFHLMLDEFF"
     promoter        complement(4650..4679)
                     /label=Pkan
                     /note="/vntifkey=30"
                     /note="color: #800000; direction: LEFT"
     rep_origin      5084
                     /label=ColE1 pBR322 origin
                     /label=ColE1\pBR322\origin
                     /note="/vntifkey=33"
                     /note="color: #3366cc"
     CDS             complement(6518..7597)
                     /codon_start=1
                     /label=lacI
                     /note="/vntifkey=4"
                     /note="color: #ff9966"
                     /translation="VKPVTLYDVAEYAGVSYQTVSRVVNQASHVSAKTREKVEAAMAEL
                     NYIPNRVAQQLAGKQSLLIGVATSSLALHAPSQIVAAIKSRADQLGASVVVSMVERSGV
                     EACKAAVHNLLAQRVSGLIINYPLDDQDAIAVEAACTNVPALFLDVSDQTPINSIIFSH
                     EDGTRLGVEHLVALGHQQIALLAGPLSSVSARLRLAGWHKYLTRNQIQPIAEREGDWSA
                     MSGFQQTMQMLNEGIVPTAMLVANDQMALGAMRAITESGLRVGADISVVGYDDTEDSSC
                     YIPPLTTIKQDFRLLGQTSVDRLLQLSQGQAVKGNQLLPVSLVKRKTTLAPNTQTASPR
                     ALADSLMQLARQVSRLESGQ"
     promoter        complement(7633..7664)
                     /label=PlacI
                     /note="/vntifkey=30"
                     /note="color: #800000; direction: LEFT"
ORIGIN
        1 taatacgact cactataggg gaattgtgag cggataacaa ttcccctcta gtctcgagaa
       61 taattttgtt taactttaag aaggagatat acatatgagt gaattttccc agacagtccc
      121 cgaactggtt gcctgggcca gaaaaaatga cttctccatc tcgctgccgg tagaccgact
      181 ctcttttctg ctggcggttg ccacgctgaa cggcgagcgt ctggatggtg agatgagtga
      241 aggcgagctg gtggatgcat tccgccatgt gagtgatgcg tttgagcaaa ccagcgaaac
      301 catcggcgtg cgcgccaata acgcgatcaa cgacatggtg cgtcaacgtc tgctgaaccg
      361 ctttaccagc gagcaggcgg aagggaacgc aatttaccgt ctgacgccgc tcggcatcgg
      421 cattactgac tactacatcc gtcagcgcga gttttctacg ctgcgtcttt ctatgcagtt
      481 gtcgattgtg gcgggtgagc tcaaacgcgc agcagatgcc gccgaagagg gcggtgatga
      541 atttcactgg caccgtaatg tctatgcgcc actgaaatat tcggtagcag aaattttcga
      601 cagtatcgac ctgacgcaac gtctgatgga cgaacagcag cagcaggtga aggacgatat
      661 cgcccagttg ctgaacaaag actggcgggc ggcgatttcc agctgtgaat tgttgctttc
      721 ggaaacttcc ggaacgctgc gtgaattgca ggatacgctg gaagcggcag gcgacaaatt
      781 gcaggctaat ctgttgcgca ttcaggatgc gacgatgacc catgacgatc tgcatttcgt
      841 cgatcgtctg gtgttcgatc tgcagagcaa actcgatcgt attatcagtt ggggccagca
      901 atccatcgac ttgtggattg gctacgaccg ccacgtacac aaatttattc gtaccgcgat
      961 cgatatggat aaaaaccgcg tctttgctca gcggttacgt cagtcggtac aaacctattt
     1021 tgatgagccg tgggcgctaa cttatgccaa tgccgatcgt ctgctggata tgcgtgacga
     1081 agagatggca ctgcgcgatg aagaagtgac tggggaactt cctgaggatc tggaatacga
     1141 agagtttaac gagatccgcg aacagctggc ggcgatcatc gaagaacaac ttgccgtgta
     1201 caaaaccaga caagtgccgc tggatcttgg tctggtggta cgcgaatatc tgtcacagta
     1261 tccgcgtgca cgtcactttg acgttgcgcg tattgttatt gatcaggcgg tacgtcttgg
     1321 cgtagcgcaa gcagatttca ccggactgcc agcgaaatgg cagccgatta atgattacgg
     1381 agccaaggta caggcgcatg tcatcgacaa atattaataa cctgaataat tttgtttaac
     1441 tttaagaagg agatatacat atgtcatcga caaatattga acaagtgatg ccggttaagc
     1501 tggcgcaggc gctggcgaat ccgttatttc cggcgctgga cagcgcctta cgttcaggac
     1561 gccatattgg cctcgacgaa ctggataatc atgcattcct gatggatttt caggaatatc
     1621 tggaagagtt ttacgcgcgt tataacgttg agcttattcg cgcaccagaa gggttcttct
     1681 atttacgccc acgttccacc acgctgatcc ctcgttccgt cttgtcggaa ctggatatga
     1741 tggtcgggaa aatcctctgt tatctctatc tcagcccgga acggctggcg aatgagggga
     1801 ttttcaccca gcaggaactg tacgacgaac tgctcaccct ggccgatgaa gcaaaactgc
     1861 tgaaactggt gaacaaccgt tcaaccggtt cagacgttga ccgtcagaag ttgcaggaga
     1921 aagtacgttc ttcgctcaac cgtctgcgtc gtttaggcat ggtgtggttt atgggccacg
     1981 acagcagcaa gtttcgcatt accgaatcgg tgttccgctt cggagccgat gtgcgtgctg
     2041 gcgacgatcc ccgtgaagca cagcgtcgcc tgattcgtga tggcgaagca atgccgattg
     2101 aaaatcatct gcaactcaac gatgaaaccg aagagaatca gccagatagc ggagaggaag
     2161 aattggcgga cggtaaaata ctccataatc aaaatgttaa tagctggggc ccgattacgg
     2221 ttacaccaac gacagatggt ggtgaaaccc gcttcgacgg tcaaatcatc gttcaaatgg
     2281 aaaacgaccc ggtagtagca aaagcggcag ccaatttagc aggtaaacat gctgaaagca
     2341 gtgtggtggt gcagctcgat tcagacggca actatcgcgt ggtgtatggc gatccgtcaa
     2401 aactggatgg aaagctacgt tggcagttgg tggggcatgg tcgcgaccac tcagaaacta
     2461 acaatactcg cttaagtggt tacagtgccg atgagttggc cgtgaaattg gccaagttcc
     2521 aacagtcgtt taatcaagcc gaaaacatca acaacaaacc ggatcacatc agtattgttg
     2581 gttgttcttt ggtgagtgac gacaagcaaa aaggctttgg tcatcagttt attaacgcga
     2641 tggatgcgaa tggtcttcgt gtcgatgtct ctgttcgtag ttctgaactg gccgtagacg
     2701 aggcgggacg taagcatacc aaggacgcga atggcgattg ggttcaaaag gcagaaaaca
     2761 acaaagtttc gctaagctgg gacgcgcaag gccttgagca ccaccatcat caccatcacc
     2821 accaccatta aaccactgat ccagctagca acctgccatg gtgagatccg gctgctaaca
     2881 aagcccgaaa ggaagctgag ttggctgctg ccaccgctga gcaataacta gcataacccc
     2941 ttggggcctc taaacgggtc ttgaggggtt ttttgctgaa aggaggaact atatccggat
     3001 tggcgaatgg gacgcgccct gtagcggcgc attaagcgcg gcgggtgtgg tggttacgcg
     3061 cagcgtgacc gctacacttg ccagcgccct agcgcccgct cctttcgctt tcttcccttc
     3121 ctttctcgcc acgttcgccg gctttccccg tcaagctcta aatcgggggc tccctttagg
     3181 gttccgattt agtgctttac ggcacctcga ccccaaaaaa cttgattagg gtgatggttc
     3241 acgtagtggg ccatcgccct gatagacggt ttttcgccct ttgacgttgg agtccacgtt
     3301 ctttaatagt ggactcttgt tccaaactgg aacaacactc aaccctatct cggtctattc
     3361 ttttgattta taagggattt tgccgatttc ggcctattgg ttaaaaaatg agctgattta
     3421 acaaaaattt aacgcgaatt ttaacaaaat attaacgttt acaatttcag gtggcacttt
     3481 tcggggaaat gtgcgcggaa cccctatttg tttatttttc taaatacatt caaatatgta
     3541 tccgctcatg aattaattct tagaaaaact catcgagcat caaatgaaac tgcaatttat
     3601 tcatatcagg attatcaata ccatattttt gaaaaagccg tttctgtaat gaaggagaaa
     3661 actcaccgag gcagttccat aggatggcaa gatcctggta tcggtctgcg attccgactc
     3721 gtccaacatc aatacaacct attaatttcc cctcgtcaaa aataaggtta tcaagtgaga
     3781 aatcaccatg agtgacgact gaatccggtg agaatggcaa aagtttatgc atttctttcc
     3841 agacttgttc aacaggccag ccattacgct cgtcatcaaa atcactcgca tcaaccaaac
     3901 cgttattcat tcgtgattgc gcctgagcga gacgaaatac gcgatcgctg ttaaaaggac
     3961 aattacaaac aggaatcgaa tgcaaccggc gcaggaacac tgccagcgca tcaacaatat
     4021 tttcacctga atcaggatat tcttctaata cctggaatgc tgttttcccg gggatcgcag
     4081 tggtgagtaa ccatgcatca tcaggagtac ggataaaatg cttgatggtc ggaagaggca
     4141 taaattccgt cagccagttt agtctgacca tctcatctgt aacatcattg gcaacgctac
     4201 ctttgccatg tttcagaaac aactctggcg catcgggctt cccatacaat cgatagattg
     4261 tcgcacctga ttgcccgaca ttatcgcgag cccatttata cccatataaa tcagcatcca
     4321 tgttggaatt taatcgcggc ctagagcaag acgtttcccg ttgaatatgg ctcataacac
     4381 cccttgtatt actgtttatg taagcagaca gttttattgt tcatgaccaa aatcccttaa
     4441 cgtgagtttt cgttccactg agcgtcagac cccgtagaaa agatcaaagg atcttcttga
     4501 gatccttttt ttctgcgcgt aatctgctgc ttgcaaacaa aaaaaccacc gctaccagcg
     4561 gtggtttgtt tgccggatca agagctacca actctttttc cgaaggtaac tggcttcagc
     4621 agagcgcaga taccaaatac tgtccttcta gtgtagccgt agttaggcca ccacttcaag
     4681 aactctgtag caccgcctac atacctcgct ctgctaatcc tgttaccagt ggctgctgcc
     4741 agtggcgata agtcgtgtct taccgggttg gactcaagac gatagttacc ggataaggcg
     4801 cagcggtcgg gctgaacggg gggttcgtgc acacagccca gcttggagcg aacgacctac
     4861 accgaactga gatacctaca gcgtgagcta tgagaaagcg ccacgcttcc cgaagggaga
     4921 aaggcggaca ggtatccggt aagcggcagg gtcggaacag gagagcgcac gagggagctt
     4981 ccagggggaa acgcctggta tctttatagt cctgtcgggt ttcgccacct ctgacttgag
     5041 cgtcgatttt tgtgatgctc gtcagggggg cggagcctat ggaaaaacgc cagcaacgcg
     5101 gcctttttac ggttcctggc cttttgctgg ccttttgctc acatgttctt tcctgcgtta
     5161 tcccctgatt ctgtggataa ccgtattacc gcctttgagt gagctgatac cgctcgccgc
     5221 agccgaacga ccgagcgcag cgagtcagtg agcgaggaag cggaagagcg cctgatgcgg
     5281 tattttctcc ttacgcatct gtgcggtatt tcacaccgca tatatggtgc actctcagta
     5341 caatctgctc tgatgccgca tagttaagcc agtatacact ccgctatcgc tacgtgactg
     5401 ggtcatggct gcgccccgac acccgccaac acccgctgac gcgccctgac gggcttgtct
     5461 gctcccggca tccgcttaca gacaagctgt gaccgtctcc gggagctgca tgtgtcagag
     5521 gttttcaccg tcatcaccga aacgcgcgag gcagctgcgg taaagctcat cagcgtggtc
     5581 gtgaagcgat tcacagatgt ctgcctgttc atccgcgtcc agctcgttga gtttctccag
     5641 aagcgttaat gtctggcttc tgataaagcg ggccatgtta agggcggttt tttcctgttt
     5701 ggtcactgat gcctccgtgt aagggggatt tctgttcatg ggggtaatga taccgatgaa
     5761 acgagagagg atgctcacga tacgggttac tgatgatgaa catgcccggt tactggaacg
     5821 ttgtgagggt aaacaactgg cggtatggat gcggcgggac cagagaaaaa tcactcaggg
     5881 tcaatgccag cgcttcgtta atacagatgt aggtgttcca cagggtagcc agcagcatcc
     5941 tgcgatgcag atccggaaca taatggtgca gggcgctgac ttccgcgttt ccagacttta
     6001 cgaaacacgg aaaccgaaga ccattcatgt tgttgctcag gtcgcagacg ttttgcagca
     6061 gcagtcgctt cacgttcgct cgcgtatcgg tgattcattc tgctaaccag taaggcaacc
     6121 ccgccagcct agccgggtcc tcaacgacag gagcacgatc atgcgcaccc gtggggccgc
     6181 catgccggcg ataatggcct gcttctcgcc gaaacgtttg gtggcgggac cagtgacgaa
     6241 ggcttgagcg agggcgtgca agattccgaa taccgcaagc gacaggccga tcatcgtcgc
     6301 gctccagcga aagcggtcct cgccgaaaat gacccagagc gctgccggca cctgtcctac
     6361 gagttgcatg ataaagaaga cagtcataag tgcggcgacg atagtcatgc cccgcgccca
     6421 ccggaaggag ctgactgggt tgaaggctct caagggcatc ggtcgagatc ccggtgccta
     6481 atgagtgagc taacttacat taattgcgtt gcgctcactg cccgctttcc agtcgggaaa
     6541 cctgtcgtgc cagctgcatt aatgaatcgg ccaacgcgcg gggagaggcg gtttgcgtat
     6601 tgggcgccag ggtggttttt cttttcacca gtgagacggg caacagctga ttgcccttca
     6661 ccgcctggcc ctgagagagt tgcagcaagc ggtccacgct ggtttgcccc agcaggcgaa
     6721 aatcctgttt gatggtggtt aacggcggga tataacatga gctgtcttcg gtatcgtcgt
     6781 atcccactac cgagatatcc gcaccaacgc gcagcccgga ctcggtaatg gcgcgcattg
     6841 cgcccagcgc catctgatcg ttggcaacca gcatcgcagt gggaacgatg ccctcattca
     6901 gcatttgcat ggtttgttga aaaccggaca tggcactcca gtcgccttcc cgttccgcta
     6961 tcggctgaat ttgattgcga gtgagatatt tatgccagcc agccagacgc agacgcgccg
     7021 agacagaact taatggtccc gctaacagcg cgatttgctg atgacccaat gcgaccagat
     7081 gctccacgcc cagtcgcgta ccgtcttcat gggagaaaat aatactgttg atgggtgtct
     7141 ggtcagagac atcaagaaat aacgccggaa cattagtgca ggcagcttcc acagcaatgg
     7201 catcctggtc atccagcgga tagttaatga tcagcccact gacgcgttgc gcgagaagat
     7261 tgtgcaccgc cgctttacag gcttcgacgc cgcttcgttc taccatcgac accaccacgc
     7321 tggcacccag ttgatcggcg cgagatttaa tcgccgcgac aatttgcgac ggcgcgtgca
     7381 gggccagact ggaggtggca acgccaatca gcaacgactg tttgcccgcc agttgttgtg
     7441 ccacgcggtt gggaatgtaa ttcagctccg ccatcgccgc ttccactttt tcccgcgttt
     7501 tcgcagaaac gtggctggcc tggttcacca cgcgggaaac ggtctgataa gagacaccgg
     7561 catactctgc gacatcgtat aacgttactg gtttcacatt caccaccctg aattgactct
     7621 cttccgggcg ctatcatgcc ataccgcgaa aggttttgcg ccattcgatg gtgtccggga
     7681 tctcgacgct ctcccttatg cgactcctgc attaggaagc agcccagtag taggttgagg
     7741 ccgttgagca ccgccgccgc aaggaatggt gcatgcaagg agatggcgcc caacagtccc
     7801 ccggccacgg ggcctgccac catacccacg ccgaaacaag cgctcatgag cccgaagtgg
     7861 cgagcccgat cttccccatc ggtgatgtcg gcgatatagg cgccagcaac cgcacctgtg
     7921 gcgccggtga tgccggccac gatgcgtccg gcgtagagga tcgagatctc gatcccgcga
     7981 aat
//
