# Supplementary material for: Mechanism of DNA capture by the MukBEF SMC complex and its inhibition by a viral DNA mimic
Source: Cell. Author manuscript; Available in PMC 2025 Jul 4. (PMC7617805; doi:10.1016/j.cell.2025.02.032)
Supplement: Data S4 [file EMS206515-supplement-Data_S4_.zip › Data S4/pFB0478 pET-Gate2 His6-SUMO-PthParE.gb]

LOCUS       pFB0478_pET-Gate        7493 bp DNA     circular SYN 29-AUG-2024
DEFINITION  .
ACCESSION   .
VERSION     .
KEYWORDS    .
SOURCE      synthetic DNA construct
  ORGANISM  synthetic DNA construct
REFERENCE   1  (bases 1 to 7493)
  AUTHORS   Frank
  TITLE     Direct Submission
  JOURNAL   Exported Aug 29, 2024 from SnapGene 7.2.1
            https://www.snapgene.com
FEATURES             Location/Qualifiers
     source          1..7493
                     /mol_type="other DNA"
                     /note="color: #ffffff"
                     /organism="recombinant plasmid"
     promoter        1..17
                     /label=T7 promoter
                     /label=T7\promoter
                     /note="/vntifkey=30"
                     /note="color: #ffffff"
     CDS             20..44
                     /codon_start=1
                     /label=lac operator
                     /label=lac\operator
                     /note="/vntifkey=4"
                     /note="color: #993366"
                     /translation="GIVSG*QF"
     misc_feature    70..78
                     /label=T7 enhancer
                     /label=T7\enhancer
                     /note="/vntifkey=21"
                     /note="color: #3366cc"
     misc_feature    81..86
                     /label=RBS
                     /note="/vntifkey=21"
                     /note="color: #3366cc"
     CDS             95..411
                     /codon_start=1
                     /label=SMT3
                     /note="/vntifkey=4"
                     /note="color: #ff9966"
                     /translation="MGSSHHHHHHGSDSEVNQEAKPEVKPEVKPETHINLKVSDGSSEI
                     FFKIKKTTPLRRLMEAFAKRQGKEMDSLRFLYDGIRIQADQTPEDLDMEDNDIIEAHRE
                     Q"
     gene            join(419..2142,2143..2314)
                     /locus_tag="VY86_13700"
                     /label=VY86_13700
                     /note="This forward directional feature has 2 segments:
                        1:  419 .. 2142 / #a6acb3
                        2: 2143 .. 2314 / #a6acb3"
     CDS             419..2314
                     /label=Pth ParE
                     /note="color: #993366; direction: RIGHT"
     terminator      2439..2485
                     /label=T7 terminator
                     /label=T7\terminator
                     /note="/vntifkey=43"
                     /note="color: #ffffff"
     rep_origin      2522..2977
                     /direction=RIGHT
                     /label=f1 origin
                     /label=f1\origin
                     /note="/vntifkey=33"
                     /note="color: #ffff00"
     CDS             complement(3073..3885)
                     /codon_start=1
                     /label=kanR
                     /note="/vntifkey=4"
                     /note="color: #993366"
                     /translation="MSHIQRETSCSRPRLNSNMDADLYGYKWARDNVGQSGATIYRLYG
                     KPDAPELFLKHGKGSVANDVTDEMVRLNWLTEFMPLPTIKHFIRTPDDAWLLTTAIPGK
                     TAFQVLEEYPDSGENIVDALAVFLRRLHSIPVCNCPFNSDRVFRLAQAQSRMNNGLVDA
                     SDFDDERNGWPVEQVWKEMHKLLPFSPDSVVTHGDFSLDNLIFDEGKLIGCIDVGRVGI
                     ADRYQDLAILWNCLGEFSPSLQKRLFQKYGIDNPDMNKLQFHLMLDEFF"
     promoter        complement(3908..3939)
                     /label=Pkan
                     /note="color: #ffffff; direction: LEFT"
     rep_origin      3991..4610
                     /label=pMB1 origin
                     /note="color: #ffff00"
     CDS             complement(5025..5249)
                     /codon_start=1
                     /label=rop
                     /note="color: #993366"
                     /translation="MNRNPPYTEASVTKQEKTALNMARFIRSQTLTLLEKLNELDADEQ
                     ADICESLHDHADELYRSCLARFGDDGENL"
     CDS             complement(6028..7107)
                     /codon_start=1
                     /label=lacI
                     /note="/vntifkey=4"
                     /note="color: #993366"
                     /translation="VKPVTLYDVAEYAGVSYQTVSRVVNQASHVSAKTREKVEAAMAEL
                     NYIPNRVAQQLAGKQSLLIGVATSSLALHAPSQIVAAIKSRADQLGASVVVSMVERSGV
                     EACKAAVHNLLAQRVSGLIINYPLDDQDAIAVEAACTNVPALFLDVSDQTPINSIIFSH
                     EDGTRLGVEHLVALGHQQIALLAGPLSSVSARLRLAGWHKYLTRNQIQPIAEREGDWSA
                     MSGFQQTMQMLNEGIVPTAMLVANDQMALGAMRAITESGLRVGADISVVGYDDTEDSSC
                     YIPPLTTIKQDFRLLGQTSVDRLLQLSQGQAVKGNQLLPVSLVKRKTTLAPNTQTASPR
                     ALADSLMQLARQVSRLESGQ"
     promoter        complement(7143..7174)
                     /label=PlacI
                     /note="/vntifkey=30"
                     /note="color: #ffffff; direction: LEFT"
ORIGIN
        1 taatacgact cactataggg gaattgtgag cggataacaa ttcccctcta gtctcgagaa
       61 taattttgtt taactttaag aaggagatat acatatgggt agcagccatc accatcatca
      121 tcacgggagc gatagcgaag tgaaccagga agcgaaaccg gaagttaaac cggaagtgaa
      181 accggaaacc catattaatc tgaaagttag cgacggcagc agcgaaatct tttttaaaat
      241 taaaaaaacc accccgctgc gtcgcctgat ggaagccttt gcgaaacgtc agggtaaaga
      301 aatggatagc ctgcgctttc tgtatgacgg catccgtatt caggccgatc agaccccgga
      361 agacctggat atggaagaca acgatattat tgaagcgcat cgcgaacaga ttggcggtat
      421 gactcaatct agttacaacg cagatgccat tgaagttctc agtggtctgg agccggttcg
      481 ccgtcgtccg ggaatgtaca ctgatacaac gcgtccgaac catttggcac aagaagtgat
      541 cgataacagc gtggatgaag ctttggcggg ccacgctaaa catattgaag tgatccttca
      601 tagcgatcag tcactggagg tcattgatga tggccgtggt atgccggttg atattcatca
      661 ggaagaaggg gtttcagcgg ttgaactgat cctgagccgc ttacatgccg gtggtaagtt
      721 ttctaataaa aactatcagt tttccggtgg tcttcacggt gtggggatct cggtggttaa
      781 cgctttgtcc aagcgaattg aagtcaccgt ccgccgtgac agccaggttt atcaaatcgc
      841 ttttgagaat ggcgataaag tgcaggagct ggcggtgatc ggcagttgtg gtaaacgcaa
      901 taccggtacc agtgttcact tctggcctga tgaaagtttc tttgacagcc cacgtttctc
      961 ggtttcccgt ctgacgcatt tgctgaaagc gaaggcggtt ttgtgtccgg gggtggaaat
     1021 tgtttttaaa gataaaatca acgataccga gcaaaaatgg tgttatgccg atggtctgac
     1081 cgactatctg atggcggcgg ttaatggcct gataacattg ccggaaaccc cttttgtcgg
     1141 cacttttagc ggtgaaaccg aagcggttga ctgggcgctg ctctggttgc cggaaggggg
     1201 agaactcctg actgaaagtt atgtgaacct gatcccgacg atgcagggcg gtacccatgt
     1261 aaatgggttg cgtcaggggt tactggatgc catgcgtgaa ttttgtgaat tccgcagtat
     1321 cctgccacgt ggtgtgaagc tttctgctga tgatatctgg gatcgctgtg cttacgttct
     1381 gtctgtaaaa atgcaggacc cgcaatttgc cggtcagacg aaagaacgtc tttcttcccg
     1441 taaatctgct gcctttgttt ccggtgttgt taaagatgcg ttcagtttgt ggctgaacca
     1501 gaatgttcag gaagcagagc aattggctga actggcgatc gccagtgcac agcgtagaat
     1561 gcgcgccgcg aaaaaagttg tgcgtaaaaa actgaccagt ggccctgcgt tgccgggaaa
     1621 attagctgac tgcacatcac aggatctgaa tctcaccgag ttatttttgg tggaagggga
     1681 ttctgcgggc ggctcggcga aacaggcccg tgatcgtgag tatcaggcga tcatgccgtt
     1741 gaaagggaaa attctgaata cctgggaagt ctcttcggat gaagtgttag cgtcacagga
     1801 agttcatgat atctcagttg ctattggcat cgacccggat agcaatgatc tcagccagtt
     1861 acgctatggt aaagtctgta ttctggcgga tgccgactcg gatggcttgc atattgcgac
     1921 gctgttgtgt gcattgtttg tccgtcactt cccaacattg gttaagaatg gccatgttta
     1981 tatggcaatg ccgcctttat atcgtatcga tttgggcaaa gaagtgtatt acgcactgga
     2041 tgaagaggaa aagatcgcgg tgttagatcg cctgagccgc aaacggggta agcctaacgt
     2101 acagcgtttt aaagggttgg gtgagatgaa cccactgcaa ctgcgtgaaa cgacgttaga
     2161 cccgaatacc cgccgtctgg tgcaattgac tatcaatgat gaaaactacc aggaaacctt
     2221 ctctgtgatg gatatgcttt tggcgaagaa gcgttcagaa gatcgccgta actggctgca
     2281 agataagggt gatactgtgg aaattgaagt gtaataacct gctgatcagg atccaacctg
     2341 caccactgat ccagctagca acctgccatg gtgagatccg gctgctaaca aagcccgaaa
     2401 ggaagctgag ttggctgctg ccaccgctga gcaataacta gcataacccc ttggggcctc
     2461 taaacgggtc ttgaggggtt ttttgctgaa aggaggaact atatccggat tggcgaatgg
     2521 gacgcgccct gtagcggcgc attaagcgcg gcgggtgtgg tggttacgcg cagcgtgacc
     2581 gctacacttg ccagcgccct agcgcccgct cctttcgctt tcttcccttc ctttctcgcc
     2641 acgttcgccg gctttccccg tcaagctcta aatcgggggc tccctttagg gttccgattt
     2701 agtgctttac ggcacctcga ccccaaaaaa cttgattagg gtgatggttc acgtagtggg
     2761 ccatcgccct gatagacggt ttttcgccct ttgacgttgg agtccacgtt ctttaatagt
     2821 ggactcttgt tccaaactgg aacaacactc aaccctatct cggtctattc ttttgattta
     2881 taagggattt tgccgatttc ggcctattgg ttaaaaaatg agctgattta acaaaaattt
     2941 aacgcgaatt ttaacaaaat attaacgttt acaatttcag gtggcacttt tcggggaaat
     3001 gtgcgcggaa cccctatttg tttatttttc taaatacatt caaatatgta tccgctcatg
     3061 aattaattct tagaaaaact catcgagcat caaatgaaac tgcaatttat tcatatcagg
     3121 attatcaata ccatattttt gaaaaagccg tttctgtaat gaaggagaaa actcaccgag
     3181 gcagttccat aggatggcaa gatcctggta tcggtctgcg attccgactc gtccaacatc
     3241 aatacaacct attaatttcc cctcgtcaaa aataaggtta tcaagtgaga aatcaccatg
     3301 agtgacgact gaatccggtg agaatggcaa aagtttatgc atttctttcc agacttgttc
     3361 aacaggccag ccattacgct cgtcatcaaa atcactcgca tcaaccaaac cgttattcat
     3421 tcgtgattgc gcctgagcga gacgaaatac gcgatcgctg ttaaaaggac aattacaaac
     3481 aggaatcgaa tgcaaccggc gcaggaacac tgccagcgca tcaacaatat tttcacctga
     3541 atcaggatat tcttctaata cctggaatgc tgttttcccg gggatcgcag tggtgagtaa
     3601 ccatgcatca tcaggagtac ggataaaatg cttgatggtc ggaagaggca taaattccgt
     3661 cagccagttt agtctgacca tctcatctgt aacatcattg gcaacgctac ctttgccatg
     3721 tttcagaaac aactctggcg catcgggctt cccatacaat cgatagattg tcgcacctga
     3781 ttgcccgaca ttatcgcgag cccatttata cccatataaa tcagcatcca tgttggaatt
     3841 taatcgcggc ctagagcaag acgtttcccg ttgaatatgg ctcataacac cccttgtatt
     3901 actgtttatg taagcagaca gttttattgt tcatgaccaa aatcccttaa cgtgagtttt
     3961 cgttccactg agcgtcagac cccgtagaaa agatcaaagg atcttcttga gatccttttt
     4021 ttctgcgcgt aatctgctgc ttgcaaacaa aaaaaccacc gctaccagcg gtggtttgtt
     4081 tgccggatca agagctacca actctttttc cgaaggtaac tggcttcagc agagcgcaga
     4141 taccaaatac tgtccttcta gtgtagccgt agttaggcca ccacttcaag aactctgtag
     4201 caccgcctac atacctcgct ctgctaatcc tgttaccagt ggctgctgcc agtggcgata
     4261 agtcgtgtct taccgggttg gactcaagac gatagttacc ggataaggcg cagcggtcgg
     4321 gctgaacggg gggttcgtgc acacagccca gcttggagcg aacgacctac accgaactga
     4381 gatacctaca gcgtgagcta tgagaaagcg ccacgcttcc cgaagggaga aaggcggaca
     4441 ggtatccggt aagcggcagg gtcggaacag gagagcgcac gagggagctt ccagggggaa
     4501 acgcctggta tctttatagt cctgtcgggt ttcgccacct ctgacttgag cgtcgatttt
     4561 tgtgatgctc gtcagggggg cggagcctat ggaaaaacgc cagcaacgcg gcctttttac
     4621 ggttcctggc cttttgctgg ccttttgctc acatgttctt tcctgcgtta tcccctgatt
     4681 ctgtggataa ccgtattacc gcctttgagt gagctgatac cgctcgccgc agccgaacga
     4741 ccgagcgcag cgagtcagtg agcgaggaag cggaagagcg cctgatgcgg tattttctcc
     4801 ttacgcatct gtgcggtatt tcacaccgca tatatggtgc actctcagta caatctgctc
     4861 tgatgccgca tagttaagcc agtatacact ccgctatcgc tacgtgactg ggtcatggct
     4921 gcgccccgac acccgccaac acccgctgac gcgccctgac gggcttgtct gctcccggca
     4981 tccgcttaca gacaagctgt gaccgtctcc gggagctgca tgtgtcagag gttttcaccg
     5041 tcatcaccga aacgcgcgag gcagctgcgg taaagctcat cagcgtggtc gtgaagcgat
     5101 tcacagatgt ctgcctgttc atccgcgtcc agctcgttga gtttctccag aagcgttaat
     5161 gtctggcttc tgataaagcg ggccatgtta agggcggttt tttcctgttt ggtcactgat
     5221 gcctccgtgt aagggggatt tctgttcatg ggggtaatga taccgatgaa acgagagagg
     5281 atgctcacga tacgggttac tgatgatgaa catgcccggt tactggaacg ttgtgagggt
     5341 aaacaactgg cggtatggat gcggcgggac cagagaaaaa tcactcaggg tcaatgccag
     5401 cgcttcgtta atacagatgt aggtgttcca cagggtagcc agcagcatcc tgcgatgcag
     5461 atccggaaca taatggtgca gggcgctgac ttccgcgttt ccagacttta cgaaacacgg
     5521 aaaccgaaga ccattcatgt tgttgctcag gtcgcagacg ttttgcagca gcagtcgctt
     5581 cacgttcgct cgcgtatcgg tgattcattc tgctaaccag taaggcaacc ccgccagcct
     5641 agccgggtcc tcaacgacag gagcacgatc atgcgcaccc gtggggccgc catgccggcg
     5701 ataatggcct gcttctcgcc gaaacgtttg gtggcgggac cagtgacgaa ggcttgagcg
     5761 agggcgtgca agattccgaa taccgcaagc gacaggccga tcatcgtcgc gctccagcga
     5821 aagcggtcct cgccgaaaat gacccagagc gctgccggca cctgtcctac gagttgcatg
     5881 ataaagaaga cagtcataag tgcggcgacg atagtcatgc cccgcgccca ccggaaggag
     5941 ctgactgggt tgaaggctct caagggcatc ggtcgagatc ccggtgccta atgagtgagc
     6001 taacttacat taattgcgtt gcgctcactg cccgctttcc agtcgggaaa cctgtcgtgc
     6061 cagctgcatt aatgaatcgg ccaacgcgcg gggagaggcg gtttgcgtat tgggcgccag
     6121 ggtggttttt cttttcacca gtgagacggg caacagctga ttgcccttca ccgcctggcc
     6181 ctgagagagt tgcagcaagc ggtccacgct ggtttgcccc agcaggcgaa aatcctgttt
     6241 gatggtggtt aacggcggga tataacatga gctgtcttcg gtatcgtcgt atcccactac
     6301 cgagatatcc gcaccaacgc gcagcccgga ctcggtaatg gcgcgcattg cgcccagcgc
     6361 catctgatcg ttggcaacca gcatcgcagt gggaacgatg ccctcattca gcatttgcat
     6421 ggtttgttga aaaccggaca tggcactcca gtcgccttcc cgttccgcta tcggctgaat
     6481 ttgattgcga gtgagatatt tatgccagcc agccagacgc agacgcgccg agacagaact
     6541 taatggtccc gctaacagcg cgatttgctg atgacccaat gcgaccagat gctccacgcc
     6601 cagtcgcgta ccgtcttcat gggagaaaat aatactgttg atgggtgtct ggtcagagac
     6661 atcaagaaat aacgccggaa cattagtgca ggcagcttcc acagcaatgg catcctggtc
     6721 atccagcgga tagttaatga tcagcccact gacgcgttgc gcgagaagat tgtgcaccgc
     6781 cgctttacag gcttcgacgc cgcttcgttc taccatcgac accaccacgc tggcacccag
     6841 ttgatcggcg cgagatttaa tcgccgcgac aatttgcgac ggcgcgtgca gggccagact
     6901 ggaggtggca acgccaatca gcaacgactg tttgcccgcc agttgttgtg ccacgcggtt
     6961 gggaatgtaa ttcagctccg ccatcgccgc ttccactttt tcccgcgttt tcgcagaaac
     7021 gtggctggcc tggttcacca cgcgggaaac ggtctgataa gagacaccgg catactctgc
     7081 gacatcgtat aacgttactg gtttcacatt caccaccctg aattgactct cttccgggcg
     7141 ctatcatgcc ataccgcgaa aggttttgcg ccattcgatg gtgtccggga tctcgacgct
     7201 ctcccttatg cgactcctgc attaggaagc agcccagtag taggttgagg ccgttgagca
     7261 ccgccgccgc aaggaatggt gcatgcaagg agatggcgcc caacagtccc ccggccacgg
     7321 ggcctgccac catacccacg ccgaaacaag cgctcatgag cccgaagtgg cgagcccgat
     7381 cttccccatc ggtgatgtcg gcgatatagg cgccagcaac cgcacctgtg gcgccggtga
     7441 tgccggccac gatgcgtccg gcgtagagga tcgagatctc gatcccgcga aat
//
