# Supplementary material for: Mechanism of DNA capture by the MukBEF SMC complex and its inhibition by a viral DNA mimic
Source: Cell. Author manuscript; Available in PMC 2025 Jul 4. (PMC7617805; doi:10.1016/j.cell.2025.02.032)
Supplement: Data S4 [file EMS206515-supplement-Data_S4_.zip › Data S4/pFB0479 pET-Gate2 His6-SUMO-PthParC.gb]

LOCUS       pFB0479_pET-Gate        7863 bp DNA     circular SYN 29-AUG-2024
DEFINITION  .
ACCESSION   .
VERSION     .
KEYWORDS    .
SOURCE      synthetic DNA construct
  ORGANISM  synthetic DNA construct
REFERENCE   1  (bases 1 to 7863)
  AUTHORS   Frank
  TITLE     Direct Submission
  JOURNAL   Exported Aug 29, 2024 from SnapGene 7.2.1
            https://www.snapgene.com
FEATURES             Location/Qualifiers
     source          1..7863
                     /mol_type="other DNA"
                     /note="color: #ffffff"
                     /organism="recombinant plasmid"
     promoter        1..17
                     /label=T7 promoter
                     /label=T7\promoter
                     /note="/vntifkey=30"
                     /note="color: #ffffff"
     CDS             20..44
                     /codon_start=1
                     /label=lac operator
                     /label=lac\operator
                     /note="/vntifkey=4"
                     /note="color: #993366"
                     /translation="GIVSG*QF"
     misc_feature    94..102
                     /label=T7 enhancer
                     /label=T7\enhancer
                     /note="/vntifkey=21"
                     /note="color: #3366cc"
     misc_feature    105..110
                     /label=RBS
                     /note="/vntifkey=21"
                     /note="color: #3366cc"
     CDS             119..435
                     /codon_start=1
                     /label=SMT3
                     /note="/vntifkey=4"
                     /note="color: #ff9966"
                     /translation="MGSSHHHHHHGSDSEVNQEAKPEVKPEVKPETHINLKVSDGSSEI
                     FFKIKKTTPLRRLMEAFAKRQGKEMDSLRFLYDGIRIQADQTPEDLDMEDNDIIEAHRE
                     Q"
     CDS             443..2703
                     /codon_start=1
                     /transl_table=11
                     /locus_tag="VY86_13705"
                     /product="DNA topoisomerase IV subunit A"
                     /EC_number="5.99.1.-"
                     /label=Pth parC
                     /label=PthParC
                     /label=VY86_13705
                     /note="decatenates newly replicated chromosomal DNA and
                     relaxes positive and negative DNA supercoiling; Derived by 
                     automated computational analysis using gene prediction 
                     method: Protein Homology."
                     /note="color: #993366"
                     /inference="EXISTENCE:same species:RefSeq"
                     /protein_id="AKH64224.1"
                     /translation="MSEITHDGVERLPLHSFTENAYLNYSMYVIMDRALPFIGDGLKPV
                     QRRIVYAMSELGLNNTAKFKKSARTVGDVLGKYHPHGDGACYEAMVLMAQPFSYRYPLV
                     DGQGNWGAPDDPKSFAAMRYTESRLSKYAELLLTELGHGTVDWVPNFDGTLQEPKMLPA
                     RLPNILLNGTTGIAVGMATDIPPHNAREVANALITLLDKPQSSLDELMEHVKGPDYPTE
                     AEIITSHEDIRKIYKSGRGSVRMRAVWSKEDGNVVITALPHQVSGAKVLEQIANQMRAK
                     KLPMVDDLRDESDHENPTRLVIVPRTNRVDVEQVMNHLFATTDLEKSYRVNLNMIGLDN
                     RPTVKGLVEILSEWLVFRRETVRKRLNHRLEKVLKRLHVLEGLLIAFLNIDEVIHIIRS
                     EDEPKPVLMERFGLSETQTEAILELKLRHLAKLEEVKIRGEQDELAKERDKLQAILGSE
                     RKLNTLLKKEIIADATTYGDERRSPMRERDEAKAMSEHDITPCEPVTIVLSEMGWVRSA
                     KGHEIDPAGLNYKAGDSFRGAARGKSNQPVVFIDTTGRSYSLDPRDMPSARGQGEPLTG
                     KLTLPAGATVEHVLMAPDEQKFLMASDAGYGFICTFSDLVAKNRAGKALITLPEKAGVM
                     TPLELNNPQDDMLLAITSAGRMLMFPVADLPQLSKGKGNKIISVQSATENDLLSWLLIL
                     PPQSSITLYFGKRKLTLRPEDLQKFRAERGRKGTSLPRGLQRIERVQVDTPPSAIGVTK
                     "
     gene            443..2703
                     /locus_tag="VY86_13705"
                     /label=VY86_13705
                     /note="color: #a6acb3; direction: RIGHT"
     terminator      2809..2855
                     /label=T7 terminator
                     /label=T7\terminator
                     /note="/vntifkey=43"
                     /note="color: #ffffff"
     rep_origin      2892..3347
                     /direction=RIGHT
                     /label=f1 origin
                     /label=f1\origin
                     /note="/vntifkey=33"
                     /note="color: #ffff00"
     CDS             complement(3443..4255)
                     /codon_start=1
                     /label=kanR
                     /note="/vntifkey=4"
                     /note="color: #993366"
                     /translation="MSHIQRETSCSRPRLNSNMDADLYGYKWARDNVGQSGATIYRLYG
                     KPDAPELFLKHGKGSVANDVTDEMVRLNWLTEFMPLPTIKHFIRTPDDAWLLTTAIPGK
                     TAFQVLEEYPDSGENIVDALAVFLRRLHSIPVCNCPFNSDRVFRLAQAQSRMNNGLVDA
                     SDFDDERNGWPVEQVWKEMHKLLPFSPDSVVTHGDFSLDNLIFDEGKLIGCIDVGRVGI
                     ADRYQDLAILWNCLGEFSPSLQKRLFQKYGIDNPDMNKLQFHLMLDEFF"
     promoter        complement(4278..4309)
                     /label=Pkan
                     /note="color: #ffffff; direction: LEFT"
     rep_origin      4361..4980
                     /label=pMB1 origin
                     /note="color: #ffff00"
     CDS             complement(5395..5619)
                     /codon_start=1
                     /label=rop
                     /note="color: #993366"
                     /translation="MNRNPPYTEASVTKQEKTALNMARFIRSQTLTLLEKLNELDADEQ
                     ADICESLHDHADELYRSCLARFGDDGENL"
     CDS             complement(6398..7477)
                     /codon_start=1
                     /label=lacI
                     /note="/vntifkey=4"
                     /note="color: #993366"
                     /translation="VKPVTLYDVAEYAGVSYQTVSRVVNQASHVSAKTREKVEAAMAEL
                     NYIPNRVAQQLAGKQSLLIGVATSSLALHAPSQIVAAIKSRADQLGASVVVSMVERSGV
                     EACKAAVHNLLAQRVSGLIINYPLDDQDAIAVEAACTNVPALFLDVSDQTPINSIIFSH
                     EDGTRLGVEHLVALGHQQIALLAGPLSSVSARLRLAGWHKYLTRNQIQPIAEREGDWSA
                     MSGFQQTMQMLNEGIVPTAMLVANDQMALGAMRAITESGLRVGADISVVGYDDTEDSSC
                     YIPPLTTIKQDFRLLGQTSVDRLLQLSQGQAVKGNQLLPVSLVKRKTTLAPNTQTASPR
                     ALADSLMQLARQVSRLESGQ"
     promoter        complement(7513..7544)
                     /label=PlacI
                     /note="/vntifkey=30"
                     /note="color: #ffffff; direction: LEFT"
ORIGIN
        1 taatacgact cactataggg gaattgtgag cggataacaa ttcccctcta gtctcgaggc
       61 ttcagcggcc gcaactcccc tgaataattt tgtttaactt taagaaggag atatacatat
      121 gggtagcagc catcaccatc atcatcacgg gagcgatagc gaagtgaacc aggaagcgaa
      181 accggaagtt aaaccggaag tgaaaccgga aacccatatt aatctgaaag ttagcgacgg
      241 cagcagcgaa atctttttta aaattaaaaa aaccaccccg ctgcgtcgcc tgatggaagc
      301 ctttgcgaaa cgtcagggta aagaaatgga tagcctgcgc tttctgtatg acggcatccg
      361 tattcaggcc gatcagaccc cggaagacct ggatatggaa gacaacgata ttattgaagc
      421 gcatcgcgaa cagatcggtg gtatgagtga gataactcac gatggcgtgg agcgtttacc
      481 gctccactcg tttactgaaa acgcctatct gaactactcc atgtacgtca tcatggacag
      541 ggcgctacct tttatcggtg acggtttgaa gccggttcag cgccgtattg tttatgccat
      601 gtcagaactt ggtctgaaca atactgctaa atttaagaaa tccgcccgta ccgtaggtga
      661 tgtattgggt aaataccatc cacatggtga tggcgcctgt tatgaagcga tggtactgat
      721 ggcgcagcca ttctcttacc gttatccgct ggtggatgga caagggaact ggggggcgcc
      781 ggatgatcct aaatctttcg ccgcgatgcg ttatacagaa tcccgtctgt ccaaatatgc
      841 agagttgttg ctgacggaat taggtcacgg cactgttgac tgggtaccga attttgacgg
      901 cacgttgcag gaaccgaaaa tgctgccggc gcgtttgcca aatattttgc tgaatggcac
      961 caccggtatt gcggtaggta tggcgacaga tatcccgcct cataacgccc gtgaagtggc
     1021 taatgcactg ataacgttgc tggataagcc gcaaagctcc cttgatgaac tgatggaaca
     1081 cgttaaaggt cctgattatc cgaccgaagc ggagatcatc acgtcgcacg aagatatccg
     1141 taaaatttat aaaagtggcc gcggttcggt acgaatgcgt gcagtttggt caaaagaaga
     1201 tggcaatgtg gtgatcactg cgctgccaca tcaggtttct ggcgccaaag tgctggaaca
     1261 gatcgccaac cagatgcggg ctaaaaaatt gcctatggtt gatgatttac gtgatgaatc
     1321 tgatcatgaa aatccaactc gtctagtgat tgttccccgg acaaaccggg tggatgtgga
     1381 gcaggtaatg aaccacctgt tcgcgacaac cgatctggaa aagagttatc gcgttaacct
     1441 gaatatgatc ggattggata accgcccgac tgtaaaaggt ttggttgaga tcctttccga
     1501 atggctggta ttccgccggg aaactgtacg taagcgtttg aaccatcgcc tggaaaaagt
     1561 ccttaaacgc ctgcatgtgc tggaaggctt actgatcgcg tttctcaata ttgatgaagt
     1621 catccatatt atccgtagtg aggatgagcc aaaaccggtg ttaatggaac gttttggttt
     1681 aagtgagact cagacggaag ccattctgga actgaaatta cgccacttag ctaaattgga
     1741 agaggtgaaa atccgtggtg agcaggatga attggcgaaa gagcgtgata agttacaggc
     1801 aattttaggt tctgagcgca aactgaacac gttattgaag aaagagatta ttgctgatgc
     1861 gacgacttat ggcgatgagc gtcgttctcc gatgagagag cgtgatgaag ccaaggccat
     1921 gagcgagcac gacattacac cttgtgagcc ggtgaccatt gtactgtcag agatgggctg
     1981 ggtacgcagt gcgaaaggcc atgagatcga tccggccggg ctgaattaca aagcgggcga
     2041 cagcttccgt ggcgcggctc gtggtaagag caatcagccg gtggttttta ttgatacaac
     2101 gggccgcagc tactctcttg atccgcggga tatgccttct gccagaggtc aaggggagcc
     2161 actgacgggt aaattgactc tgcccgcggg tgcgacagta gaacatgtgc tgatggcgcc
     2221 tgatgaacag aaatttttga tggcatctga tgccggttac ggttttatct gtacttttag
     2281 tgacttggta gccaaaaacc gggcgggtaa ggcattgatt acattgccgg aaaaggctgg
     2341 cgtcatgaca ccgttggaat taaataaccc gcaggatgat atgctgctgg caatcactag
     2401 cgcaggccgg atgttaatgt ttccggttgc ggatttacct cagctttcca aagggaaagg
     2461 caataagatc atctctgttc agtcagcgac agaaaatgat ctattgagtt ggttattgat
     2521 actaccgcca caatcgtcaa ttacacttta ctttggtaaa cgtaaactga ctctgcgtcc
     2581 tgaggattta cagaaattcc gtgcagagcg tgggcgtaaa ggaacatctc tacctcgtgg
     2641 gttgcaacgt attgagcggg ttcaggttga tacacccccc tctgctatcg gtgtaactaa
     2701 ataataacct gaccactgat ccagctagca acctgccatg gtgagatccg gctgctaaca
     2761 aagcccgaaa ggaagctgag ttggctgctg ccaccgctga gcaataacta gcataacccc
     2821 ttggggcctc taaacgggtc ttgaggggtt ttttgctgaa aggaggaact atatccggat
     2881 tggcgaatgg gacgcgccct gtagcggcgc attaagcgcg gcgggtgtgg tggttacgcg
     2941 cagcgtgacc gctacacttg ccagcgccct agcgcccgct cctttcgctt tcttcccttc
     3001 ctttctcgcc acgttcgccg gctttccccg tcaagctcta aatcgggggc tccctttagg
     3061 gttccgattt agtgctttac ggcacctcga ccccaaaaaa cttgattagg gtgatggttc
     3121 acgtagtggg ccatcgccct gatagacggt ttttcgccct ttgacgttgg agtccacgtt
     3181 ctttaatagt ggactcttgt tccaaactgg aacaacactc aaccctatct cggtctattc
     3241 ttttgattta taagggattt tgccgatttc ggcctattgg ttaaaaaatg agctgattta
     3301 acaaaaattt aacgcgaatt ttaacaaaat attaacgttt acaatttcag gtggcacttt
     3361 tcggggaaat gtgcgcggaa cccctatttg tttatttttc taaatacatt caaatatgta
     3421 tccgctcatg aattaattct tagaaaaact catcgagcat caaatgaaac tgcaatttat
     3481 tcatatcagg attatcaata ccatattttt gaaaaagccg tttctgtaat gaaggagaaa
     3541 actcaccgag gcagttccat aggatggcaa gatcctggta tcggtctgcg attccgactc
     3601 gtccaacatc aatacaacct attaatttcc cctcgtcaaa aataaggtta tcaagtgaga
     3661 aatcaccatg agtgacgact gaatccggtg agaatggcaa aagtttatgc atttctttcc
     3721 agacttgttc aacaggccag ccattacgct cgtcatcaaa atcactcgca tcaaccaaac
     3781 cgttattcat tcgtgattgc gcctgagcga gacgaaatac gcgatcgctg ttaaaaggac
     3841 aattacaaac aggaatcgaa tgcaaccggc gcaggaacac tgccagcgca tcaacaatat
     3901 tttcacctga atcaggatat tcttctaata cctggaatgc tgttttcccg gggatcgcag
     3961 tggtgagtaa ccatgcatca tcaggagtac ggataaaatg cttgatggtc ggaagaggca
     4021 taaattccgt cagccagttt agtctgacca tctcatctgt aacatcattg gcaacgctac
     4081 ctttgccatg tttcagaaac aactctggcg catcgggctt cccatacaat cgatagattg
     4141 tcgcacctga ttgcccgaca ttatcgcgag cccatttata cccatataaa tcagcatcca
     4201 tgttggaatt taatcgcggc ctagagcaag acgtttcccg ttgaatatgg ctcataacac
     4261 cccttgtatt actgtttatg taagcagaca gttttattgt tcatgaccaa aatcccttaa
     4321 cgtgagtttt cgttccactg agcgtcagac cccgtagaaa agatcaaagg atcttcttga
     4381 gatccttttt ttctgcgcgt aatctgctgc ttgcaaacaa aaaaaccacc gctaccagcg
     4441 gtggtttgtt tgccggatca agagctacca actctttttc cgaaggtaac tggcttcagc
     4501 agagcgcaga taccaaatac tgtccttcta gtgtagccgt agttaggcca ccacttcaag
     4561 aactctgtag caccgcctac atacctcgct ctgctaatcc tgttaccagt ggctgctgcc
     4621 agtggcgata agtcgtgtct taccgggttg gactcaagac gatagttacc ggataaggcg
     4681 cagcggtcgg gctgaacggg gggttcgtgc acacagccca gcttggagcg aacgacctac
     4741 accgaactga gatacctaca gcgtgagcta tgagaaagcg ccacgcttcc cgaagggaga
     4801 aaggcggaca ggtatccggt aagcggcagg gtcggaacag gagagcgcac gagggagctt
     4861 ccagggggaa acgcctggta tctttatagt cctgtcgggt ttcgccacct ctgacttgag
     4921 cgtcgatttt tgtgatgctc gtcagggggg cggagcctat ggaaaaacgc cagcaacgcg
     4981 gcctttttac ggttcctggc cttttgctgg ccttttgctc acatgttctt tcctgcgtta
     5041 tcccctgatt ctgtggataa ccgtattacc gcctttgagt gagctgatac cgctcgccgc
     5101 agccgaacga ccgagcgcag cgagtcagtg agcgaggaag cggaagagcg cctgatgcgg
     5161 tattttctcc ttacgcatct gtgcggtatt tcacaccgca tatatggtgc actctcagta
     5221 caatctgctc tgatgccgca tagttaagcc agtatacact ccgctatcgc tacgtgactg
     5281 ggtcatggct gcgccccgac acccgccaac acccgctgac gcgccctgac gggcttgtct
     5341 gctcccggca tccgcttaca gacaagctgt gaccgtctcc gggagctgca tgtgtcagag
     5401 gttttcaccg tcatcaccga aacgcgcgag gcagctgcgg taaagctcat cagcgtggtc
     5461 gtgaagcgat tcacagatgt ctgcctgttc atccgcgtcc agctcgttga gtttctccag
     5521 aagcgttaat gtctggcttc tgataaagcg ggccatgtta agggcggttt tttcctgttt
     5581 ggtcactgat gcctccgtgt aagggggatt tctgttcatg ggggtaatga taccgatgaa
     5641 acgagagagg atgctcacga tacgggttac tgatgatgaa catgcccggt tactggaacg
     5701 ttgtgagggt aaacaactgg cggtatggat gcggcgggac cagagaaaaa tcactcaggg
     5761 tcaatgccag cgcttcgtta atacagatgt aggtgttcca cagggtagcc agcagcatcc
     5821 tgcgatgcag atccggaaca taatggtgca gggcgctgac ttccgcgttt ccagacttta
     5881 cgaaacacgg aaaccgaaga ccattcatgt tgttgctcag gtcgcagacg ttttgcagca
     5941 gcagtcgctt cacgttcgct cgcgtatcgg tgattcattc tgctaaccag taaggcaacc
     6001 ccgccagcct agccgggtcc tcaacgacag gagcacgatc atgcgcaccc gtggggccgc
     6061 catgccggcg ataatggcct gcttctcgcc gaaacgtttg gtggcgggac cagtgacgaa
     6121 ggcttgagcg agggcgtgca agattccgaa taccgcaagc gacaggccga tcatcgtcgc
     6181 gctccagcga aagcggtcct cgccgaaaat gacccagagc gctgccggca cctgtcctac
     6241 gagttgcatg ataaagaaga cagtcataag tgcggcgacg atagtcatgc cccgcgccca
     6301 ccggaaggag ctgactgggt tgaaggctct caagggcatc ggtcgagatc ccggtgccta
     6361 atgagtgagc taacttacat taattgcgtt gcgctcactg cccgctttcc agtcgggaaa
     6421 cctgtcgtgc cagctgcatt aatgaatcgg ccaacgcgcg gggagaggcg gtttgcgtat
     6481 tgggcgccag ggtggttttt cttttcacca gtgagacggg caacagctga ttgcccttca
     6541 ccgcctggcc ctgagagagt tgcagcaagc ggtccacgct ggtttgcccc agcaggcgaa
     6601 aatcctgttt gatggtggtt aacggcggga tataacatga gctgtcttcg gtatcgtcgt
     6661 atcccactac cgagatatcc gcaccaacgc gcagcccgga ctcggtaatg gcgcgcattg
     6721 cgcccagcgc catctgatcg ttggcaacca gcatcgcagt gggaacgatg ccctcattca
     6781 gcatttgcat ggtttgttga aaaccggaca tggcactcca gtcgccttcc cgttccgcta
     6841 tcggctgaat ttgattgcga gtgagatatt tatgccagcc agccagacgc agacgcgccg
     6901 agacagaact taatggtccc gctaacagcg cgatttgctg atgacccaat gcgaccagat
     6961 gctccacgcc cagtcgcgta ccgtcttcat gggagaaaat aatactgttg atgggtgtct
     7021 ggtcagagac atcaagaaat aacgccggaa cattagtgca ggcagcttcc acagcaatgg
     7081 catcctggtc atccagcgga tagttaatga tcagcccact gacgcgttgc gcgagaagat
     7141 tgtgcaccgc cgctttacag gcttcgacgc cgcttcgttc taccatcgac accaccacgc
     7201 tggcacccag ttgatcggcg cgagatttaa tcgccgcgac aatttgcgac ggcgcgtgca
     7261 gggccagact ggaggtggca acgccaatca gcaacgactg tttgcccgcc agttgttgtg
     7321 ccacgcggtt gggaatgtaa ttcagctccg ccatcgccgc ttccactttt tcccgcgttt
     7381 tcgcagaaac gtggctggcc tggttcacca cgcgggaaac ggtctgataa gagacaccgg
     7441 catactctgc gacatcgtat aacgttactg gtttcacatt caccaccctg aattgactct
     7501 cttccgggcg ctatcatgcc ataccgcgaa aggttttgcg ccattcgatg gtgtccggga
     7561 tctcgacgct ctcccttatg cgactcctgc attaggaagc agcccagtag taggttgagg
     7621 ccgttgagca ccgccgccgc aaggaatggt gcatgcaagg agatggcgcc caacagtccc
     7681 ccggccacgg ggcctgccac catacccacg ccgaaacaag cgctcatgag cccgaagtgg
     7741 cgagcccgat cttccccatc ggtgatgtcg gcgatatagg cgccagcaac cgcacctgtg
     7801 gcgccggtga tgccggccac gatgcgtccg gcgtagagga tcgagatctc gatcccgcga
     7861 aat
//
