# Supplementary material for: Mechanism of DNA capture by the MukBEF SMC complex and its inhibition by a viral DNA mimic
Source: Cell. Author manuscript; Available in PMC 2025 Jul 4. (PMC7617805; doi:10.1016/j.cell.2025.02.032)
Supplement: Data S4 [file EMS206515-supplement-Data_S4_.zip › Data S4/pFB0481 pET-Gate2 Pth MukF His6-SUMO-MukE.gb]

LOCUS       pFB0481_pET-Gate        7666 bp DNA     circular SYN 29-AUG-2024
DEFINITION  .
ACCESSION   .
VERSION     .
KEYWORDS    .
SOURCE      synthetic DNA construct
  ORGANISM  synthetic DNA construct
REFERENCE   1  (bases 1 to 7666)
  AUTHORS   Frank
  TITLE     Direct Submission
  JOURNAL   Exported Aug 29, 2024 from SnapGene 7.2.1
            https://www.snapgene.com
FEATURES             Location/Qualifiers
     source          1..7666
                     /mol_type="other DNA"
                     /note="color: #ffffff"
                     /organism="recombinant plasmid"
     promoter        1..17
                     /label=T7 promoter
                     /label=T7\promoter
                     /note="/vntifkey=30"
                     /note="color: #ffffff"
     CDS             20..44
                     /codon_start=1
                     /label=lac operator
                     /label=lac\operator
                     /note="/vntifkey=4"
                     /note="color: #993366"
                     /translation="GIVSG*QF"
     misc_feature    70..78
                     /label=T7 enhancer
                     /label=T7\enhancer
                     /note="/vntifkey=21"
                     /note="color: #a6acb3"
     misc_feature    81..86
                     /label=RBS
                     /note="/vntifkey=21"
                     /note="color: #a6acb3"
     gene            94..98
                     /locus_tag="VY86_15855"
                     /label=VY86_15855
                     /note="color: #a6acb3; direction: RIGHT"
     gene            95..1415
                     /locus_tag="VY86_15860"
                     /label=VY86_15860
                     /note="color: #a6acb3; direction: RIGHT"
     CDS             95..1415
                     /codon_start=1
                     /locus_tag="VY86_15860"
                     /product="condesin subunit F"
                     /label=Pth mukF
                     /label=VY86_15860
                     /note="acts with MukB and MukE to condense the chromosome
                     and allow for segregation during cell division; Derived by 
                     automated computational analysis using gene prediction 
                     method: Protein Homology."
                     /note="color: #993366"
                     /inference="EXISTENCE:same species:RefSeq"
                     /protein_id="AKH64589.1"
                     /translation="MSEYSQTVPELVSWARKNDFSISLPVERLAFLMAIAVLNSERLDG
                     EMSEGELIDAFREVCKGFEQTAESVAVRANNAINDMVRQKLLNRFTSELADGNAIYRLT
                     PLGISISDYYIRQREFSTLRLSMQLSIVANELHRAAEAAEEGGDEFHWHRNVFAPLKYS
                     VAEIFDSIDMSQRLMDEQQNFVKEDIAALLNQDWQAAIANCEQLLSETSGTLRELQDTL
                     EAAGDKLQANLLRIQDANMGSGGSELVDKLVFDLQSKLDRIISWGQQAIDLWIGYDRHV
                     HKFIRTAIDMDKNRIFSQRLRQSVQHYFDNPWTLTVANAERLLDMRDEELALRNEEVTG
                     ELPLELEYEEFSEINDQLAAMIEKALLVYQQEQRPLDLGAVLRDYLAQHPLPRHFDVAR
                     ILVDQAVRLGVAEADFSGLPAEWLAINDYGAKVQAHVIDTY"
     gene            1398..1415
                     /locus_tag="VY86_15865"
                     /label=VY86_15865
                     /note="color: #a6acb3; direction: RIGHT"
     misc_feature    1436..1444
                     /label=T7 enhancer
                     /label=T7\enhancer
                     /note="/vntifkey=21"
                     /note="color: #3366cc"
     misc_feature    1447..1452
                     /label=RBS
                     /note="/vntifkey=21"
                     /note="color: #3366cc"
     CDS             1461..1777
                     /codon_start=1
                     /label=SMT3
                     /note="/vntifkey=4"
                     /note="color: #ff9966"
                     /translation="MGSSHHHHHHGSDSEVNQEAKPEVKPEVKPETHINLKVSDGSSEI
                     FFKIKKTTPLRRLMEAFAKRQGKEMDSLRFLYDGIRIQADQTPEDLDMEDNDIIEAHRE
                     Q"
     misc_feature    1778..1781
                     /label=RN2
                     /note="/vntifkey=21"
                     /note="color: #3366cc"
     gene            1785..2505
                     /locus_tag="VY86_15865"
                     /label=VY86_15865
                     /note="color: #a6acb3; direction: RIGHT"
     CDS             1785..2505
                     /codon_start=1
                     /locus_tag="VY86_15865"
                     /product="condesin subunit E"
                     /label=Pth mukE
                     /label=PthMukE
                     /label=VY86_15865
                     /note="acts with MukB and MukF to condense the chromosome
                     and allow for segregation during cell division; Derived by 
                     automated computational analysis using gene prediction 
                     method: Protein Homology."
                     /note="color: #993366"
                     /inference="EXISTENCE:same species:RefSeq"
                     /protein_id="AKH64590.1"
                     /translation="MSSTHIEQFMPVKLAQALANSLFPELDSQLRAGRHIGIDDLDNHA
                     FLMDFQEQLEEFYARYNVELIRAPEGFFYLRPRSTTLIPRSVLSELDMMVGKILCYLYL
                     SPERLANQGIFTSQELYEELISLADEGKLMKFVNQRSSGSDLDKQKLQEKVRTTLNRLR
                     RLGMVYFLPNNNNKFTITEAVFRFGADVRSGDDPREIQLRMIRDGEAMPVEGSLSLDDS
                     ENDETPDNSAEGAGDEQP"
     terminator      2612..2658
                     /label=T7 terminator
                     /label=T7\terminator
                     /note="/vntifkey=43"
                     /note="color: #ffffff"
     rep_origin      2695..3150
                     /direction=RIGHT
                     /label=f1 origin
                     /label=f1\origin
                     /note="/vntifkey=33"
                     /note="color: #ffff00"
     CDS             complement(3246..4058)
                     /codon_start=1
                     /label=kanR
                     /note="/vntifkey=4"
                     /note="color: #993366"
                     /translation="MSHIQRETSCSRPRLNSNMDADLYGYKWARDNVGQSGATIYRLYG
                     KPDAPELFLKHGKGSVANDVTDEMVRLNWLTEFMPLPTIKHFIRTPDDAWLLTTAIPGK
                     TAFQVLEEYPDSGENIVDALAVFLRRLHSIPVCNCPFNSDRVFRLAQAQSRMNNGLVDA
                     SDFDDERNGWPVEQVWKEMHKLLPFSPDSVVTHGDFSLDNLIFDEGKLIGCIDVGRVGI
                     ADRYQDLAILWNCLGEFSPSLQKRLFQKYGIDNPDMNKLQFHLMLDEFF"
     promoter        complement(4081..4112)
                     /label=Pkan
                     /note="color: #ffffff; direction: LEFT"
     rep_origin      4164..4783
                     /label=pMB1 origin
                     /note="color: #ffff00"
     CDS             complement(5198..5422)
                     /codon_start=1
                     /label=rop
                     /note="color: #993366"
                     /translation="MNRNPPYTEASVTKQEKTALNMARFIRSQTLTLLEKLNELDADEQ
                     ADICESLHDHADELYRSCLARFGDDGENL"
     CDS             complement(6201..7280)
                     /codon_start=1
                     /label=lacI
                     /note="/vntifkey=4"
                     /note="color: #993366"
                     /translation="VKPVTLYDVAEYAGVSYQTVSRVVNQASHVSAKTREKVEAAMAEL
                     NYIPNRVAQQLAGKQSLLIGVATSSLALHAPSQIVAAIKSRADQLGASVVVSMVERSGV
                     EACKAAVHNLLAQRVSGLIINYPLDDQDAIAVEAACTNVPALFLDVSDQTPINSIIFSH
                     EDGTRLGVEHLVALGHQQIALLAGPLSSVSARLRLAGWHKYLTRNQIQPIAEREGDWSA
                     MSGFQQTMQMLNEGIVPTAMLVANDQMALGAMRAITESGLRVGADISVVGYDDTEDSSC
                     YIPPLTTIKQDFRLLGQTSVDRLLQLSQGQAVKGNQLLPVSLVKRKTTLAPNTQTASPR
                     ALADSLMQLARQVSRLESGQ"
     promoter        complement(7316..7347)
                     /label=PlacI
                     /note="/vntifkey=30"
                     /note="color: #ffffff; direction: LEFT"
ORIGIN
        1 taatacgact cactataggg gaattgtgag cggataacaa ttcccctcta gtctcgagaa
       61 taattttgtt taactttaag aaggagatat acatatgagt gaatattccc agactgtccc
      121 ggaactggtg tcctgggcca ggaaaaatga tttttccatc tccttgccgg tggaaagact
      181 ggcttttctg atggcaatcg cggtattaaa cagcgagcgt cttgatggtg agatgagcga
      241 aggagagctg attgacgctt ttcgtgaagt ttgcaaagga ttcgagcaaa ctgcggaatc
      301 cgtcgcggta cgggctaaca atgctatcaa tgacatggta cgccagaaac tgcttaaccg
      361 ctttaccagt gaactggccg atggcaatgc aatctatcgc ttaacaccgc ttggtatcag
      421 tatcagtgac tactacattc gccagcggga attttctacc ttacgcctct ctatgcagct
      481 ttcgattgtg gcgaatgagc tgcaccgggc agcagaggcg gcggaagaag ggggagatga
      541 atttcattgg caccgtaatg tttttgcgcc gttgaaatat tctgttgcgg aaatcttcga
      601 tagcattgat atgtcccaac gtctgatgga cgagcagcaa aacttcgtta aagaagatat
      661 cgcggcgttg ctgaatcaag attggcaagc cgcgattgcc aattgtgaac agttgttatc
      721 agaaacatcg gggacattgc gggagctgca agacacactg gaagcggccg gggataaact
      781 acaggccaat ttgctgcgta ttcaggatgc aaatatgggc agtggcggct cagaactggt
      841 tgataaactg gtatttgatc tgcaaagcaa actggaccgt attatcagtt ggggtcagca
      901 ggcgattgat ttatggatcg gctacgaccg ccacgttcac aaatttatcc gtaccgcgat
      961 tgatatggat aaaaaccgta ttttctccca gcgcttacgt caatcagtgc agcactattt
     1021 tgataacccg tggacactca ccgttgccaa cgcagagcgt ttactggata tgcgtgatga
     1081 agaactggcg ttacgtaatg aagaagtgac cggcgaactg ccgttagaac tggaatatga
     1141 agaattcagt gaaataaacg atcagctggc agccatgatt gaaaaagccc tgttggtata
     1201 tcagcaggag caacgcccgc tggatttggg tgcggtgcta agagactacc ttgctcaaca
     1261 tccgcttccc cgtcactttg atgtggcgcg tattttggtg gatcaggcag tgcggttggg
     1321 ggttgcagaa gcggatttct ctgggttgcc agcagaatgg ttagcgatta atgattacgg
     1381 agccaaggta caggcacatg tcatcgacac atattaataa cctgaataat tttgtttaac
     1441 tttaagaagg agatatacat atgggtagca gccatcacca tcatcatcac gggagcgata
     1501 gcgaagtgaa ccaggaagcg aaaccggaag ttaaaccgga agtgaaaccg gaaacccata
     1561 ttaatctgaa agttagcgac ggcagcagcg aaatcttttt taaaattaaa aaaaccaccc
     1621 cgctgcgtcg cctgatggaa gcctttgcga aacgtcaggg taaagaaatg gatagcctgc
     1681 gctttctgta tgacggcatc cgtattcagg ccgatcagac cccggaagac ctggatatgg
     1741 aagacaacga tattattgaa gcgcatcgcg aacagatcgg tggtatgtca tcgacacata
     1801 ttgaacaatt tatgccggtt aaactggcac aggcgttagc caattcactt ttcccggaac
     1861 tggacagcca gcttcgcgcg ggtcgtcata tcgggataga tgatcttgat aatcacgctt
     1921 ttctgatgga ttttcaggag caattggaag aattttacgc ccgctataat gtggagttga
     1981 tccgtgcacc ggaaggcttc ttctatctgc ggccccgttc gaccacattg atcccccgtt
     2041 cggtactctc agagctggat atgatggtag gcaaaatcct ctgttatctt tatctcagcc
     2101 cggaacgcct ggctaatcag gggattttta cctctcagga actgtatgaa gaactgatct
     2161 cactggctga tgagggcaaa ctgatgaagt ttgtcaacca gcgttcttcc ggttcggatc
     2221 tggataaaca gaaattacag gaaaaagtgc gcacgacgct taaccgtctg cgtcgcttgg
     2281 gcatggtcta tttcctgccg aataacaaca ataaatttac catcactgag gcggtattcc
     2341 gttttggtgc tgatgtacgc agtggcgacg atcctcgtga aatacaactg aggatgatcc
     2401 gtgatggtga ggcaatgccg gttgaaggca gcttgtcgct tgatgacagt gaaaatgatg
     2461 aaacaccgga taactcagca gagggtgcgg gagatgaaca accataataa cctgaccact
     2521 gatccagcta gcaacctgcc atggtgagat ccggctgcta acaaagcccg aaaggaagct
     2581 gagttggctg ctgccaccgc tgagcaataa ctagcataac cccttggggc ctctaaacgg
     2641 gtcttgaggg gttttttgct gaaaggagga actatatccg gattggcgaa tgggacgcgc
     2701 cctgtagcgg cgcattaagc gcggcgggtg tggtggttac gcgcagcgtg accgctacac
     2761 ttgccagcgc cctagcgccc gctcctttcg ctttcttccc ttcctttctc gccacgttcg
     2821 ccggctttcc ccgtcaagct ctaaatcggg ggctcccttt agggttccga tttagtgctt
     2881 tacggcacct cgaccccaaa aaacttgatt agggtgatgg ttcacgtagt gggccatcgc
     2941 cctgatagac ggtttttcgc cctttgacgt tggagtccac gttctttaat agtggactct
     3001 tgttccaaac tggaacaaca ctcaacccta tctcggtcta ttcttttgat ttataaggga
     3061 ttttgccgat ttcggcctat tggttaaaaa atgagctgat ttaacaaaaa tttaacgcga
     3121 attttaacaa aatattaacg tttacaattt caggtggcac ttttcgggga aatgtgcgcg
     3181 gaacccctat ttgtttattt ttctaaatac attcaaatat gtatccgctc atgaattaat
     3241 tcttagaaaa actcatcgag catcaaatga aactgcaatt tattcatatc aggattatca
     3301 ataccatatt tttgaaaaag ccgtttctgt aatgaaggag aaaactcacc gaggcagttc
     3361 cataggatgg caagatcctg gtatcggtct gcgattccga ctcgtccaac atcaatacaa
     3421 cctattaatt tcccctcgtc aaaaataagg ttatcaagtg agaaatcacc atgagtgacg
     3481 actgaatccg gtgagaatgg caaaagttta tgcatttctt tccagacttg ttcaacaggc
     3541 cagccattac gctcgtcatc aaaatcactc gcatcaacca aaccgttatt cattcgtgat
     3601 tgcgcctgag cgagacgaaa tacgcgatcg ctgttaaaag gacaattaca aacaggaatc
     3661 gaatgcaacc ggcgcaggaa cactgccagc gcatcaacaa tattttcacc tgaatcagga
     3721 tattcttcta atacctggaa tgctgttttc ccggggatcg cagtggtgag taaccatgca
     3781 tcatcaggag tacggataaa atgcttgatg gtcggaagag gcataaattc cgtcagccag
     3841 tttagtctga ccatctcatc tgtaacatca ttggcaacgc tacctttgcc atgtttcaga
     3901 aacaactctg gcgcatcggg cttcccatac aatcgataga ttgtcgcacc tgattgcccg
     3961 acattatcgc gagcccattt atacccatat aaatcagcat ccatgttgga atttaatcgc
     4021 ggcctagagc aagacgtttc ccgttgaata tggctcataa caccccttgt attactgttt
     4081 atgtaagcag acagttttat tgttcatgac caaaatccct taacgtgagt tttcgttcca
     4141 ctgagcgtca gaccccgtag aaaagatcaa aggatcttct tgagatcctt tttttctgcg
     4201 cgtaatctgc tgcttgcaaa caaaaaaacc accgctacca gcggtggttt gtttgccgga
     4261 tcaagagcta ccaactcttt ttccgaaggt aactggcttc agcagagcgc agataccaaa
     4321 tactgtcctt ctagtgtagc cgtagttagg ccaccacttc aagaactctg tagcaccgcc
     4381 tacatacctc gctctgctaa tcctgttacc agtggctgct gccagtggcg ataagtcgtg
     4441 tcttaccggg ttggactcaa gacgatagtt accggataag gcgcagcggt cgggctgaac
     4501 ggggggttcg tgcacacagc ccagcttgga gcgaacgacc tacaccgaac tgagatacct
     4561 acagcgtgag ctatgagaaa gcgccacgct tcccgaaggg agaaaggcgg acaggtatcc
     4621 ggtaagcggc agggtcggaa caggagagcg cacgagggag cttccagggg gaaacgcctg
     4681 gtatctttat agtcctgtcg ggtttcgcca cctctgactt gagcgtcgat ttttgtgatg
     4741 ctcgtcaggg gggcggagcc tatggaaaaa cgccagcaac gcggcctttt tacggttcct
     4801 ggccttttgc tggccttttg ctcacatgtt ctttcctgcg ttatcccctg attctgtgga
     4861 taaccgtatt accgcctttg agtgagctga taccgctcgc cgcagccgaa cgaccgagcg
     4921 cagcgagtca gtgagcgagg aagcggaaga gcgcctgatg cggtattttc tccttacgca
     4981 tctgtgcggt atttcacacc gcatatatgg tgcactctca gtacaatctg ctctgatgcc
     5041 gcatagttaa gccagtatac actccgctat cgctacgtga ctgggtcatg gctgcgcccc
     5101 gacacccgcc aacacccgct gacgcgccct gacgggcttg tctgctcccg gcatccgctt
     5161 acagacaagc tgtgaccgtc tccgggagct gcatgtgtca gaggttttca ccgtcatcac
     5221 cgaaacgcgc gaggcagctg cggtaaagct catcagcgtg gtcgtgaagc gattcacaga
     5281 tgtctgcctg ttcatccgcg tccagctcgt tgagtttctc cagaagcgtt aatgtctggc
     5341 ttctgataaa gcgggccatg ttaagggcgg ttttttcctg tttggtcact gatgcctccg
     5401 tgtaaggggg atttctgttc atgggggtaa tgataccgat gaaacgagag aggatgctca
     5461 cgatacgggt tactgatgat gaacatgccc ggttactgga acgttgtgag ggtaaacaac
     5521 tggcggtatg gatgcggcgg gaccagagaa aaatcactca gggtcaatgc cagcgcttcg
     5581 ttaatacaga tgtaggtgtt ccacagggta gccagcagca tcctgcgatg cagatccgga
     5641 acataatggt gcagggcgct gacttccgcg tttccagact ttacgaaaca cggaaaccga
     5701 agaccattca tgttgttgct caggtcgcag acgttttgca gcagcagtcg cttcacgttc
     5761 gctcgcgtat cggtgattca ttctgctaac cagtaaggca accccgccag cctagccggg
     5821 tcctcaacga caggagcacg atcatgcgca cccgtggggc cgccatgccg gcgataatgg
     5881 cctgcttctc gccgaaacgt ttggtggcgg gaccagtgac gaaggcttga gcgagggcgt
     5941 gcaagattcc gaataccgca agcgacaggc cgatcatcgt cgcgctccag cgaaagcggt
     6001 cctcgccgaa aatgacccag agcgctgccg gcacctgtcc tacgagttgc atgataaaga
     6061 agacagtcat aagtgcggcg acgatagtca tgccccgcgc ccaccggaag gagctgactg
     6121 ggttgaaggc tctcaagggc atcggtcgag atcccggtgc ctaatgagtg agctaactta
     6181 cattaattgc gttgcgctca ctgcccgctt tccagtcggg aaacctgtcg tgccagctgc
     6241 attaatgaat cggccaacgc gcggggagag gcggtttgcg tattgggcgc cagggtggtt
     6301 tttcttttca ccagtgagac gggcaacagc tgattgccct tcaccgcctg gccctgagag
     6361 agttgcagca agcggtccac gctggtttgc cccagcaggc gaaaatcctg tttgatggtg
     6421 gttaacggcg ggatataaca tgagctgtct tcggtatcgt cgtatcccac taccgagata
     6481 tccgcaccaa cgcgcagccc ggactcggta atggcgcgca ttgcgcccag cgccatctga
     6541 tcgttggcaa ccagcatcgc agtgggaacg atgccctcat tcagcatttg catggtttgt
     6601 tgaaaaccgg acatggcact ccagtcgcct tcccgttccg ctatcggctg aatttgattg
     6661 cgagtgagat atttatgcca gccagccaga cgcagacgcg ccgagacaga acttaatggt
     6721 cccgctaaca gcgcgatttg ctgatgaccc aatgcgacca gatgctccac gcccagtcgc
     6781 gtaccgtctt catgggagaa aataatactg ttgatgggtg tctggtcaga gacatcaaga
     6841 aataacgccg gaacattagt gcaggcagct tccacagcaa tggcatcctg gtcatccagc
     6901 ggatagttaa tgatcagccc actgacgcgt tgcgcgagaa gattgtgcac cgccgcttta
     6961 caggcttcga cgccgcttcg ttctaccatc gacaccacca cgctggcacc cagttgatcg
     7021 gcgcgagatt taatcgccgc gacaatttgc gacggcgcgt gcagggccag actggaggtg
     7081 gcaacgccaa tcagcaacga ctgtttgccc gccagttgtt gtgccacgcg gttgggaatg
     7141 taattcagct ccgccatcgc cgcttccact ttttcccgcg ttttcgcaga aacgtggctg
     7201 gcctggttca ccacgcggga aacggtctga taagagacac cggcatactc tgcgacatcg
     7261 tataacgtta ctggtttcac attcaccacc ctgaattgac tctcttccgg gcgctatcat
     7321 gccataccgc gaaaggtttt gcgccattcg atggtgtccg ggatctcgac gctctccctt
     7381 atgcgactcc tgcattagga agcagcccag tagtaggttg aggccgttga gcaccgccgc
     7441 cgcaaggaat ggtgcatgca aggagatggc gcccaacagt cccccggcca cggggcctgc
     7501 caccataccc acgccgaaac aagcgctcat gagcccgaag tggcgagccc gatcttcccc
     7561 atcggtgatg tcggcgatat aggcgccagc aaccgcacct gtggcgccgg tgatgccggc
     7621 cacgatgcgt ccggcgtaga ggatcgagat ctcgatcccg cgaaat
//
