# Supplementary material for: Mechanism of DNA capture by the MukBEF SMC complex and its inhibition by a viral DNA mimic
Source: Cell. Author manuscript; Available in PMC 2025 Jul 4. (PMC7617805; doi:10.1016/j.cell.2025.02.032)
Supplement: Data S4 [file EMS206515-supplement-Data_S4_.zip › Data S4/pFB0520 pET-Gate2 Pth MukF(D227C, E412C) MukE His6-SUMO-MukB(R143C, R771C, C1118S, K1246C).gb]

LOCUS       pFB0520_pET-Gate       12134 bp DNA     circular SYN 29-AUG-2024
DEFINITION  .
ACCESSION   .
VERSION     .
KEYWORDS    .
SOURCE      synthetic DNA construct
  ORGANISM  synthetic DNA construct
REFERENCE   1  (bases 1 to 12134)
  AUTHORS   Frank
  TITLE     Direct Submission
  JOURNAL   Exported Aug 29, 2024 from SnapGene 7.2.1
            https://www.snapgene.com
FEATURES             Location/Qualifiers
     source          1..12134
                     /mol_type="other DNA"
                     /note="color: #ffffff"
                     /organism="recombinant plasmid"
     promoter        1..17
                     /label=T7 promoter
                     /label=T7\promoter
                     /note="/vntifkey=30"
                     /note="color: #ffffff"
     CDS             20..44
                     /codon_start=1
                     /label=lac operator
                     /label=lac\operator
                     /note="/vntifkey=4"
                     /note="color: #993366"
                     /translation="GIVSG*QF"
     misc_feature    70..78
                     /label=T7 enhancer
                     /label=T7\enhancer
                     /note="/vntifkey=21"
                     /note="color: #a6acb3"
     misc_feature    81..86
                     /label=RBS
                     /note="/vntifkey=21"
                     /note="color: #a6acb3"
     gene            95..1415
                     /locus_tag="VY86_15860"
                     /label=VY86_15860
                     /note="color: #a6acb3; direction: RIGHT"
     CDS             95..1415
                     /codon_start=1
                     /locus_tag="VY86_15860"
                     /product="condesin subunit F"
                     /label=Pth mukF
                     /label=VY86_15860
                     /note="acts with MukB and MukE to condense thechromosomeand
                     allow for segregation during cell division; Derived by 
                     automated computational analysis using gene prediction 
                     method: Protein Homology."
                     /note="color: #993366"
                     /inference="EXISTENCE:same species:RefSeq"
                     /protein_id="AKH64589.1"
                     /translation="MSEYSQTVPELVSWARKNDFSISLPVERLAFLMAIAVLNSERLDG
                     EMSEGELIDAFREVCKGFEQTAESVAVRANNAINDMVRQKLLNRFTSELADGNAIYRLT
                     PLGISISDYYIRQREFSTLRLSMQLSIVANELHRAAEAAEEGGDEFHWHRNVFAPLKYS
                     VAEIFDSIDMSQRLMDEQQNFVKEDIAALLNQDWQAAIANCEQLLSETSGTLRELQDTL
                     EAAGCKLQANLLRIQDANMGSGGSELVDKLVFDLQSKLDRIISWGQQAIDLWIGYDRHV
                     HKFIRTAIDMDKNRIFSQRLRQSVQHYFDNPWTLTVANAERLLDMRDEELALRNEEVTG
                     ELPLELEYEEFSEINDQLAAMIEKALLVYQQEQRPLDLGAVLRDYLAQHPLPRHFDVAR
                     ILVDQAVRLGVACADFSGLPAEWLAINDYGAKVQAHVIDTY"
     misc_feature    773..775
                     /label=D227C
                     /note="color: #a6acb3"
     misc_feature    1328..1330
                     /label=E412C
                     /note="color: #a6acb3"
     misc_feature    1436..1444
                     /label=T7 enhancer
                     /label=T7\enhancer
                     /note="/vntifkey=21"
                     /note="color: #a6acb3"
     misc_feature    1447..1452
                     /label=RBS
                     /note="/vntifkey=21"
                     /note="color: #a6acb3"
     gene            1461..2181
                     /locus_tag="VY86_15865"
                     /label=VY86_15865
                     /note="color: #a6acb3; direction: RIGHT"
     CDS             1461..2181
                     /codon_start=1
                     /locus_tag="VY86_15865"
                     /product="condesin subunit E"
                     /label=Pth mukE
                     /label=VY86_15865
                     /note="acts with MukB and MukF to condense the
                     chromosomeand allow for segregation during cell division; 
                     Derived by automated computational analysis using gene 
                     prediction method: Protein Homology."
                     /note="color: #993366"
                     /inference="EXISTENCE:same species:RefSeq"
                     /protein_id="AKH64590.1"
                     /translation="MSSTHIEQFMPVKLAQALANSLFPELDSQLRAGRHIGIDDLDNHA
                     FLMDFQEQLEEFYARYNVELIRAPEGFFYLRPRSTTLIPRSVLSELDMMVGKILCYLYL
                     SPERLANQGIFTSQELYEELISLADEGKLMKFVNQRSSGSDLDKQKLQEKVRTTLNRLR
                     RLGMVYFLPNNNNKFTITEAVFRFGADVRSGDDPREIQLRMIRDGEAMPVEGSLSLDDS
                     ENDETPDNSAEGAGDEQP"
     gene            2180..2181
                     /gene="mukB"
                     /locus_tag="VY86_15870"
                     /label=mukB
                     /note="color: #a6acb3; direction: RIGHT"
     misc_feature    2206..2214
                     /label=T7 enhancer
                     /label=T7\enhancer
                     /note="/vntifkey=21"
                     /note="color: #3366cc"
     misc_feature    2217..2222
                     /label=RBS
                     /note="/vntifkey=21"
                     /note="color: #3366cc"
     CDS             2231..2547
                     /codon_start=1
                     /label=SMT3
                     /note="/vntifkey=4"
                     /note="color: #ff9966"
                     /translation="MGSSHHHHHHGSDSEVNQEAKPEVKPEVKPETHINLKVSDGSSEI
                     FFKIKKTTPLRRLMEAFAKRQGKEMDSLRFLYDGIRIQADQTPEDLDMEDNDIIEAHRE
                     Q"
     gene            join(2555..4414,4415..7003)
                     /gene="mukB"
                     /locus_tag="VY86_15870"
                     /label=mukB
                     /note="This forward directional feature has 2 segments:
                        1: 2555 .. 4414 / #a6acb3
                        2: 4415 .. 7003 / #a6acb3"
     CDS             2555..7003
                     /codon_start=1
                     /label=Pth mukB
                     /label=MukB
                     /note="color: #993366"
                     /translation="MIERGKFRSLTLVNWNGFFARTFDLDELVTTLSGGNGAGKSTTMA
                     AFVTALIPDLTLLHFRNTTEAGATSGSRDKGLHGKLRAGVCYSTLDVINSRHQRVVVGV
                     RLQQVAGRDRKVDIKPFMIQGLPTAIQPTQLLTENVGECQARVLPLNELKDRLDEMEGV
                     QFKQFNSITDYHAQMFDLGVIPKRLRSASDRSKFYRLIEASLYGGISSAITRSLRDYLL
                     PENSGVRKAFQDMEAALRENRITLEAIRVTQSDRDLFKHLITEATSYVSADYMRHANER
                     RTHLDEALALRGELFGSHKQLATEQYRHVEMARELAEQSGASSDLETDHQAASDHLNLV
                     QTAMRQQEKIDRYQVDLEELSYRLEEQTDVVEEAGELQAEYEARTEATEQEVDELKSQL
                     ADYQQALDVQQTRAIQYQQALQALERARELCRLPDLSVDNAEEWLETFQAKEQQATEAL
                     LALEQKLSVADAAHNQFEQAYQLVKNIVGETSRSEAWQSARELLRDWPSQRHLADRVQP
                     LRMRLSELEQRLNNQQNAERLLSEFCKRQGRQYQAEDLEALQNELEARQEALSLSVNEG
                     GERRMEMRQELEQLKQKIQSLTARAPVWLAAQDTLNQLCEQSGETLASSNDVTEYMQQL
                     LEREREATVERDEVAAQKRELEKQIERLSQPSGAEDSRMIALAERFGGVLLSEIYDDIT
                     IDDAPYFSALYGPARHGIVVPDLSLVRPHLETLEDCPEDLYLIEGDPQSFDDSVFNAEE
                     QTNAVLVKSSDRQWRYSCYPELPLFGRAARENRLEALNLERDALAERYATLSFDVQKIQ
                     RAHQAFSQFVGKHLSVAFDTDPEAEIRELRQRHTELEREVSRFEDQTQQQRQQYAQAKE
                     SLTTLNRLIPQVTLLLDETLIDRVEEVREEMDEAQEAARFLQQHGSALTKLEPMVAVLQ
                     SDPQQHEQLQQDYETAKHSQHQAKQQAFALVEIVQRRVHFSYSDSAGMLSENADLNDKL
                     RQRLEHAESDRSRAREQLRQQQAQYSQFNQVLASLKSSYETKQDMLKELLQEMKDIGVQ
                     ADANAEMRARERRDRLHEALSVNRSRVNQLEKQIAFCEAEMENVQKKLRKLERDYYQIR
                     EQVVSAKAGWSAVMRMVKDNGVERRLHRRELAYMEGGALRSMSDKALGALRLAVADNEH
                     LRDALRLSEDPKRPERKVQFFIAVYQHLRERIRQDIIRTDDPVDAIEQMEIELARLTEE
                     LTAREQKLAISSKSVANIIRCTIQREQNRIRMLNQGLQAVSFGQVRGVRLNVNVRESHA
                     ILLDVLSEQQEQHQDLFNSQRLTFSEAMAKLYQRLNPQVDMGQRLPQTIGEELLDYRNY
                     LELDVEVNRGSDGWLKAESGALSTGEAIGTGMSILVMVVQSWEEESRRLRGKDISPCRL
                     LFLDEAARLDAKSIATLFELCERLQMQLIIAAPENISPEKGTTYKLVRKVFKNHEHVHV
                     VGLRGFGQDAPATQLISDVTA"
     misc_feature    2981..2983
                     /label=R143C
                     /note="color: #a6acb3"
     misc_feature    4865..4867
                     /label=R771C
                     /note="color: #a6acb3"
     misc_feature    5906..5908
                     /label=C1118S
                     /note="color: #a6acb3"
     misc_feature    6290..6292
                     /label=K1246C
                     /note="color: #a6acb3"
     terminator      7080..7126
                     /label=T7 terminator
                     /label=T7\terminator
                     /note="/vntifkey=43"
                     /note="color: #ffffff"
     rep_origin      7163..7618
                     /direction=RIGHT
                     /label=f1 origin
                     /label=f1\origin
                     /note="/vntifkey=33"
                     /note="color: #ffff00"
     CDS             complement(7714..8526)
                     /codon_start=1
                     /label=kanR
                     /note="/vntifkey=4"
                     /note="color: #993366"
                     /translation="MSHIQRETSCSRPRLNSNMDADLYGYKWARDNVGQSGATIYRLYG
                     KPDAPELFLKHGKGSVANDVTDEMVRLNWLTEFMPLPTIKHFIRTPDDAWLLTTAIPGK
                     TAFQVLEEYPDSGENIVDALAVFLRRLHSIPVCNCPFNSDRVFRLAQAQSRMNNGLVDA
                     SDFDDERNGWPVEQVWKEMHKLLPFSPDSVVTHGDFSLDNLIFDEGKLIGCIDVGRVGI
                     ADRYQDLAILWNCLGEFSPSLQKRLFQKYGIDNPDMNKLQFHLMLDEFF"
     promoter        complement(8549..8580)
                     /label=Pkan
                     /note="color: #ffffff; direction: LEFT"
     rep_origin      8632..9251
                     /label=pMB1 origin
                     /note="color: #ffff00"
     CDS             complement(9666..9890)
                     /codon_start=1
                     /label=rop
                     /note="color: #993366"
                     /translation="MNRNPPYTEASVTKQEKTALNMARFIRSQTLTLLEKLNELDADEQ
                     ADICESLHDHADELYRSCLARFGDDGENL"
     CDS             complement(10669..11748)
                     /codon_start=1
                     /label=lacI
                     /note="/vntifkey=4"
                     /note="color: #993366"
                     /translation="VKPVTLYDVAEYAGVSYQTVSRVVNQASHVSAKTREKVEAAMAEL
                     NYIPNRVAQQLAGKQSLLIGVATSSLALHAPSQIVAAIKSRADQLGASVVVSMVERSGV
                     EACKAAVHNLLAQRVSGLIINYPLDDQDAIAVEAACTNVPALFLDVSDQTPINSIIFSH
                     EDGTRLGVEHLVALGHQQIALLAGPLSSVSARLRLAGWHKYLTRNQIQPIAEREGDWSA
                     MSGFQQTMQMLNEGIVPTAMLVANDQMALGAMRAITESGLRVGADISVVGYDDTEDSSC
                     YIPPLTTIKQDFRLLGQTSVDRLLQLSQGQAVKGNQLLPVSLVKRKTTLAPNTQTASPR
                     ALADSLMQLARQVSRLESGQ"
     promoter        complement(11784..11815)
                     /label=PlacI
                     /note="/vntifkey=30"
                     /note="color: #ffffff; direction: LEFT"
ORIGIN
        1 taatacgact cactataggg gaattgtgag cggataacaa ttcccctcta gtctcgagaa
       61 taattttgtt taactttaag aaggagatat acatatgagt gaatattccc agactgtccc
      121 ggaactggtg tcctgggcca ggaaaaatga tttttccatc tccttgccgg tggaaagact
      181 ggcttttctg atggcaatcg cggtattaaa cagcgagcgt cttgatggtg agatgagcga
      241 aggagagctg attgacgctt ttcgtgaagt ttgcaaagga ttcgagcaaa ctgcggaatc
      301 cgtcgcggta cgggctaaca atgctatcaa tgacatggta cgccagaaac tgcttaaccg
      361 ctttaccagt gaactggccg atggcaatgc aatctatcgc ttaacaccgc ttggtatcag
      421 tatcagtgac tactacattc gccagcggga attttctacc ttacgcctct ctatgcagct
      481 ttcgattgtg gcgaatgagc tgcaccgggc agcagaggcg gcggaagaag ggggagatga
      541 atttcattgg caccgtaatg tttttgcgcc gttgaaatat tctgttgcgg aaatcttcga
      601 tagcattgat atgtcccaac gtctgatgga cgagcagcaa aacttcgtta aagaagatat
      661 cgcggcgttg ctgaatcaag attggcaagc cgcgattgcc aattgtgaac agttgttatc
      721 agaaacatcg gggacattgc gggagctgca agacacactg gaagcggccg ggtgcaaact
      781 acaggccaat ttgctgcgta ttcaggatgc aaatatgggc agtggcggct cagaactggt
      841 tgataaactg gtatttgatc tgcaaagcaa actggaccgt attatcagtt ggggtcagca
      901 ggcgattgat ttatggatcg gctacgaccg ccacgttcac aaatttatcc gtaccgcgat
      961 tgatatggat aaaaaccgta ttttctccca gcgcttacgt caatcagtgc agcactattt
     1021 tgataacccg tggacactca ccgttgccaa cgcagagcgt ttactggata tgcgtgatga
     1081 agaactggcg ttacgtaatg aagaagtgac cggcgaactg ccgttagaac tggaatatga
     1141 agaattcagt gaaataaacg atcagctggc agccatgatt gaaaaagccc tgttggtata
     1201 tcagcaggag caacgcccgc tggatttggg tgcggtgcta agagactacc ttgctcaaca
     1261 tccgcttccc cgtcactttg atgtggcgcg tattttggtg gatcaggcag tgcggttggg
     1321 ggttgcatgt gcggatttct ctgggttgcc agcagaatgg ttagcgatta atgattacgg
     1381 agccaaggta caggcacatg tcatcgacac atattaataa cctgaataat tttgtttaac
     1441 tttaagaagg agatatacat atgtcatcga cacatattga acaatttatg ccggttaaac
     1501 tggcacaggc gttagccaat tcacttttcc cggaactgga cagccagctt cgcgcgggtc
     1561 gtcatatcgg gatagatgat cttgataatc acgcttttct gatggatttt caggagcaat
     1621 tggaagaatt ttacgcccgc tataatgtgg agttgatccg tgcaccggaa ggcttcttct
     1681 atctgcggcc ccgttcgacc acattgatcc cccgttcggt actctcagag ctggatatga
     1741 tggtaggcaa aatcctctgt tatctttatc tcagcccgga acgcctggct aatcagggga
     1801 tttttacctc tcaggaactg tatgaagaac tgatctcact ggctgatgag ggcaaactga
     1861 tgaagtttgt caaccagcgt tcttccggtt cggatctgga taaacagaaa ttacaggaaa
     1921 aagtgcgcac gacgcttaac cgtctgcgtc gcttgggcat ggtctatttc ctgccgaata
     1981 acaacaataa atttaccatc actgaggcgg tattccgttt tggtgctgat gtacgcagtg
     2041 gcgacgatcc tcgtgaaata caactgagga tgatccgtga tggtgaggca atgccggttg
     2101 aaggcagctt gtcgcttgat gacagtgaaa atgatgaaac accggataac tcagcagagg
     2161 gtgcgggaga tgaacaacca taataacctg accaaataat tttgtttaac tttaagaagg
     2221 agatatacat atgggtagca gccatcacca tcatcatcac gggagcgata gcgaagtgaa
     2281 ccaggaagcg aaaccggaag ttaaaccgga agtgaaaccg gaaacccata ttaatctgaa
     2341 agttagcgac ggcagcagcg aaatcttttt taaaattaaa aaaaccaccc cgctgcgtcg
     2401 cctgatggaa gcctttgcga aacgtcaggg taaagaaatg gatagcctgc gctttctgta
     2461 tgacggcatc cgtattcagg ccgatcagac cccggaagac ctggatatgg aagacaacga
     2521 tattattgaa gcgcatcgcg aacagattgg gggtatgatt gaacgcggta aatttcgttc
     2581 gctgacgctg gttaactgga atggtttttt tgccagaact tttgatcttg atgaattggt
     2641 aaccacctta tcaggcggta atggcgcggg taaatccacc actatggcgg catttgttac
     2701 agcgctgatc cctgatttga cgctgctcca tttccgtaac accaccgaag ccggtgctac
     2761 ttccggctcc cgtgataaag ggttacacgg taagttacgc gcgggagtct gttactcaac
     2821 cctggatgtg attaactccc gccatcaacg ggtggtggtt ggggtgagat tgcaacaggt
     2881 ggcgggccgt gaccgaaaag ttgatatcaa accctttatg attcagggct tgccgacggc
     2941 tatccaaccc actcagttac tgactgaaaa tgtgggtgaa tgccaggcgc gtgtattgcc
     3001 gttgaatgaa ctgaaagacc gccttgatga aatggaaggc gtgcagttca aacaatttaa
     3061 ctccatcacg gattatcatg cgcagatgtt tgatttgggt gtgatcccca aacgcctgcg
     3121 ttcagccagt gatcgcagca agttttatcg tctgatcgaa gcttccctgt acggtggtat
     3181 ctccagtgcg attacccgtt ccctgcgcga ttacttgttg ccggaaaaca gcggtgttcg
     3241 gaaggcgttt caggatatgg aagctgcatt gcgcgaaaac cgcataacgc tggaagccat
     3301 tcgagtaacc caatctgatc gcgatctgtt caaacatttg atcaccgaag caacttccta
     3361 cgtttctgcc gattatatgc gccatgccaa tgagcgtcgt actcatctgg atgaagcgtt
     3421 agcattgcgt ggtgaactgt ttggcagtca taaacagctg gcgactgagc agtatcgtca
     3481 tgtcgaaatg gctcgtgaac tggctgaaca gagtggtgcc tcttctgatt tagaaactga
     3541 tcatcaggct gccagtgacc acttgaatct ggtgcagacc gccatgcgcc agcaggaaaa
     3601 aatcgaccgt tatcaggtgg atctggaaga gctgtcttac cgtctggaag aacagacaga
     3661 cgttgtcgaa gaagcaggag agcttcaggc tgaatatgaa gccagaacgg aagcgacaga
     3721 acaggaagtg gatgaactga aaagccagtt ggcggattac cagcaggcac tggatgttca
     3781 gcaaacccgg gctattcagt atcaacaggc attacaagcg ctggaacgcg cccgtgaact
     3841 ttgccggtta ccggatcttt ccgttgataa cgcagaagag tggctggaaa cttttcaggc
     3901 taaagagcag caggcgacag aagccctgtt ggcgctggag cagaaattaa gtgttgcgga
     3961 cgcggcgcat aatcagttcg aacaggcgta tcaactggtt aaaaacatcg ttggagaaac
     4021 cagccgcagt gaagcatggc agagtgcccg cgaattgctg cgtgactggc cgtcacagcg
     4081 acacctggcg gatcgggtgc agccattgcg gatgcggttg tctgaactgg aacagcggct
     4141 gaacaaccag cagaacgcag agcgtttatt gagcgaattt tgtaagcgcc aggggcgtca
     4201 gtatcaggct gaagatctgg aagcgttgca aaatgaactt gaagctcggc aagaagcgtt
     4261 gagtttgagc gtcaatgaag gcggtgaacg ccgcatggag atgcgccagg aacttgaaca
     4321 actgaaacag aaaattcagt cactgactgc ccgcgcaccg gtctggctgg ctgcgcagga
     4381 taccctgaac caactgtgtg aacagagtgg tgaaacgctg gcaagcagta atgacgtgac
     4441 tgaatatatg cagcagctgc ttgagcgtga gcgtgaagcc acggtagagc gtgatgaagt
     4501 tgcagcgcaa aaacgtgagc tggaaaagca aatcgagcgc ctcagtcagc caagcggcgc
     4561 ggaagacagc cggatgattg cgttggcaga acgtttcggc ggggtgttgc tgtcagaaat
     4621 ttatgacgat atcaccattg atgatgcgcc ttatttttct gcactgtatg gaccggcacg
     4681 ccacggcatt gtggtgccgg atctttctct ggtacgccca catcttgaaa cgctggaaga
     4741 ttgcccggaa gatctctact taattgaagg ggatccacaa tcctttgatg acagcgtatt
     4801 taatgccgaa gagcagacta atgcggtgct ggttaaatct tccgaccgcc aatggcgtta
     4861 ttcctgttac cctgaattgc cgctgtttgg tcgtgctgcc agagaaaacc gtttggaagc
     4921 cttgaacctg gagcgtgatg ccttggcaga gcgttatgcc acgctctctt ttgatgtgca
     4981 gaaaattcag cgtgctcatc aggcgttcag tcaatttgtt ggtaaacacc tgtcggtggc
     5041 atttgatacc gatccggaag ccgaaatccg tgaactgaga cagcgccata cggaactgga
     5101 acgtgaagtg tcccggtttg aagatcaaac tcaacagcag cgccagcaat atgcacaggc
     5161 gaaagaaagc ctgacgacat taaaccgctt gatccctcaa gtgactctgt tactggatga
     5221 aactttaatt gatcgcgtag aagaagtgcg cgaagagatg gacgaagcgc aggaagcggc
     5281 gcgtttcctg caacaacatg gttcagcgct gacaaaactg gaacctatgg ttgcggtttt
     5341 gcaaagtgat ccacagcaac atgaacagtt gcagcaggat tatgaaaccg caaaacacag
     5401 tcagcatcag gctaaacaac aggctttcgc gctggtggaa atcgtacagc gccgtgtgca
     5461 tttcagctac agtgattctg cgggtatgct cagtgaaaat gcggatctga atgacaaact
     5521 gcgtcagcgt ctggaacatg cggaatcgga tcgcagccgc gcccgtgaac aactgcgtca
     5581 acagcaagcg cagtattccc agtttaacca ggtgctggca tccctgaaaa gttcctatga
     5641 aaccaaacag gatatgctga aagagctgct acaggagatg aaagatatcg gtgtgcaggc
     5701 ggatgcgaat gctgaaatgc gtgcccgcga gcgtcgtgat cgactccatg aagcactcag
     5761 cgttaaccgt tccagagtca atcagcttga gaagcagatc gccttctgtg aagcggaaat
     5821 ggaaaatgtg cagaaaaaac tgcggaaact ggaacgcgat tactatcaga tccgtgaaca
     5881 ggtggtttct gctaaagccg gctggagcgc agtgatgcgg atggtgaaag acaatggcgt
     5941 tgaacgtcgc ctgcatcgcc gtgaactggc gtatatggag ggtggcgcgt tacgttctat
     6001 gtcggataaa gcgttgggtg cattgcgtct ggcggtggct gataacgaac atctgcgtga
     6061 tgcgctgcgt ttatcggaag atcccaaacg gcctgaacgt aaggtacagt tctttattgc
     6121 cgtttatcaa catctgcgtg aacgcattcg tcaggatatt atccgtactg acgatccggt
     6181 tgacgcgatt gaacagatgg aaattgagct ggcccgtctg acggaagagc tgactgcccg
     6241 cgagcaaaaa ctcgctatca gttcgaagag tgtggcgaat attatccgct gcaccattca
     6301 gcgtgagcag aaccgaatcc gcatgttgaa ccaagggctg caagctgttt ccttcggaca
     6361 agtccgtggt gtgcggttaa atgtgaatgt gcgtgaaagc catgcaatat tgttggatgt
     6421 actttctgaa cagcaggaac aacatcagga cctgtttaac agccagcgat tgaccttctc
     6481 tgaggcaatg gcaaaacttt atcagcgtct gaatccgcaa gtggatatgg ggcagcgctt
     6541 gcctcaaacc atcggtgaag agttgttgga ttaccgtaac tacctggagc tggatgttga
     6601 agttaaccgc ggatcggatg gctggctgaa agcagagagt ggggcgctgt ctaccggtga
     6661 agcgatcggt accggcatgt ccattttggt aatggttgtg cagagttggg aagaagaatc
     6721 ccgccgtttg cgaggtaaag atatttcccc ttgccggttg ctattcctcg atgaagcggc
     6781 gcgtttggat gccaaatcta tcgctaccct gtttgaacta tgcgaacgcc tgcaaatgca
     6841 gttgattatt gccgccccgg aaaatatcag ccctgaaaaa gggaccactt ataaattggt
     6901 gcgtaaggta tttaaaaacc acgaacatgt gcatgtggtt gggttacggg gatttgggca
     6961 ggatgcgccg gcgactcaat tgatttcaga tgttaccgct taataaccat ggtgagatcc
     7021 ggctgctaac aaagcccgaa aggaagctga gttggctgct gccaccgctg agcaataact
     7081 agcataaccc cttggggcct ctaaacgggt cttgaggggt tttttgctga aaggaggaac
     7141 tatatccgga ttggcgaatg ggacgcgccc tgtagcggcg cattaagcgc ggcgggtgtg
     7201 gtggttacgc gcagcgtgac cgctacactt gccagcgccc tagcgcccgc tcctttcgct
     7261 ttcttccctt cctttctcgc cacgttcgcc ggctttcccc gtcaagctct aaatcggggg
     7321 ctccctttag ggttccgatt tagtgcttta cggcacctcg accccaaaaa acttgattag
     7381 ggtgatggtt cacgtagtgg gccatcgccc tgatagacgg tttttcgccc tttgacgttg
     7441 gagtccacgt tctttaatag tggactcttg ttccaaactg gaacaacact caaccctatc
     7501 tcggtctatt cttttgattt ataagggatt ttgccgattt cggcctattg gttaaaaaat
     7561 gagctgattt aacaaaaatt taacgcgaat tttaacaaaa tattaacgtt tacaatttca
     7621 ggtggcactt ttcggggaaa tgtgcgcgga acccctattt gtttattttt ctaaatacat
     7681 tcaaatatgt atccgctcat gaattaattc ttagaaaaac tcatcgagca tcaaatgaaa
     7741 ctgcaattta ttcatatcag gattatcaat accatatttt tgaaaaagcc gtttctgtaa
     7801 tgaaggagaa aactcaccga ggcagttcca taggatggca agatcctggt atcggtctgc
     7861 gattccgact cgtccaacat caatacaacc tattaatttc ccctcgtcaa aaataaggtt
     7921 atcaagtgag aaatcaccat gagtgacgac tgaatccggt gagaatggca aaagtttatg
     7981 catttctttc cagacttgtt caacaggcca gccattacgc tcgtcatcaa aatcactcgc
     8041 atcaaccaaa ccgttattca ttcgtgattg cgcctgagcg agacgaaata cgcgatcgct
     8101 gttaaaagga caattacaaa caggaatcga atgcaaccgg cgcaggaaca ctgccagcgc
     8161 atcaacaata ttttcacctg aatcaggata ttcttctaat acctggaatg ctgttttccc
     8221 ggggatcgca gtggtgagta accatgcatc atcaggagta cggataaaat gcttgatggt
     8281 cggaagaggc ataaattccg tcagccagtt tagtctgacc atctcatctg taacatcatt
     8341 ggcaacgcta cctttgccat gtttcagaaa caactctggc gcatcgggct tcccatacaa
     8401 tcgatagatt gtcgcacctg attgcccgac attatcgcga gcccatttat acccatataa
     8461 atcagcatcc atgttggaat ttaatcgcgg cctagagcaa gacgtttccc gttgaatatg
     8521 gctcataaca ccccttgtat tactgtttat gtaagcagac agttttattg ttcatgacca
     8581 aaatccctta acgtgagttt tcgttccact gagcgtcaga ccccgtagaa aagatcaaag
     8641 gatcttcttg agatcctttt tttctgcgcg taatctgctg cttgcaaaca aaaaaaccac
     8701 cgctaccagc ggtggtttgt ttgccggatc aagagctacc aactcttttt ccgaaggtaa
     8761 ctggcttcag cagagcgcag ataccaaata ctgtccttct agtgtagccg tagttaggcc
     8821 accacttcaa gaactctgta gcaccgccta catacctcgc tctgctaatc ctgttaccag
     8881 tggctgctgc cagtggcgat aagtcgtgtc ttaccgggtt ggactcaaga cgatagttac
     8941 cggataaggc gcagcggtcg ggctgaacgg ggggttcgtg cacacagccc agcttggagc
     9001 gaacgaccta caccgaactg agatacctac agcgtgagct atgagaaagc gccacgcttc
     9061 ccgaagggag aaaggcggac aggtatccgg taagcggcag ggtcggaaca ggagagcgca
     9121 cgagggagct tccaggggga aacgcctggt atctttatag tcctgtcggg tttcgccacc
     9181 tctgacttga gcgtcgattt ttgtgatgct cgtcaggggg gcggagccta tggaaaaacg
     9241 ccagcaacgc ggccttttta cggttcctgg ccttttgctg gccttttgct cacatgttct
     9301 ttcctgcgtt atcccctgat tctgtggata accgtattac cgcctttgag tgagctgata
     9361 ccgctcgccg cagccgaacg accgagcgca gcgagtcagt gagcgaggaa gcggaagagc
     9421 gcctgatgcg gtattttctc cttacgcatc tgtgcggtat ttcacaccgc atatatggtg
     9481 cactctcagt acaatctgct ctgatgccgc atagttaagc cagtatacac tccgctatcg
     9541 ctacgtgact gggtcatggc tgcgccccga cacccgccaa cacccgctga cgcgccctga
     9601 cgggcttgtc tgctcccggc atccgcttac agacaagctg tgaccgtctc cgggagctgc
     9661 atgtgtcaga ggttttcacc gtcatcaccg aaacgcgcga ggcagctgcg gtaaagctca
     9721 tcagcgtggt cgtgaagcga ttcacagatg tctgcctgtt catccgcgtc cagctcgttg
     9781 agtttctcca gaagcgttaa tgtctggctt ctgataaagc gggccatgtt aagggcggtt
     9841 ttttcctgtt tggtcactga tgcctccgtg taagggggat ttctgttcat gggggtaatg
     9901 ataccgatga aacgagagag gatgctcacg atacgggtta ctgatgatga acatgcccgg
     9961 ttactggaac gttgtgaggg taaacaactg gcggtatgga tgcggcggga ccagagaaaa
    10021 atcactcagg gtcaatgcca gcgcttcgtt aatacagatg taggtgttcc acagggtagc
    10081 cagcagcatc ctgcgatgca gatccggaac ataatggtgc agggcgctga cttccgcgtt
    10141 tccagacttt acgaaacacg gaaaccgaag accattcatg ttgttgctca ggtcgcagac
    10201 gttttgcagc agcagtcgct tcacgttcgc tcgcgtatcg gtgattcatt ctgctaacca
    10261 gtaaggcaac cccgccagcc tagccgggtc ctcaacgaca ggagcacgat catgcgcacc
    10321 cgtggggccg ccatgccggc gataatggcc tgcttctcgc cgaaacgttt ggtggcggga
    10381 ccagtgacga aggcttgagc gagggcgtgc aagattccga ataccgcaag cgacaggccg
    10441 atcatcgtcg cgctccagcg aaagcggtcc tcgccgaaaa tgacccagag cgctgccggc
    10501 acctgtccta cgagttgcat gataaagaag acagtcataa gtgcggcgac gatagtcatg
    10561 ccccgcgccc accggaagga gctgactggg ttgaaggctc tcaagggcat cggtcgagat
    10621 cccggtgcct aatgagtgag ctaacttaca ttaattgcgt tgcgctcact gcccgctttc
    10681 cagtcgggaa acctgtcgtg ccagctgcat taatgaatcg gccaacgcgc ggggagaggc
    10741 ggtttgcgta ttgggcgcca gggtggtttt tcttttcacc agtgagacgg gcaacagctg
    10801 attgcccttc accgcctggc cctgagagag ttgcagcaag cggtccacgc tggtttgccc
    10861 cagcaggcga aaatcctgtt tgatggtggt taacggcggg atataacatg agctgtcttc
    10921 ggtatcgtcg tatcccacta ccgagatatc cgcaccaacg cgcagcccgg actcggtaat
    10981 ggcgcgcatt gcgcccagcg ccatctgatc gttggcaacc agcatcgcag tgggaacgat
    11041 gccctcattc agcatttgca tggtttgttg aaaaccggac atggcactcc agtcgccttc
    11101 ccgttccgct atcggctgaa tttgattgcg agtgagatat ttatgccagc cagccagacg
    11161 cagacgcgcc gagacagaac ttaatggtcc cgctaacagc gcgatttgct gatgacccaa
    11221 tgcgaccaga tgctccacgc ccagtcgcgt accgtcttca tgggagaaaa taatactgtt
    11281 gatgggtgtc tggtcagaga catcaagaaa taacgccgga acattagtgc aggcagcttc
    11341 cacagcaatg gcatcctggt catccagcgg atagttaatg atcagcccac tgacgcgttg
    11401 cgcgagaaga ttgtgcaccg ccgctttaca ggcttcgacg ccgcttcgtt ctaccatcga
    11461 caccaccacg ctggcaccca gttgatcggc gcgagattta atcgccgcga caatttgcga
    11521 cggcgcgtgc agggccagac tggaggtggc aacgccaatc agcaacgact gtttgcccgc
    11581 cagttgttgt gccacgcggt tgggaatgta attcagctcc gccatcgccg cttccacttt
    11641 ttcccgcgtt ttcgcagaaa cgtggctggc ctggttcacc acgcgggaaa cggtctgata
    11701 agagacaccg gcatactctg cgacatcgta taacgttact ggtttcacat tcaccaccct
    11761 gaattgactc tcttccgggc gctatcatgc cataccgcga aaggttttgc gccattcgat
    11821 ggtgtccggg atctcgacgc tctcccttat gcgactcctg cattaggaag cagcccagta
    11881 gtaggttgag gccgttgagc accgccgccg caaggaatgg tgcatgcaag gagatggcgc
    11941 ccaacagtcc cccggccacg gggcctgcca ccatacccac gccgaaacaa gcgctcatga
    12001 gcccgaagtg gcgagcccga tcttccccat cggtgatgtc ggcgatatag gcgccagcaa
    12061 ccgcacctgt ggcgccggtg atgccggcca cgatgcgtcc ggcgtagagg atcgagatct
    12121 cgatcccgcg aaat
//
