# Supplementary material for: Mechanism of DNA capture by the MukBEF SMC complex and its inhibition by a viral DNA mimic
Source: Cell. Author manuscript; Available in PMC 2025 Jul 4. (PMC7617805; doi:10.1016/j.cell.2025.02.032)
Supplement: Data S4 [file EMS206515-supplement-Data_S4_.zip › Data S4/pFB0522 pET-Gate2 Pth MukF(D227C, E412C) MukE.gb]

LOCUS       pFB0522_pET-Gate        7342 bp DNA     circular SYN 29-AUG-2024
DEFINITION  .
ACCESSION   .
VERSION     .
KEYWORDS    .
SOURCE      synthetic DNA construct
  ORGANISM  synthetic DNA construct
REFERENCE   1  (bases 1 to 7342)
  AUTHORS   .
  TITLE     Direct Submission
  JOURNAL   Exported Aug 29, 2024 from SnapGene 7.2.1
            https://www.snapgene.com
FEATURES             Location/Qualifiers
     source          1..7342
                     /mol_type="other DNA"
                     /note="color: #ffffff"
                     /organism="recombinant plasmid"
     promoter        1..17
                     /label=T7 promoter
                     /label=T7\promoter
                     /note="/vntifkey=30"
                     /note="color: #ffffff"
     CDS             20..44
                     /codon_start=1
                     /label=lac operator
                     /label=lac\operator
                     /note="/vntifkey=4"
                     /note="color: #993366"
                     /translation="GIVSG*QF"
     misc_feature    70..78
                     /label=T7 enhancer
                     /label=T7\enhancer
                     /note="/vntifkey=21"
                     /note="color: #a6acb3"
     misc_feature    81..86
                     /label=RBS
                     /note="/vntifkey=21"
                     /note="color: #a6acb3"
     gene            95..1415
                     /locus_tag="VY86_15860"
                     /label=VY86_15860
                     /note="color: #a6acb3; direction: RIGHT"
     CDS             95..1415
                     /codon_start=1
                     /locus_tag="VY86_15860"
                     /product="condesin subunit F"
                     /label=VY86_15860
                     /note="acts with MukB and MukE to condense thechromosomeand
                     allow for segregation during cell division; Derived by 
                     automated computational analysis using gene prediction 
                     method: Protein Homology."
                     /note="color: #993366"
                     /inference="EXISTENCE:same species:RefSeq"
                     /protein_id="AKH64589.1"
                     /translation="MSEYSQTVPELVSWARKNDFSISLPVERLAFLMAIAVLNSERLDG
                     EMSEGELIDAFREVCKGFEQTAESVAVRANNAINDMVRQKLLNRFTSELADGNAIYRLT
                     PLGISISDYYIRQREFSTLRLSMQLSIVANELHRAAEAAEEGGDEFHWHRNVFAPLKYS
                     VAEIFDSIDMSQRLMDEQQNFVKEDIAALLNQDWQAAIANCEQLLSETSGTLRELQDTL
                     EAAGCKLQANLLRIQDANMGSGGSELVDKLVFDLQSKLDRIISWGQQAIDLWIGYDRHV
                     HKFIRTAIDMDKNRIFSQRLRQSVQHYFDNPWTLTVANAERLLDMRDEELALRNEEVTG
                     ELPLELEYEEFSEINDQLAAMIEKALLVYQQEQRPLDLGAVLRDYLAQHPLPRHFDVAR
                     ILVDQAVRLGVACADFSGLPAEWLAINDYGAKVQAHVIDTY"
     misc_feature    773..775
                     /label=D227C
                     /note="color: #a6acb3"
     misc_feature    1328..1330
                     /label=E412C
                     /note="color: #a6acb3"
     misc_feature    1436..1444
                     /label=T7 enhancer
                     /label=T7\enhancer
                     /note="/vntifkey=21"
                     /note="color: #a6acb3"
     misc_feature    1447..1452
                     /label=RBS
                     /note="/vntifkey=21"
                     /note="color: #a6acb3"
     gene            1461..2181
                     /locus_tag="VY86_15865"
                     /label=VY86_15865
                     /note="color: #a6acb3; direction: RIGHT"
     CDS             1461..2181
                     /codon_start=1
                     /locus_tag="VY86_15865"
                     /product="condesin subunit E"
                     /label=VY86_15865
                     /note="acts with MukB and MukF to condense the
                     chromosomeand allow for segregation during cell division; 
                     Derived by automated computational analysis using gene 
                     prediction method: Protein Homology."
                     /note="color: #993366"
                     /inference="EXISTENCE:same species:RefSeq"
                     /protein_id="AKH64590.1"
                     /translation="MSSTHIEQFMPVKLAQALANSLFPELDSQLRAGRHIGIDDLDNHA
                     FLMDFQEQLEEFYARYNVELIRAPEGFFYLRPRSTTLIPRSVLSELDMMVGKILCYLYL
                     SPERLANQGIFTSQELYEELISLADEGKLMKFVNQRSSGSDLDKQKLQEKVRTTLNRLR
                     RLGMVYFLPNNNNKFTITEAVFRFGADVRSGDDPREIQLRMIRDGEAMPVEGSLSLDDS
                     ENDETPDNSAEGAGDEQP"
     gene            2180..2181
                     /gene="mukB"
                     /locus_tag="VY86_15870"
                     /label=mukB
                     /note="color: #a6acb3; direction: RIGHT"
     terminator      2288..2334
                     /label=T7 terminator
                     /label=T7\terminator
                     /note="/vntifkey=43"
                     /note="color: #ffffff"
     rep_origin      2371..2826
                     /direction=RIGHT
                     /label=f1 origin
                     /label=f1\origin
                     /note="/vntifkey=33"
                     /note="color: #ffff00"
     CDS             complement(2922..3734)
                     /codon_start=1
                     /label=kanR
                     /note="/vntifkey=4"
                     /note="color: #993366"
                     /translation="MSHIQRETSCSRPRLNSNMDADLYGYKWARDNVGQSGATIYRLYG
                     KPDAPELFLKHGKGSVANDVTDEMVRLNWLTEFMPLPTIKHFIRTPDDAWLLTTAIPGK
                     TAFQVLEEYPDSGENIVDALAVFLRRLHSIPVCNCPFNSDRVFRLAQAQSRMNNGLVDA
                     SDFDDERNGWPVEQVWKEMHKLLPFSPDSVVTHGDFSLDNLIFDEGKLIGCIDVGRVGI
                     ADRYQDLAILWNCLGEFSPSLQKRLFQKYGIDNPDMNKLQFHLMLDEFF"
     promoter        complement(3757..3788)
                     /label=Pkan
                     /note="color: #ffffff; direction: LEFT"
     rep_origin      3840..4459
                     /label=pMB1 origin
                     /note="color: #ffff00"
     CDS             complement(4874..5098)
                     /codon_start=1
                     /label=rop
                     /note="color: #993366"
                     /translation="MNRNPPYTEASVTKQEKTALNMARFIRSQTLTLLEKLNELDADEQ
                     ADICESLHDHADELYRSCLARFGDDGENL"
     CDS             complement(5877..6956)
                     /codon_start=1
                     /label=lacI
                     /note="/vntifkey=4"
                     /note="color: #993366"
                     /translation="VKPVTLYDVAEYAGVSYQTVSRVVNQASHVSAKTREKVEAAMAEL
                     NYIPNRVAQQLAGKQSLLIGVATSSLALHAPSQIVAAIKSRADQLGASVVVSMVERSGV
                     EACKAAVHNLLAQRVSGLIINYPLDDQDAIAVEAACTNVPALFLDVSDQTPINSIIFSH
                     EDGTRLGVEHLVALGHQQIALLAGPLSSVSARLRLAGWHKYLTRNQIQPIAEREGDWSA
                     MSGFQQTMQMLNEGIVPTAMLVANDQMALGAMRAITESGLRVGADISVVGYDDTEDSSC
                     YIPPLTTIKQDFRLLGQTSVDRLLQLSQGQAVKGNQLLPVSLVKRKTTLAPNTQTASPR
                     ALADSLMQLARQVSRLESGQ"
     promoter        complement(6992..7023)
                     /label=PlacI
                     /note="/vntifkey=30"
                     /note="color: #ffffff; direction: LEFT"
ORIGIN
        1 taatacgact cactataggg gaattgtgag cggataacaa ttcccctcta gtctcgagaa
       61 taattttgtt taactttaag aaggagatat acatatgagt gaatattccc agactgtccc
      121 ggaactggtg tcctgggcca ggaaaaatga tttttccatc tccttgccgg tggaaagact
      181 ggcttttctg atggcaatcg cggtattaaa cagcgagcgt cttgatggtg agatgagcga
      241 aggagagctg attgacgctt ttcgtgaagt ttgcaaagga ttcgagcaaa ctgcggaatc
      301 cgtcgcggta cgggctaaca atgctatcaa tgacatggta cgccagaaac tgcttaaccg
      361 ctttaccagt gaactggccg atggcaatgc aatctatcgc ttaacaccgc ttggtatcag
      421 tatcagtgac tactacattc gccagcggga attttctacc ttacgcctct ctatgcagct
      481 ttcgattgtg gcgaatgagc tgcaccgggc agcagaggcg gcggaagaag ggggagatga
      541 atttcattgg caccgtaatg tttttgcgcc gttgaaatat tctgttgcgg aaatcttcga
      601 tagcattgat atgtcccaac gtctgatgga cgagcagcaa aacttcgtta aagaagatat
      661 cgcggcgttg ctgaatcaag attggcaagc cgcgattgcc aattgtgaac agttgttatc
      721 agaaacatcg gggacattgc gggagctgca agacacactg gaagcggccg ggtgcaaact
      781 acaggccaat ttgctgcgta ttcaggatgc aaatatgggc agtggcggct cagaactggt
      841 tgataaactg gtatttgatc tgcaaagcaa actggaccgt attatcagtt ggggtcagca
      901 ggcgattgat ttatggatcg gctacgaccg ccacgttcac aaatttatcc gtaccgcgat
      961 tgatatggat aaaaaccgta ttttctccca gcgcttacgt caatcagtgc agcactattt
     1021 tgataacccg tggacactca ccgttgccaa cgcagagcgt ttactggata tgcgtgatga
     1081 agaactggcg ttacgtaatg aagaagtgac cggcgaactg ccgttagaac tggaatatga
     1141 agaattcagt gaaataaacg atcagctggc agccatgatt gaaaaagccc tgttggtata
     1201 tcagcaggag caacgcccgc tggatttggg tgcggtgcta agagactacc ttgctcaaca
     1261 tccgcttccc cgtcactttg atgtggcgcg tattttggtg gatcaggcag tgcggttggg
     1321 ggttgcatgt gcggatttct ctgggttgcc agcagaatgg ttagcgatta atgattacgg
     1381 agccaaggta caggcacatg tcatcgacac atattaataa cctgaataat tttgtttaac
     1441 tttaagaagg agatatacat atgtcatcga cacatattga acaatttatg ccggttaaac
     1501 tggcacaggc gttagccaat tcacttttcc cggaactgga cagccagctt cgcgcgggtc
     1561 gtcatatcgg gatagatgat cttgataatc acgcttttct gatggatttt caggagcaat
     1621 tggaagaatt ttacgcccgc tataatgtgg agttgatccg tgcaccggaa ggcttcttct
     1681 atctgcggcc ccgttcgacc acattgatcc cccgttcggt actctcagag ctggatatga
     1741 tggtaggcaa aatcctctgt tatctttatc tcagcccgga acgcctggct aatcagggga
     1801 tttttacctc tcaggaactg tatgaagaac tgatctcact ggctgatgag ggcaaactga
     1861 tgaagtttgt caaccagcgt tcttccggtt cggatctgga taaacagaaa ttacaggaaa
     1921 aagtgcgcac gacgcttaac cgtctgcgtc gcttgggcat ggtctatttc ctgccgaata
     1981 acaacaataa atttaccatc actgaggcgg tattccgttt tggtgctgat gtacgcagtg
     2041 gcgacgatcc tcgtgaaata caactgagga tgatccgtga tggtgaggca atgccggttg
     2101 aaggcagctt gtcgcttgat gacagtgaaa atgatgaaac accggataac tcagcagagg
     2161 gtgcgggaga tgaacaacca taataacctg accactgatc cagctagcaa cctgccatgg
     2221 tgagatccgg ctgctaacaa agcccgaaag gaagctgagt tggctgctgc caccgctgag
     2281 caataactag cataacccct tggggcctct aaacgggtct tgaggggttt tttgctgaaa
     2341 ggaggaacta tatccggatt ggcgaatggg acgcgccctg tagcggcgca ttaagcgcgg
     2401 cgggtgtggt ggttacgcgc agcgtgaccg ctacacttgc cagcgcccta gcgcccgctc
     2461 ctttcgcttt cttcccttcc tttctcgcca cgttcgccgg ctttccccgt caagctctaa
     2521 atcgggggct ccctttaggg ttccgattta gtgctttacg gcacctcgac cccaaaaaac
     2581 ttgattaggg tgatggttca cgtagtgggc catcgccctg atagacggtt tttcgccctt
     2641 tgacgttgga gtccacgttc tttaatagtg gactcttgtt ccaaactgga acaacactca
     2701 accctatctc ggtctattct tttgatttat aagggatttt gccgatttcg gcctattggt
     2761 taaaaaatga gctgatttaa caaaaattta acgcgaattt taacaaaata ttaacgttta
     2821 caatttcagg tggcactttt cggggaaatg tgcgcggaac ccctatttgt ttatttttct
     2881 aaatacattc aaatatgtat ccgctcatga attaattctt agaaaaactc atcgagcatc
     2941 aaatgaaact gcaatttatt catatcagga ttatcaatac catatttttg aaaaagccgt
     3001 ttctgtaatg aaggagaaaa ctcaccgagg cagttccata ggatggcaag atcctggtat
     3061 cggtctgcga ttccgactcg tccaacatca atacaaccta ttaatttccc ctcgtcaaaa
     3121 ataaggttat caagtgagaa atcaccatga gtgacgactg aatccggtga gaatggcaaa
     3181 agtttatgca tttctttcca gacttgttca acaggccagc cattacgctc gtcatcaaaa
     3241 tcactcgcat caaccaaacc gttattcatt cgtgattgcg cctgagcgag acgaaatacg
     3301 cgatcgctgt taaaaggaca attacaaaca ggaatcgaat gcaaccggcg caggaacact
     3361 gccagcgcat caacaatatt ttcacctgaa tcaggatatt cttctaatac ctggaatgct
     3421 gttttcccgg ggatcgcagt ggtgagtaac catgcatcat caggagtacg gataaaatgc
     3481 ttgatggtcg gaagaggcat aaattccgtc agccagttta gtctgaccat ctcatctgta
     3541 acatcattgg caacgctacc tttgccatgt ttcagaaaca actctggcgc atcgggcttc
     3601 ccatacaatc gatagattgt cgcacctgat tgcccgacat tatcgcgagc ccatttatac
     3661 ccatataaat cagcatccat gttggaattt aatcgcggcc tagagcaaga cgtttcccgt
     3721 tgaatatggc tcataacacc ccttgtatta ctgtttatgt aagcagacag ttttattgtt
     3781 catgaccaaa atcccttaac gtgagttttc gttccactga gcgtcagacc ccgtagaaaa
     3841 gatcaaagga tcttcttgag atcctttttt tctgcgcgta atctgctgct tgcaaacaaa
     3901 aaaaccaccg ctaccagcgg tggtttgttt gccggatcaa gagctaccaa ctctttttcc
     3961 gaaggtaact ggcttcagca gagcgcagat accaaatact gtccttctag tgtagccgta
     4021 gttaggccac cacttcaaga actctgtagc accgcctaca tacctcgctc tgctaatcct
     4081 gttaccagtg gctgctgcca gtggcgataa gtcgtgtctt accgggttgg actcaagacg
     4141 atagttaccg gataaggcgc agcggtcggg ctgaacgggg ggttcgtgca cacagcccag
     4201 cttggagcga acgacctaca ccgaactgag atacctacag cgtgagctat gagaaagcgc
     4261 cacgcttccc gaagggagaa aggcggacag gtatccggta agcggcaggg tcggaacagg
     4321 agagcgcacg agggagcttc cagggggaaa cgcctggtat ctttatagtc ctgtcgggtt
     4381 tcgccacctc tgacttgagc gtcgattttt gtgatgctcg tcaggggggc ggagcctatg
     4441 gaaaaacgcc agcaacgcgg cctttttacg gttcctggcc ttttgctggc cttttgctca
     4501 catgttcttt cctgcgttat cccctgattc tgtggataac cgtattaccg cctttgagtg
     4561 agctgatacc gctcgccgca gccgaacgac cgagcgcagc gagtcagtga gcgaggaagc
     4621 ggaagagcgc ctgatgcggt attttctcct tacgcatctg tgcggtattt cacaccgcat
     4681 atatggtgca ctctcagtac aatctgctct gatgccgcat agttaagcca gtatacactc
     4741 cgctatcgct acgtgactgg gtcatggctg cgccccgaca cccgccaaca cccgctgacg
     4801 cgccctgacg ggcttgtctg ctcccggcat ccgcttacag acaagctgtg accgtctccg
     4861 ggagctgcat gtgtcagagg ttttcaccgt catcaccgaa acgcgcgagg cagctgcggt
     4921 aaagctcatc agcgtggtcg tgaagcgatt cacagatgtc tgcctgttca tccgcgtcca
     4981 gctcgttgag tttctccaga agcgttaatg tctggcttct gataaagcgg gccatgttaa
     5041 gggcggtttt ttcctgtttg gtcactgatg cctccgtgta agggggattt ctgttcatgg
     5101 gggtaatgat accgatgaaa cgagagagga tgctcacgat acgggttact gatgatgaac
     5161 atgcccggtt actggaacgt tgtgagggta aacaactggc ggtatggatg cggcgggacc
     5221 agagaaaaat cactcagggt caatgccagc gcttcgttaa tacagatgta ggtgttccac
     5281 agggtagcca gcagcatcct gcgatgcaga tccggaacat aatggtgcag ggcgctgact
     5341 tccgcgtttc cagactttac gaaacacgga aaccgaagac cattcatgtt gttgctcagg
     5401 tcgcagacgt tttgcagcag cagtcgcttc acgttcgctc gcgtatcggt gattcattct
     5461 gctaaccagt aaggcaaccc cgccagccta gccgggtcct caacgacagg agcacgatca
     5521 tgcgcacccg tggggccgcc atgccggcga taatggcctg cttctcgccg aaacgtttgg
     5581 tggcgggacc agtgacgaag gcttgagcga gggcgtgcaa gattccgaat accgcaagcg
     5641 acaggccgat catcgtcgcg ctccagcgaa agcggtcctc gccgaaaatg acccagagcg
     5701 ctgccggcac ctgtcctacg agttgcatga taaagaagac agtcataagt gcggcgacga
     5761 tagtcatgcc ccgcgcccac cggaaggagc tgactgggtt gaaggctctc aagggcatcg
     5821 gtcgagatcc cggtgcctaa tgagtgagct aacttacatt aattgcgttg cgctcactgc
     5881 ccgctttcca gtcgggaaac ctgtcgtgcc agctgcatta atgaatcggc caacgcgcgg
     5941 ggagaggcgg tttgcgtatt gggcgccagg gtggtttttc ttttcaccag tgagacgggc
     6001 aacagctgat tgcccttcac cgcctggccc tgagagagtt gcagcaagcg gtccacgctg
     6061 gtttgcccca gcaggcgaaa atcctgtttg atggtggtta acggcgggat ataacatgag
     6121 ctgtcttcgg tatcgtcgta tcccactacc gagatatccg caccaacgcg cagcccggac
     6181 tcggtaatgg cgcgcattgc gcccagcgcc atctgatcgt tggcaaccag catcgcagtg
     6241 ggaacgatgc cctcattcag catttgcatg gtttgttgaa aaccggacat ggcactccag
     6301 tcgccttccc gttccgctat cggctgaatt tgattgcgag tgagatattt atgccagcca
     6361 gccagacgca gacgcgccga gacagaactt aatggtcccg ctaacagcgc gatttgctga
     6421 tgacccaatg cgaccagatg ctccacgccc agtcgcgtac cgtcttcatg ggagaaaata
     6481 atactgttga tgggtgtctg gtcagagaca tcaagaaata acgccggaac attagtgcag
     6541 gcagcttcca cagcaatggc atcctggtca tccagcggat agttaatgat cagcccactg
     6601 acgcgttgcg cgagaagatt gtgcaccgcc gctttacagg cttcgacgcc gcttcgttct
     6661 accatcgaca ccaccacgct ggcacccagt tgatcggcgc gagatttaat cgccgcgaca
     6721 atttgcgacg gcgcgtgcag ggccagactg gaggtggcaa cgccaatcag caacgactgt
     6781 ttgcccgcca gttgttgtgc cacgcggttg ggaatgtaat tcagctccgc catcgccgct
     6841 tccacttttt cccgcgtttt cgcagaaacg tggctggcct ggttcaccac gcgggaaacg
     6901 gtctgataag agacaccggc atactctgcg acatcgtata acgttactgg tttcacattc
     6961 accaccctga attgactctc ttccgggcgc tatcatgcca taccgcgaaa ggttttgcgc
     7021 cattcgatgg tgtccgggat ctcgacgctc tcccttatgc gactcctgca ttaggaagca
     7081 gcccagtagt aggttgaggc cgttgagcac cgccgccgca aggaatggtg catgcaagga
     7141 gatggcgccc aacagtcccc cggccacggg gcctgccacc atacccacgc cgaaacaagc
     7201 gctcatgagc ccgaagtggc gagcccgatc ttccccatcg gtgatgtcgg cgatataggc
     7261 gccagcaacc gcacctgtgg cgccggtgat gccggccacg atgcgtccgg cgtagaggat
     7321 cgagatctcg atcccgcgaa at
//
