# Supplementary material for: Mechanism of DNA capture by the MukBEF SMC complex and its inhibition by a viral DNA mimic
Source: Cell. Author manuscript; Available in PMC 2025 Jul 4. (PMC7617805; doi:10.1016/j.cell.2025.02.032)
Supplement: Data S4 [file EMS206515-supplement-Data_S4_.zip › Data S4/pFB0525 pET-Gate2 Pth His6-SUMO-MukB(R143C, R771C, C1118S, K1246C, E1407Q).gb]

LOCUS       pFB0525_pET-Gate       10042 bp DNA     circular SYN 29-AUG-2024
DEFINITION  .
ACCESSION   .
VERSION     .
KEYWORDS    .
SOURCE      synthetic DNA construct
  ORGANISM  synthetic DNA construct
REFERENCE   1  (bases 1 to 10042)
  AUTHORS   Medical Sciences Division
  TITLE     Direct Submission
  JOURNAL   Exported Aug 29, 2024 from SnapGene 7.2.1
            https://www.snapgene.com
FEATURES             Location/Qualifiers
     source          1..10042
                     /mol_type="other DNA"
                     /note="color: #ffffff"
                     /organism="recombinant plasmid"
     promoter        1..17
                     /label=T7 promoter
                     /label=T7\promoter
                     /note="/vntifkey=30"
                     /note="color: #ffffff"
     CDS             20..44
                     /codon_start=1
                     /label=lac operator
                     /label=lac\operator
                     /note="/vntifkey=4"
                     /note="color: #993366"
                     /translation="GIVSG*QF"
     misc_feature    118..126
                     /label=T7 enhancer
                     /label=T7\enhancer
                     /note="/vntifkey=21"
                     /note="color: #3366cc"
     misc_feature    129..134
                     /label=RBS
                     /note="/vntifkey=21"
                     /note="color: #3366cc"
     CDS             143..459
                     /codon_start=1
                     /label=SMT3
                     /note="/vntifkey=4"
                     /note="color: #ff9966"
                     /translation="MGSSHHHHHHGSDSEVNQEAKPEVKPEVKPETHINLKVSDGSSEI
                     FFKIKKTTPLRRLMEAFAKRQGKEMDSLRFLYDGIRIQADQTPEDLDMEDNDIIEAHRE
                     Q"
     gene            join(467..2326,2327..4915)
                     /gene="mukB"
                     /locus_tag="VY86_15870"
                     /label=mukB
                     /note="This forward directional feature has 2 segments:
                        1:  467 .. 2326 / #a6acb3
                        2: 2327 .. 4915 / #a6acb3"
     CDS             467..4915
                     /label=Pth mukB
                     /note="color: #993366; direction: RIGHT"
     misc_feature    893..895
                     /label=R143C
                     /note="color: #a6acb3"
     misc_feature    2777..2779
                     /label=R771C
                     /note="color: #a6acb3"
     misc_feature    3818..3820
                     /label=C1118S
                     /note="color: #a6acb3"
     misc_feature    4202..4204
                     /label=K1246C
                     /note="color: #a6acb3"
     misc_feature    4685..4687
                     /label=E1407Q
                     /note="color: #a6acb3"
     terminator      4992..5038
                     /label=T7 terminator
                     /label=T7\terminator
                     /note="/vntifkey=43"
                     /note="color: #ffffff"
     rep_origin      5075..5530
                     /direction=RIGHT
                     /label=f1 origin
                     /label=f1\origin
                     /note="/vntifkey=33"
                     /note="color: #ffff00"
     misc_feature    5521
                     /label=T->C
                     /note="color: #a6acb3"
     misc_feature    5530..5531
                     /label=del C
                     /note="color: #a6acb3"
     CDS             complement(5625..6437)
                     /codon_start=1
                     /label=kanR
                     /note="/vntifkey=4"
                     /note="color: #993366"
                     /translation="MSHIQRETSCSRPRLNSNMDADLYGYKWARDNVGQSGATIYRLYG
                     KPDAPELFLKHGKGSVANDVTDEMVRLNWLTEFMPLPTIKHFIRTPDDAWLLTTAIPGK
                     TAFQVLEEYPDSGENIVDALAVFLRRLHSIPVCNCPFNSDRVFRLAQAQSRMNNGLVDA
                     SDFDDERNGWPVEQVWKEMHKLLPFSPDSVVTHGDFSLDNLIFDEGKLIGCIDVGRVGI
                     ADRYQDLAILWNCLGEFSPSLQKRLFQKYGIDNPDMNKLQFHLMLDEFF"
     promoter        complement(6460..6491)
                     /label=Pkan
                     /note="color: #ffffff; direction: LEFT"
     rep_origin      6554..7169
                     /direction=RIGHT
                     /label=ColE1 pMB1 ori
                     /note="color: #ffff00"
     misc_feature    7382..7383
                     /label=del TAT
                     /note="color: #a6acb3"
     CDS             complement(7574..7798)
                     /codon_start=1
                     /label=rop
                     /note="color: #993366"
                     /translation="MNRNPPYTEASVTKQEKTALNMARFIRSQTLTLLEKLNELDADEQ
                     ADICESLHDHADELYRSCLARFGDDGENL"
     CDS             complement(8577..9656)
                     /codon_start=1
                     /label=lacI
                     /note="/vntifkey=4"
                     /note="color: #993366"
                     /translation="VKPVTLYDVAEYAGVSYQTVSRVVNQASHVSAKTREKVEAAMAEL
                     NYIPNRVAQQLAGKQSLLIGVATSSLALHAPSQIVAAIKSRADQLGASVVVSMVERSGV
                     EACKAAVHNLLAQRVSGLIINYPLDDQDAIAVEAACTNVPALFLDVSDQTPINSIIFSH
                     EDGTRLGVEHLVALGHQQIALLAGPLSSVSARLRLAGWHKYLTRNQIQPIAEREGDWSA
                     MSGFQQTMQMLNEGIVPTAMLVANDQMALGAMRAITESGLRVGADISVVGYDDTEDSSC
                     YIPPLTTIKQDFRLLGQTSVDRLLQLSQGQAVKGNQLLPVSLVKRKTTLAPNTQTASPR
                     ALADSLMQLARQVSRLESGQ"
     promoter        complement(9692..9723)
                     /label=PlacI
                     /note="/vntifkey=30"
                     /note="color: #ffffff; direction: LEFT"
ORIGIN
        1 taatacgact cactataggg gaattgtgag cggataacaa ttcccctcta gtctcgaggc
       61 ttcagcggcc gcaactcccc tgctgatcag gatccaacct gcaccaaata attttgttta
      121 actttaagaa ggagatatac atatgggtag cagccatcac catcatcatc acgggagcga
      181 tagcgaagtg aaccaggaag cgaaaccgga agttaaaccg gaagtgaaac cggaaaccca
      241 tattaatctg aaagttagcg acggcagcag cgaaatcttt tttaaaatta aaaaaaccac
      301 cccgctgcgt cgcctgatgg aagcctttgc gaaacgtcag ggtaaagaaa tggatagcct
      361 gcgctttctg tatgacggca tccgtattca ggccgatcag accccggaag acctggatat
      421 ggaagacaac gatattattg aagcgcatcg cgaacagatt gggggtatga ttgaacgcgg
      481 taaatttcgt tcgctgacgc tggttaactg gaatggtttt tttgccagaa cttttgatct
      541 tgatgaattg gtaaccacct tatcaggcgg taatggcgcg ggtaaatcca ccactatggc
      601 ggcatttgtt acagcgctga tccctgattt gacgctgctc catttccgta acaccaccga
      661 agccggtgct acttccggct cccgtgataa agggttacac ggtaagttac gcgcgggagt
      721 ctgttactca accctggatg tgattaactc ccgccatcaa cgggtggtgg ttggggtgag
      781 attgcaacag gtggcgggcc gtgaccgaaa agttgatatc aaacccttta tgattcaggg
      841 cttgccgacg gctatccaac ccactcagtt actgactgaa aatgtgggtg aatgccaggc
      901 gcgtgtattg ccgttgaatg aactgaaaga ccgccttgat gaaatggaag gcgtgcagtt
      961 caaacaattt aactccatca cggattatca tgcgcagatg tttgatttgg gtgtgatccc
     1021 caaacgcctg cgttcagcca gtgatcgcag caagttttat cgtctgatcg aagcttccct
     1081 gtacggtggt atctccagtg cgattacccg ttccctgcgc gattacttgt tgccggaaaa
     1141 cagcggtgtt cggaaggcgt ttcaggatat ggaagctgca ttgcgcgaaa accgcataac
     1201 gctggaagcc attcgagtaa cccaatctga tcgcgatctg ttcaaacatt tgatcaccga
     1261 agcaacttcc tacgtttctg ccgattatat gcgccatgcc aatgagcgtc gtactcatct
     1321 ggatgaagcg ttagcattgc gtggtgaact gtttggcagt cataaacagc tggcgactga
     1381 gcagtatcgt catgtcgaaa tggctcgtga actggctgaa cagagtggtg cctcttctga
     1441 tttagaaact gatcatcagg ctgccagtga ccacttgaat ctggtgcaga ccgccatgcg
     1501 ccagcaggaa aaaatcgacc gttatcaggt ggatctggaa gagctgtctt accgtctgga
     1561 agaacagaca gacgttgtcg aagaagcagg agagcttcag gctgaatatg aagccagaac
     1621 ggaagcgaca gaacaggaag tggatgaact gaaaagccag ttggcggatt accagcaggc
     1681 actggatgtt cagcaaaccc gggctattca gtatcaacag gcattacaag cgctggaacg
     1741 cgcccgtgaa ctttgccggt taccggatct ttccgttgat aacgcagaag agtggctgga
     1801 aacttttcag gctaaagagc agcaggcgac agaagccctg ttggcgctgg agcagaaatt
     1861 aagtgttgcg gacgcggcgc ataatcagtt cgaacaggcg tatcaactgg ttaaaaacat
     1921 cgttggagaa accagccgca gtgaagcatg gcagagtgcc cgcgaattgc tgcgtgactg
     1981 gccgtcacag cgacacctgg cggatcgggt gcagccattg cggatgcggt tgtctgaact
     2041 ggaacagcgg ctgaacaacc agcagaacgc agagcgttta ttgagcgaat tttgtaagcg
     2101 ccaggggcgt cagtatcagg ctgaagatct ggaagcgttg caaaatgaac ttgaagctcg
     2161 gcaagaagcg ttgagtttga gcgtcaatga aggcggtgaa cgccgcatgg agatgcgcca
     2221 ggaacttgaa caactgaaac agaaaattca gtcactgact gcccgcgcac cggtctggct
     2281 ggctgcgcag gataccctga accaactgtg tgaacagagt ggtgaaacgc tggcaagcag
     2341 taatgacgtg actgaatata tgcagcagct gcttgagcgt gagcgtgaag ccacggtaga
     2401 gcgtgatgaa gttgcagcgc aaaaacgtga gctggaaaag caaatcgagc gcctcagtca
     2461 gccaagcggc gcggaagaca gccggatgat tgcgttggca gaacgtttcg gcggggtgtt
     2521 gctgtcagaa atttatgacg atatcaccat tgatgatgcg ccttattttt ctgcactgta
     2581 tggaccggca cgccacggca ttgtggtgcc ggatctttct ctggtacgcc cacatcttga
     2641 aacgctggaa gattgcccgg aagatctcta cttaattgaa ggggatccac aatcctttga
     2701 tgacagcgta tttaatgccg aagagcagac taatgcggtg ctggttaaat cttccgaccg
     2761 ccaatggcgt tattcctgtt accctgaatt gccgctgttt ggtcgtgctg ccagagaaaa
     2821 ccgtttggaa gccttgaacc tggagcgtga tgccttggca gagcgttatg ccacgctctc
     2881 ttttgatgtg cagaaaattc agcgtgctca tcaggcgttc agtcaatttg ttggtaaaca
     2941 cctgtcggtg gcatttgata ccgatccgga agccgaaatc cgtgaactga gacagcgcca
     3001 tacggaactg gaacgtgaag tgtcccggtt tgaagatcaa actcaacagc agcgccagca
     3061 atatgcacag gcgaaagaaa gcctgacgac attaaaccgc ttgatccctc aagtgactct
     3121 gttactggat gaaactttaa ttgatcgcgt agaagaagtg cgcgaagaga tggacgaagc
     3181 gcaggaagcg gcgcgtttcc tgcaacaaca tggttcagcg ctgacaaaac tggaacctat
     3241 ggttgcggtt ttgcaaagtg atccacagca acatgaacag ttgcagcagg attatgaaac
     3301 cgcaaaacac agtcagcatc aggctaaaca acaggctttc gcgctggtgg aaatcgtaca
     3361 gcgccgtgtg catttcagct acagtgattc tgcgggtatg ctcagtgaaa atgcggatct
     3421 gaatgacaaa ctgcgtcagc gtctggaaca tgcggaatcg gatcgcagcc gcgcccgtga
     3481 acaactgcgt caacagcaag cgcagtattc ccagtttaac caggtgctgg catccctgaa
     3541 aagttcctat gaaaccaaac aggatatgct gaaagagctg ctacaggaga tgaaagatat
     3601 cggtgtgcag gcggatgcga atgctgaaat gcgtgcccgc gagcgtcgtg atcgactcca
     3661 tgaagcactc agcgttaacc gttccagagt caatcagctt gagaagcaga tcgccttctg
     3721 tgaagcggaa atggaaaatg tgcagaaaaa actgcggaaa ctggaacgcg attactatca
     3781 gatccgtgaa caggtggttt ctgctaaagc cggctggagc gcagtgatgc ggatggtgaa
     3841 agacaatggc gttgaacgtc gcctgcatcg ccgtgaactg gcgtatatgg agggtggcgc
     3901 gttacgttct atgtcggata aagcgttggg tgcattgcgt ctggcggtgg ctgataacga
     3961 acatctgcgt gatgcgctgc gtttatcgga agatcccaaa cggcctgaac gtaaggtaca
     4021 gttctttatt gccgtttatc aacatctgcg tgaacgcatt cgtcaggata ttatccgtac
     4081 tgacgatccg gttgacgcga ttgaacagat ggaaattgag ctggcccgtc tgacggaaga
     4141 gctgactgcc cgcgagcaaa aactcgctat cagttcgaag agtgtggcga atattatccg
     4201 ctgcaccatt cagcgtgagc agaaccgaat ccgcatgttg aaccaagggc tgcaagctgt
     4261 ttccttcgga caagtccgtg gtgtgcggtt aaatgtgaat gtgcgtgaaa gccatgcaat
     4321 attgttggat gtactttctg aacagcagga acaacatcag gacctgttta acagccagcg
     4381 attgaccttc tctgaggcaa tggcaaaact ttatcagcgt ctgaatccgc aagtggatat
     4441 ggggcagcgc ttgcctcaaa ccatcggtga agagttgttg gattaccgta actacctgga
     4501 gctggatgtt gaagttaacc gcggatcgga tggctggctg aaagcagaga gtggggcgct
     4561 gtctaccggt gaagcgatcg gtaccggcat gtccattttg gtaatggttg tgcagagttg
     4621 ggaagaagaa tcccgccgtt tgcgaggtaa agatatttcc ccttgccggt tgctattcct
     4681 cgatcaggcg gcgcgtttgg atgccaaatc tatcgctacc ctgtttgaac tatgcgaacg
     4741 cctgcaaatg cagttgatta ttgccgcccc ggaaaatatc agccctgaaa aagggaccac
     4801 ttataaattg gtgcgtaagg tatttaaaaa ccacgaacat gtgcatgtgg ttgggttacg
     4861 gggatttggg caggatgcgc cggcgactca attgatttca gatgttaccg cttaataacc
     4921 atggtgagat ccggctgcta acaaagcccg aaaggaagct gagttggctg ctgccaccgc
     4981 tgagcaataa ctagcataac cccttggggc ctctaaacgg gtcttgaggg gttttttgct
     5041 gaaaggagga actatatccg gattggcgaa tgggacgcgc cctgtagcgg cgcattaagc
     5101 gcggcgggtg tggtggttac gcgcagcgtg accgctacac ttgccagcgc cctagcgccc
     5161 gctcctttcg ctttcttccc ttcctttctc gccacgttcg ccggctttcc ccgtcaagct
     5221 ctaaatcggg ggctcccttt agggttccga tttagtgctt tacggcacct cgaccccaaa
     5281 aaacttgatt agggtgatgg ttcacgtagt gggccatcgc cctgatagac ggtttttcgc
     5341 cctttgacgt tggagtccac gttctttaat agtggactct tgttccaaac tggaacaaca
     5401 ctcaacccta tctcggtcta ttcttttgat ttataaggga ttttgccgat ttcggcctat
     5461 tggttaaaaa atgagctgat ttaacaaaaa tttaacgcga attttaacaa aatattaacg
     5521 cttacaattt aggtggcact tttcggggaa atgtgcgcgg aacccctatt tgtttatttt
     5581 tctaaataca ttcaaatatg tatccgctca tgaattaatt cttagaaaaa ctcatcgagc
     5641 atcaaatgaa actgcaattt attcatatca ggattatcaa taccatattt ttgaaaaagc
     5701 cgtttctgta atgaaggaga aaactcaccg aggcagttcc ataggatggc aagatcctgg
     5761 tatcggtctg cgattccgac tcgtccaaca tcaatacaac ctattaattt cccctcgtca
     5821 aaaataaggt tatcaagtga gaaatcacca tgagtgacga ctgaatccgg tgagaatggc
     5881 aaaagtttat gcatttcttt ccagacttgt tcaacaggcc agccattacg ctcgtcatca
     5941 aaatcactcg catcaaccaa accgttattc attcgtgatt gcgcctgagc gagacgaaat
     6001 acgcgatcgc tgttaaaagg acaattacaa acaggaatcg aatgcaaccg gcgcaggaac
     6061 actgccagcg catcaacaat attttcacct gaatcaggat attcttctaa tacctggaat
     6121 gctgttttcc cggggatcgc agtggtgagt aaccatgcat catcaggagt acggataaaa
     6181 tgcttgatgg tcggaagagg cataaattcc gtcagccagt ttagtctgac catctcatct
     6241 gtaacatcat tggcaacgct acctttgcca tgtttcagaa acaactctgg cgcatcgggc
     6301 ttcccataca atcgatagat tgtcgcacct gattgcccga cattatcgcg agcccattta
     6361 tacccatata aatcagcatc catgttggaa tttaatcgcg gcctagagca agacgtttcc
     6421 cgttgaatat ggctcataac accccttgta ttactgttta tgtaagcaga cagttttatt
     6481 gttcatgacc aaaatccctt aacgtgagtt ttcgttccac tgagcgtcag accccgtaga
     6541 aaagatcaaa ggatcttctt gagatccttt ttttctgcgc gtaatctgct gcttgcaaac
     6601 aaaaaaacca ccgctaccag cggtggtttg tttgccggat caagagctac caactctttt
     6661 tccgaaggta actggcttca gcagagcgca gataccaaat actgtccttc tagtgtagcc
     6721 gtagttaggc caccacttca agaactctgt agcaccgcct acatacctcg ctctgctaat
     6781 cctgttacca gtggctgctg ccagtggcga taagtcgtgt cttaccgggt tggactcaag
     6841 acgatagtta ccggataagg cgcagcggtc gggctgaacg gggggttcgt gcacacagcc
     6901 cagcttggag cgaacgacct acaccgaact gagataccta cagcgtgagc tatgagaaag
     6961 cgccacgctt cccgaaggga gaaaggcgga caggtatccg gtaagcggca gggtcggaac
     7021 aggagagcgc acgagggagc ttccaggggg aaacgcctgg tatctttata gtcctgtcgg
     7081 gtttcgccac ctctgacttg agcgtcgatt tttgtgatgc tcgtcagggg ggcggagcct
     7141 atggaaaaac gccagcaacg cggccttttt acggttcctg gccttttgct ggccttttgc
     7201 tcacatgttc tttcctgcgt tatcccctga ttctgtggat aaccgtatta ccgcctttga
     7261 gtgagctgat accgctcgcc gcagccgaac gaccgagcgc agcgagtcag tgagcgagga
     7321 agcggaagag cgcctgatgc ggtattttct ccttacgcat ctgtgcggta tttcacaccg
     7381 caatggtgca ctctcagtac aatctgctct gatgccgcat agttaagcca gtatacactc
     7441 cgctatcgct acgtgactgg gtcatggctg cgccccgaca cccgccaaca cccgctgacg
     7501 cgccctgacg ggcttgtctg ctcccggcat ccgcttacag acaagctgtg accgtctccg
     7561 ggagctgcat gtgtcagagg ttttcaccgt catcaccgaa acgcgcgagg cagctgcggt
     7621 aaagctcatc agcgtggtcg tgaagcgatt cacagatgtc tgcctgttca tccgcgtcca
     7681 gctcgttgag tttctccaga agcgttaatg tctggcttct gataaagcgg gccatgttaa
     7741 gggcggtttt ttcctgtttg gtcactgatg cctccgtgta agggggattt ctgttcatgg
     7801 gggtaatgat accgatgaaa cgagagagga tgctcacgat acgggttact gatgatgaac
     7861 atgcccggtt actggaacgt tgtgagggta aacaactggc ggtatggatg cggcgggacc
     7921 agagaaaaat cactcagggt caatgccagc gcttcgttaa tacagatgta ggtgttccac
     7981 agggtagcca gcagcatcct gcgatgcaga tccggaacat aatggtgcag ggcgctgact
     8041 tccgcgtttc cagactttac gaaacacgga aaccgaagac cattcatgtt gttgctcagg
     8101 tcgcagacgt tttgcagcag cagtcgcttc acgttcgctc gcgtatcggt gattcattct
     8161 gctaaccagt aaggcaaccc cgccagccta gccgggtcct caacgacagg agcacgatca
     8221 tgcgcacccg tggggccgcc atgccggcga taatggcctg cttctcgccg aaacgtttgg
     8281 tggcgggacc agtgacgaag gcttgagcga gggcgtgcaa gattccgaat accgcaagcg
     8341 acaggccgat catcgtcgcg ctccagcgaa agcggtcctc gccgaaaatg acccagagcg
     8401 ctgccggcac ctgtcctacg agttgcatga taaagaagac agtcataagt gcggcgacga
     8461 tagtcatgcc ccgcgcccac cggaaggagc tgactgggtt gaaggctctc aagggcatcg
     8521 gtcgagatcc cggtgcctaa tgagtgagct aacttacatt aattgcgttg cgctcactgc
     8581 ccgctttcca gtcgggaaac ctgtcgtgcc agctgcatta atgaatcggc caacgcgcgg
     8641 ggagaggcgg tttgcgtatt gggcgccagg gtggtttttc ttttcaccag tgagacgggc
     8701 aacagctgat tgcccttcac cgcctggccc tgagagagtt gcagcaagcg gtccacgctg
     8761 gtttgcccca gcaggcgaaa atcctgtttg atggtggtta acggcgggat ataacatgag
     8821 ctgtcttcgg tatcgtcgta tcccactacc gagatatccg caccaacgcg cagcccggac
     8881 tcggtaatgg cgcgcattgc gcccagcgcc atctgatcgt tggcaaccag catcgcagtg
     8941 ggaacgatgc cctcattcag catttgcatg gtttgttgaa aaccggacat ggcactccag
     9001 tcgccttccc gttccgctat cggctgaatt tgattgcgag tgagatattt atgccagcca
     9061 gccagacgca gacgcgccga gacagaactt aatggtcccg ctaacagcgc gatttgctga
     9121 tgacccaatg cgaccagatg ctccacgccc agtcgcgtac cgtcttcatg ggagaaaata
     9181 atactgttga tgggtgtctg gtcagagaca tcaagaaata acgccggaac attagtgcag
     9241 gcagcttcca cagcaatggc atcctggtca tccagcggat agttaatgat cagcccactg
     9301 acgcgttgcg cgagaagatt gtgcaccgcc gctttacagg cttcgacgcc gcttcgttct
     9361 accatcgaca ccaccacgct ggcacccagt tgatcggcgc gagatttaat cgccgcgaca
     9421 atttgcgacg gcgcgtgcag ggccagactg gaggtggcaa cgccaatcag caacgactgt
     9481 ttgcccgcca gttgttgtgc cacgcggttg ggaatgtaat tcagctccgc catcgccgct
     9541 tccacttttt cccgcgtttt cgcagaaacg tggctggcct ggttcaccac gcgggaaacg
     9601 gtctgataag agacaccggc atactctgcg acatcgtata acgttactgg tttcacattc
     9661 accaccctga attgactctc ttccgggcgc tatcatgcca taccgcgaaa ggttttgcgc
     9721 cattcgatgg tgtccgggat ctcgacgctc tcccttatgc gactcctgca ttaggaagca
     9781 gcccagtagt aggttgaggc cgttgagcac cgccgccgca aggaatggtg catgcaagga
     9841 gatggcgccc aacagtcccc cggccacggg gcctgccacc atacccacgc cgaaacaagc
     9901 gctcatgagc ccgaagtggc gagcccgatc ttccccatcg gtgatgtcgg cgatataggc
     9961 gccagcaacc gcacctgtgg cgccggtgat gccggccacg atgcgtccgg cgtagaggat
    10021 cgagatctcg atcccgcgaa at
//
