# Supplementary material for: Mechanism of DNA capture by the MukBEF SMC complex and its inhibition by a viral DNA mimic
Source: Cell. Author manuscript; Available in PMC 2025 Jul 4. (PMC7617805; doi:10.1016/j.cell.2025.02.032)
Supplement: Data S4 [file EMS206515-supplement-Data_S4_.zip › Data S4/pFB0638 pET-Gate2 His6-SUMO-GyrA.gb]

LOCUS       pFB0638_pET-Gate        8177 bp DNA     circular SYN 29-AUG-2024
DEFINITION  .
ACCESSION   .
VERSION     .
KEYWORDS    .
SOURCE      synthetic DNA construct
  ORGANISM  synthetic DNA construct
REFERENCE   1  (bases 1 to 8177)
  AUTHORS   Frank
  TITLE     Direct Submission
  JOURNAL   Exported Aug 29, 2024 from SnapGene 7.2.1
            https://www.snapgene.com
FEATURES             Location/Qualifiers
     source          1..8177
                     /mol_type="other DNA"
                     /note="color: #ffffff"
                     /organism="recombinant plasmid"
     promoter        1..17
                     /label=T7 promoter
                     /label=T7\promoter
                     /note="/vntifkey=30"
                     /note="color: #ffffff"
     CDS             20..44
                     /codon_start=1
                     /label=lac operator
                     /label=lac\operator
                     /note="/vntifkey=4"
                     /note="color: #993366"
                     /translation="GIVSG*QF"
     misc_feature    70..78
                     /label=T7 enhancer
                     /label=T7\enhancer
                     /note="/vntifkey=21"
                     /note="color: #3366cc"
     misc_feature    81..86
                     /label=RBS
                     /note="/vntifkey=21"
                     /note="color: #3366cc"
     CDS             95..411
                     /codon_start=1
                     /label=SMT3
                     /note="/vntifkey=4"
                     /note="color: #ff9966"
                     /translation="MGSSHHHHHHGSDSEVNQEAKPEVKPEVKPETHINLKVSDGSSEI
                     FFKIKKTTPLRRLMEAFAKRQGKEMDSLRFLYDGIRIQADQTPEDLDMEDNDIIEAHRE
                     Q"
     CDS             419..3046
                     /codon_start=1
                     /label=gyrA
                     /note="color: #993366"
                     /translation="MSDLAREITPVNIEEELKSSYLDYAMSVIVGRALPDVRDGLKPVH
                     RRVLYAMNVLGNDWNKAYKKSARVVGDVIGKYHPHGDSAVYDTIVRMAQPFSLRYMLVD
                     GQGNFGSIDGDSAAAMRYTEIRLAKIAHELMADLEKETVDFVDNYDGTEKIPDVMPTKI
                     PNLLVNGSSGIAVGMATNIPPHNLTEVINGCLAYIDDEDISIEGLMEHIPGPDFPTAAI
                     INGRRGIEEAYRTGRGKVYIRARAEVEVDAKTGRETIIVHEIPYQVNKARLIEKIAELV
                     KEKRVEGISALRDESDKDGMRIVIEVKRDAVGEVVLNNLYSQTQLQVSFGINMVALHHG
                     QPKIMNLKDIIAAFVRHRREVVTRRTIFELRKARDRAHILEALAVALANIDPIIELIRH
                     APTPAEAKTALVANPWQLGNVAAMLERAGDDAARPEWLEPEFGVRDGLYYLTEQQAQAI
                     LDLRLQKLTGLEHEKLLDEYKELLDQIAELLRILGSADRLMEVIREELELVREQFGDKR
                     RTEITANSADINLEDLITQEDVVVTLSHQGYVKYQPLSEYEAQRRGGKGKSAARIKEED
                     FIDRLLVANTHDHILCFSSRGRVYSMKVYQLPEATRGARGRPIVNLLPLEQDERITAIL
                     PVTEFEEGVKVFMATANGTVKKTVLTEFNRLRTAGKVAIKLVDGDELIGVDLTSGEDEV
                     MLFSAEGKVVRFKESSVRAMGCNTTGVRGIRLGEGDKVVSLIVPRGDGAILTATQNGYG
                     KRTAVAEYPTKSRATKGVISIKVTERNGLVVGAVQVDDCDQIMMITDAGTLVRTRVSEI
                     SIVGRNTQGVILIRTAEDENVVGLQRVAEPVDEEDLDTIDGSAAEGDDEIAPEVDVDDE
                     PEEE"
     terminator      3123..3169
                     /label=T7 terminator
                     /label=T7\terminator
                     /note="/vntifkey=43"
                     /note="color: #ffffff"
     rep_origin      3206..3661
                     /direction=RIGHT
                     /label=f1 origin
                     /label=f1\origin
                     /note="/vntifkey=33"
                     /note="color: #ffff00"
     CDS             complement(3757..4569)
                     /codon_start=1
                     /label=kanR
                     /note="/vntifkey=4"
                     /note="color: #993366"
                     /translation="MSHIQRETSCSRPRLNSNMDADLYGYKWARDNVGQSGATIYRLYG
                     KPDAPELFLKHGKGSVANDVTDEMVRLNWLTEFMPLPTIKHFIRTPDDAWLLTTAIPGK
                     TAFQVLEEYPDSGENIVDALAVFLRRLHSIPVCNCPFNSDRVFRLAQAQSRMNNGLVDA
                     SDFDDERNGWPVEQVWKEMHKLLPFSPDSVVTHGDFSLDNLIFDEGKLIGCIDVGRVGI
                     ADRYQDLAILWNCLGEFSPSLQKRLFQKYGIDNPDMNKLQFHLMLDEFF"
     promoter        complement(4592..4623)
                     /label=Pkan
                     /note="color: #ffffff; direction: LEFT"
     rep_origin      4675..5294
                     /label=pMB1 origin
                     /note="color: #ffff00"
     CDS             complement(5709..5933)
                     /codon_start=1
                     /label=rop
                     /note="color: #993366"
                     /translation="MNRNPPYTEASVTKQEKTALNMARFIRSQTLTLLEKLNELDADEQ
                     ADICESLHDHADELYRSCLARFGDDGENL"
     CDS             complement(6712..7791)
                     /codon_start=1
                     /label=lacI
                     /note="/vntifkey=4"
                     /note="color: #993366"
                     /translation="VKPVTLYDVAEYAGVSYQTVSRVVNQASHVSAKTREKVEAAMAEL
                     NYIPNRVAQQLAGKQSLLIGVATSSLALHAPSQIVAAIKSRADQLGASVVVSMVERSGV
                     EACKAAVHNLLAQRVSGLIINYPLDDQDAIAVEAACTNVPALFLDVSDQTPINSIIFSH
                     EDGTRLGVEHLVALGHQQIALLAGPLSSVSARLRLAGWHKYLTRNQIQPIAEREGDWSA
                     MSGFQQTMQMLNEGIVPTAMLVANDQMALGAMRAITESGLRVGADISVVGYDDTEDSSC
                     YIPPLTTIKQDFRLLGQTSVDRLLQLSQGQAVKGNQLLPVSLVKRKTTLAPNTQTASPR
                     ALADSLMQLARQVSRLESGQ"
     promoter        complement(7827..7858)
                     /label=PlacI
                     /note="/vntifkey=30"
                     /note="color: #ffffff; direction: LEFT"
ORIGIN
        1 taatacgact cactataggg gaattgtgag cggataacaa ttcccctcta gtctcgagaa
       61 taattttgtt taactttaag aaggagatat acatatgggt agcagccatc accatcatca
      121 tcacgggagc gatagcgaag tgaaccagga agcgaaaccg gaagttaaac cggaagtgaa
      181 accggaaacc catattaatc tgaaagttag cgacggcagc agcgaaatct tttttaaaat
      241 taaaaaaacc accccgctgc gtcgcctgat ggaagccttt gcgaaacgtc agggtaaaga
      301 aatggatagc ctgcgctttc tgtatgacgg catccgtatt caggccgatc agaccccgga
      361 agacctggat atggaagaca acgatattat tgaagcgcat cgcgaacaga ttggcggtat
      421 gagcgacctt gcgagagaaa ttacaccggt caacattgag gaagagctga agagctccta
      481 tctggattat gcgatgtcgg tcattgttgg ccgtgcgctg ccagatgtcc gagatggcct
      541 gaagccggta caccgtcgcg tactttacgc catgaacgta ctaggcaatg actggaacaa
      601 agcctataaa aaatctgccc gtgtcgttgg tgacgtaatc ggtaaatacc atccccatgg
      661 tgactcggcg gtctatgaca cgatcgtccg catggcgcag ccattctcgc tgcgttatat
      721 gctggtagac ggtcagggta acttcggttc tatcgacggc gactctgcgg cggcaatgcg
      781 ttatacggaa atccgtctgg cgaaaattgc ccatgaactg atggccgatc tcgaaaaaga
      841 gacggtcgat ttcgttgata actatgacgg cacggaaaaa attccggacg tcatgccaac
      901 caaaattcct aacctgctgg tgaacggttc ttccggtatc gccgtaggta tggcaaccaa
      961 catcccgccg cacaacctga cggaagtcat caacggttgt ctggcgtata ttgatgatga
     1021 agacatcagc attgaagggc tgatggaaca catcccgggg ccggacttcc cgacggcggc
     1081 aatcattaac ggtcgtcgcg gtattgaaga agcttaccgt accggtcgcg gcaaggtgta
     1141 tatccgcgct cgcgcagaag tggaagttga cgccaaaacc ggtcgtgaaa ccattatcgt
     1201 ccacgaaatt ccgtatcagg taaacaaagc gcgcctgatc gagaagattg cggaactggt
     1261 aaaagaaaaa cgcgtggaag gcatcagcgc gctgcgtgac gagtctgaca aagacggtat
     1321 gcgcatcgtg attgaagtga aacgcgatgc ggtcggtgaa gttgtgctca acaacctcta
     1381 ctcccagacc cagttgcagg tttctttcgg tatcaacatg gtggcattgc accatggtca
     1441 gccgaagatc atgaacctga aagacatcat cgcggcgttt gttcgtcacc gccgtgaagt
     1501 ggtgacccgt cgtactattt tcgaactgcg taaagctcgc gatcgtgctc atatccttga
     1561 agcattagcc gtggcgctgg cgaacatcga cccgatcatc gaactgatcc gtcatgcgcc
     1621 gacgcctgca gaagcgaaaa ctgcgctggt tgctaatccg tggcagctgg gcaacgttgc
     1681 cgcgatgctc gaacgtgctg gcgacgatgc tgcgcgtccg gaatggctgg agccagagtt
     1741 cggcgtgcgt gatggtctgt actacctgac cgaacagcaa gctcaggcga ttctggatct
     1801 gcgtttgcag aaactgaccg gtcttgagca cgaaaaactg ctcgacgaat acaaagagct
     1861 gctggatcag atcgcggaac tgttgcgtat tcttggtagc gccgatcgtc tgatggaagt
     1921 gatccgtgaa gagctggagc tggttcgtga acagttcggt gacaaacgtc gtactgaaat
     1981 caccgccaac agcgcagaca tcaacctgga agatctgatc acccaggaag atgtggtcgt
     2041 gacgctctct caccagggct acgttaagta tcagccgctt tctgaatacg aagcgcagcg
     2101 tcgtggcggg aaaggtaaat ctgccgcacg tattaaagaa gaagacttta tcgaccgact
     2161 gctggtggcg aacactcacg accatattct gtgcttctcc agccgtggtc gcgtctattc
     2221 gatgaaagtt tatcagttgc cggaagccac tcgtggcgcg cgcggtcgtc cgatcgtcaa
     2281 cctgctgccg ctggagcagg acgaacgtat cactgcgatc ctgccagtga ccgagtttga
     2341 agaaggcgtg aaagtcttca tggcgaccgc taacggtacc gtgaagaaaa ctgtcctcac
     2401 cgagttcaac cgtctgcgta ccgccggtaa agtggcgatc aaactggttg acggcgatga
     2461 gctgatcggc gttgacctga ccagcggcga agacgaagta atgctgttct ccgctgaagg
     2521 taaagtggtg cgctttaaag agtcttctgt ccgtgcgatg ggctgcaaca ccaccggtgt
     2581 tcgcggtatt cgcttaggtg aaggcgataa agtcgtctct ctgatcgtgc ctcgtggcga
     2641 tggcgcaatc ctcaccgcaa cgcaaaacgg ttacggtaaa cgtaccgcag tggcggaata
     2701 cccaaccaag tcgcgtgcga cgaaaggggt tatctccatc aaggttaccg aacgtaacgg
     2761 tttagttgtt ggcgcggtac aggtagatga ctgcgaccag atcatgatga tcaccgatgc
     2821 cggtacgctg gtacgtactc gcgtttcgga aatcagcatc gtgggccgta acacccaggg
     2881 cgtgatcctc atccgtactg cggaagatga aaacgtagtg ggtctgcaac gtgttgctga
     2941 accggttgac gaggaagatc tggataccat cgacggcagt gccgcggaag gggacgatga
     3001 aatcgctccg gaagtggacg ttgacgacga gccagaagaa gaataataac catggtgaga
     3061 tccggctgct aacaaagccc gaaaggaagc tgagttggct gctgccaccg ctgagcaata
     3121 actagcataa ccccttgggg cctctaaacg ggtcttgagg ggttttttgc tgaaaggagg
     3181 aactatatcc ggattggcga atgggacgcg ccctgtagcg gcgcattaag cgcggcgggt
     3241 gtggtggtta cgcgcagcgt gaccgctaca cttgccagcg ccctagcgcc cgctcctttc
     3301 gctttcttcc cttcctttct cgccacgttc gccggctttc cccgtcaagc tctaaatcgg
     3361 gggctccctt tagggttccg atttagtgct ttacggcacc tcgaccccaa aaaacttgat
     3421 tagggtgatg gttcacgtag tgggccatcg ccctgataga cggtttttcg ccctttgacg
     3481 ttggagtcca cgttctttaa tagtggactc ttgttccaaa ctggaacaac actcaaccct
     3541 atctcggtct attcttttga tttataaggg attttgccga tttcggccta ttggttaaaa
     3601 aatgagctga tttaacaaaa atttaacgcg aattttaaca aaatattaac gtttacaatt
     3661 tcaggtggca cttttcgggg aaatgtgcgc ggaaccccta tttgtttatt tttctaaata
     3721 cattcaaata tgtatccgct catgaattaa ttcttagaaa aactcatcga gcatcaaatg
     3781 aaactgcaat ttattcatat caggattatc aataccatat ttttgaaaaa gccgtttctg
     3841 taatgaagga gaaaactcac cgaggcagtt ccataggatg gcaagatcct ggtatcggtc
     3901 tgcgattccg actcgtccaa catcaataca acctattaat ttcccctcgt caaaaataag
     3961 gttatcaagt gagaaatcac catgagtgac gactgaatcc ggtgagaatg gcaaaagttt
     4021 atgcatttct ttccagactt gttcaacagg ccagccatta cgctcgtcat caaaatcact
     4081 cgcatcaacc aaaccgttat tcattcgtga ttgcgcctga gcgagacgaa atacgcgatc
     4141 gctgttaaaa ggacaattac aaacaggaat cgaatgcaac cggcgcagga acactgccag
     4201 cgcatcaaca atattttcac ctgaatcagg atattcttct aatacctgga atgctgtttt
     4261 cccggggatc gcagtggtga gtaaccatgc atcatcagga gtacggataa aatgcttgat
     4321 ggtcggaaga ggcataaatt ccgtcagcca gtttagtctg accatctcat ctgtaacatc
     4381 attggcaacg ctacctttgc catgtttcag aaacaactct ggcgcatcgg gcttcccata
     4441 caatcgatag attgtcgcac ctgattgccc gacattatcg cgagcccatt tatacccata
     4501 taaatcagca tccatgttgg aatttaatcg cggcctagag caagacgttt cccgttgaat
     4561 atggctcata acaccccttg tattactgtt tatgtaagca gacagtttta ttgttcatga
     4621 ccaaaatccc ttaacgtgag ttttcgttcc actgagcgtc agaccccgta gaaaagatca
     4681 aaggatcttc ttgagatcct ttttttctgc gcgtaatctg ctgcttgcaa acaaaaaaac
     4741 caccgctacc agcggtggtt tgtttgccgg atcaagagct accaactctt tttccgaagg
     4801 taactggctt cagcagagcg cagataccaa atactgtcct tctagtgtag ccgtagttag
     4861 gccaccactt caagaactct gtagcaccgc ctacatacct cgctctgcta atcctgttac
     4921 cagtggctgc tgccagtggc gataagtcgt gtcttaccgg gttggactca agacgatagt
     4981 taccggataa ggcgcagcgg tcgggctgaa cggggggttc gtgcacacag cccagcttgg
     5041 agcgaacgac ctacaccgaa ctgagatacc tacagcgtga gctatgagaa agcgccacgc
     5101 ttcccgaagg gagaaaggcg gacaggtatc cggtaagcgg cagggtcgga acaggagagc
     5161 gcacgaggga gcttccaggg ggaaacgcct ggtatcttta tagtcctgtc gggtttcgcc
     5221 acctctgact tgagcgtcga tttttgtgat gctcgtcagg ggggcggagc ctatggaaaa
     5281 acgccagcaa cgcggccttt ttacggttcc tggccttttg ctggcctttt gctcacatgt
     5341 tctttcctgc gttatcccct gattctgtgg ataaccgtat taccgccttt gagtgagctg
     5401 ataccgctcg ccgcagccga acgaccgagc gcagcgagtc agtgagcgag gaagcggaag
     5461 agcgcctgat gcggtatttt ctccttacgc atctgtgcgg tatttcacac cgcatatatg
     5521 gtgcactctc agtacaatct gctctgatgc cgcatagtta agccagtata cactccgcta
     5581 tcgctacgtg actgggtcat ggctgcgccc cgacacccgc caacacccgc tgacgcgccc
     5641 tgacgggctt gtctgctccc ggcatccgct tacagacaag ctgtgaccgt ctccgggagc
     5701 tgcatgtgtc agaggttttc accgtcatca ccgaaacgcg cgaggcagct gcggtaaagc
     5761 tcatcagcgt ggtcgtgaag cgattcacag atgtctgcct gttcatccgc gtccagctcg
     5821 ttgagtttct ccagaagcgt taatgtctgg cttctgataa agcgggccat gttaagggcg
     5881 gttttttcct gtttggtcac tgatgcctcc gtgtaagggg gatttctgtt catgggggta
     5941 atgataccga tgaaacgaga gaggatgctc acgatacggg ttactgatga tgaacatgcc
     6001 cggttactgg aacgttgtga gggtaaacaa ctggcggtat ggatgcggcg ggaccagaga
     6061 aaaatcactc agggtcaatg ccagcgcttc gttaatacag atgtaggtgt tccacagggt
     6121 agccagcagc atcctgcgat gcagatccgg aacataatgg tgcagggcgc tgacttccgc
     6181 gtttccagac tttacgaaac acggaaaccg aagaccattc atgttgttgc tcaggtcgca
     6241 gacgttttgc agcagcagtc gcttcacgtt cgctcgcgta tcggtgattc attctgctaa
     6301 ccagtaaggc aaccccgcca gcctagccgg gtcctcaacg acaggagcac gatcatgcgc
     6361 acccgtgggg ccgccatgcc ggcgataatg gcctgcttct cgccgaaacg tttggtggcg
     6421 ggaccagtga cgaaggcttg agcgagggcg tgcaagattc cgaataccgc aagcgacagg
     6481 ccgatcatcg tcgcgctcca gcgaaagcgg tcctcgccga aaatgaccca gagcgctgcc
     6541 ggcacctgtc ctacgagttg catgataaag aagacagtca taagtgcggc gacgatagtc
     6601 atgccccgcg cccaccggaa ggagctgact gggttgaagg ctctcaaggg catcggtcga
     6661 gatcccggtg cctaatgagt gagctaactt acattaattg cgttgcgctc actgcccgct
     6721 ttccagtcgg gaaacctgtc gtgccagctg cattaatgaa tcggccaacg cgcggggaga
     6781 ggcggtttgc gtattgggcg ccagggtggt ttttcttttc accagtgaga cgggcaacag
     6841 ctgattgccc ttcaccgcct ggccctgaga gagttgcagc aagcggtcca cgctggtttg
     6901 ccccagcagg cgaaaatcct gtttgatggt ggttaacggc gggatataac atgagctgtc
     6961 ttcggtatcg tcgtatccca ctaccgagat atccgcacca acgcgcagcc cggactcggt
     7021 aatggcgcgc attgcgccca gcgccatctg atcgttggca accagcatcg cagtgggaac
     7081 gatgccctca ttcagcattt gcatggtttg ttgaaaaccg gacatggcac tccagtcgcc
     7141 ttcccgttcc gctatcggct gaatttgatt gcgagtgaga tatttatgcc agccagccag
     7201 acgcagacgc gccgagacag aacttaatgg tcccgctaac agcgcgattt gctgatgacc
     7261 caatgcgacc agatgctcca cgcccagtcg cgtaccgtct tcatgggaga aaataatact
     7321 gttgatgggt gtctggtcag agacatcaag aaataacgcc ggaacattag tgcaggcagc
     7381 ttccacagca atggcatcct ggtcatccag cggatagtta atgatcagcc cactgacgcg
     7441 ttgcgcgaga agattgtgca ccgccgcttt acaggcttcg acgccgcttc gttctaccat
     7501 cgacaccacc acgctggcac ccagttgatc ggcgcgagat ttaatcgccg cgacaatttg
     7561 cgacggcgcg tgcagggcca gactggaggt ggcaacgcca atcagcaacg actgtttgcc
     7621 cgccagttgt tgtgccacgc ggttgggaat gtaattcagc tccgccatcg ccgcttccac
     7681 tttttcccgc gttttcgcag aaacgtggct ggcctggttc accacgcggg aaacggtctg
     7741 ataagagaca ccggcatact ctgcgacatc gtataacgtt actggtttca cattcaccac
     7801 cctgaattga ctctcttccg ggcgctatca tgccataccg cgaaaggttt tgcgccattc
     7861 gatggtgtcc gggatctcga cgctctccct tatgcgactc ctgcattagg aagcagccca
     7921 gtagtaggtt gaggccgttg agcaccgccg ccgcaaggaa tggtgcatgc aaggagatgg
     7981 cgcccaacag tcccccggcc acggggcctg ccaccatacc cacgccgaaa caagcgctca
     8041 tgagcccgaa gtggcgagcc cgatcttccc catcggtgat gtcggcgata taggcgccag
     8101 caaccgcacc tgtggcgccg gtgatgccgg ccacgatgcg tccggcgtag aggatcgaga
     8161 tctcgatccc gcgaaat
//
