# Supplementary material for: Mechanism of DNA capture by the MukBEF SMC complex and its inhibition by a viral DNA mimic
Source: Cell. Author manuscript; Available in PMC 2025 Jul 4. (PMC7617805; doi:10.1016/j.cell.2025.02.032)
Supplement: Data S4 [file EMS206515-supplement-Data_S4_.zip › Data S4/pFB0661 pET-Gate2 MukF(D227C, Q412C) MukE His6-SUMO-MukB(R143C, R771C, C1118S, K1246C).gb]

LOCUS       pFB0661_pET-Gate       12132 bp DNA     circular SYN 29-AUG-2024
DEFINITION  .
ACCESSION   .
VERSION     .
KEYWORDS    .
SOURCE      synthetic DNA construct
  ORGANISM  synthetic DNA construct
REFERENCE   1  (bases 1 to 12132)
  AUTHORS   Frank
  TITLE     Direct Submission
  JOURNAL   Exported Aug 29, 2024 from SnapGene 7.2.1
            https://www.snapgene.com
FEATURES             Location/Qualifiers
     source          1..12132
                     /mol_type="other DNA"
                     /note="color: #ffffff"
                     /organism="recombinant plasmid"
     promoter        1..17
                     /label=T7 promoter
                     /label=T7\promoter
                     /note="/vntifkey=30"
                     /note="color: #ffffff"
     CDS             20..44
                     /codon_start=1
                     /label=lac operator
                     /label=lac\operator
                     /note="/vntifkey=4"
                     /note="color: #993366"
                     /translation="GIVSG*QF"
     misc_feature    70..78
                     /label=T7 enhancer
                     /label=T7\enhancer
                     /note="/vntifkey=21"
                     /note="color: #3366cc"
     misc_feature    81..86
                     /label=RBS
                     /note="/vntifkey=21"
                     /note="color: #3366cc"
     CDS             95..1417
                     /codon_start=1
                     /label=mukF
                     /note="color: #993366"
                     /translation="MSEFSQTVPELVAWARKNDFSISLPVDRLSFLLAVATLNGERLDG
                     EMSEGELVDAFRHVSDAFEQTSETIGVRANNAINDMVRQRLLNRFTSEQAEGNAIYRLT
                     PLGIGITDYYIRQREFSTLRLSMQLSIVAGELKRAADAAEEGGDEFHWHRNVYAPLKYS
                     VAEIFDSIDLTQRLMDEQQQQVKDDIAQLLNKDWRAAISSCELLLSETSGTLRELQDTL
                     EAAGCKLQANLLRIQDATMTHDDLHFVDRLVFDLQSKLDRIISWGQQSIDLWIGYDRHV
                     HKFIRTAIDMDKNRVFAQRLRQSVQTYFDEPWALTYANADRLLDMRDEEMALRDEEVTG
                     ELPEDLEYEEFNEIREQLAAIIEEQLAVYKTRQVPLDLGLVVREYLSQYPRARHFDVAR
                     IVIDQAVRLGVACADFTGLPAKWQPINDYGAKVQAHVIDKY"
     misc_feature    1436..1444
                     /label=T7 enhancer
                     /label=T7\enhancer
                     /note="/vntifkey=21"
                     /note="color: #3366cc"
     misc_feature    1447..1452
                     /label=RBS
                     /note="/vntifkey=21"
                     /note="color: #3366cc"
     CDS             1461..2165
                     /codon_start=1
                     /label=mukE
                     /note="color: #993366"
                     /translation="MSSTNIEQVMPVKLAQALANPLFPALDSALRSGRHIGLDELDNHA
                     FLMDFQEYLEEFYARYNVELIRAPEGFFYLRPRSTTLIPRSVLSELDMMVGKILCYLYL
                     SPERLANEGIFTQQELYDELLTLADEAKLLKLVNNRSTGSDVDRQKLQEKVRSSLNRLR
                     RLGMVWFMGHDSSKFRITESVFRFGADVRAGDDPREAQRRLIRDGEAMPIENHLQLNDE
                     TEENQPDSGEEE"
     misc_feature    2188..2196
                     /label=T7 enhancer
                     /label=T7\enhancer
                     /note="/vntifkey=21"
                     /note="color: #3366cc"
     misc_feature    2199..2204
                     /label=RBS
                     /note="/vntifkey=21"
                     /note="color: #3366cc"
     CDS             2213..2536
                     /codon_start=1
                     /label=His6-SMT3
                     /note="/vntifkey=4"
                     /note="color: #ff9966"
                     /translation="MGSSHHHHHHGSDSEVNQEAKPEVKPEVKPETHINLKVSDGSSEI
                     FFKIKKTTPLRRLMEAFAKRQGKEMDSLRFLYDGIRIQADQTPEDLDMEDNDIIEAHRE
                     QIGG"
     CDS             2537..6997
                     /codon_start=1
                     /label=mukB
                     /note="color: #993366"
                     /translation="MIERGKFRSLTLINWNGFFARTFDLDELVTTLSGGNGAGKSTTMA
                     AFVTALIPDLTLLHFRNTTEAGATSGSRDKGLHGKLKAGVCYSMLDTINSRHQRVVVGV
                     RLQQVAGRDRKVDIKPFAIQGLPMSVQPTQLVTETLNECQARVLPLNELKDKLEAMEGV
                     QFKQFNSITDYHSLMFDLGIIARRLRSASDRSKFYRLIEASLYGGISSAITRSLRDYLL
                     PENSGVRKAFQDMEAALRENRMTLEAIRVTQSDRDLFKHLISEATNYVAADYMRHANER
                     RVHLDKALEFRRELHTSRQQLAAEQYKHVDMARELAEHNGAEGDLEADYQAASDHLNLV
                     QTALRQQEKIERYEADLDELQIRLEEQNEVVAEAIERQQENEARAEAAELEVDELKSQL
                     ADYQQALDVQQTRAIQYNQAIAALNRAKELCHLPDLTADCAAEWLETFQAKELEATEKM
                     LSLEQKMSMAQTAHSQFEQAYQLVVAINGPLARNEAWDVARELLREGVDQRHLAEQVQP
                     LRMRLSELEQRLREQQEAERLLADFCKRQGKNFDIDELEALHQELEARIASLSDSVSNA
                     REERMALRQEQEQLQSRIQSLMQRAPVWLAAQNSLNQLSEQCGEEFTSSQDVTEYLQQL
                     LEREREAIVERDEVGARKNAVDEEIERLSQPGGSEDQRLNALAERFGGVLLSEIYDDVS
                     LEDAPYFSALYGPSRHAIVVPDLSQVTEHLEGLTDCPEDLYLIEGDPQSFDDSVFSVDE
                     LEKAVVVKIADRQWRYSCFPEVPLFGRAARESRIESLHAEREVLSERFATLSFDVQKTQ
                     RLHQAFSRFIGSHLAVAFESDPEAEIRQLNSRRVELERALSNHENDNQQQRIQFEQAKE
                     GVTALNRILPRLNLLADDSLADRVDEIRERLDEAQEAARFVQQFGNQLAKLEPIVSVLQ
                     SDPEQFEQLKEDYAYSQQMQRDARQQAFALTEVVQRRAHFSYSDSAEMLSGNSDLNEKL
                     RERLEQAEAERTRAREALRGHAAQLSQYNQVLASLKSSYDTKKELLNDLQRELQDIGVR
                     ADSGAEERARIRRDELHAQLSNNRSRRNQLEKALTFCEAEMDNLTRKLRKLERDYFEMR
                     EQVVTAKAGWSAVMRMVKDNGVERRLHRRELAYLSADDLRSMSDKALGALRLAVADNEH
                     LRDVLRMSEDPKRPERKIQFFVAVYQHLRERIRQDIIRTDDPVEAIEQMEIELSRLTEE
                     LTSREQKLAISSRSVANIIRCTIQREQNRIRMLNQGLQNVSFGQVNSVRLNVNVRETHA
                     MLLDVLSEQHEQHQDLFNSNRLTFSEALAKLYQRLNPQIDMGQRTPQTIGEELLDYRNY
                     LEMEVEVNRGSDGWLRAESGALSTGEAIGTGMSILVMVVQSWEDESRRLRGKDISPCRL
                     LFLDEAARLDARSIATLFELCERLQMQLIIAAPENISPEKGTTYKLVRKVFQNTEHVHV
                     VGLRGFAPQLPETLPGTDEAPSQAS"
     misc_feature    2963..2965
                     /label=R143C
                     /note="color: #a6acb3"
     misc_feature    4847..4849
                     /label=R771C
                     /note="color: #c0c0c0"
     misc_feature    5888..5890
                     /label=C1118S
                     /note="color: #a6acb3"
     misc_feature    6272..6274
                     /label=K1246C
                     /note="color: #a6acb3"
     terminator      7078..7124
                     /label=T7 terminator
                     /label=T7\terminator
                     /note="/vntifkey=43"
                     /note="color: #ffffff"
     rep_origin      7161..7616
                     /direction=RIGHT
                     /label=f1 origin
                     /label=f1\origin
                     /note="/vntifkey=33"
                     /note="color: #ffff00"
     CDS             complement(7712..8524)
                     /codon_start=1
                     /label=kanR
                     /note="/vntifkey=4"
                     /note="color: #993366"
                     /translation="MSHIQRETSCSRPRLNSNMDADLYGYKWARDNVGQSGATIYRLYG
                     KPDAPELFLKHGKGSVANDVTDEMVRLNWLTEFMPLPTIKHFIRTPDDAWLLTTAIPGK
                     TAFQVLEEYPDSGENIVDALAVFLRRLHSIPVCNCPFNSDRVFRLAQAQSRMNNGLVDA
                     SDFDDERNGWPVEQVWKEMHKLLPFSPDSVVTHGDFSLDNLIFDEGKLIGCIDVGRVGI
                     ADRYQDLAILWNCLGEFSPSLQKRLFQKYGIDNPDMNKLQFHLMLDEFF"
     promoter        complement(8547..8578)
                     /label=Pkan
                     /note="color: #ffffff; direction: LEFT"
     rep_origin      8630..9249
                     /label=pMB1 origin
                     /note="color: #ffff00"
     CDS             complement(9664..9888)
                     /codon_start=1
                     /label=rop
                     /note="color: #993366"
                     /translation="MNRNPPYTEASVTKQEKTALNMARFIRSQTLTLLEKLNELDADEQ
                     ADICESLHDHADELYRSCLARFGDDGENL"
     CDS             complement(10667..11746)
                     /codon_start=1
                     /label=lacI
                     /note="/vntifkey=4"
                     /note="color: #993366"
                     /translation="VKPVTLYDVAEYAGVSYQTVSRVVNQASHVSAKTREKVEAAMAEL
                     NYIPNRVAQQLAGKQSLLIGVATSSLALHAPSQIVAAIKSRADQLGASVVVSMVERSGV
                     EACKAAVHNLLAQRVSGLIINYPLDDQDAIAVEAACTNVPALFLDVSDQTPINSIIFSH
                     EDGTRLGVEHLVALGHQQIALLAGPLSSVSARLRLAGWHKYLTRNQIQPIAEREGDWSA
                     MSGFQQTMQMLNEGIVPTAMLVANDQMALGAMRAITESGLRVGADISVVGYDDTEDSSC
                     YIPPLTTIKQDFRLLGQTSVDRLLQLSQGQAVKGNQLLPVSLVKRKTTLAPNTQTASPR
                     ALADSLMQLARQVSRLESGQ"
     promoter        complement(11782..11813)
                     /label=PlacI
                     /note="/vntifkey=30"
                     /note="color: #ffffff; direction: LEFT"
ORIGIN
        1 taatacgact cactataggg gaattgtgag cggataacaa ttcccctcta gtctcgagaa
       61 taattttgtt taactttaag aaggagatat acatatgagt gaattttccc agacagtccc
      121 cgaactggtt gcctgggcca gaaaaaatga cttctccatc tcgctgccgg tagaccgact
      181 ctcttttctg ctggcggttg ccacgctgaa cggcgagcgt ctggatggtg agatgagtga
      241 aggcgagctg gtggatgcat tccgccatgt gagtgatgcg tttgagcaaa ccagcgaaac
      301 catcggcgtg cgcgccaata acgcgatcaa cgacatggtg cgtcaacgtc tgctgaaccg
      361 ctttaccagc gagcaggcgg aagggaacgc aatttaccgt ctgacgccgc tcggcatcgg
      421 cattactgac tactacatcc gtcagcgcga gttttctacg ctgcgtcttt ctatgcagtt
      481 gtcgattgtg gcgggtgagc tcaaacgcgc agcagatgcc gccgaagagg gcggtgatga
      541 atttcactgg caccgtaatg tctatgcgcc actgaaatat tcggtagcag aaattttcga
      601 cagtatcgac ctgacgcaac gtctgatgga cgaacagcag cagcaggtga aggacgatat
      661 cgcccagttg ctgaacaaag actggcgggc ggcgatttcc agctgtgaat tgttgctttc
      721 ggaaacttcc ggaacgctgc gtgaattgca ggatacgctg gaagcggcag gctgtaaatt
      781 gcaggctaat ctgttgcgca ttcaggatgc gacgatgacc catgacgatc tgcatttcgt
      841 cgatcgtctg gtgttcgatc tgcagagcaa actcgatcgt attatcagtt ggggccagca
      901 atccatcgac ttgtggattg gctacgaccg ccacgtacac aaatttattc gtaccgcgat
      961 cgatatggat aaaaaccgcg tctttgctca gcggttacgt cagtcggtac aaacctattt
     1021 tgatgagccg tgggcgctaa cttatgccaa tgccgatcgt ctgctggata tgcgtgacga
     1081 agagatggca ctgcgcgatg aagaagtgac tggggaactt cctgaggatc tggaatacga
     1141 agagtttaac gagatccgcg aacagctggc ggcgatcatc gaagaacaac ttgccgtgta
     1201 caaaaccaga caagtgccgc tggatcttgg tctggtggta cgcgaatatc tgtcacagta
     1261 tccgcgtgca cgtcactttg acgttgcgcg tattgttatt gatcaggcgg tacgtcttgg
     1321 cgtagcgtgc gcagatttca ccggactgcc agcgaaatgg cagccgatta atgattacgg
     1381 agccaaggta caggcgcatg tcatcgacaa atattaataa cctgaataat tttgtttaac
     1441 tttaagaagg agatatacat atgtcatcga caaatattga acaagtgatg ccggttaagc
     1501 tggcgcaggc gctggcgaat ccgttatttc cggcgctgga cagcgcctta cgttcaggac
     1561 gccatattgg cctcgacgaa ctggataatc atgcattcct gatggatttt caggaatatc
     1621 tggaagagtt ttacgcgcgt tataacgttg agcttattcg cgcaccagaa gggttcttct
     1681 atttacgccc acgttccacc acgctgatcc ctcgttccgt cttgtcggaa ctggatatga
     1741 tggtcgggaa aatcctctgt tatctctatc tcagcccgga acggctggcg aatgagggga
     1801 ttttcaccca gcaggaactg tacgacgaac tgctcaccct ggccgatgaa gcaaaactgc
     1861 tgaaactggt gaacaaccgt tcaaccggtt cagacgttga ccgtcagaag ttgcaggaga
     1921 aagtacgttc ttcgctcaac cgtctgcgtc gtttaggcat ggtgtggttt atgggccacg
     1981 acagcagcaa gtttcgcatt accgaatcgg tgttccgctt cggagccgat gtgcgtgctg
     2041 gcgacgatcc ccgtgaagca cagcgtcgcc tgattcgtga tggcgaagca atgccgattg
     2101 aaaatcatct gcaactcaac gatgaaaccg aagagaatca gccagatagc ggagaggaag
     2161 aataataacc tgaccaaata attttgttta actttaagaa ggagatatac atatgggtag
     2221 cagccatcac catcatcatc acgggagcga tagcgaagtg aaccaggaag cgaaaccgga
     2281 agttaaaccg gaagtgaaac cggaaaccca tattaatctg aaagttagcg acggcagcag
     2341 cgaaatcttt tttaaaatta aaaaaaccac cccgctgcgt cgcctgatgg aagcctttgc
     2401 gaaacgtcag ggtaaagaaa tggatagcct gcgctttctg tatgacggca tccgtattca
     2461 ggccgatcag accccggaag acctggatat ggaagacaac gatattattg aagcgcatcg
     2521 cgaacagatt gggggtatga ttgaacgcgg taaatttcgc tcactgacgc tgattaactg
     2581 gaacggcttt tttgcccgaa cttttgacct tgacgagctg gtcacgacgc tttctggcgg
     2641 taacggggcg ggtaaatcca ccaccatggc ggcgttcgtt acggcgctga tccccgacct
     2701 gaccctgctg catttccgta acactacgga agccggggcc accagcggtt cgcgcgataa
     2761 aggtctgcac ggtaagctga aagcgggtgt ctgttattcg atgctcgaca ccattaactc
     2821 gcgccaccag cgcgtggtgg tcggtgtgcg tctgcaacag gttgccggac gcgatcgtaa
     2881 agtggatatc aagccgtttg ccattcaggg actgccgatg tcggtgcagc cgacacagct
     2941 ggtgaccgaa accctgaacg aatgtcaggc gcgcgtgctg ccgcttaacg agctgaaaga
     3001 caagctcgag gcgatggaag gcgtgcagtt taaacagttc aactccatta ctgattacca
     3061 ctcgctgatg ttcgatctgg gcatcatcgc gcgtcgtctg cgctccgcat ctgaccgtag
     3121 caaattctat cgtctgatcg aagcttcgct gtatggcggg atctccagtg ccattacccg
     3181 ttctctgcgc gactacctgt tgccagaaaa cagcggcgtg cgtaaagcgt tccaggacat
     3241 ggaagcggcg ctgcgtgaaa accgtatgac gctggaagcg attcgtgtca cccagtcgga
     3301 ccgcgacctg tttaagcatc tgatcagcga agccaccaac tacgtggcgg cggactacat
     3361 gcgtcacgcc aacgagcgcc gtgtccatct cgacaaagcc ctggagtttc gtcgcgagct
     3421 acatacttcg cgtcagcaac tggcggctga gcagtacaaa cacgtcgata tggcgcgtga
     3481 gctggcagag cacaacggtg ccgaaggcga tctggaagcg gattatcagg cggccagtga
     3541 tcacctgaac ctggtgcaaa ccgcactgcg tcagcaggag aagatcgaac gctacgaagc
     3601 ggatctcgat gagctgcaga tccgtctgga agagcaaaat gaagtggtgg cagaagccat
     3661 cgaacgccag caagagaatg aggctcgtgc ggaagctgcc gaactggaag tggacgagct
     3721 gaaaagccag cttgctgact accagcaggc gctggacgtc cagcaaacgc gcgcgatcca
     3781 gtataaccag gcgattgctg cgcttaatcg tgccaaagaa ctgtgccatc tgccggactt
     3841 aaccgccgac tgcgccgccg aatggctgga aaccttccag gcgaaagagc tggaagcgac
     3901 tgaaaaaatg ctctctcttg agcagaaaat gagcatggcg caaaccgcgc acagccagtt
     3961 tgagcaggct tatcagctgg tggtggcaat caacggccca ctggcgcgta acgaggcgtg
     4021 ggatgtcgct cgcgaactat tgcgcgaagg ggtcgatcag cgtcacctgg cagagcaggt
     4081 tcagccgctg cggatgcgat taagcgaact ggaacagcgt ctacgcgagc agcaagaagc
     4141 tgagcgtctg ctggcagatt tctgcaaacg tcagggcaag aattttgata tcgacgaact
     4201 ggaagccctg catcaggaac tggaagcacg cattgcctct ctttccgata gcgtgtctaa
     4261 cgcccgtgaa gagcgcatgg cactgcgcca ggagcaggaa cagctgcagt ctcgcattca
     4321 gagtttgatg cagcgtgcgc cggtttggct ggcagcgcaa aacagtctca accagttgag
     4381 cgaacagtgc ggcgaagagt ttacctccag ccaggacgtc accgaatatc tgcaacagtt
     4441 gctggagcgt gagcgagagg cgattgttga acgcgatgaa gtgggcgcgc gcaaaaacgc
     4501 cgtcgatgaa gagatcgaac gtttaagcca gcctggcggc tctgaagatc agcgtctgaa
     4561 cgcgctggcg gagcgttttg gtggtgtgct gctgtcagaa atttatgacg acgttagcct
     4621 ggaagatgcg ccgtacttct cagcgctgta tggcccgtca cgccacgcca tcgtggtgcc
     4681 agatctgtca caggtaactg aacacctgga aggcttgacc gattgcccgg aagatctcta
     4741 tctgatcgaa ggagatccgc agtcattcga tgacagcgtg ttcagcgttg atgagctgga
     4801 aaaagcggta gtggtgaaaa tcgccgatcg tcagtggcgt tattcttgct tcccggaagt
     4861 gccgctgttt ggtcgtgctg cgcgtgaaag ccgtattgaa agcctccatg ccgagcgtga
     4921 agtgctttcc gaacgcttcg ccacgctctc ctttgatgta cagaaaactc agcgtctgca
     4981 tcaggcgttc agccgcttta tcggcagtca tctggcggtt gcgtttgagt ctgacccgga
     5041 agcagaaatc cgtcaactga acagccgtcg cgtcgaactg gagcgggcgt taagtaatca
     5101 tgaaaatgat aaccagcagc agcgtattca gtttgagcag gcgaaagagg gcgttacggc
     5161 gctgaaccgc attctgccgc ggctcaacct gttggctgat gacagcctgg cggatcgcgt
     5221 cgatgaaatc cgcgaacgtc tggatgaagc ccaggaagcc gcgcgttttg ttcagcagtt
     5281 tggcaatcaa ctggcgaaac tggaaccgat tgtttcggta ttgcagagcg acccggaaca
     5341 gttcgaacag ttaaaagaag attacgcgta ctctcagcag atgcagcgcg atgcccgtca
     5401 gcaggcgttt gccctgacgg aagtggtgca gcgtcgtgcg cactttagct attctgactc
     5461 ggcagaaatg cttagcggta acagcgatct caacgaaaaa ctgcgtgaac gtctggaaca
     5521 ggcggaagcg gagcgtaccc gcgctcgcga agcgttgcgc ggtcacgcag cgcagttgag
     5581 tcagtacaac caggtgctgg cttcgctgaa aagttcttac gacaccaaaa aagagctact
     5641 caacgatctg caacgtgaat tgcaggatat cggcgtgcgt gctgatagcg gggcagaaga
     5701 gcgggcgcgt attcgccgtg acgagctgca tgcgcaactg agcaataacc gttcacgccg
     5761 caatcaactg gaaaaagcgc ttaccttctg cgaagcggag atggacaacc tgacccgcaa
     5821 actgcgcaag ctggagcggg attactttga gatgcgcgag caggtagtga ccgccaaagc
     5881 gggctggagc gcggtgatgc gcatggtgaa agataacggc gttgagcgcc gcttacaccg
     5941 tcgtgagctg gcttatctct ccgctgatga tttgcgttcc atgtcggata aggcgttagg
     6001 tgcgctgcgt ctggcggtgg cggataacga acatctgcgc gacgtgctgc gcatgtcgga
     6061 agatccgaaa cgtccggagc gtaaaattca gttcttcgtg gcggtttatc agcatctgcg
     6121 tgaacgtatt cgtcaggata ttattcgtac cgatgatccg gtggaagcta tcgaacagat
     6181 ggagattgaa cttagccgtc tgaccgaaga attaacctcc cgtgaacaga aactggcgat
     6241 cagttcccgc agcgtggcga acatcattcg ctgcaccatt cagcgcgagc agaaccgtat
     6301 ccgtatgctc aaccaggggt tgcagaacgt atcgtttggt caggtgaaca gcgtgcggct
     6361 caacgtgaac gtgcgtgaaa cgcacgccat gctactggat gtgctctctg aacagcacga
     6421 gcagcatcag gatctgttta acagcaaccg tttgaccttc tcggaagcgc tggcgaaact
     6481 gtatcaacgt cttaacccgc agattgatat ggggcagcgc acgccgcaga ccatcggtga
     6541 agaactgctg gattaccgca actatctgga aatggaagtt gaggttaacc gtggttccga
     6601 tggctggctg cgcgcagagt ctggtgcatt gtcgaccggt gaggcgattg gtaccggtat
     6661 gtcgattctg gtgatggtgg tacaaagctg ggaagatgaa tctcgccgcc tgcgcggtaa
     6721 agatatctct ccttgccgcc tgctgttcct cgatgaagca gcgcgactgg atgctcgttc
     6781 tatcgccacg ctgtttgaat tgtgtgagcg tttgcaaatg caactcatca tcgcagcgcc
     6841 ggaaaatatc agcccggaga aaggcaccac ctataaactg gtgcgtaaag tcttccagaa
     6901 taccgaacac gttcatgtcg tcggcctgcg aggatttgcg ccgcaactcc ctgaaacgct
     6961 tccaggaact gacgaagcgc cttctcaggc gagttaataa cctgccatgg tgagatccgg
     7021 ctgctaacaa agcccgaaag gaagctgagt tggctgctgc caccgctgag caataactag
     7081 cataacccct tggggcctct aaacgggtct tgaggggttt tttgctgaaa ggaggaacta
     7141 tatccggatt ggcgaatggg acgcgccctg tagcggcgca ttaagcgcgg cgggtgtggt
     7201 ggttacgcgc agcgtgaccg ctacacttgc cagcgcccta gcgcccgctc ctttcgcttt
     7261 cttcccttcc tttctcgcca cgttcgccgg ctttccccgt caagctctaa atcgggggct
     7321 ccctttaggg ttccgattta gtgctttacg gcacctcgac cccaaaaaac ttgattaggg
     7381 tgatggttca cgtagtgggc catcgccctg atagacggtt tttcgccctt tgacgttgga
     7441 gtccacgttc tttaatagtg gactcttgtt ccaaactgga acaacactca accctatctc
     7501 ggtctattct tttgatttat aagggatttt gccgatttcg gcctattggt taaaaaatga
     7561 gctgatttaa caaaaattta acgcgaattt taacaaaata ttaacgttta caatttcagg
     7621 tggcactttt cggggaaatg tgcgcggaac ccctatttgt ttatttttct aaatacattc
     7681 aaatatgtat ccgctcatga attaattctt agaaaaactc atcgagcatc aaatgaaact
     7741 gcaatttatt catatcagga ttatcaatac catatttttg aaaaagccgt ttctgtaatg
     7801 aaggagaaaa ctcaccgagg cagttccata ggatggcaag atcctggtat cggtctgcga
     7861 ttccgactcg tccaacatca atacaaccta ttaatttccc ctcgtcaaaa ataaggttat
     7921 caagtgagaa atcaccatga gtgacgactg aatccggtga gaatggcaaa agtttatgca
     7981 tttctttcca gacttgttca acaggccagc cattacgctc gtcatcaaaa tcactcgcat
     8041 caaccaaacc gttattcatt cgtgattgcg cctgagcgag acgaaatacg cgatcgctgt
     8101 taaaaggaca attacaaaca ggaatcgaat gcaaccggcg caggaacact gccagcgcat
     8161 caacaatatt ttcacctgaa tcaggatatt cttctaatac ctggaatgct gttttcccgg
     8221 ggatcgcagt ggtgagtaac catgcatcat caggagtacg gataaaatgc ttgatggtcg
     8281 gaagaggcat aaattccgtc agccagttta gtctgaccat ctcatctgta acatcattgg
     8341 caacgctacc tttgccatgt ttcagaaaca actctggcgc atcgggcttc ccatacaatc
     8401 gatagattgt cgcacctgat tgcccgacat tatcgcgagc ccatttatac ccatataaat
     8461 cagcatccat gttggaattt aatcgcggcc tagagcaaga cgtttcccgt tgaatatggc
     8521 tcataacacc ccttgtatta ctgtttatgt aagcagacag ttttattgtt catgaccaaa
     8581 atcccttaac gtgagttttc gttccactga gcgtcagacc ccgtagaaaa gatcaaagga
     8641 tcttcttgag atcctttttt tctgcgcgta atctgctgct tgcaaacaaa aaaaccaccg
     8701 ctaccagcgg tggtttgttt gccggatcaa gagctaccaa ctctttttcc gaaggtaact
     8761 ggcttcagca gagcgcagat accaaatact gtccttctag tgtagccgta gttaggccac
     8821 cacttcaaga actctgtagc accgcctaca tacctcgctc tgctaatcct gttaccagtg
     8881 gctgctgcca gtggcgataa gtcgtgtctt accgggttgg actcaagacg atagttaccg
     8941 gataaggcgc agcggtcggg ctgaacgggg ggttcgtgca cacagcccag cttggagcga
     9001 acgacctaca ccgaactgag atacctacag cgtgagctat gagaaagcgc cacgcttccc
     9061 gaagggagaa aggcggacag gtatccggta agcggcaggg tcggaacagg agagcgcacg
     9121 agggagcttc cagggggaaa cgcctggtat ctttatagtc ctgtcgggtt tcgccacctc
     9181 tgacttgagc gtcgattttt gtgatgctcg tcaggggggc ggagcctatg gaaaaacgcc
     9241 agcaacgcgg cctttttacg gttcctggcc ttttgctggc cttttgctca catgttcttt
     9301 cctgcgttat cccctgattc tgtggataac cgtattaccg cctttgagtg agctgatacc
     9361 gctcgccgca gccgaacgac cgagcgcagc gagtcagtga gcgaggaagc ggaagagcgc
     9421 ctgatgcggt attttctcct tacgcatctg tgcggtattt cacaccgcat atatggtgca
     9481 ctctcagtac aatctgctct gatgccgcat agttaagcca gtatacactc cgctatcgct
     9541 acgtgactgg gtcatggctg cgccccgaca cccgccaaca cccgctgacg cgccctgacg
     9601 ggcttgtctg ctcccggcat ccgcttacag acaagctgtg accgtctccg ggagctgcat
     9661 gtgtcagagg ttttcaccgt catcaccgaa acgcgcgagg cagctgcggt aaagctcatc
     9721 agcgtggtcg tgaagcgatt cacagatgtc tgcctgttca tccgcgtcca gctcgttgag
     9781 tttctccaga agcgttaatg tctggcttct gataaagcgg gccatgttaa gggcggtttt
     9841 ttcctgtttg gtcactgatg cctccgtgta agggggattt ctgttcatgg gggtaatgat
     9901 accgatgaaa cgagagagga tgctcacgat acgggttact gatgatgaac atgcccggtt
     9961 actggaacgt tgtgagggta aacaactggc ggtatggatg cggcgggacc agagaaaaat
    10021 cactcagggt caatgccagc gcttcgttaa tacagatgta ggtgttccac agggtagcca
    10081 gcagcatcct gcgatgcaga tccggaacat aatggtgcag ggcgctgact tccgcgtttc
    10141 cagactttac gaaacacgga aaccgaagac cattcatgtt gttgctcagg tcgcagacgt
    10201 tttgcagcag cagtcgcttc acgttcgctc gcgtatcggt gattcattct gctaaccagt
    10261 aaggcaaccc cgccagccta gccgggtcct caacgacagg agcacgatca tgcgcacccg
    10321 tggggccgcc atgccggcga taatggcctg cttctcgccg aaacgtttgg tggcgggacc
    10381 agtgacgaag gcttgagcga gggcgtgcaa gattccgaat accgcaagcg acaggccgat
    10441 catcgtcgcg ctccagcgaa agcggtcctc gccgaaaatg acccagagcg ctgccggcac
    10501 ctgtcctacg agttgcatga taaagaagac agtcataagt gcggcgacga tagtcatgcc
    10561 ccgcgcccac cggaaggagc tgactgggtt gaaggctctc aagggcatcg gtcgagatcc
    10621 cggtgcctaa tgagtgagct aacttacatt aattgcgttg cgctcactgc ccgctttcca
    10681 gtcgggaaac ctgtcgtgcc agctgcatta atgaatcggc caacgcgcgg ggagaggcgg
    10741 tttgcgtatt gggcgccagg gtggtttttc ttttcaccag tgagacgggc aacagctgat
    10801 tgcccttcac cgcctggccc tgagagagtt gcagcaagcg gtccacgctg gtttgcccca
    10861 gcaggcgaaa atcctgtttg atggtggtta acggcgggat ataacatgag ctgtcttcgg
    10921 tatcgtcgta tcccactacc gagatatccg caccaacgcg cagcccggac tcggtaatgg
    10981 cgcgcattgc gcccagcgcc atctgatcgt tggcaaccag catcgcagtg ggaacgatgc
    11041 cctcattcag catttgcatg gtttgttgaa aaccggacat ggcactccag tcgccttccc
    11101 gttccgctat cggctgaatt tgattgcgag tgagatattt atgccagcca gccagacgca
    11161 gacgcgccga gacagaactt aatggtcccg ctaacagcgc gatttgctga tgacccaatg
    11221 cgaccagatg ctccacgccc agtcgcgtac cgtcttcatg ggagaaaata atactgttga
    11281 tgggtgtctg gtcagagaca tcaagaaata acgccggaac attagtgcag gcagcttcca
    11341 cagcaatggc atcctggtca tccagcggat agttaatgat cagcccactg acgcgttgcg
    11401 cgagaagatt gtgcaccgcc gctttacagg cttcgacgcc gcttcgttct accatcgaca
    11461 ccaccacgct ggcacccagt tgatcggcgc gagatttaat cgccgcgaca atttgcgacg
    11521 gcgcgtgcag ggccagactg gaggtggcaa cgccaatcag caacgactgt ttgcccgcca
    11581 gttgttgtgc cacgcggttg ggaatgtaat tcagctccgc catcgccgct tccacttttt
    11641 cccgcgtttt cgcagaaacg tggctggcct ggttcaccac gcgggaaacg gtctgataag
    11701 agacaccggc atactctgcg acatcgtata acgttactgg tttcacattc accaccctga
    11761 attgactctc ttccgggcgc tatcatgcca taccgcgaaa ggttttgcgc cattcgatgg
    11821 tgtccgggat ctcgacgctc tcccttatgc gactcctgca ttaggaagca gcccagtagt
    11881 aggttgaggc cgttgagcac cgccgccgca aggaatggtg catgcaagga gatggcgccc
    11941 aacagtcccc cggccacggg gcctgccacc atacccacgc cgaaacaagc gctcatgagc
    12001 ccgaagtggc gagcccgatc ttccccatcg gtgatgtcgg cgatataggc gccagcaacc
    12061 gcacctgtgg cgccggtgat gccggccacg atgcgtccgg cgtagaggat cgagatctcg
    12121 atcccgcgaa at
//
