# Supplementary material for: Mechanism of DNA capture by the MukBEF SMC complex and its inhibition by a viral DNA mimic
Source: Cell. Author manuscript; Available in PMC 2025 Jul 4. (PMC7617805; doi:10.1016/j.cell.2025.02.032)
Supplement: Data S4 [file EMS206515-supplement-Data_S4_.zip › Data S4/pFB0662 pET-Gate2 Pth His6-SUMO-MukB(R143C, R771C, C1118S, K1246C).gb]

LOCUS       pFB0662_pET-Gate       10010 bp DNA     circular SYN 29-AUG-2024
DEFINITION  .
ACCESSION   .
VERSION     .
KEYWORDS    .
SOURCE      synthetic DNA construct
  ORGANISM  synthetic DNA construct
REFERENCE   1  (bases 1 to 10010)
  AUTHORS   Medical Sciences Division
  TITLE     Direct Submission
  JOURNAL   Exported Aug 29, 2024 from SnapGene 7.2.1
            https://www.snapgene.com
FEATURES             Location/Qualifiers
     source          1..10010
                     /mol_type="other DNA"
                     /note="color: #ffffff"
                     /organism="recombinant plasmid"
     promoter        1..17
                     /label=T7 promoter
                     /label=T7\promoter
                     /note="/vntifkey=30"
                     /note="color: #ffffff"
     CDS             20..44
                     /codon_start=1
                     /label=lac operator
                     /label=lac\operator
                     /note="/vntifkey=4"
                     /note="color: #993366"
                     /translation="GIVSG*QF"
     misc_feature    70..78
                     /label=T7 enhancer
                     /label=T7\enhancer
                     /note="/vntifkey=21"
                     /note="color: #3366cc"
     misc_feature    81..86
                     /label=RBS
                     /note="/vntifkey=21"
                     /note="color: #3366cc"
     CDS             95..418
                     /codon_start=1
                     /label=His6-SMT3
                     /note="/vntifkey=4"
                     /note="color: #ff9966"
                     /translation="MGSSHHHHHHGSDSEVNQEAKPEVKPEVKPETHINLKVSDGSSEI
                     FFKIKKTTPLRRLMEAFAKRQGKEMDSLRFLYDGIRIQADQTPEDLDMEDNDIIEAHRE
                     QIGG"
     CDS             425..4855
                     /label=Pth mukB
                     /note="color: #993366; direction: RIGHT"
     misc_feature    845..847
                     /label=R143C
                     /note="color: #a6acb3"
     misc_feature    2729..2731
                     /label=R771C
                     /note="color: #c0c0c0"
     misc_feature    3770..3772
                     /label=C1118S
                     /note="color: #a6acb3"
     misc_feature    4154..4156
                     /label=K1246C
                     /note="color: #a6acb3"
     terminator      4960..5006
                     /label=T7 terminator
                     /label=T7\terminator
                     /note="/vntifkey=43"
                     /note="color: #ffffff"
     rep_origin      5043..5498
                     /direction=RIGHT
                     /label=f1 origin
                     /label=f1\origin
                     /note="/vntifkey=33"
                     /note="color: #ffff00"
     misc_feature    5489
                     /label=T->C
                     /note="color: #a6acb3"
     misc_feature    5498..5499
                     /label=del C
                     /note="color: #a6acb3"
     CDS             complement(5593..6405)
                     /codon_start=1
                     /label=kanR
                     /note="/vntifkey=4"
                     /note="color: #993366"
                     /translation="MSHIQRETSCSRPRLNSNMDADLYGYKWARDNVGQSGATIYRLYG
                     KPDAPELFLKHGKGSVANDVTDEMVRLNWLTEFMPLPTIKHFIRTPDDAWLLTTAIPGK
                     TAFQVLEEYPDSGENIVDALAVFLRRLHSIPVCNCPFNSDRVFRLAQAQSRMNNGLVDA
                     SDFDDERNGWPVEQVWKEMHKLLPFSPDSVVTHGDFSLDNLIFDEGKLIGCIDVGRVGI
                     ADRYQDLAILWNCLGEFSPSLQKRLFQKYGIDNPDMNKLQFHLMLDEFF"
     promoter        complement(6428..6459)
                     /label=Pkan
                     /note="color: #ffffff; direction: LEFT"
     rep_origin      6522..7137
                     /direction=RIGHT
                     /label=ColE1 pMB1 ori
                     /note="color: #ffff00"
     misc_feature    7350..7351
                     /label=del TAT
                     /note="color: #a6acb3"
     CDS             complement(7542..7766)
                     /codon_start=1
                     /label=rop
                     /note="color: #993366"
                     /translation="MNRNPPYTEASVTKQEKTALNMARFIRSQTLTLLEKLNELDADEQ
                     ADICESLHDHADELYRSCLARFGDDGENL"
     CDS             complement(8545..9624)
                     /codon_start=1
                     /label=lacI
                     /note="/vntifkey=4"
                     /note="color: #993366"
                     /translation="VKPVTLYDVAEYAGVSYQTVSRVVNQASHVSAKTREKVEAAMAEL
                     NYIPNRVAQQLAGKQSLLIGVATSSLALHAPSQIVAAIKSRADQLGASVVVSMVERSGV
                     EACKAAVHNLLAQRVSGLIINYPLDDQDAIAVEAACTNVPALFLDVSDQTPINSIIFSH
                     EDGTRLGVEHLVALGHQQIALLAGPLSSVSARLRLAGWHKYLTRNQIQPIAEREGDWSA
                     MSGFQQTMQMLNEGIVPTAMLVANDQMALGAMRAITESGLRVGADISVVGYDDTEDSSC
                     YIPPLTTIKQDFRLLGQTSVDRLLQLSQGQAVKGNQLLPVSLVKRKTTLAPNTQTASPR
                     ALADSLMQLARQVSRLESGQ"
     promoter        complement(9660..9691)
                     /label=PlacI
                     /note="/vntifkey=30"
                     /note="color: #ffffff; direction: LEFT"
ORIGIN
        1 taatacgact cactataggg gaattgtgag cggataacaa ttcccctcta gtctcgagaa
       61 taattttgtt taactttaag aaggagatat acatatgggt agcagccatc accatcatca
      121 tcacgggagc gatagcgaag tgaaccagga agcgaaaccg gaagttaaac cggaagtgaa
      181 accggaaacc catattaatc tgaaagttag cgacggcagc agcgaaatct tttttaaaat
      241 taaaaaaacc accccgctgc gtcgcctgat ggaagccttt gcgaaacgtc agggtaaaga
      301 aatggatagc ctgcgctttc tgtatgacgg catccgtatt caggccgatc agaccccgga
      361 agacctggat atggaagaca acgatattat tgaagcgcat cgcgaacaga ttgggggtat
      421 gattgaacgc ggtaaatttc gctcactgac gctgattaac tggaacggct tttttgcccg
      481 aacttttgac cttgacgagc tggtcacgac gctttctggc ggtaacgggg cgggtaaatc
      541 caccaccatg gcggcgttcg ttacggcgct gatccccgac ctgaccctgc tgcatttccg
      601 taacactacg gaagccgggg ccaccagcgg ttcgcgcgat aaaggtctgc acggtaagct
      661 gaaagcgggt gtctgttatt cgatgctcga caccattaac tcgcgccacc agcgcgtggt
      721 ggtcggtgtg cgtctgcaac aggttgccgg acgcgatcgt aaagtggata tcaagccgtt
      781 tgccattcag ggactgccga tgtcggtgca gccgacacag ctggtgaccg aaaccctgaa
      841 cgaatgtcag gcgcgcgtgc tgccgcttaa cgagctgaaa gacaagctcg aggcgatgga
      901 aggcgtgcag tttaaacagt tcaactccat tactgattac cactcgctga tgttcgatct
      961 gggcatcatc gcgcgtcgtc tgcgctccgc atctgaccgt agcaaattct atcgtctgat
     1021 cgaagcttcg ctgtatggcg ggatctccag tgccattacc cgttctctgc gcgactacct
     1081 gttgccagaa aacagcggcg tgcgtaaagc gttccaggac atggaagcgg cgctgcgtga
     1141 aaaccgtatg acgctggaag cgattcgtgt cacccagtcg gaccgcgacc tgtttaagca
     1201 tctgatcagc gaagccacca actacgtggc ggcggactac atgcgtcacg ccaacgagcg
     1261 ccgtgtccat ctcgacaaag ccctggagtt tcgtcgcgag ctacatactt cgcgtcagca
     1321 actggcggct gagcagtaca aacacgtcga tatggcgcgt gagctggcag agcacaacgg
     1381 tgccgaaggc gatctggaag cggattatca ggcggccagt gatcacctga acctggtgca
     1441 aaccgcactg cgtcagcagg agaagatcga acgctacgaa gcggatctcg atgagctgca
     1501 gatccgtctg gaagagcaaa atgaagtggt ggcagaagcc atcgaacgcc agcaagagaa
     1561 tgaggctcgt gcggaagctg ccgaactgga agtggacgag ctgaaaagcc agcttgctga
     1621 ctaccagcag gcgctggacg tccagcaaac gcgcgcgatc cagtataacc aggcgattgc
     1681 tgcgcttaat cgtgccaaag aactgtgcca tctgccggac ttaaccgccg actgcgccgc
     1741 cgaatggctg gaaaccttcc aggcgaaaga gctggaagcg actgaaaaaa tgctctctct
     1801 tgagcagaaa atgagcatgg cgcaaaccgc gcacagccag tttgagcagg cttatcagct
     1861 ggtggtggca atcaacggcc cactggcgcg taacgaggcg tgggatgtcg ctcgcgaact
     1921 attgcgcgaa ggggtcgatc agcgtcacct ggcagagcag gttcagccgc tgcggatgcg
     1981 attaagcgaa ctggaacagc gtctacgcga gcagcaagaa gctgagcgtc tgctggcaga
     2041 tttctgcaaa cgtcagggca agaattttga tatcgacgaa ctggaagccc tgcatcagga
     2101 actggaagca cgcattgcct ctctttccga tagcgtgtct aacgcccgtg aagagcgcat
     2161 ggcactgcgc caggagcagg aacagctgca gtctcgcatt cagagtttga tgcagcgtgc
     2221 gccggtttgg ctggcagcgc aaaacagtct caaccagttg agcgaacagt gcggcgaaga
     2281 gtttacctcc agccaggacg tcaccgaata tctgcaacag ttgctggagc gtgagcgaga
     2341 ggcgattgtt gaacgcgatg aagtgggcgc gcgcaaaaac gccgtcgatg aagagatcga
     2401 acgtttaagc cagcctggcg gctctgaaga tcagcgtctg aacgcgctgg cggagcgttt
     2461 tggtggtgtg ctgctgtcag aaatttatga cgacgttagc ctggaagatg cgccgtactt
     2521 ctcagcgctg tatggcccgt cacgccacgc catcgtggtg ccagatctgt cacaggtaac
     2581 tgaacacctg gaaggcttga ccgattgccc ggaagatctc tatctgatcg aaggagatcc
     2641 gcagtcattc gatgacagcg tgttcagcgt tgatgagctg gaaaaagcgg tagtggtgaa
     2701 aatcgccgat cgtcagtggc gttattcttg cttcccggaa gtgccgctgt ttggtcgtgc
     2761 tgcgcgtgaa agccgtattg aaagcctcca tgccgagcgt gaagtgcttt ccgaacgctt
     2821 cgccacgctc tcctttgatg tacagaaaac tcagcgtctg catcaggcgt tcagccgctt
     2881 tatcggcagt catctggcgg ttgcgtttga gtctgacccg gaagcagaaa tccgtcaact
     2941 gaacagccgt cgcgtcgaac tggagcgggc gttaagtaat catgaaaatg ataaccagca
     3001 gcagcgtatt cagtttgagc aggcgaaaga gggcgttacg gcgctgaacc gcattctgcc
     3061 gcggctcaac ctgttggctg atgacagcct ggcggatcgc gtcgatgaaa tccgcgaacg
     3121 tctggatgaa gcccaggaag ccgcgcgttt tgttcagcag tttggcaatc aactggcgaa
     3181 actggaaccg attgtttcgg tattgcagag cgacccggaa cagttcgaac agttaaaaga
     3241 agattacgcg tactctcagc agatgcagcg cgatgcccgt cagcaggcgt ttgccctgac
     3301 ggaagtggtg cagcgtcgtg cgcactttag ctattctgac tcggcagaaa tgcttagcgg
     3361 taacagcgat ctcaacgaaa aactgcgtga acgtctggaa caggcggaag cggagcgtac
     3421 ccgcgctcgc gaagcgttgc gcggtcacgc agcgcagttg agtcagtaca accaggtgct
     3481 ggcttcgctg aaaagttctt acgacaccaa aaaagagcta ctcaacgatc tgcaacgtga
     3541 attgcaggat atcggcgtgc gtgctgatag cggggcagaa gagcgggcgc gtattcgccg
     3601 tgacgagctg catgcgcaac tgagcaataa ccgttcacgc cgcaatcaac tggaaaaagc
     3661 gcttaccttc tgcgaagcgg agatggacaa cctgacccgc aaactgcgca agctggagcg
     3721 ggattacttt gagatgcgcg agcaggtagt gaccgccaaa gcgggctgga gcgcggtgat
     3781 gcgcatggtg aaagataacg gcgttgagcg ccgcttacac cgtcgtgagc tggcttatct
     3841 ctccgctgat gatttgcgtt ccatgtcgga taaggcgtta ggtgcgctgc gtctggcggt
     3901 ggcggataac gaacatctgc gcgacgtgct gcgcatgtcg gaagatccga aacgtccgga
     3961 gcgtaaaatt cagttcttcg tggcggttta tcagcatctg cgtgaacgta ttcgtcagga
     4021 tattattcgt accgatgatc cggtggaagc tatcgaacag atggagattg aacttagccg
     4081 tctgaccgaa gaattaacct cccgtgaaca gaaactggcg atcagttccc gcagcgtggc
     4141 gaacatcatt cgctgcacca ttcagcgcga gcagaaccgt atccgtatgc tcaaccaggg
     4201 gttgcagaac gtatcgtttg gtcaggtgaa cagcgtgcgg ctcaacgtga acgtgcgtga
     4261 aacgcacgcc atgctactgg atgtgctctc tgaacagcac gagcagcatc aggatctgtt
     4321 taacagcaac cgtttgacct tctcggaagc gctggcgaaa ctgtatcaac gtcttaaccc
     4381 gcagattgat atggggcagc gcacgccgca gaccatcggt gaagaactgc tggattaccg
     4441 caactatctg gaaatggaag ttgaggttaa ccgtggttcc gatggctggc tgcgcgcaga
     4501 gtctggtgca ttgtcgaccg gtgaggcgat tggtaccggt atgtcgattc tggtgatggt
     4561 ggtacaaagc tgggaagatg aatctcgccg cctgcgcggt aaagatatct ctccttgccg
     4621 cctgctgttc ctcgatgaag cagcgcgact ggatgctcgt tctatcgcca cgctgtttga
     4681 attgtgtgag cgtttgcaaa tgcaactcat catcgcagcg ccggaaaata tcagcccgga
     4741 gaaaggcacc acctataaac tggtgcgtaa agtcttccag aataccgaac acgttcatgt
     4801 cgtcggcctg cgaggatttg cgccgcaact ccctgaaacg cttccaggaa ctgacgaagc
     4861 gccttctcag gcgagttaat aacctgccat ggtgagatcc ggctgctaac aaagcccgaa
     4921 aggaagctga gttggctgct gccaccgctg agcaataact agcataaccc cttggggcct
     4981 ctaaacgggt cttgaggggt tttttgctga aaggaggaac tatatccgga ttggcgaatg
     5041 ggacgcgccc tgtagcggcg cattaagcgc ggcgggtgtg gtggttacgc gcagcgtgac
     5101 cgctacactt gccagcgccc tagcgcccgc tcctttcgct ttcttccctt cctttctcgc
     5161 cacgttcgcc ggctttcccc gtcaagctct aaatcggggg ctccctttag ggttccgatt
     5221 tagtgcttta cggcacctcg accccaaaaa acttgattag ggtgatggtt cacgtagtgg
     5281 gccatcgccc tgatagacgg tttttcgccc tttgacgttg gagtccacgt tctttaatag
     5341 tggactcttg ttccaaactg gaacaacact caaccctatc tcggtctatt cttttgattt
     5401 ataagggatt ttgccgattt cggcctattg gttaaaaaat gagctgattt aacaaaaatt
     5461 taacgcgaat tttaacaaaa tattaacgct tacaatttag gtggcacttt tcggggaaat
     5521 gtgcgcggaa cccctatttg tttatttttc taaatacatt caaatatgta tccgctcatg
     5581 aattaattct tagaaaaact catcgagcat caaatgaaac tgcaatttat tcatatcagg
     5641 attatcaata ccatattttt gaaaaagccg tttctgtaat gaaggagaaa actcaccgag
     5701 gcagttccat aggatggcaa gatcctggta tcggtctgcg attccgactc gtccaacatc
     5761 aatacaacct attaatttcc cctcgtcaaa aataaggtta tcaagtgaga aatcaccatg
     5821 agtgacgact gaatccggtg agaatggcaa aagtttatgc atttctttcc agacttgttc
     5881 aacaggccag ccattacgct cgtcatcaaa atcactcgca tcaaccaaac cgttattcat
     5941 tcgtgattgc gcctgagcga gacgaaatac gcgatcgctg ttaaaaggac aattacaaac
     6001 aggaatcgaa tgcaaccggc gcaggaacac tgccagcgca tcaacaatat tttcacctga
     6061 atcaggatat tcttctaata cctggaatgc tgttttcccg gggatcgcag tggtgagtaa
     6121 ccatgcatca tcaggagtac ggataaaatg cttgatggtc ggaagaggca taaattccgt
     6181 cagccagttt agtctgacca tctcatctgt aacatcattg gcaacgctac ctttgccatg
     6241 tttcagaaac aactctggcg catcgggctt cccatacaat cgatagattg tcgcacctga
     6301 ttgcccgaca ttatcgcgag cccatttata cccatataaa tcagcatcca tgttggaatt
     6361 taatcgcggc ctagagcaag acgtttcccg ttgaatatgg ctcataacac cccttgtatt
     6421 actgtttatg taagcagaca gttttattgt tcatgaccaa aatcccttaa cgtgagtttt
     6481 cgttccactg agcgtcagac cccgtagaaa agatcaaagg atcttcttga gatccttttt
     6541 ttctgcgcgt aatctgctgc ttgcaaacaa aaaaaccacc gctaccagcg gtggtttgtt
     6601 tgccggatca agagctacca actctttttc cgaaggtaac tggcttcagc agagcgcaga
     6661 taccaaatac tgtccttcta gtgtagccgt agttaggcca ccacttcaag aactctgtag
     6721 caccgcctac atacctcgct ctgctaatcc tgttaccagt ggctgctgcc agtggcgata
     6781 agtcgtgtct taccgggttg gactcaagac gatagttacc ggataaggcg cagcggtcgg
     6841 gctgaacggg gggttcgtgc acacagccca gcttggagcg aacgacctac accgaactga
     6901 gatacctaca gcgtgagcta tgagaaagcg ccacgcttcc cgaagggaga aaggcggaca
     6961 ggtatccggt aagcggcagg gtcggaacag gagagcgcac gagggagctt ccagggggaa
     7021 acgcctggta tctttatagt cctgtcgggt ttcgccacct ctgacttgag cgtcgatttt
     7081 tgtgatgctc gtcagggggg cggagcctat ggaaaaacgc cagcaacgcg gcctttttac
     7141 ggttcctggc cttttgctgg ccttttgctc acatgttctt tcctgcgtta tcccctgatt
     7201 ctgtggataa ccgtattacc gcctttgagt gagctgatac cgctcgccgc agccgaacga
     7261 ccgagcgcag cgagtcagtg agcgaggaag cggaagagcg cctgatgcgg tattttctcc
     7321 ttacgcatct gtgcggtatt tcacaccgca atggtgcact ctcagtacaa tctgctctga
     7381 tgccgcatag ttaagccagt atacactccg ctatcgctac gtgactgggt catggctgcg
     7441 ccccgacacc cgccaacacc cgctgacgcg ccctgacggg cttgtctgct cccggcatcc
     7501 gcttacagac aagctgtgac cgtctccggg agctgcatgt gtcagaggtt ttcaccgtca
     7561 tcaccgaaac gcgcgaggca gctgcggtaa agctcatcag cgtggtcgtg aagcgattca
     7621 cagatgtctg cctgttcatc cgcgtccagc tcgttgagtt tctccagaag cgttaatgtc
     7681 tggcttctga taaagcgggc catgttaagg gcggtttttt cctgtttggt cactgatgcc
     7741 tccgtgtaag ggggatttct gttcatgggg gtaatgatac cgatgaaacg agagaggatg
     7801 ctcacgatac gggttactga tgatgaacat gcccggttac tggaacgttg tgagggtaaa
     7861 caactggcgg tatggatgcg gcgggaccag agaaaaatca ctcagggtca atgccagcgc
     7921 ttcgttaata cagatgtagg tgttccacag ggtagccagc agcatcctgc gatgcagatc
     7981 cggaacataa tggtgcaggg cgctgacttc cgcgtttcca gactttacga aacacggaaa
     8041 ccgaagacca ttcatgttgt tgctcaggtc gcagacgttt tgcagcagca gtcgcttcac
     8101 gttcgctcgc gtatcggtga ttcattctgc taaccagtaa ggcaaccccg ccagcctagc
     8161 cgggtcctca acgacaggag cacgatcatg cgcacccgtg gggccgccat gccggcgata
     8221 atggcctgct tctcgccgaa acgtttggtg gcgggaccag tgacgaaggc ttgagcgagg
     8281 gcgtgcaaga ttccgaatac cgcaagcgac aggccgatca tcgtcgcgct ccagcgaaag
     8341 cggtcctcgc cgaaaatgac ccagagcgct gccggcacct gtcctacgag ttgcatgata
     8401 aagaagacag tcataagtgc ggcgacgata gtcatgcccc gcgcccaccg gaaggagctg
     8461 actgggttga aggctctcaa gggcatcggt cgagatcccg gtgcctaatg agtgagctaa
     8521 cttacattaa ttgcgttgcg ctcactgccc gctttccagt cgggaaacct gtcgtgccag
     8581 ctgcattaat gaatcggcca acgcgcgggg agaggcggtt tgcgtattgg gcgccagggt
     8641 ggtttttctt ttcaccagtg agacgggcaa cagctgattg cccttcaccg cctggccctg
     8701 agagagttgc agcaagcggt ccacgctggt ttgccccagc aggcgaaaat cctgtttgat
     8761 ggtggttaac ggcgggatat aacatgagct gtcttcggta tcgtcgtatc ccactaccga
     8821 gatatccgca ccaacgcgca gcccggactc ggtaatggcg cgcattgcgc ccagcgccat
     8881 ctgatcgttg gcaaccagca tcgcagtggg aacgatgccc tcattcagca tttgcatggt
     8941 ttgttgaaaa ccggacatgg cactccagtc gccttcccgt tccgctatcg gctgaatttg
     9001 attgcgagtg agatatttat gccagccagc cagacgcaga cgcgccgaga cagaacttaa
     9061 tggtcccgct aacagcgcga tttgctgatg acccaatgcg accagatgct ccacgcccag
     9121 tcgcgtaccg tcttcatggg agaaaataat actgttgatg ggtgtctggt cagagacatc
     9181 aagaaataac gccggaacat tagtgcaggc agcttccaca gcaatggcat cctggtcatc
     9241 cagcggatag ttaatgatca gcccactgac gcgttgcgcg agaagattgt gcaccgccgc
     9301 tttacaggct tcgacgccgc ttcgttctac catcgacacc accacgctgg cacccagttg
     9361 atcggcgcga gatttaatcg ccgcgacaat ttgcgacggc gcgtgcaggg ccagactgga
     9421 ggtggcaacg ccaatcagca acgactgttt gcccgccagt tgttgtgcca cgcggttggg
     9481 aatgtaattc agctccgcca tcgccgcttc cactttttcc cgcgttttcg cagaaacgtg
     9541 gctggcctgg ttcaccacgc gggaaacggt ctgataagag acaccggcat actctgcgac
     9601 atcgtataac gttactggtt tcacattcac caccctgaat tgactctctt ccgggcgcta
     9661 tcatgccata ccgcgaaagg ttttgcgcca ttcgatggtg tccgggatct cgacgctctc
     9721 ccttatgcga ctcctgcatt aggaagcagc ccagtagtag gttgaggccg ttgagcaccg
     9781 ccgccgcaag gaatggtgca tgcaaggaga tggcgcccaa cagtcccccg gccacggggc
     9841 ctgccaccat acccacgccg aaacaagcgc tcatgagccc gaagtggcga gcccgatctt
     9901 ccccatcggt gatgtcggcg atataggcgc cagcaaccgc acctgtggcg ccggtgatgc
     9961 cggccacgat gcgtccggcg tagaggatcg agatctcgat cccgcgaaat
//
